# Supplementary material for: Crystal structures of four new iridium complexes, each containing a highly flexible carbodi­phos­phorane PCP pincer ligand
Source: Acta Crystallogr E Crystallogr Commun. 2018 May 25;74(Pt 6):846–52. doi: 10.1107/S2056989018007569 (PMC6002832; doi:10.1107/S2056989018007569)
Supplement: Supplementary file 1 [file e-74-00846-sup1.cif]

##############################################################################
#                                                                            #
# This CIF contains the data in a paper accepted for publication in          #
# Acta Crystallographica Section E. It conforms to the requirements of       #
# Notes for Authors for Acta Crystallographica Section E, and has been       #
# peer reviewed under the auspices of the IUCr Commission on Journals.       #
#                                                                            #
# Full details of the Crystallographic Information File format               #
# are given in the paper "The Crystallographic Information File (CIF):       #
# a New Standard Archive File for Crystallography" by S. R. Hall, F. H.      #
# Allen and I. D. Brown [Acta Cryst. (1991), A47, 655-685].                  #
#                                                                            #
# The current version of the core CIF dictionary is obtainable from          #
# ftp://ftp.iucr.org/pub/cif_core.dic.                                       #
#                                                                            #
# Software is freely available for graphical display of the structure(s)     #
# in this CIF. For information consult the CIF software page                 #
# http://www.iucr.org/resources/cif/software.                                #
#                                                                            #
# This file may be used for bona fide research purposes within the           #
# scientific community so long as proper attribution is given to the journal # 
# article from which it was obtained.                                        #
#                                                                            #
##############################################################################
data_global
_audit_creation_method     'form.cif (version 2.0)'
_journal_data_validation_number     ?
_journal_date_recd_electronic     2018-04-19
_journal_date_accepted     2018-05-19
_journal_name_full     'Acta Crystallographica, Section E'
_journal_year     2018
_journal_volume     74
_journal_issue      6
_journal_page_first     846
_journal_page_last     852
_journal_paper_category     GM
_journal_paper_doi     10.1107/S2056989018007569
_journal_coeditor_code     SU5440
_publ_contact_author_name     'Gabriel Julian Partl'
_publ_contact_author_address
;
University of Innsbruck
Innrain 80-82
A-6020 Innsbruck
Austria
;
_publ_contact_author_email     'gabriel.partl@uibk.ac.at'
_publ_contact_author_fax     '-'
_publ_contact_author_phone     '+436603961778'
_publ_section_title
;
Crystal structures of four new iridium complexes, each containing a highly
flexible carbodiphosphorane PCP pincer ligand
;
_publ_section_title_footnote     .
loop_
    _publ_author_name
    _publ_author_footnote
    _publ_author_address
    'Partl, Gabriel Julian' .
;
Institute of General, Inorganic, and Theoretical Chemistry
University of Innsbruck
Innrain 80-82
A-6020 Innsbruck
Austria
;
    'Nussbaumer, Felix' .
;
Institute of General, Inorganic, and Theoretical Chemistry
University of Innsbruck
Innrain 80-82
A-6020 Innsbruck
Austria
;
    'Schlapp-Hackl, Inge' .
;
Institute of General, Inorganic, and Theoretical Chemistry
University of Innsbruck
Innrain 80-82
A-6020 Innsbruck
Austria
;
    'Schuh, Walter' .
;
Institute of General, Inorganic, and Theoretical Chemistry
University of Innsbruck
Innrain 80-82
A-6020 Innsbruck
Austria
;
    'Kopacka, Holger' .
;
Institute of General, Inorganic, and Theoretical Chemistry
University of Innsbruck
Innrain 80-82
A-6020 Innsbruck
Austria
;
    'Wurst, Klaus' .
;
Institute of General, Inorganic, and Theoretical Chemistry
University of Innsbruck
Innrain 80-82
A-6020 Innsbruck
Austria
;
    'Peringer, Paul' .
;
Institute of General, Inorganic, and Theoretical Chemistry
University of Innsbruck
Innrain 80-82
A-6020 Innsbruck
Austria
;
_publ_section_synopsis
;
The synthesis and crystal structures of four iridium--PCP pincer complexes, each
containing a highly flexible carbodiphosphorane PCP pincer ligand, are
discussed.
;
data_1b
_database_code_depnum_ccdc_archive 'CCDC 1837857'
_audit_creation_method     SHELXL-97
_chemical_name_systematic
;\
(Cycloocta-1,5-diene)(1,1,3,3,5,5,7,7-octaphenyl-1,7-diphospha-3,5-\
diphosphoniaheptan-4-yl)iridium(I) bis(trifluoromethanesulfonate)--\
ethyl acetate--dichloromethane (1/1/1)
;
_chemical_name_common     ?
_chemical_formula_moiety
           '[(C8 H12) Ir (C51 H45 P4)], 2(F3 C S O3), C H3 C O2 C2 H5, C H2 Cl2'
_chemical_formula_sum     'C66 H67 Cl2 F6 Ir O8 P4 S2'
_chemical_formula_iupac
            '[Ir (C51 H45 P4) (C8 H12)] (C F3 S O3)2, C H3 C O2 C2 H5, C H2 Cl2'
_chemical_formula_weight     1553.30
_chemical_melting_point     ?
_symmetry_cell_setting     triclinic
_symmetry_space_group_name_H-M     P-1
loop_
    _symmetry_equiv_pos_as_xyz
    'x, y, z'
    '-x, -y, -z'
_cell_length_a     13.3105(2)
_cell_length_b     14.3109(3)
_cell_length_c     19.8482(3)
_cell_angle_alpha     68.9490(10)
_cell_angle_beta     74.4260(10)
_cell_angle_gamma     70.2560(10)
_cell_volume     3274.10(10)
_cell_formula_units_Z     2
_cell_measurement_reflns_used     37798
_cell_measurement_theta_min     1.0
_cell_measurement_theta_max     25.0
_cell_measurement_temperature     233(2)
_exptl_crystal_description     prism
_exptl_crystal_colour     colorless
_exptl_crystal_size_max     0.21
_exptl_crystal_size_mid     0.10
_exptl_crystal_size_min     0.06
_exptl_crystal_density_diffrn     1.576
_exptl_crystal_density_meas     ?
_exptl_crystal_density_method     'not measured'
_exptl_crystal_F_000     1568
_exptl_absorpt_coefficient_mu     2.354
_exptl_absorpt_correction_type     none
_exptl_absorpt_process_details     ?
_exptl_absorpt_correction_T_min     ?
_exptl_absorpt_correction_T_max     ?
_exptl_special_details     ?
_diffrn_ambient_temperature     233(2)
_diffrn_radiation_type     MoK\a
_diffrn_radiation_wavelength     0.71073
_diffrn_radiation_source     'fine-focus sealed tube'
_diffrn_radiation_monochromator     graphite
_diffrn_measurement_device_type     'Nonius KappaCCD'
_diffrn_measurement_method     'phi- and omega-scans'
_diffrn_detector_area_resol_mean     ?
_diffrn_reflns_number     20473
_diffrn_reflns_av_R_equivalents     0.0266
_diffrn_reflns_av_sigmaI/netI     0.0383
_diffrn_reflns_theta_min     1.58
_diffrn_reflns_theta_max     24.84
_diffrn_reflns_theta_full     24.84
_diffrn_measured_fraction_theta_max     0.992
_diffrn_measured_fraction_theta_full     0.992
_diffrn_reflns_limit_h_min     -15
_diffrn_reflns_limit_h_max     15
_diffrn_reflns_limit_k_min     -16
_diffrn_reflns_limit_k_max     16
_diffrn_reflns_limit_l_min     -23
_diffrn_reflns_limit_l_max     23
_diffrn_standards_number     0
_diffrn_standards_interval_count     ?
_diffrn_standards_interval_time     ?
_diffrn_standards_decay_%     ?
_refine_special_details
;
 Hydrogen atoms at C1 and C4=C5, C8=C9 were found and refined with bond
 restraints (<i>d</i> = 0.96 for H1 and d=0.93 for H4, H5, H8 and H9).
 Both triflate-anions show positional disorder in ratio 0.7:0.3.
 The solvent molecule CH2Cl2 shows also a positional disorder of this ratio,
 hydrogen atoms of this disordered molecule were omitted.
;
_reflns_number_total     11235
_reflns_number_gt     10195
_reflns_threshold_expression     >2sigma(I)
_refine_ls_structure_factor_coef     Fsqd
_refine_ls_matrix_type     full
_refine_ls_R_factor_all     0.0307
_refine_ls_R_factor_gt     0.0250
_refine_ls_wR_factor_gt     0.0529
_refine_ls_wR_factor_ref     0.0548
_refine_ls_goodness_of_fit_ref     1.026
_refine_ls_restrained_S_all     1.025
_refine_ls_number_reflns     11235
_refine_ls_number_parameters     976
_refine_ls_number_restraints     5
_refine_ls_hydrogen_treatment     mixed
_refine_ls_weighting_scheme     calc
_refine_ls_weighting_details
         'calc w=1/[\s^2^(Fo^2^)+(0.0149P)^2^+2.9778P] where P=(Fo^2^+2Fc^2^)/3'
_atom_sites_solution_hydrogens     geom
_atom_sites_solution_primary     direct
_atom_sites_solution_secondary     difmap
_refine_ls_shift/su_max     0.003
_refine_ls_shift/su_mean     0.000
_refine_diff_density_max     0.582
_refine_diff_density_min     -0.682
_refine_ls_extinction_method     none
_refine_ls_extinction_coef     ?
loop_
    _atom_type_symbol
    _atom_type_description
    _atom_type_scat_dispersion_real
    _atom_type_scat_dispersion_imag
    _atom_type_scat_source
    'C' 'C' 0.0033 0.0016
                         'International Tables Vol C Tables 4.2.6.8 and 6.1.1.4'
    'H' 'H' 0.0000 0.0000
                         'International Tables Vol C Tables 4.2.6.8 and 6.1.1.4'
    'O' 'O' 0.0106 0.0060
                         'International Tables Vol C Tables 4.2.6.8 and 6.1.1.4'
    'P' 'P' 0.1023 0.0942
                         'International Tables Vol C Tables 4.2.6.8 and 6.1.1.4'
    'Cl' 'Cl' 0.1484 0.1585
                         'International Tables Vol C Tables 4.2.6.8 and 6.1.1.4'
    'Ir' 'Ir' -1.4442 7.9887
                         'International Tables Vol C Tables 4.2.6.8 and 6.1.1.4'
    'F' 'F' 0.0171 0.0103
                         'International Tables Vol C Tables 4.2.6.8 and 6.1.1.4'
    'S' 'S' 0.1246 0.1234
                         'International Tables Vol C Tables 4.2.6.8 and 6.1.1.4'
_computing_data_collection
;
COLLECT (Nonius, 1998)
;
_computing_cell_refinement
;
COLLECT (Nonius, 1998)
;
_computing_data_reduction
;
DENZO and SCALEPACK (Otwinowski & Minor, 1997)
;
_computing_structure_solution
;
SHELXS97 (Sheldrick, 2008)
;
_computing_structure_refinement
;
SHELXL97 (Sheldrick, 2008)
;
_computing_molecular_graphics
;
Ortep-3 for Windows (Farrugia, 2012) and Mercury (Macrae <i>et al.</i>,
2008)
;
_computing_publication_material
;
SHELXL97 (Sheldrick, 2008) and publCIF (Westrip, 2010)
;
loop_
    _atom_site_type_symbol
    _atom_site_label
    _atom_site_fract_x
    _atom_site_fract_y
    _atom_site_fract_z
    _atom_site_U_iso_or_equiv
    _atom_site_adp_type
    _atom_site_calc_flag
    _atom_site_refinement_flags
    _atom_site_occupancy
    _atom_site_symmetry_multiplicity
    _atom_site_disorder_assembly
    _atom_site_disorder_group
    Ir Ir1 0.461480(9) 0.703450(8) 0.132966(5) 0.02536(4) Uani d . 1 1 . .
    P P1 0.58314(6) 0.65692(6) 0.21612(4) 0.02768(16) Uani d . 1 1 . .
    P P2 0.38022(6) 0.76427(5) 0.29095(4) 0.02648(16) Uani d . 1 1 . .
    P P3 0.22546(6) 0.69359(6) 0.24242(4) 0.02697(16) Uani d . 1 1 . .
    P P4 0.40431(6) 0.55141(5) 0.17784(4) 0.02696(16) Uani d . 1 1 . .
    C C1 0.3280(2) 0.7630(2) 0.21544(14) 0.0258(6) Uani d D 1 1 . .
    H H1 0.2936(18) 0.8334(13) 0.1955(12) 0.011(6) Uiso d D 1 1 . .
    C C2 0.4957(2) 0.6538(2) 0.30570(14) 0.0276(6) Uani d . 1 1 . .
    H H2A 0.4729 0.5894 0.3264 0.033 Uiso calc . 1 1 . .
    H H2B 0.5348 0.6571 0.3398 0.033 Uiso calc . 1 1 . .
    C C3 0.3009(2) 0.5595(2) 0.26020(14) 0.0274(6) Uani d . 1 1 . .
    H H3A 0.2533 0.5156 0.2686 0.033 Uiso calc . 1 1 . .
    H H3B 0.3351 0.5369 0.3035 0.033 Uiso calc . 1 1 . .
    C C4 0.3868(3) 0.8415(2) 0.05239(16) 0.0360(7) Uani d D 1 1 . .
    H H4 0.3186(17) 0.877(2) 0.0726(14) 0.034(8) Uiso d D 1 1 . .
    C C5 0.4777(3) 0.8572(2) 0.06626(15) 0.0343(7) Uani d D 1 1 . .
    H H5 0.460(2) 0.9001(19) 0.0958(14) 0.034(8) Uiso d D 1 1 . .
    C C6 0.5813(3) 0.8596(2) 0.00956(16) 0.0406(8) Uani d . 1 1 . .
    H H6A 0.6143 0.9088 0.0133 0.049 Uiso calc . 1 1 . .
    H H6B 0.5626 0.8845 -0.0396 0.049 Uiso calc . 1 1 . .
    C C7 0.6643(3) 0.7521(2) 0.01956(16) 0.0395(7) Uani d . 1 1 . .
    H H7A 0.7061 0.7466 -0.0284 0.047 Uiso calc . 1 1 . .
    H H7B 0.7148 0.7456 0.0500 0.047 Uiso calc . 1 1 . .
    C C8 0.6107(2) 0.6642(2) 0.05499(15) 0.0317(7) Uani d D 1 1 . .
    H H8 0.653(2) 0.5994(16) 0.0787(13) 0.028(7) Uiso d D 1 1 . .
    C C9 0.5245(2) 0.6586(2) 0.03001(15) 0.0322(7) Uani d D 1 1 . .
    H H9 0.518(2) 0.5915(15) 0.0382(15) 0.033(8) Uiso d D 1 1 . .
    C C10 0.4799(3) 0.7379(3) -0.03775(16) 0.0428(8) Uani d . 1 1 . .
    H H10A 0.4547 0.7029 -0.0617 0.051 Uiso calc . 1 1 . .
    H H10B 0.5383 0.7657 -0.0723 0.051 Uiso calc . 1 1 . .
    C C11 0.3865(3) 0.8281(3) -0.02031(16) 0.0448(8) Uani d . 1 1 . .
    H H11A 0.3920 0.8924 -0.0596 0.054 Uiso calc . 1 1 . .
    H H11B 0.3177 0.8155 -0.0185 0.054 Uiso calc . 1 1 . .
    C C14 0.0575(3) 0.3930(3) 0.33642(19) 0.0538(9) Uani d . 1 1 . .
    C C15 -0.0499(3) 0.4683(3) 0.3472(2) 0.0653(11) Uani d . 1 1 . .
    H H15A -0.0409 0.5264 0.3571 0.098 Uiso calc R 1 1 . .
    H H15B -0.0969 0.4342 0.3883 0.098 Uiso calc R 1 1 . .
    H H15C -0.0819 0.4934 0.3033 0.098 Uiso calc R 1 1 . .
    C C16 0.1526(4) 0.2208(4) 0.3366(3) 0.1033(18) Uani d . 1 1 . .
    H H16A 0.1824 0.2376 0.2842 0.124 Uiso calc . 1 1 . .
    H H16B 0.2055 0.2203 0.3629 0.124 Uiso calc . 1 1 . .
    C C17 0.1323(6) 0.1214(4) 0.3615(4) 0.149(3) Uani d . 1 1 . .
    H H17A 0.1993 0.0694 0.3527 0.223 Uiso calc . 1 1 . .
    H H17B 0.0801 0.1223 0.3351 0.223 Uiso calc . 1 1 . .
    H H17C 0.1037 0.1048 0.4135 0.223 Uiso calc . 1 1 . .
    C C101 0.6851(2) 0.5311(2) 0.23307(16) 0.0330(7) Uani d . 1 1 . .
    C C102 0.7811(3) 0.5228(3) 0.18279(18) 0.0443(8) Uani d . 1 1 . .
    H H102 0.7913 0.5805 0.1424 0.053 Uiso calc . 1 1 . .
    C C103 0.8621(3) 0.4293(3) 0.1921(2) 0.0570(10) Uani d . 1 1 . .
    H H103 0.9265 0.4237 0.1579 0.068 Uiso calc . 1 1 . .
    C C104 0.8474(3) 0.3453(3) 0.2515(2) 0.0603(11) Uani d . 1 1 . .
    H H104 0.9021 0.2823 0.2579 0.072 Uiso calc . 1 1 . .
    C C105 0.7533(3) 0.3532(3) 0.3013(2) 0.0527(9) Uani d . 1 1 . .
    H H105 0.7441 0.2953 0.3418 0.063 Uiso calc . 1 1 . .
    C C106 0.6716(3) 0.4455(2) 0.29282(17) 0.0389(7) Uani d . 1 1 . .
    H H106 0.6073 0.4501 0.3273 0.047 Uiso calc . 1 1 . .
    C C107 0.6667(2) 0.7374(2) 0.21511(15) 0.0320(7) Uani d . 1 1 . .
    C C108 0.6685(3) 0.8334(2) 0.16393(17) 0.0411(8) Uani d . 1 1 . .
    H H108 0.6261 0.8597 0.1268 0.049 Uiso calc . 1 1 . .
    C C109 0.7319(3) 0.8909(3) 0.1668(2) 0.0525(9) Uani d . 1 1 . .
    H H109 0.7332 0.9552 0.1311 0.063 Uiso calc . 1 1 . .
    C C110 0.7929(3) 0.8543(3) 0.2214(2) 0.0515(9) Uani d . 1 1 . .
    H H110 0.8359 0.8934 0.2234 0.062 Uiso calc . 1 1 . .
    C C111 0.7905(3) 0.7596(3) 0.27351(19) 0.0454(8) Uani d . 1 1 . .
    H H111 0.8314 0.7347 0.3114 0.054 Uiso calc . 1 1 . .
    C C112 0.7289(2) 0.7014(2) 0.27038(17) 0.0385(7) Uani d . 1 1 . .
    H H112 0.7288 0.6367 0.3058 0.046 Uiso calc . 1 1 . .
    C C201 0.2931(2) 0.7600(2) 0.37806(15) 0.0300(6) Uani d . 1 1 . .
    C C202 0.2019(3) 0.8435(2) 0.38288(17) 0.0385(7) Uani d . 1 1 . .
    H H202 0.1852 0.8990 0.3408 0.046 Uiso calc . 1 1 . .
    C C203 0.1363(3) 0.8439(3) 0.44981(19) 0.0483(9) Uani d . 1 1 . .
    H H203 0.0740 0.8992 0.4533 0.058 Uiso calc . 1 1 . .
    C C204 0.1627(3) 0.7629(3) 0.51158(18) 0.0524(9) Uani d . 1 1 . .
    H H204 0.1181 0.7636 0.5571 0.063 Uiso calc . 1 1 . .
    C C205 0.2527(3) 0.6815(3) 0.50748(17) 0.0499(9) Uani d . 1 1 . .
    H H205 0.2698 0.6271 0.5501 0.060 Uiso calc . 1 1 . .
    C C206 0.3186(2) 0.6793(2) 0.44076(16) 0.0387(7) Uani d . 1 1 . .
    H H206 0.3804 0.6234 0.4379 0.046 Uiso calc . 1 1 . .
    C C207 0.4181(2) 0.8828(2) 0.26773(15) 0.0320(7) Uani d . 1 1 . .
    C C208 0.3747(3) 0.9729(2) 0.21576(16) 0.0369(7) Uani d . 1 1 . .
    H H208 0.3309 0.9712 0.1864 0.044 Uiso calc . 1 1 . .
    C C209 0.3955(3) 1.0651(3) 0.20704(19) 0.0503(9) Uani d . 1 1 . .
    H H209 0.3651 1.1261 0.1722 0.060 Uiso calc . 1 1 . .
    C C210 0.4602(4) 1.0679(3) 0.2489(2) 0.0648(11) Uani d . 1 1 . .
    H H210 0.4751 1.1307 0.2421 0.078 Uiso calc . 1 1 . .
    C C211 0.5038(3) 0.9792(3) 0.3011(2) 0.0663(11) Uani d . 1 1 . .
    H H211 0.5484 0.9819 0.3296 0.080 Uiso calc . 1 1 . .
    C C212 0.4823(3) 0.8863(3) 0.31180(19) 0.0476(9) Uani d . 1 1 . .
    H H212 0.5105 0.8262 0.3482 0.057 Uiso calc . 1 1 . .
    C C301 0.1215(2) 0.7077(2) 0.32096(16) 0.0335(7) Uani d . 1 1 . .
    C C302 0.0369(3) 0.7986(3) 0.31247(19) 0.0473(9) Uani d . 1 1 . .
    H H302 0.0372 0.8519 0.2677 0.057 Uiso calc . 1 1 . .
    C C303 -0.0468(3) 0.8103(4) 0.3697(2) 0.0657(12) Uani d . 1 1 . .
    H H303 -0.1038 0.8716 0.3641 0.079 Uiso calc . 1 1 . .
    C C304 -0.0473(3) 0.7322(4) 0.4349(3) 0.0755(14) Uani d . 1 1 . .
    H H304 -0.1045 0.7404 0.4740 0.091 Uiso calc . 1 1 . .
    C C305 0.0349(4) 0.6427(4) 0.4434(2) 0.0693(12) Uani d . 1 1 . .
    H H305 0.0333 0.5895 0.4881 0.083 Uiso calc . 1 1 . .
    C C306 0.1207(3) 0.6295(3) 0.38662(17) 0.0471(8) Uani d . 1 1 . .
    H H306 0.1776 0.5681 0.3928 0.056 Uiso calc . 1 1 . .
    C C307 0.1454(2) 0.7273(2) 0.17256(15) 0.0326(7) Uani d . 1 1 . .
    C C308 0.1260(3) 0.8232(3) 0.11981(17) 0.0440(8) Uani d . 1 1 . .
    H H308 0.1604 0.8731 0.1156 0.053 Uiso calc . 1 1 . .
    C C309 0.0538(3) 0.8442(3) 0.0727(2) 0.0584(10) Uani d . 1 1 . .
    H H309 0.0417 0.9082 0.0357 0.070 Uiso calc . 1 1 . .
    C C310 0.0012(3) 0.7740(4) 0.0796(2) 0.0623(11) Uani d . 1 1 . .
    H H310 -0.0465 0.7895 0.0473 0.075 Uiso calc . 1 1 . .
    C C311 0.0176(3) 0.6799(3) 0.1338(2) 0.0537(10) Uani d . 1 1 . .
    H H311 -0.0202 0.6320 0.1393 0.064 Uiso calc . 1 1 . .
    C C312 0.0897(2) 0.6567(3) 0.17995(17) 0.0406(8) Uani d . 1 1 . .
    H H312 0.1014 0.5924 0.2167 0.049 Uiso calc . 1 1 . .
    C C401 0.4968(2) 0.4226(2) 0.20953(15) 0.0295(6) Uani d . 1 1 . .
    C C402 0.5886(2) 0.3912(2) 0.16092(16) 0.0362(7) Uani d . 1 1 . .
    H H402 0.6045 0.4377 0.1146 0.043 Uiso calc . 1 1 . .
    C C403 0.6568(3) 0.2914(3) 0.18040(19) 0.0461(8) Uani d . 1 1 . .
    H H403 0.7184 0.2707 0.1471 0.055 Uiso calc . 1 1 . .
    C C404 0.6349(3) 0.2227(2) 0.24823(19) 0.0452(8) Uani d . 1 1 . .
    H H404 0.6813 0.1552 0.2611 0.054 Uiso calc . 1 1 . .
    C C405 0.5449(3) 0.2529(2) 0.29694(17) 0.0439(8) Uani d . 1 1 . .
    H H405 0.5303 0.2063 0.3434 0.053 Uiso calc . 1 1 . .
    C C406 0.4753(3) 0.3523(2) 0.27784(16) 0.0375(7) Uani d . 1 1 . .
    H H406 0.4133 0.3720 0.3112 0.045 Uiso calc . 1 1 . .
    C C407 0.3319(2) 0.5201(2) 0.12470(15) 0.0320(7) Uani d . 1 1 . .
    C C408 0.2978(2) 0.5915(2) 0.06077(16) 0.0381(7) Uani d . 1 1 . .
    H H408 0.3170 0.6546 0.0416 0.046 Uiso calc . 1 1 . .
    C C409 0.2356(3) 0.5705(3) 0.02483(17) 0.0476(9) Uani d . 1 1 . .
    H H409 0.2132 0.6192 -0.0186 0.057 Uiso calc . 1 1 . .
    C C410 0.2065(3) 0.4788(3) 0.05248(19) 0.0503(9) Uani d . 1 1 . .
    H H410 0.1642 0.4651 0.0280 0.060 Uiso calc . 1 1 . .
    C C411 0.2393(3) 0.4071(3) 0.1159(2) 0.0496(9) Uani d . 1 1 . .
    H H411 0.2184 0.3447 0.1351 0.060 Uiso calc . 1 1 . .
    C C412 0.3030(3) 0.4268(2) 0.15140(17) 0.0407(8) Uani d . 1 1 . .
    H H412 0.3270 0.3767 0.1939 0.049 Uiso calc . 1 1 . .
    O O7 0.1411(3) 0.4140(2) 0.3173(2) 0.1064(12) Uani d . 1 1 . .
    O O8 0.0513(2) 0.2987(2) 0.34964(17) 0.0749(8) Uani d . 1 1 . .
    S S1 0.1125(3) 1.0951(3) 0.13842(18) 0.0560(7) Uani d P 0.70 1 A 1
    C C12 -0.0306(4) 1.1228(4) 0.1465(3) 0.0754(13) Uani d P 0.70 1 A 1
    O O1 0.1527(6) 1.0904(6) 0.0623(4) 0.0901(19) Uani d P 0.70 1 A 1
    O O2 0.1282(14) 1.1797(10) 0.1514(9) 0.105(4) Uani d P 0.70 1 A 1
    O O3 0.1374(11) 0.9978(7) 0.1880(5) 0.069(2) Uani d P 0.70 1 A 1
    F F1 -0.0869(5) 1.1246(5) 0.2118(3) 0.0854(16) Uani d P 0.70 1 A 1
    F F2 -0.0532(8) 1.0620(10) 0.1224(7) 0.132(4) Uani d P 0.70 1 A 1
    F F3 -0.0644(9) 1.2209(11) 0.1072(7) 0.140(5) Uani d P 0.70 1 A 1
    S S2 0.57325(12) 0.62722(10) 0.51933(7) 0.0420(3) Uani d P 0.70 1 B 1
    C C13 0.6889(7) 0.6786(6) 0.4978(3) 0.0565(15) Uani d P 0.70 1 B 1
    O O4 0.5883(3) 0.5956(2) 0.45537(14) 0.0747(8) Uani d . 1 1 B 1
    O O5 0.5977(2) 0.54564(19) 0.58397(12) 0.0607(7) Uani d . 1 1 B 1
    O O6 0.4829(5) 0.7109(5) 0.5289(4) 0.0915(18) Uani d P 0.70 1 B 1
    F F4 0.7006(9) 0.7076(10) 0.5518(8) 0.117(5) Uani d P 0.70 1 B 1
    F F5 0.6855(9) 0.7612(7) 0.4389(7) 0.092(3) Uani d P 0.70 1 B 1
    F F6 0.7765(8) 0.6095(9) 0.4838(6) 0.121(4) Uani d P 0.70 1 B 1
    S S1A 0.1059(11) 1.0991(13) 0.1635(9) 0.151(6) Uani d P 0.30 1 C 2
    C C12A -0.0306(4) 1.1228(4) 0.1465(3) 0.0754(13) Uani d P 0.30 1 C 2
    O O1A 0.143(3) 1.104(3) 0.0811(16) 0.25(2) Uani d P 0.30 1 C 2
    O O2A 0.115(3) 1.180(3) 0.176(2) 0.125(15) Uani d P 0.30 1 C 2
    O O3A 0.134(3) 0.992(2) 0.2148(13) 0.090(9) Uani d P 0.30 1 C 2
    F F1A -0.056(2) 1.096(2) 0.2263(17) 0.30(2) Uani d P 0.30 1 C 2
    F F2A -0.0567(11) 1.0479(18) 0.1356(14) 0.093(8) Uani d P 0.30 1 C 2
    F F3A -0.0797(14) 1.212(2) 0.0996(10) 0.076(5) Uani d P 0.30 1 C 2
    S S2A 0.6515(4) 0.5980(3) 0.50435(17) 0.0555(8) Uani d P 0.30 1 D 2
    C C13A 0.6234(14) 0.7302(14) 0.4998(8) 0.063(4) Uani d P 0.30 1 D 2
    O O6A 0.778(2) 0.573(2) 0.4828(13) 0.092(9) Uani d P 0.30 1 D 2
    F F4A 0.656(2) 0.7358(16) 0.5501(15) 0.080(6) Uani d P 0.30 1 D 2
    F F5A 0.649(2) 0.7896(19) 0.4384(18) 0.099(8) Uani d P 0.30 1 D 2
    F F6A 0.5153(11) 0.7693(10) 0.5148(8) 0.120(5) Uani d P 0.30 1 D 2
    C C18 0.7007(8) 1.0799(7) 0.4747(7) 0.096(3) Uani d P 0.70 1 . .
    Cl Cl1 0.8229(3) 1.0644(2) 0.40662(18) 0.1241(11) Uani d P 0.70 1 . .
    Cl Cl2 0.6250(13) 1.0045(8) 0.4790(9) 0.158(5) Uani d P 0.35 1 . .
    Cl Cl2B 0.628(3) 1.012(3) 0.5128(18) 0.64(3) Uani d P 0.35 1 . .
    C C18A 0.662(3) 0.985(3) 0.447(3) 0.112(17) Uani d P 0.30 1 . .
    Cl Cl1A 0.7639(17) 1.0444(13) 0.4296(9) 0.294(11) Uani d P 0.30 1 . .
    Cl Cl2A 0.6556(10) 0.9510(10) 0.5190(10) 0.167(5) Uani d P 0.30 1 . .
loop_
    _atom_site_aniso_label
    _atom_site_aniso_U_11
    _atom_site_aniso_U_22
    _atom_site_aniso_U_33
    _atom_site_aniso_U_12
    _atom_site_aniso_U_13
    _atom_site_aniso_U_23
    Ir1 0.02827(7) 0.02462(6) 0.02257(6) -0.00713(5) -0.00395(4) -0.00646(4)
    P1 0.0271(4) 0.0282(4) 0.0268(4) -0.0073(3) -0.0048(3) -0.0071(3)
    P2 0.0282(4) 0.0277(4) 0.0248(4) -0.0072(3) -0.0049(3) -0.0089(3)
    P3 0.0252(4) 0.0288(4) 0.0282(4) -0.0059(3) -0.0049(3) -0.0109(3)
    P4 0.0281(4) 0.0266(4) 0.0266(4) -0.0069(3) -0.0042(3) -0.0091(3)
    C1 0.0283(15) 0.0221(14) 0.0266(14) -0.0044(12) -0.0085(12) -0.0061(12)
    C2 0.0281(15) 0.0294(15) 0.0242(14) -0.0089(12) -0.0054(12) -0.0046(12)
    C3 0.0290(15) 0.0258(15) 0.0294(15) -0.0087(12) -0.0048(12) -0.0094(12)
    C4 0.0359(17) 0.0325(17) 0.0296(16) -0.0010(14) -0.0070(14) -0.0040(13)
    C5 0.0477(19) 0.0225(15) 0.0263(15) -0.0078(14) -0.0042(14) -0.0029(12)
    C6 0.055(2) 0.0338(17) 0.0302(16) -0.0198(15) -0.0012(14) -0.0024(13)
    C7 0.0406(18) 0.0468(19) 0.0320(16) -0.0220(15) 0.0082(14) -0.0136(14)
    C8 0.0340(16) 0.0301(16) 0.0268(15) -0.0061(14) 0.0008(13) -0.0102(13)
    C9 0.0385(17) 0.0334(17) 0.0229(14) -0.0111(14) 0.0030(12) -0.0110(13)
    C10 0.054(2) 0.048(2) 0.0288(16) -0.0203(17) -0.0058(15) -0.0099(14)
    C11 0.057(2) 0.0425(19) 0.0313(17) -0.0099(17) -0.0172(15) -0.0023(14)
    C14 0.059(2) 0.052(2) 0.049(2) -0.029(2) -0.0048(18) -0.0037(17)
    C15 0.068(3) 0.056(2) 0.072(3) -0.020(2) -0.007(2) -0.019(2)
    C16 0.078(3) 0.058(3) 0.149(5) -0.012(3) 0.008(3) -0.027(3)
    C17 0.145(6) 0.061(4) 0.210(8) -0.017(4) 0.005(5) -0.043(4)
    C101 0.0304(16) 0.0344(17) 0.0390(17) -0.0049(13) -0.0131(13) -0.0146(14)
    C102 0.0359(18) 0.047(2) 0.050(2) -0.0052(16) -0.0096(15) -0.0186(16)
    C103 0.0337(19) 0.063(3) 0.080(3) 0.0042(18) -0.0109(18) -0.043(2)
    C104 0.059(3) 0.042(2) 0.089(3) 0.0125(19) -0.040(2) -0.034(2)
    C105 0.067(3) 0.0365(19) 0.061(2) -0.0021(18) -0.035(2) -0.0143(17)
    C106 0.0465(19) 0.0314(17) 0.0445(18) -0.0091(15) -0.0167(15) -0.0121(14)
    C107 0.0274(15) 0.0349(16) 0.0327(15) -0.0081(13) -0.0015(12) -0.0115(13)
    C108 0.0413(18) 0.0406(18) 0.0426(18) -0.0137(15) -0.0095(15) -0.0093(15)
    C109 0.059(2) 0.043(2) 0.059(2) -0.0250(18) -0.0132(19) -0.0064(17)
    C110 0.043(2) 0.055(2) 0.068(2) -0.0266(17) -0.0073(18) -0.0201(19)
    C111 0.0376(18) 0.055(2) 0.054(2) -0.0180(16) -0.0123(16) -0.0195(17)
    C112 0.0360(17) 0.0399(18) 0.0403(17) -0.0115(15) -0.0101(14) -0.0086(14)
    C201 0.0320(16) 0.0365(16) 0.0279(15) -0.0136(13) -0.0020(12) -0.0151(13)
    C202 0.0393(18) 0.0393(18) 0.0407(18) -0.0105(15) -0.0059(14) -0.0171(14)
    C203 0.0413(19) 0.055(2) 0.052(2) -0.0096(17) 0.0026(16) -0.0307(18)
    C204 0.050(2) 0.075(3) 0.0373(19) -0.024(2) 0.0089(16) -0.0285(19)
    C205 0.051(2) 0.066(2) 0.0297(17) -0.0202(19) -0.0019(15) -0.0103(16)
    C206 0.0384(17) 0.0453(19) 0.0313(16) -0.0111(15) -0.0053(14) -0.0105(14)
    C207 0.0328(16) 0.0313(16) 0.0350(16) -0.0104(13) 0.0007(13) -0.0166(13)
    C208 0.0423(18) 0.0321(17) 0.0360(17) -0.0099(14) -0.0037(14) -0.0119(14)
    C209 0.064(2) 0.0371(19) 0.050(2) -0.0210(17) 0.0004(18) -0.0131(16)
    C210 0.078(3) 0.051(2) 0.083(3) -0.034(2) -0.003(2) -0.031(2)
    C211 0.068(3) 0.073(3) 0.085(3) -0.028(2) -0.018(2) -0.043(3)
    C212 0.052(2) 0.050(2) 0.055(2) -0.0148(17) -0.0172(17) -0.0250(17)
    C301 0.0256(15) 0.0472(18) 0.0356(16) -0.0130(14) -0.0016(13) -0.0211(14)
    C302 0.0328(18) 0.062(2) 0.056(2) -0.0031(17) -0.0111(16) -0.0344(18)
    C303 0.0309(19) 0.104(3) 0.080(3) -0.002(2) -0.0041(19) -0.067(3)
    C304 0.049(2) 0.133(4) 0.069(3) -0.039(3) 0.021(2) -0.067(3)
    C305 0.073(3) 0.104(4) 0.044(2) -0.050(3) 0.016(2) -0.031(2)
    C306 0.049(2) 0.058(2) 0.0400(19) -0.0244(18) 0.0026(16) -0.0193(17)
    C307 0.0263(15) 0.0393(17) 0.0343(16) -0.0030(13) -0.0064(13) -0.0178(14)
    C308 0.0423(19) 0.045(2) 0.0428(19) -0.0051(16) -0.0157(15) -0.0104(16)
    C309 0.055(2) 0.061(2) 0.050(2) 0.003(2) -0.0254(19) -0.0108(19)
    C310 0.043(2) 0.090(3) 0.062(2) 0.000(2) -0.0249(19) -0.037(2)
    C311 0.0348(19) 0.075(3) 0.068(2) -0.0120(18) -0.0126(17) -0.041(2)
    C312 0.0311(17) 0.048(2) 0.0478(19) -0.0099(15) -0.0077(15) -0.0204(16)
    C401 0.0307(15) 0.0285(15) 0.0352(16) -0.0073(13) -0.0096(13) -0.0137(13)
    C402 0.0335(17) 0.0369(17) 0.0385(17) -0.0068(14) -0.0058(14) -0.0141(14)
    C403 0.0350(18) 0.047(2) 0.056(2) 0.0012(16) -0.0064(16) -0.0260(17)
    C404 0.048(2) 0.0313(17) 0.058(2) -0.0021(15) -0.0201(17) -0.0141(16)
    C405 0.057(2) 0.0310(17) 0.0424(18) -0.0111(16) -0.0154(17) -0.0050(14)
    C406 0.0423(18) 0.0328(17) 0.0374(17) -0.0084(14) -0.0079(14) -0.0112(14)
    C407 0.0287(15) 0.0376(17) 0.0320(16) -0.0058(13) -0.0047(13) -0.0162(13)
    C408 0.0339(17) 0.0446(18) 0.0357(17) -0.0102(14) -0.0021(14) -0.0148(15)
    C409 0.0374(18) 0.074(3) 0.0343(17) -0.0092(18) -0.0093(15) -0.0219(17)
    C410 0.0394(19) 0.076(3) 0.052(2) -0.0160(19) -0.0065(16) -0.039(2)
    C411 0.048(2) 0.054(2) 0.062(2) -0.0187(17) -0.0065(18) -0.0327(19)
    C412 0.0442(19) 0.0394(18) 0.0459(19) -0.0115(15) -0.0095(15) -0.0192(15)
    O7 0.069(2) 0.068(2) 0.177(4) -0.0401(18) 0.000(2) -0.026(2)
    O8 0.0601(18) 0.0499(16) 0.110(2) -0.0234(14) 0.0019(16) -0.0216(16)
    S1 0.0412(10) 0.0431(13) 0.0814(13) -0.0096(9) -0.0161(9) -0.0130(10)
    C12 0.068(3) 0.072(3) 0.081(3) 0.005(3) -0.022(3) -0.033(3)
    O1 0.067(3) 0.102(4) 0.081(4) -0.012(3) 0.021(3) -0.038(4)
    O2 0.134(7) 0.060(5) 0.137(8) -0.048(5) -0.023(5) -0.025(5)
    O3 0.074(4) 0.037(4) 0.094(7) 0.000(3) -0.055(5) -0.002(4)
    F1 0.062(2) 0.102(4) 0.074(3) -0.003(3) 0.014(2) -0.041(3)
    F2 0.118(7) 0.155(9) 0.164(7) -0.005(5) -0.073(5) -0.089(6)
    F3 0.126(8) 0.093(6) 0.169(8) 0.040(5) -0.079(5) -0.028(5)
    S2 0.0382(7) 0.0489(8) 0.0380(7) -0.0139(6) -0.0080(6) -0.0089(6)
    C13 0.061(4) 0.057(4) 0.050(4) -0.028(4) -0.010(3) -0.002(3)
    O4 0.097(2) 0.095(2) 0.0479(15) -0.0380(18) -0.0246(15) -0.0190(15)
    O5 0.093(2) 0.0556(15) 0.0385(13) -0.0322(14) -0.0133(13) -0.0069(12)
    O6 0.056(3) 0.083(4) 0.121(5) 0.008(3) -0.020(3) -0.036(4)
    F4 0.139(9) 0.195(10) 0.072(4) -0.118(8) -0.018(5) -0.034(6)
    F5 0.121(6) 0.085(7) 0.062(4) -0.067(6) 0.007(4) 0.006(5)
    F6 0.049(5) 0.141(9) 0.162(6) -0.022(6) -0.003(4) -0.044(5)
    S1A 0.116(8) 0.080(6) 0.291(18) 0.021(5) -0.121(10) -0.074(10)
    C12A 0.068(3) 0.072(3) 0.081(3) 0.005(3) -0.022(3) -0.033(3)
    O1A 0.28(3) 0.35(4) 0.15(2) -0.16(3) 0.15(2) -0.18(2)
    O2A 0.111(18) 0.095(16) 0.22(4) 0.003(13) -0.10(2) -0.085(19)
    O3A 0.089(11) 0.088(12) 0.078(15) -0.032(8) -0.066(12) 0.037(10)
    F1A 0.31(4) 0.126(16) 0.21(2) 0.028(18) 0.13(2) 0.027(14)
    F2A 0.021(6) 0.088(10) 0.187(18) -0.029(7) 0.014(8) -0.069(10)
    F3A 0.026(4) 0.092(12) 0.058(6) 0.018(5) -0.012(5) 0.010(6)
    S2A 0.068(3) 0.060(2) 0.0417(17) -0.026(2) -0.0116(17) -0.0085(15)
    C13A 0.062(11) 0.070(11) 0.047(9) 0.001(9) -0.016(8) -0.020(9)
    O6A 0.080(15) 0.088(14) 0.063(9) 0.039(10) -0.006(8) -0.032(8)
    F4A 0.134(18) 0.086(8) 0.055(7) -0.088(11) -0.018(10) -0.006(6)
    F5A 0.17(2) 0.053(9) 0.058(8) -0.019(10) -0.023(11) -0.006(7)
    F6A 0.078(9) 0.093(9) 0.137(10) 0.021(7) 0.003(7) -0.030(9)
    C18 0.084(6) 0.076(5) 0.147(9) -0.005(4) -0.037(6) -0.057(6)
    Cl1 0.178(3) 0.0668(14) 0.129(2) -0.0061(17) -0.036(2) -0.0482(14)
    Cl2 0.244(15) 0.098(6) 0.186(10) -0.107(8) -0.096(10) -0.005(6)
    Cl2B 0.68(5) 0.54(5) 0.42(3) 0.02(4) 0.24(4) -0.23(3)
    C18A 0.078(14) 0.083(19) 0.22(5) -0.030(11) -0.01(2) -0.10(3)
    Cl1A 0.44(3) 0.223(13) 0.244(15) -0.188(15) 0.071(15) -0.095(11)
    Cl2A 0.166(8) 0.112(7) 0.263(15) -0.034(6) -0.073(10) -0.077(8)
_geom_special_details
;
 All esds (except the esd in the dihedral angle between two l.s. planes)
 are estimated using the full covariance matrix.  The cell esds are taken
 into account individually in the estimation of esds in distances, angles
 and torsion angles; correlations between esds in cell parameters are only
 used when they are defined by crystal symmetry.  An approximate (isotropic)
 treatment of cell esds is used for estimating esds involving l.s. planes.
;
loop_
    _geom_bond_atom_site_label_1
    _geom_bond_atom_site_label_2
    _geom_bond_site_symmetry_2
    _geom_bond_distance
    _geom_bond_publ_flag
    Ir1 C4 . 2.169(3) ?
    Ir1 C5 . 2.172(3) ?
    Ir1 C8 . 2.208(3) ?
    Ir1 C9 . 2.225(3) ?
    Ir1 C1 . 2.232(3) ?
    Ir1 P4 . 2.3386(7) ?
    Ir1 P1 . 2.3889(7) ?
    P1 C101 . 1.831(3) ?
    P1 C2 . 1.840(3) ?
    P1 C107 . 1.844(3) ?
    P2 C2 . 1.794(3) ?
    P2 C201 . 1.798(3) ?
    P2 C207 . 1.799(3) ?
    P2 C1 . 1.821(3) ?
    P3 C3 . 1.793(3) ?
    P3 C307 . 1.804(3) ?
    P3 C301 . 1.807(3) ?
    P3 C1 . 1.811(3) ?
    P4 C401 . 1.833(3) ?
    P4 C3 . 1.844(3) ?
    P4 C407 . 1.849(3) ?
    C1 H1 . 0.938(16) ?
    C2 H2A . 0.9800 ?
    C2 H2B . 0.9800 ?
    C3 H3A . 0.9800 ?
    C3 H3B . 0.9800 ?
    C4 C5 . 1.414(4) ?
    C4 C11 . 1.524(4) ?
    C4 H4 . 0.939(17) ?
    C5 C6 . 1.529(4) ?
    C5 H5 . 0.928(17) ?
    C6 C7 . 1.541(4) ?
    C6 H6A . 0.9800 ?
    C6 H6B . 0.9800 ?
    C7 C8 . 1.512(4) ?
    C7 H7A . 0.9800 ?
    C7 H7B . 0.9800 ?
    C8 C9 . 1.402(4) ?
    C8 H8 . 0.935(17) ?
    C9 C10 . 1.525(4) ?
    C9 H9 . 0.946(17) ?
    C10 C11 . 1.528(5) ?
    C10 H10A . 0.9800 ?
    C10 H10B . 0.9800 ?
    C11 H11A . 0.9800 ?
    C11 H11B . 0.9800 ?
    C14 O7 . 1.179(4) ?
    C14 O8 . 1.306(4) ?
    C14 C15 . 1.487(5) ?
    C15 H15A . 0.9700 ?
    C15 H15B . 0.9700 ?
    C15 H15C . 0.9700 ?
    C16 C17 . 1.421(8) ?
    C16 O8 . 1.461(5) ?
    C16 H16A . 0.9800 ?
    C16 H16B . 0.9800 ?
    C17 H17A . 0.9700 ?
    C17 H17B . 0.9700 ?
    C17 H17C . 0.9700 ?
    C101 C106 . 1.390(4) ?
    C101 C102 . 1.394(4) ?
    C102 C103 . 1.392(5) ?
    C102 H102 . 0.9400 ?
    C103 C104 . 1.374(6) ?
    C103 H103 . 0.9400 ?
    C104 C105 . 1.371(6) ?
    C104 H104 . 0.9400 ?
    C105 C106 . 1.388(4) ?
    C105 H105 . 0.9400 ?
    C106 H106 . 0.9400 ?
    C107 C108 . 1.387(4) ?
    C107 C112 . 1.396(4) ?
    C108 C109 . 1.386(5) ?
    C108 H108 . 0.9400 ?
    C109 C110 . 1.374(5) ?
    C109 H109 . 0.9400 ?
    C110 C111 . 1.383(5) ?
    C110 H110 . 0.9400 ?
    C111 C112 . 1.378(4) ?
    C111 H111 . 0.9400 ?
    C112 H112 . 0.9400 ?
    C201 C206 . 1.388(4) ?
    C201 C202 . 1.397(4) ?
    C202 C203 . 1.381(4) ?
    C202 H202 . 0.9400 ?
    C203 C204 . 1.381(5) ?
    C203 H203 . 0.9400 ?
    C204 C205 . 1.368(5) ?
    C204 H204 . 0.9400 ?
    C205 C206 . 1.383(4) ?
    C205 H205 . 0.9400 ?
    C206 H206 . 0.9400 ?
    C207 C208 . 1.386(4) ?
    C207 C212 . 1.400(4) ?
    C208 C209 . 1.381(5) ?
    C208 H208 . 0.9400 ?
    C209 C210 . 1.366(5) ?
    C209 H209 . 0.9400 ?
    C210 C211 . 1.379(6) ?
    C210 H210 . 0.9400 ?
    C211 C212 . 1.385(5) ?
    C211 H211 . 0.9400 ?
    C212 H212 . 0.9400 ?
    C301 C306 . 1.379(4) ?
    C301 C302 . 1.394(4) ?
    C302 C303 . 1.375(5) ?
    C302 H302 . 0.9400 ?
    C303 C304 . 1.374(6) ?
    C303 H303 . 0.9400 ?
    C304 C305 . 1.364(6) ?
    C304 H304 . 0.9400 ?
    C305 C306 . 1.388(5) ?
    C305 H305 . 0.9400 ?
    C306 H306 . 0.9400 ?
    C307 C308 . 1.385(4) ?
    C307 C312 . 1.391(4) ?
    C308 C309 . 1.404(5) ?
    C308 H308 . 0.9400 ?
    C309 C310 . 1.359(6) ?
    C309 H309 . 0.9400 ?
    C310 C311 . 1.380(6) ?
    C310 H310 . 0.9400 ?
    C311 C312 . 1.382(4) ?
    C311 H311 . 0.9400 ?
    C312 H312 . 0.9400 ?
    C401 C402 . 1.390(4) ?
    C401 C406 . 1.393(4) ?
    C402 C403 . 1.389(4) ?
    C402 H402 . 0.9400 ?
    C403 C404 . 1.378(5) ?
    C403 H403 . 0.9400 ?
    C404 C405 . 1.373(5) ?
    C404 H404 . 0.9400 ?
    C405 C406 . 1.391(4) ?
    C405 H405 . 0.9400 ?
    C406 H406 . 0.9400 ?
    C407 C408 . 1.387(4) ?
    C407 C412 . 1.392(4) ?
    C408 C409 . 1.387(4) ?
    C408 H408 . 0.9400 ?
    C409 C410 . 1.372(5) ?
    C409 H409 . 0.9400 ?
    C410 C411 . 1.375(5) ?
    C410 H410 . 0.9400 ?
    C411 C412 . 1.387(4) ?
    C411 H411 . 0.9400 ?
    C412 H412 . 0.9400 ?
    S1 O3 . 1.377(10) ?
    S1 O2 . 1.414(15) ?
    S1 O1 . 1.479(8) ?
    S1 C12 . 1.785(6) ?
    C12 F2 . 1.277(12) ?
    C12 F1 . 1.315(8) ?
    C12 F3 . 1.325(13) ?
    S2 O6 . 1.408(6) ?
    S2 O5 . 1.416(3) ?
    S2 O4 . 1.440(3) ?
    S2 C13 . 1.811(6) ?
    C13 F6 . 1.287(12) ?
    C13 F5 . 1.329(12) ?
    C13 F4 . 1.340(15) ?
    S1A O2A . 1.32(4) ?
    S1A O3A . 1.49(3) ?
    S1A O1A . 1.56(3) ?
    S2A O6A . 1.56(3) ?
    S2A C13A . 1.773(18) ?
    C13A F4A . 1.23(3) ?
    C13A F5A . 1.25(3) ?
    C13A F6A . 1.35(2) ?
    C18 Cl1A . 1.182(16) ?
    C18 Cl2B . 1.47(3) ?
    C18 Cl2 . 1.676(13) ?
    C18 Cl1 . 1.820(13) ?
    C18 C18A . 1.90(3) ?
    C18 Cl2A . 1.958(18) ?
    Cl1 Cl1A . 0.880(17) ?
    Cl2 Cl2B . 0.73(4) ?
    Cl2 C18A . 0.78(4) ?
    Cl2 Cl2A . 0.952(14) ?
    Cl2 Cl1A . 2.01(2) ?
    Cl2B Cl2A . 0.81(4) ?
    Cl2B C18A . 1.42(5) ?
    Cl2B Cl1A . 2.15(3) ?
    C18A Cl2A . 1.33(5) ?
    C18A Cl1A . 1.74(4) ?
    Cl1A Cl2A . 2.29(2) ?
loop_
    _geom_angle_atom_site_label_1
    _geom_angle_atom_site_label_2
    _geom_angle_atom_site_label_3
    _geom_angle_site_symmetry_1
    _geom_angle_site_symmetry_3
    _geom_angle
    _geom_angle_publ_flag
    C4 Ir1 C5 . . 38.02(12) ?
    C4 Ir1 C8 . . 93.71(11) ?
    C5 Ir1 C8 . . 78.86(11) ?
    C4 Ir1 C9 . . 77.48(11) ?
    C5 Ir1 C9 . . 86.15(11) ?
    C8 Ir1 C9 . . 36.88(11) ?
    C4 Ir1 C1 . . 85.76(11) ?
    C5 Ir1 C1 . . 93.77(11) ?
    C8 Ir1 C1 . . 168.27(11) ?
    C9 Ir1 C1 . . 152.78(11) ?
    C4 Ir1 P4 . . 123.12(9) ?
    C5 Ir1 P4 . . 160.77(9) ?
    C8 Ir1 P4 . . 103.01(8) ?
    C9 Ir1 P4 . . 84.52(8) ?
    C1 Ir1 P4 . . 86.97(7) ?
    C4 Ir1 P1 . . 137.87(9) ?
    C5 Ir1 P1 . . 101.15(9) ?
    C8 Ir1 P1 . . 84.27(8) ?
    C9 Ir1 P1 . . 118.50(8) ?
    C1 Ir1 P1 . . 88.27(7) ?
    P4 Ir1 P1 . . 98.08(2) ?
    C101 P1 C2 . . 104.16(13) ?
    C101 P1 C107 . . 98.08(13) ?
    C2 P1 C107 . . 99.81(13) ?
    C101 P1 Ir1 . . 121.11(9) ?
    C2 P1 Ir1 . . 104.80(9) ?
    C107 P1 Ir1 . . 125.41(9) ?
    C2 P2 C201 . . 107.29(13) ?
    C2 P2 C207 . . 110.72(13) ?
    C201 P2 C207 . . 102.84(13) ?
    C2 P2 C1 . . 106.75(12) ?
    C201 P2 C1 . . 119.19(13) ?
    C207 P2 C1 . . 109.95(13) ?
    C3 P3 C307 . . 109.67(13) ?
    C3 P3 C301 . . 108.36(14) ?
    C307 P3 C301 . . 101.47(13) ?
    C3 P3 C1 . . 104.15(13) ?
    C307 P3 C1 . . 113.63(13) ?
    C301 P3 C1 . . 119.41(13) ?
    C401 P4 C3 . . 102.37(13) ?
    C401 P4 C407 . . 98.90(13) ?
    C3 P4 C407 . . 100.46(13) ?
    C401 P4 Ir1 . . 122.24(10) ?
    C3 P4 Ir1 . . 107.96(9) ?
    C407 P4 Ir1 . . 121.49(10) ?
    P3 C1 P2 . . 114.86(14) ?
    P3 C1 Ir1 . . 109.99(13) ?
    P2 C1 Ir1 . . 111.40(13) ?
    P3 C1 H1 . . 106.6(15) ?
    P2 C1 H1 . . 102.8(14) ?
    Ir1 C1 H1 . . 110.9(14) ?
    P2 C2 P1 . . 107.11(13) ?
    P2 C2 H2A . . 110.3 ?
    P1 C2 H2A . . 110.3 ?
    P2 C2 H2B . . 110.3 ?
    P1 C2 H2B . . 110.3 ?
    H2A C2 H2B . . 108.5 ?
    P3 C3 P4 . . 105.75(14) ?
    P3 C3 H3A . . 110.6 ?
    P4 C3 H3A . . 110.6 ?
    P3 C3 H3B . . 110.6 ?
    P4 C3 H3B . . 110.6 ?
    H3A C3 H3B . . 108.7 ?
    C5 C4 C11 . . 121.6(3) ?
    C5 C4 Ir1 . . 71.10(16) ?
    C11 C4 Ir1 . . 116.4(2) ?
    C5 C4 H4 . . 116.5(18) ?
    C11 C4 H4 . . 112.7(17) ?
    Ir1 C4 H4 . . 112.0(17) ?
    C4 C5 C6 . . 121.6(3) ?
    C4 C5 Ir1 . . 70.87(17) ?
    C6 C5 Ir1 . . 115.47(19) ?
    C4 C5 H5 . . 113.5(19) ?
    C6 C5 H5 . . 116.7(19) ?
    Ir1 C5 H5 . . 109.7(18) ?
    C5 C6 C7 . . 112.7(2) ?
    C5 C6 H6A . . 109.1 ?
    C7 C6 H6A . . 109.1 ?
    C5 C6 H6B . . 109.1 ?
    C7 C6 H6B . . 109.1 ?
    H6A C6 H6B . . 107.8 ?
    C8 C7 C6 . . 112.2(2) ?
    C8 C7 H7A . . 109.2 ?
    C6 C7 H7A . . 109.2 ?
    C8 C7 H7B . . 109.2 ?
    C6 C7 H7B . . 109.2 ?
    H7A C7 H7B . . 107.9 ?
    C9 C8 C7 . . 123.2(3) ?
    C9 C8 Ir1 . . 72.21(16) ?
    C7 C8 Ir1 . . 112.51(19) ?
    C9 C8 H8 . . 113.8(17) ?
    C7 C8 H8 . . 117.3(18) ?
    Ir1 C8 H8 . . 107.5(17) ?
    C8 C9 C10 . . 122.9(3) ?
    C8 C9 Ir1 . . 70.91(16) ?
    C10 C9 Ir1 . . 115.7(2) ?
    C8 C9 H9 . . 117.0(17) ?
    C10 C9 H9 . . 112.8(17) ?
    Ir1 C9 H9 . . 109.7(17) ?
    C9 C10 C11 . . 113.1(2) ?
    C9 C10 H10A . . 109.0 ?
    C11 C10 H10A . . 109.0 ?
    C9 C10 H10B . . 109.0 ?
    C11 C10 H10B . . 109.0 ?
    H10A C10 H10B . . 107.8 ?
    C4 C11 C10 . . 112.1(2) ?
    C4 C11 H11A . . 109.2 ?
    C10 C11 H11A . . 109.2 ?
    C4 C11 H11B . . 109.2 ?
    C10 C11 H11B . . 109.2 ?
    H11A C11 H11B . . 107.9 ?
    O7 C14 O8 . . 122.0(4) ?
    O7 C14 C15 . . 124.8(4) ?
    O8 C14 C15 . . 113.2(3) ?
    C14 C15 H15A . . 109.5 ?
    C14 C15 H15B . . 109.5 ?
    H15A C15 H15B . . 109.5 ?
    C14 C15 H15C . . 109.5 ?
    H15A C15 H15C . . 109.5 ?
    H15B C15 H15C . . 109.5 ?
    C17 C16 O8 . . 109.1(5) ?
    C17 C16 H16A . . 109.9 ?
    O8 C16 H16A . . 109.9 ?
    C17 C16 H16B . . 109.9 ?
    O8 C16 H16B . . 109.9 ?
    H16A C16 H16B . . 108.3 ?
    C16 C17 H17A . . 109.5 ?
    C16 C17 H17B . . 109.5 ?
    H17A C17 H17B . . 109.5 ?
    C16 C17 H17C . . 109.5 ?
    H17A C17 H17C . . 109.5 ?
    H17B C17 H17C . . 109.5 ?
    C106 C101 C102 . . 119.2(3) ?
    C106 C101 P1 . . 123.6(2) ?
    C102 C101 P1 . . 117.1(2) ?
    C103 C102 C101 . . 120.3(3) ?
    C103 C102 H102 . . 119.9 ?
    C101 C102 H102 . . 119.9 ?
    C104 C103 C102 . . 119.8(3) ?
    C104 C103 H103 . . 120.1 ?
    C102 C103 H103 . . 120.1 ?
    C105 C104 C103 . . 120.2(3) ?
    C105 C104 H104 . . 119.9 ?
    C103 C104 H104 . . 119.9 ?
    C104 C105 C106 . . 120.8(3) ?
    C104 C105 H105 . . 119.6 ?
    C106 C105 H105 . . 119.6 ?
    C105 C106 C101 . . 119.7(3) ?
    C105 C106 H106 . . 120.2 ?
    C101 C106 H106 . . 120.2 ?
    C108 C107 C112 . . 118.1(3) ?
    C108 C107 P1 . . 123.7(2) ?
    C112 C107 P1 . . 118.1(2) ?
    C109 C108 C107 . . 121.0(3) ?
    C109 C108 H108 . . 119.5 ?
    C107 C108 H108 . . 119.5 ?
    C110 C109 C108 . . 120.3(3) ?
    C110 C109 H109 . . 119.9 ?
    C108 C109 H109 . . 119.9 ?
    C109 C110 C111 . . 119.4(3) ?
    C109 C110 H110 . . 120.3 ?
    C111 C110 H110 . . 120.3 ?
    C112 C111 C110 . . 120.6(3) ?
    C112 C111 H111 . . 119.7 ?
    C110 C111 H111 . . 119.7 ?
    C111 C112 C107 . . 120.6(3) ?
    C111 C112 H112 . . 119.7 ?
    C107 C112 H112 . . 119.7 ?
    C206 C201 C202 . . 119.8(3) ?
    C206 C201 P2 . . 121.4(2) ?
    C202 C201 P2 . . 118.7(2) ?
    C203 C202 C201 . . 119.7(3) ?
    C203 C202 H202 . . 120.2 ?
    C201 C202 H202 . . 120.2 ?
    C202 C203 C204 . . 119.7(3) ?
    C202 C203 H203 . . 120.1 ?
    C204 C203 H203 . . 120.1 ?
    C205 C204 C203 . . 121.0(3) ?
    C205 C204 H204 . . 119.5 ?
    C203 C204 H204 . . 119.5 ?
    C204 C205 C206 . . 120.1(3) ?
    C204 C205 H205 . . 120.0 ?
    C206 C205 H205 . . 120.0 ?
    C205 C206 C201 . . 119.8(3) ?
    C205 C206 H206 . . 120.1 ?
    C201 C206 H206 . . 120.1 ?
    C208 C207 C212 . . 119.5(3) ?
    C208 C207 P2 . . 122.7(2) ?
    C212 C207 P2 . . 117.1(2) ?
    C209 C208 C207 . . 120.2(3) ?
    C209 C208 H208 . . 119.9 ?
    C207 C208 H208 . . 119.9 ?
    C210 C209 C208 . . 120.3(3) ?
    C210 C209 H209 . . 119.9 ?
    C208 C209 H209 . . 119.9 ?
    C209 C210 C211 . . 120.4(3) ?
    C209 C210 H210 . . 119.8 ?
    C211 C210 H210 . . 119.8 ?
    C210 C211 C212 . . 120.4(3) ?
    C210 C211 H211 . . 119.8 ?
    C212 C211 H211 . . 119.8 ?
    C211 C212 C207 . . 119.2(3) ?
    C211 C212 H212 . . 120.4 ?
    C207 C212 H212 . . 120.4 ?
    C306 C301 C302 . . 119.9(3) ?
    C306 C301 P3 . . 122.0(2) ?
    C302 C301 P3 . . 117.9(2) ?
    C303 C302 C301 . . 119.9(4) ?
    C303 C302 H302 . . 120.1 ?
    C301 C302 H302 . . 120.1 ?
    C304 C303 C302 . . 120.0(4) ?
    C304 C303 H303 . . 120.0 ?
    C302 C303 H303 . . 120.0 ?
    C305 C304 C303 . . 120.4(4) ?
    C305 C304 H304 . . 119.8 ?
    C303 C304 H304 . . 119.8 ?
    C304 C305 C306 . . 120.6(4) ?
    C304 C305 H305 . . 119.7 ?
    C306 C305 H305 . . 119.7 ?
    C301 C306 C305 . . 119.2(3) ?
    C301 C306 H306 . . 120.4 ?
    C305 C306 H306 . . 120.4 ?
    C308 C307 C312 . . 119.7(3) ?
    C308 C307 P3 . . 123.6(2) ?
    C312 C307 P3 . . 116.1(2) ?
    C307 C308 C309 . . 118.5(3) ?
    C307 C308 H308 . . 120.7 ?
    C309 C308 H308 . . 120.7 ?
    C310 C309 C308 . . 121.3(3) ?
    C310 C309 H309 . . 119.4 ?
    C308 C309 H309 . . 119.4 ?
    C309 C310 C311 . . 120.2(3) ?
    C309 C310 H310 . . 119.9 ?
    C311 C310 H310 . . 119.9 ?
    C310 C311 C312 . . 119.6(4) ?
    C310 C311 H311 . . 120.2 ?
    C312 C311 H311 . . 120.2 ?
    C311 C312 C307 . . 120.7(3) ?
    C311 C312 H312 . . 119.7 ?
    C307 C312 H312 . . 119.7 ?
    C402 C401 C406 . . 118.6(3) ?
    C402 C401 P4 . . 118.2(2) ?
    C406 C401 P4 . . 123.0(2) ?
    C403 C402 C401 . . 120.4(3) ?
    C403 C402 H402 . . 119.8 ?
    C401 C402 H402 . . 119.8 ?
    C404 C403 C402 . . 120.4(3) ?
    C404 C403 H403 . . 119.8 ?
    C402 C403 H403 . . 119.8 ?
    C405 C404 C403 . . 119.8(3) ?
    C405 C404 H404 . . 120.1 ?
    C403 C404 H404 . . 120.1 ?
    C404 C405 C406 . . 120.3(3) ?
    C404 C405 H405 . . 119.8 ?
    C406 C405 H405 . . 119.8 ?
    C405 C406 C401 . . 120.4(3) ?
    C405 C406 H406 . . 119.8 ?
    C401 C406 H406 . . 119.8 ?
    C408 C407 C412 . . 118.4(3) ?
    C408 C407 P4 . . 121.2(2) ?
    C412 C407 P4 . . 120.2(2) ?
    C409 C408 C407 . . 120.6(3) ?
    C409 C408 H408 . . 119.7 ?
    C407 C408 H408 . . 119.7 ?
    C410 C409 C408 . . 120.2(3) ?
    C410 C409 H409 . . 119.9 ?
    C408 C409 H409 . . 119.9 ?
    C409 C410 C411 . . 120.2(3) ?
    C409 C410 H410 . . 119.9 ?
    C411 C410 H410 . . 119.9 ?
    C410 C411 C412 . . 119.9(3) ?
    C410 C411 H411 . . 120.1 ?
    C412 C411 H411 . . 120.1 ?
    C411 C412 C407 . . 120.7(3) ?
    C411 C412 H412 . . 119.7 ?
    C407 C412 H412 . . 119.7 ?
    C14 O8 C16 . . 116.9(3) ?
    O3 S1 O2 . . 119.2(8) ?
    O3 S1 O1 . . 111.2(6) ?
    O2 S1 O1 . . 114.1(8) ?
    O3 S1 C12 . . 102.1(6) ?
    O2 S1 C12 . . 104.7(8) ?
    O1 S1 C12 . . 103.0(4) ?
    F2 C12 F1 . . 111.5(7) ?
    F2 C12 F3 . . 110.8(10) ?
    F1 C12 F3 . . 101.6(7) ?
    F2 C12 S1 . . 110.1(6) ?
    F1 C12 S1 . . 115.8(4) ?
    F3 C12 S1 . . 106.6(7) ?
    O6 S2 O5 . . 115.7(3) ?
    O6 S2 O4 . . 116.9(3) ?
    O5 S2 O4 . . 115.62(18) ?
    O6 S2 C13 . . 104.7(4) ?
    O5 S2 C13 . . 99.4(2) ?
    O4 S2 C13 . . 100.7(3) ?
    F6 C13 F5 . . 106.3(9) ?
    F6 C13 F4 . . 107.3(9) ?
    F5 C13 F4 . . 106.2(9) ?
    F6 C13 S2 . . 109.9(6) ?
    F5 C13 S2 . . 112.8(7) ?
    F4 C13 S2 . . 113.9(7) ?
    O2A S1A O3A . . 122(2) ?
    O2A S1A O1A . . 112(3) ?
    O3A S1A O1A . . 114(2) ?
    O6A S2A C13A . . 98.6(12) ?
    F4A C13A F5A . . 115(2) ?
    F4A C13A F6A . . 103.4(19) ?
    F5A C13A F6A . . 103.0(19) ?
    F4A C13A S2A . . 109.7(15) ?
    F5A C13A S2A . . 115.7(17) ?
    F6A C13A S2A . . 108.7(13) ?
    Cl1A C18 Cl2B . . 107.9(14) ?
    Cl1A C18 Cl2 . . 87.6(11) ?
    Cl2B C18 Cl2 . . 25.8(14) ?
    Cl1A C18 Cl1 . . 23.8(9) ?
    Cl2B C18 Cl1 . . 131.0(12) ?
    Cl2 C18 Cl1 . . 111.4(8) ?
    Cl1A C18 C18A . . 63.8(14) ?
    Cl2B C18 C18A . . 47.8(18) ?
    Cl2 C18 C18A . . 24.0(14) ?
    Cl1 C18 C18A . . 87.5(12) ?
    Cl1A C18 Cl2A . . 90.0(9) ?
    Cl2B C18 Cl2A . . 21.8(12) ?
    Cl2 C18 Cl2A . . 29.1(5) ?
    Cl1 C18 Cl2A . . 111.4(6) ?
    C18A C18 Cl2A . . 40.3(16) ?
    Cl1A Cl1 C18 . . 32.9(12) ?
    Cl2B Cl2 C18A . . 141(6) ?
    Cl2B Cl2 Cl2A . . 55(3) ?
    C18A Cl2 Cl2A . . 100(4) ?
    Cl2B Cl2 C18 . . 61(3) ?
    C18A Cl2 C18 . . 94(4) ?
    Cl2A Cl2 C18 . . 92.1(12) ?
    Cl2B Cl2 Cl1A . . 91(3) ?
    C18A Cl2 Cl1A . . 59(3) ?
    Cl2A Cl2 Cl1A . . 94.3(15) ?
    C18 Cl2 Cl1A . . 36.0(5) ?
    Cl2 Cl2B Cl2A . . 76(3) ?
    Cl2 Cl2B C18A . . 20(3) ?
    Cl2A Cl2B C18A . . 67(3) ?
    Cl2 Cl2B C18 . . 93(3) ?
    Cl2A Cl2B C18 . . 116(3) ?
    C18A Cl2B C18 . . 82(2) ?
    Cl2 Cl2B Cl1A . . 69(2) ?
    Cl2A Cl2B Cl1A . . 89(2) ?
    C18A Cl2B Cl1A . . 53.7(19) ?
    C18 Cl2B Cl1A . . 31.5(7) ?
    Cl2 C18A Cl2A . . 45(3) ?
    Cl2 C18A Cl2B . . 19(3) ?
    Cl2A C18A Cl2B . . 33.9(19) ?
    Cl2 C18A Cl1A . . 99(3) ?
    Cl2A C18A Cl1A . . 96(2) ?
    Cl2B C18A Cl1A . . 85(2) ?
    Cl2 C18A C18 . . 62(3) ?
    Cl2A C18A C18 . . 72.2(16) ?
    Cl2B C18A C18 . . 50.0(16) ?
    Cl1A C18A C18 . . 37.6(9) ?
    Cl1 Cl1A C18 . . 123.3(19) ?
    Cl1 Cl1A C18A . . 157(2) ?
    C18 Cl1A C18A . . 78.6(13) ?
    Cl1 Cl1A Cl2 . . 177(2) ?
    C18 Cl1A Cl2 . . 56.4(9) ?
    C18A Cl1A Cl2 . . 22.4(10) ?
    Cl1 Cl1A Cl2B . . 161(2) ?
    C18 Cl1A Cl2B . . 40.6(11) ?
    C18A Cl1A Cl2B . . 41.2(15) ?
    Cl2 Cl1A Cl2B . . 19.9(11) ?
    Cl1 Cl1A Cl2A . . 158(2) ?
    C18 Cl1A Cl2A . . 58.8(8) ?
    C18A Cl1A Cl2A . . 35.3(16) ?
    Cl2 Cl1A Cl2A . . 24.5(4) ?
    Cl2B Cl1A Cl2A . . 20.6(9) ?
    Cl2B Cl2A Cl2 . . 48(3) ?
    Cl2B Cl2A C18A . . 79(4) ?
    Cl2 Cl2A C18A . . 35.0(18) ?
    Cl2B Cl2A C18 . . 43(3) ?
    Cl2 Cl2A C18 . . 58.8(10) ?
    C18A Cl2A C18 . . 67.5(18) ?
    Cl2B Cl2A Cl1A . . 70(3) ?
    Cl2 Cl2A Cl1A . . 61.2(15) ?
    C18A Cl2A Cl1A . . 49.1(18) ?
    C18 Cl2A Cl1A . . 31.1(5) ?
loop_
    _geom_hbond_atom_site_label_D
    _geom_hbond_atom_site_label_H
    _geom_hbond_atom_site_label_A
    _geom_hbond_site_symmetry_A
    _geom_hbond_distance_DH
    _geom_hbond_distance_HA
    _geom_hbond_distance_DA
    _geom_hbond_angle_DHA
    C2 H2B O4 . 0.98 2.36 3.245(4) 151
    C2 H2A O5 2_666 0.98 2.38 3.307(4) 158
    C3 H3B O5 2_666 0.98 2.38 3.343(4) 169
    C206 H206 O5 2_666 0.94 2.52 3.204(4) 130
    C3 H3A O7 . 0.98 2.23 3.185(5) 165
    C1 H1 O3 . 0.94(2) 2.55(2) 3.419(11) 155(2)
    C208 H208 O3 . 0.94 2.47 3.231(16) 139
    C308 H308 O3 . 0.94 2.57 3.301(12) 135
data_2
_database_code_depnum_ccdc_archive 'CCDC 1837858'
_audit_creation_method     SHELXL-97
_chemical_name_systematic
;\
Dichloridohydrido(1,1,3,3,5,5,7,7-octaphenyl-1,5\l^5^,7-triphospha-3-\
phosphoniahept-4-en-4-yl)iridium(III) acetone monosolvate
;
_chemical_name_common     ?
_chemical_formula_moiety     '[(C51 H44 P4)Ir(H)Cl], Cl, (CH3)2 C O'
_chemical_formula_sum     'C54 H51 Cl2 Ir O P4'
_chemical_formula_iupac     '[Ir (C51 H44 P4) Cl H] Cl, C3 H6 O'
_chemical_formula_weight     1102.93
_chemical_melting_point     ?
_symmetry_cell_setting     monoclinic
_symmetry_space_group_name_H-M     P21/n
loop_
    _symmetry_equiv_pos_as_xyz
    'x, y, z'
    '-x+1/2, y+1/2, -z+1/2'
    '-x, -y, -z'
    'x-1/2, -y-1/2, z-1/2'
_cell_length_a     18.7964(4)
_cell_length_b     13.7444(2)
_cell_length_c     18.8487(4)
_cell_angle_alpha     90.00
_cell_angle_beta     101.586(2)
_cell_angle_gamma     90.00
_cell_volume     4770.25(16)
_cell_formula_units_Z     4
_cell_measurement_reflns_used     78297
_cell_measurement_theta_min     1.0
_cell_measurement_theta_max     25.3
_cell_measurement_temperature     233(2)
_exptl_crystal_description     prism
_exptl_crystal_colour     orange
_exptl_crystal_size_max     0.15
_exptl_crystal_size_mid     0.12
_exptl_crystal_size_min     0.02
_exptl_crystal_density_diffrn     1.536
_exptl_crystal_density_meas     ?
_exptl_crystal_density_method     'not measured'
_exptl_crystal_F_000     2216
_exptl_absorpt_coefficient_mu     3.084
_exptl_absorpt_correction_type     none
_exptl_absorpt_process_details     ?
_exptl_absorpt_correction_T_min     ?
_exptl_absorpt_correction_T_max     ?
_diffrn_ambient_temperature     233(2)
_diffrn_radiation_type     MoK\a
_diffrn_radiation_wavelength     0.71073
_diffrn_radiation_source     'fine-focus sealed tube'
_diffrn_radiation_monochromator     graphite
_diffrn_measurement_device_type     'Nonius KappaCCD'
_diffrn_measurement_method     'phi- and omega scans'
_diffrn_detector_area_resol_mean     ?
_diffrn_reflns_number     27235
_diffrn_reflns_av_R_equivalents     0.0825
_diffrn_reflns_av_sigmaI/netI     0.0732
_diffrn_reflns_theta_min     1.71
_diffrn_reflns_theta_max     25.00
_diffrn_reflns_theta_full     25.00
_diffrn_measured_fraction_theta_max     0.999
_diffrn_measured_fraction_theta_full     0.999
_diffrn_reflns_limit_h_min     -22
_diffrn_reflns_limit_h_max     20
_diffrn_reflns_limit_k_min     -16
_diffrn_reflns_limit_k_max     16
_diffrn_reflns_limit_l_min     -22
_diffrn_reflns_limit_l_max     22
_diffrn_standards_number     0
_diffrn_standards_interval_count     ?
_diffrn_standards_interval_time     ?
_diffrn_standards_decay_%     ?
_refine_special_details
;
 Small crystal with low diffraction at higher 2 theta angles. Hydrogen atom
 at Ir was localized and refined isotropically with bond restraint
 (<i>d</i> = 1.6 \%A), because of a too long bond distance of 1.88 \%A by free
 refinement. The solvent molecule aceton is slightly disordered with one
 solved positional disorder for a methyl group C6:C6A at ratio 1:1. Hydrogen
 atoms at solvent could not be localized and were omitted.
;
_reflns_number_total     8407
_reflns_number_gt     6069
_reflns_threshold_expression     >2sigma(I)
_refine_ls_structure_factor_coef     Fsqd
_refine_ls_matrix_type     full
_refine_ls_R_factor_all     0.0807
_refine_ls_R_factor_gt     0.0476
_refine_ls_wR_factor_gt     0.0838
_refine_ls_wR_factor_ref     0.0911
_refine_ls_goodness_of_fit_ref     1.037
_refine_ls_restrained_S_all     1.037
_refine_ls_number_reflns     8407
_refine_ls_number_parameters     572
_refine_ls_number_restraints     1
_refine_ls_hydrogen_treatment     constr
_refine_ls_weighting_scheme     calc
_refine_ls_weighting_details
         'calc w=1/[\s^2^(Fo^2^)+(0.0337P)^2^+5.1790P] where P=(Fo^2^+2Fc^2^)/3'
_atom_sites_solution_hydrogens     geom
_atom_sites_solution_primary     direct
_atom_sites_solution_secondary     difmap
_refine_ls_shift/su_max     0.003
_refine_ls_shift/su_mean     0.000
_refine_diff_density_max     0.918
_refine_diff_density_min     -0.805
_refine_ls_extinction_method     none
_refine_ls_extinction_coef     ?
loop_
    _atom_type_symbol
    _atom_type_description
    _atom_type_scat_dispersion_real
    _atom_type_scat_dispersion_imag
    _atom_type_scat_source
    'C' 'C' 0.0033 0.0016
                         'International Tables Vol C Tables 4.2.6.8 and 6.1.1.4'
    'H' 'H' 0.0000 0.0000
                         'International Tables Vol C Tables 4.2.6.8 and 6.1.1.4'
    'P' 'P' 0.1023 0.0942
                         'International Tables Vol C Tables 4.2.6.8 and 6.1.1.4'
    'Cl' 'Cl' 0.1484 0.1585
                         'International Tables Vol C Tables 4.2.6.8 and 6.1.1.4'
    'Ir' 'Ir' -1.4442 7.9887
                         'International Tables Vol C Tables 4.2.6.8 and 6.1.1.4'
    'O' 'O' 0.0106 0.0060
                         'International Tables Vol C Tables 4.2.6.8 and 6.1.1.4'
_computing_data_collection
;
COLLECT (Nonius, 1998)
;
_computing_cell_refinement
;
COLLECT (Nonius, 1998)
;
_computing_data_reduction
;
DENZO and SCALEPACK (Otwinowski & Minor, 1997)
;
_computing_structure_solution
;
SHELXS97 (Sheldrick, 2008)
;
_computing_structure_refinement
;
SHELXL97 (Sheldrick, 2008)
;
_computing_molecular_graphics
;
Ortep-3 for Windows (Farrugia, 2012) and Mercury (Macrae <i>et al.</i>,
2008)
;
_computing_publication_material
;
SHELXL97 (Sheldrick, 2008) and publCIF (Westrip, 2010)
;
loop_
    _atom_site_type_symbol
    _atom_site_label
    _atom_site_fract_x
    _atom_site_fract_y
    _atom_site_fract_z
    _atom_site_U_iso_or_equiv
    _atom_site_adp_type
    _atom_site_calc_flag
    _atom_site_refinement_flags
    _atom_site_occupancy
    _atom_site_symmetry_multiplicity
    _atom_site_disorder_assembly
    _atom_site_disorder_group
    Ir Ir1 0.091292(12) 1.211417(16) 0.715827(11) 0.03564(9) Uani d D 1 1 . .
    H H1 0.104(3) 1.166(4) 0.7978(15) 0.060(17) Uiso d D 1 1 . .
    P P1 0.20108(8) 1.29145(11) 0.73550(7) 0.0364(3) Uani d . 1 1 . .
    P P2 0.10554(9) 1.40730(11) 0.80556(8) 0.0414(4) Uani d . 1 1 . .
    P P3 -0.04557(9) 1.35866(11) 0.72257(8) 0.0411(4) Uani d . 1 1 . .
    P P4 -0.02175(9) 1.14531(11) 0.70562(8) 0.0416(4) Uani d . 1 1 . .
    Cl Cl1 0.14205(9) 1.05981(10) 0.68023(8) 0.0483(4) Uani d . 1 1 . .
    Cl Cl2 0.05445(9) 1.27503(11) 0.58858(8) 0.0498(4) Uani d . 1 1 . .
    C C1 0.0437(3) 1.3354(4) 0.7520(3) 0.0399(14) Uani d . 1 1 . .
    C C2 0.1830(3) 1.4166(4) 0.7621(3) 0.0422(15) Uani d . 1 1 . .
    H H2A 0.2252 1.4430 0.7958 0.051 Uiso calc . 1 1 . .
    H H2B 0.1719 1.4590 0.7195 0.051 Uiso calc . 1 1 . .
    C C3 -0.0859(3) 1.2459(4) 0.6821(3) 0.0453(15) Uani d . 1 1 . .
    H H3A -0.0986 1.2530 0.6293 0.054 Uiso calc . 1 1 . .
    H H3B -0.1305 1.2319 0.6997 0.054 Uiso calc . 1 1 . .
    C C101 0.2483(3) 1.3090(4) 0.6612(3) 0.0386(14) Uani d . 1 1 . .
    C C102 0.2438(4) 1.2373(4) 0.6093(3) 0.0508(17) Uani d . 1 1 . .
    H H102 0.2165 1.1808 0.6127 0.061 Uiso calc . 1 1 . .
    C C103 0.2795(4) 1.2484(6) 0.5519(4) 0.0620(19) Uani d . 1 1 . .
    H H103 0.2777 1.1981 0.5179 0.074 Uiso calc . 1 1 . .
    C C104 0.3167(4) 1.3310(6) 0.5446(3) 0.0595(19) Uani d . 1 1 . .
    H H104 0.3389 1.3386 0.5044 0.071 Uiso calc . 1 1 . .
    C C105 0.3223(4) 1.4029(5) 0.5949(4) 0.0576(18) Uani d . 1 1 . .
    H H105 0.3489 1.4596 0.5901 0.069 Uiso calc . 1 1 . .
    C C106 0.2884(4) 1.3919(4) 0.6535(3) 0.0502(17) Uani d . 1 1 . .
    H H106 0.2927 1.4414 0.6885 0.060 Uiso calc . 1 1 . .
    C C107 0.2719(3) 1.2471(4) 0.8099(3) 0.0390(14) Uani d . 1 1 . .
    C C108 0.2642(4) 1.1569(5) 0.8398(3) 0.0560(18) Uani d . 1 1 . .
    H H108 0.2241 1.1177 0.8202 0.067 Uiso calc . 1 1 . .
    C C109 0.3155(4) 1.1235(5) 0.8989(4) 0.068(2) Uani d . 1 1 . .
    H H109 0.3097 1.0622 0.9192 0.082 Uiso calc . 1 1 . .
    C C110 0.3746(4) 1.1806(6) 0.9274(4) 0.064(2) Uani d . 1 1 . .
    H H110 0.4084 1.1593 0.9681 0.076 Uiso calc . 1 1 . .
    C C111 0.3840(4) 1.2682(5) 0.8964(4) 0.0597(19) Uani d . 1 1 . .
    H H111 0.4253 1.3059 0.9149 0.072 Uiso calc . 1 1 . .
    C C112 0.3331(3) 1.3019(4) 0.8379(3) 0.0494(16) Uani d . 1 1 . .
    H H112 0.3401 1.3624 0.8170 0.059 Uiso calc . 1 1 . .
    C C201 0.0773(3) 1.5290(4) 0.8238(4) 0.0484(16) Uani d . 1 1 . .
    C C202 0.0844(4) 1.6065(5) 0.7788(4) 0.066(2) Uani d . 1 1 . .
    H H202 0.1059 1.5968 0.7384 0.080 Uiso calc . 1 1 . .
    C C203 0.0603(5) 1.6974(5) 0.7929(5) 0.088(3) Uani d . 1 1 . .
    H H203 0.0655 1.7498 0.7624 0.105 Uiso calc . 1 1 . .
    C C204 0.0284(5) 1.7116(6) 0.8517(6) 0.097(3) Uani d . 1 1 . .
    H H204 0.0124 1.7742 0.8612 0.117 Uiso calc . 1 1 . .
    C C205 0.0194(5) 1.6355(7) 0.8970(5) 0.088(3) Uani d . 1 1 . .
    H H205 -0.0038 1.6451 0.9362 0.105 Uiso calc . 1 1 . .
    C C206 0.0455(4) 1.5443(5) 0.8831(4) 0.071(2) Uani d . 1 1 . .
    H H206 0.0415 1.4922 0.9144 0.085 Uiso calc . 1 1 . .
    C C207 0.1427(3) 1.3566(5) 0.8949(3) 0.0465(16) Uani d . 1 1 . .
    C C208 0.1057(4) 1.2834(6) 0.9204(4) 0.069(2) Uani d . 1 1 . .
    H H208 0.0621 1.2606 0.8918 0.083 Uiso calc . 1 1 . .
    C C209 0.1316(7) 1.2419(6) 0.9881(5) 0.100(3) Uani d . 1 1 . .
    H H209 0.1063 1.1910 1.0055 0.121 Uiso calc . 1 1 . .
    C C210 0.1956(7) 1.2778(9) 1.0290(4) 0.103(3) Uani d . 1 1 . .
    H H210 0.2131 1.2521 1.0754 0.123 Uiso calc . 1 1 . .
    C C211 0.2336(5) 1.3493(8) 1.0037(4) 0.090(3) Uani d . 1 1 . .
    H H211 0.2782 1.3703 1.0315 0.108 Uiso calc . 1 1 . .
    C C212 0.2068(4) 1.3912(6) 0.9369(3) 0.068(2) Uani d . 1 1 . .
    H H212 0.2319 1.4427 0.9202 0.082 Uiso calc . 1 1 . .
    C C301 -0.0779(3) 1.4458(4) 0.6504(3) 0.0442(15) Uani d . 1 1 . .
    C C302 -0.0310(4) 1.5011(5) 0.6200(4) 0.0568(18) Uani d . 1 1 . .
    H H302 0.0193 1.4960 0.6376 0.068 Uiso calc . 1 1 . .
    C C303 -0.0574(4) 1.5642(5) 0.5636(4) 0.0626(19) Uani d . 1 1 . .
    H H303 -0.0250 1.6025 0.5434 0.075 Uiso calc . 1 1 . .
    C C304 -0.1301(4) 1.5710(5) 0.5374(4) 0.0627(19) Uani d . 1 1 . .
    H H304 -0.1481 1.6146 0.4996 0.075 Uiso calc . 1 1 . .
    C C305 -0.1768(4) 1.5148(6) 0.5658(4) 0.068(2) Uani d . 1 1 . .
    H H305 -0.2270 1.5187 0.5469 0.081 Uiso calc . 1 1 . .
    C C306 -0.1513(4) 1.4528(5) 0.6217(4) 0.0568(18) Uani d . 1 1 . .
    H H306 -0.1842 1.4143 0.6409 0.068 Uiso calc . 1 1 . .
    C C307 -0.0915(3) 1.3948(5) 0.7946(3) 0.0517(17) Uani d . 1 1 . .
    C C308 -0.0883(4) 1.3334(5) 0.8531(4) 0.071(2) Uani d . 1 1 . .
    H H308 -0.0660 1.2722 0.8530 0.086 Uiso calc . 1 1 . .
    C C309 -0.1174(6) 1.3603(7) 0.9116(5) 0.096(3) Uani d . 1 1 . .
    H H309 -0.1154 1.3174 0.9508 0.116 Uiso calc . 1 1 . .
    C C310 -0.1487(6) 1.4480(9) 0.9128(5) 0.104(3) Uani d . 1 1 . .
    H H310 -0.1679 1.4657 0.9533 0.125 Uiso calc . 1 1 . .
    C C311 -0.1533(6) 1.5123(7) 0.8568(5) 0.102(3) Uani d . 1 1 . .
    H H311 -0.1755 1.5734 0.8579 0.123 Uiso calc . 1 1 . .
    C C312 -0.1237(5) 1.4838(6) 0.7978(4) 0.079(2) Uani d . 1 1 . .
    H H312 -0.1260 1.5271 0.7588 0.095 Uiso calc . 1 1 . .
    C C401 -0.0525(4) 1.0532(5) 0.6373(4) 0.0513(17) Uani d . 1 1 . .
    C C402 -0.0726(5) 1.0752(6) 0.5658(4) 0.090(3) Uani d . 1 1 . .
    H H402 -0.0738 1.1407 0.5512 0.107 Uiso calc . 1 1 . .
    C C403 -0.0912(6) 1.0041(8) 0.5143(5) 0.104(3) Uani d . 1 1 . .
    H H403 -0.1039 1.0221 0.4653 0.124 Uiso calc . 1 1 . .
    C C404 -0.0919(5) 0.9113(8) 0.5315(6) 0.097(3) Uani d . 1 1 . .
    H H404 -0.1101 0.8642 0.4964 0.116 Uiso calc . 1 1 . .
    C C405 -0.0649(5) 0.8847(6) 0.6030(6) 0.094(3) Uani d . 1 1 . .
    H H405 -0.0603 0.8186 0.6160 0.112 Uiso calc . 1 1 . .
    C C406 -0.0447(5) 0.9565(6) 0.6550(4) 0.087(3) Uani d . 1 1 . .
    H H406 -0.0255 0.9385 0.7031 0.105 Uiso calc . 1 1 . .
    C C407 -0.0473(4) 1.0910(4) 0.7860(3) 0.0489(16) Uani d . 1 1 . .
    C C408 0.0043(4) 1.0520(6) 0.8402(4) 0.078(2) Uani d . 1 1 . .
    H H408 0.0536 1.0555 0.8374 0.093 Uiso calc . 1 1 . .
    C C409 -0.0153(6) 1.0078(8) 0.8987(5) 0.106(3) Uani d . 1 1 . .
    H H409 0.0207 0.9795 0.9346 0.127 Uiso calc . 1 1 . .
    C C410 -0.0847(7) 1.0042(7) 0.9054(5) 0.105(3) Uani d . 1 1 . .
    H H410 -0.0971 0.9751 0.9464 0.126 Uiso calc . 1 1 . .
    C C411 -0.1366(6) 1.0424(8) 0.8535(7) 0.118(4) Uani d . 1 1 . .
    H H411 -0.1853 1.0418 0.8588 0.142 Uiso calc . 1 1 . .
    C C412 -0.1187(5) 1.0824(7) 0.7922(5) 0.087(3) Uani d . 1 1 . .
    H H412 -0.1557 1.1040 0.7543 0.105 Uiso calc . 1 1 . .
    O O1 -0.2574(4) 1.2344(8) 0.7189(4) 0.159(4) Uani d . 1 1 . .
    C C4 -0.2949(6) 1.2620(9) 0.7592(6) 0.104(3) Uani d . 1 1 . .
    C C5 -0.2930(10) 1.2258(12) 0.8318(8) 0.199(7) Uani d . 1 1 . .
    C C6 -0.3726(15) 1.290(3) 0.7273(13) 0.158(12) Uani d P 0.50 1 . .
    C C6A -0.3108(18) 1.366(2) 0.7492(19) 0.176(13) Uani d P 0.50 1 . .
loop_
    _atom_site_aniso_label
    _atom_site_aniso_U_11
    _atom_site_aniso_U_22
    _atom_site_aniso_U_33
    _atom_site_aniso_U_12
    _atom_site_aniso_U_13
    _atom_site_aniso_U_23
    Ir1 0.04171(15) 0.03396(13) 0.02948(13) 0.00138(12) 0.00290(9) -0.00100(11)
    P1 0.0445(9) 0.0337(8) 0.0292(7) 0.0008(8) 0.0032(7) -0.0009(7)
    P2 0.0481(10) 0.0396(9) 0.0345(9) 0.0033(8) 0.0038(7) -0.0046(7)
    P3 0.0464(9) 0.0440(9) 0.0325(8) 0.0046(8) 0.0074(7) 0.0003(7)
    P4 0.0473(10) 0.0427(9) 0.0334(8) -0.0019(8) 0.0048(7) -0.0021(7)
    Cl1 0.0570(10) 0.0393(8) 0.0454(9) 0.0049(7) 0.0027(7) -0.0038(7)
    Cl2 0.0592(10) 0.0549(10) 0.0340(8) 0.0071(8) 0.0061(7) 0.0051(7)
    C1 0.046(4) 0.039(3) 0.034(3) 0.001(3) 0.008(3) -0.006(3)
    C2 0.050(4) 0.035(3) 0.041(3) -0.008(3) 0.006(3) 0.001(3)
    C3 0.046(4) 0.049(3) 0.041(4) -0.006(3) 0.009(3) 0.000(3)
    C101 0.042(4) 0.035(3) 0.037(3) 0.001(3) 0.002(3) -0.001(3)
    C102 0.054(4) 0.049(4) 0.050(4) -0.005(3) 0.013(3) -0.009(3)
    C103 0.065(5) 0.077(5) 0.049(4) -0.006(4) 0.021(4) -0.016(4)
    C104 0.056(4) 0.084(5) 0.042(4) -0.001(4) 0.017(3) 0.007(4)
    C105 0.054(4) 0.058(4) 0.065(5) -0.011(4) 0.021(4) 0.004(4)
    C106 0.058(4) 0.048(4) 0.045(4) 0.000(3) 0.008(3) -0.004(3)
    C107 0.041(4) 0.038(3) 0.035(3) 0.005(3) 0.001(3) 0.000(3)
    C108 0.065(5) 0.052(4) 0.047(4) 0.000(4) 0.003(3) -0.001(3)
    C109 0.072(5) 0.063(4) 0.060(5) 0.004(4) -0.010(4) 0.018(4)
    C110 0.060(5) 0.075(5) 0.049(4) 0.014(4) -0.007(4) 0.000(4)
    C111 0.045(4) 0.070(5) 0.058(4) 0.002(4) -0.005(3) -0.007(4)
    C112 0.047(4) 0.051(4) 0.047(4) -0.001(3) 0.002(3) 0.006(3)
    C201 0.043(4) 0.039(4) 0.060(4) 0.002(3) 0.005(3) -0.012(3)
    C202 0.077(5) 0.044(4) 0.080(5) 0.009(4) 0.020(4) -0.009(4)
    C203 0.105(7) 0.054(5) 0.110(7) 0.006(5) 0.035(6) -0.011(5)
    C204 0.095(7) 0.055(5) 0.149(9) 0.003(5) 0.043(7) -0.036(6)
    C205 0.096(7) 0.079(6) 0.093(6) 0.016(5) 0.029(5) -0.028(5)
    C206 0.086(6) 0.058(5) 0.069(5) 0.008(4) 0.019(4) -0.019(4)
    C207 0.057(4) 0.055(4) 0.027(3) 0.008(4) 0.009(3) -0.007(3)
    C208 0.094(6) 0.074(5) 0.037(4) 0.007(5) 0.006(4) 0.003(4)
    C209 0.162(10) 0.084(6) 0.055(5) 0.014(6) 0.020(6) 0.020(5)
    C210 0.124(9) 0.140(9) 0.039(5) 0.050(8) 0.007(5) 0.001(6)
    C211 0.082(6) 0.144(9) 0.036(5) 0.035(6) -0.007(4) -0.008(5)
    C212 0.069(5) 0.102(6) 0.031(4) 0.011(4) 0.002(4) -0.018(4)
    C301 0.046(4) 0.050(4) 0.035(3) 0.008(3) 0.005(3) 0.005(3)
    C302 0.054(4) 0.056(4) 0.058(4) 0.000(4) 0.005(4) 0.010(4)
    C303 0.063(5) 0.066(5) 0.057(4) -0.009(4) 0.008(4) 0.026(4)
    C304 0.067(5) 0.073(5) 0.045(4) 0.014(4) 0.004(4) 0.016(4)
    C305 0.054(5) 0.098(6) 0.049(4) 0.014(4) 0.004(4) 0.016(4)
    C306 0.045(4) 0.074(5) 0.052(4) 0.007(4) 0.012(3) 0.015(4)
    C307 0.051(4) 0.061(4) 0.044(4) 0.011(4) 0.010(3) -0.002(3)
    C308 0.096(6) 0.065(5) 0.064(5) 0.014(4) 0.042(5) 0.005(4)
    C309 0.146(9) 0.088(6) 0.075(6) 0.019(6) 0.069(6) 0.015(5)
    C310 0.123(8) 0.130(9) 0.074(6) 0.023(7) 0.052(6) -0.008(6)
    C311 0.136(9) 0.107(7) 0.076(6) 0.056(6) 0.051(6) -0.012(6)
    C312 0.101(6) 0.081(6) 0.061(5) 0.030(5) 0.030(5) 0.009(4)
    C401 0.059(4) 0.048(4) 0.050(4) -0.008(3) 0.018(3) -0.006(3)
    C402 0.135(8) 0.076(5) 0.053(5) -0.021(5) 0.008(5) -0.020(4)
    C403 0.147(10) 0.100(7) 0.061(6) -0.012(7) 0.014(6) -0.040(5)
    C404 0.088(7) 0.112(8) 0.088(7) -0.027(6) 0.011(5) -0.061(6)
    C405 0.118(8) 0.058(5) 0.111(8) -0.021(5) 0.039(6) -0.026(5)
    C406 0.125(8) 0.066(5) 0.069(5) -0.010(5) 0.013(5) -0.018(4)
    C407 0.053(4) 0.044(4) 0.051(4) -0.012(3) 0.013(3) -0.001(3)
    C408 0.074(5) 0.097(6) 0.064(5) -0.005(5) 0.017(4) 0.029(5)
    C409 0.098(7) 0.149(9) 0.068(6) -0.028(7) 0.010(5) 0.047(6)
    C410 0.154(11) 0.100(7) 0.072(6) -0.015(7) 0.045(7) 0.034(5)
    C411 0.118(9) 0.123(8) 0.137(9) 0.020(7) 0.081(8) 0.055(8)
    C412 0.081(6) 0.102(7) 0.084(6) -0.001(5) 0.028(5) 0.035(5)
    O1 0.099(6) 0.283(11) 0.094(5) 0.037(6) 0.016(4) -0.028(6)
    C4 0.089(8) 0.143(10) 0.082(7) 0.004(7) 0.021(6) -0.016(7)
    C5 0.28(2) 0.230(16) 0.111(11) 0.078(14) 0.086(12) 0.035(10)
    C6 0.109(18) 0.25(4) 0.113(18) 0.09(2) 0.018(15) 0.00(2)
    C6A 0.15(3) 0.14(2) 0.26(4) 0.04(2) 0.09(3) 0.08(2)
_geom_special_details
;
 All esds (except the esd in the dihedral angle between two l.s. planes)
 are estimated using the full covariance matrix.  The cell esds are taken
 into account individually in the estimation of esds in distances, angles
 and torsion angles; correlations between esds in cell parameters are only
 used when they are defined by crystal symmetry.  An approximate (isotropic)
 treatment of cell esds is used for estimating esds involving l.s. planes.
;
loop_
    _geom_bond_atom_site_label_1
    _geom_bond_atom_site_label_2
    _geom_bond_site_symmetry_2
    _geom_bond_distance
    _geom_bond_publ_flag
    Ir1 C1 . 2.101(5) ?
    Ir1 P4 . 2.2831(16) ?
    Ir1 P1 . 2.3019(15) ?
    Ir1 Cl1 . 2.4412(15) ?
    Ir1 Cl2 . 2.5157(14) ?
    Ir1 H1 . 1.638(19) ?
    P1 C101 . 1.819(6) ?
    P1 C107 . 1.834(6) ?
    P1 C2 . 1.842(6) ?
    P2 C1 . 1.695(6) ?
    P2 C201 . 1.809(6) ?
    P2 C2 . 1.813(6) ?
    P2 C207 . 1.827(6) ?
    P3 C1 . 1.688(6) ?
    P3 C307 . 1.817(6) ?
    P3 C301 . 1.823(6) ?
    P3 C3 . 1.824(6) ?
    P4 C401 . 1.816(6) ?
    P4 C3 . 1.829(6) ?
    P4 C407 . 1.837(6) ?
    C2 H2A . 0.9800 ?
    C2 H2B . 0.9800 ?
    C3 H3A . 0.9800 ?
    C3 H3B . 0.9800 ?
    C101 C102 . 1.378(8) ?
    C101 C106 . 1.390(8) ?
    C102 C103 . 1.391(9) ?
    C102 H102 . 0.9400 ?
    C103 C104 . 1.355(10) ?
    C103 H103 . 0.9400 ?
    C104 C105 . 1.359(9) ?
    C104 H104 . 0.9400 ?
    C105 C106 . 1.390(9) ?
    C105 H105 . 0.9400 ?
    C106 H106 . 0.9400 ?
    C107 C108 . 1.381(8) ?
    C107 C112 . 1.387(8) ?
    C108 C109 . 1.396(9) ?
    C108 H108 . 0.9400 ?
    C109 C110 . 1.378(10) ?
    C109 H109 . 0.9400 ?
    C110 C111 . 1.364(10) ?
    C110 H110 . 0.9400 ?
    C111 C112 . 1.387(9) ?
    C111 H111 . 0.9400 ?
    C112 H112 . 0.9400 ?
    C201 C202 . 1.385(9) ?
    C201 C206 . 1.385(9) ?
    C202 C203 . 1.373(10) ?
    C202 H202 . 0.9400 ?
    C203 C204 . 1.377(12) ?
    C203 H203 . 0.9400 ?
    C204 C205 . 1.382(12) ?
    C204 H204 . 0.9400 ?
    C205 C206 . 1.390(10) ?
    C205 H205 . 0.9400 ?
    C206 H206 . 0.9400 ?
    C207 C208 . 1.363(9) ?
    C207 C212 . 1.387(9) ?
    C208 C209 . 1.394(11) ?
    C208 H208 . 0.9400 ?
    C209 C210 . 1.382(15) ?
    C209 H209 . 0.9400 ?
    C210 C211 . 1.358(13) ?
    C210 H210 . 0.9400 ?
    C211 C212 . 1.383(10) ?
    C211 H211 . 0.9400 ?
    C212 H212 . 0.9400 ?
    C301 C302 . 1.372(9) ?
    C301 C306 . 1.381(8) ?
    C302 C303 . 1.385(9) ?
    C302 H302 . 0.9400 ?
    C303 C304 . 1.361(9) ?
    C303 H303 . 0.9400 ?
    C304 C305 . 1.358(10) ?
    C304 H304 . 0.9400 ?
    C305 C306 . 1.365(9) ?
    C305 H305 . 0.9400 ?
    C306 H306 . 0.9400 ?
    C307 C312 . 1.372(9) ?
    C307 C308 . 1.382(9) ?
    C308 C309 . 1.377(10) ?
    C308 H308 . 0.9400 ?
    C309 C310 . 1.343(12) ?
    C309 H309 . 0.9400 ?
    C310 C311 . 1.367(12) ?
    C310 H310 . 0.9400 ?
    C311 C312 . 1.396(10) ?
    C311 H311 . 0.9400 ?
    C312 H312 . 0.9400 ?
    C401 C402 . 1.358(9) ?
    C401 C406 . 1.371(10) ?
    C402 C403 . 1.373(11) ?
    C402 H402 . 0.9400 ?
    C403 C404 . 1.317(13) ?
    C403 H403 . 0.9400 ?
    C404 C405 . 1.390(13) ?
    C404 H404 . 0.9400 ?
    C405 C406 . 1.389(11) ?
    C405 H405 . 0.9400 ?
    C406 H406 . 0.9400 ?
    C407 C408 . 1.369(9) ?
    C407 C412 . 1.376(10) ?
    C408 C409 . 1.371(11) ?
    C408 H408 . 0.9400 ?
    C409 C410 . 1.337(13) ?
    C409 H409 . 0.9400 ?
    C410 C411 . 1.342(14) ?
    C410 H410 . 0.9400 ?
    C411 C412 . 1.380(11) ?
    C411 H411 . 0.9400 ?
    C412 H412 . 0.9400 ?
    O1 C4 . 1.197(11) ?
    C4 C5 . 1.450(15) ?
    C4 C6A . 1.47(3) ?
    C4 C6 . 1.51(2) ?
    C6 C6A . 1.56(4) ?
loop_
    _geom_angle_atom_site_label_1
    _geom_angle_atom_site_label_2
    _geom_angle_atom_site_label_3
    _geom_angle_site_symmetry_1
    _geom_angle_site_symmetry_3
    _geom_angle
    _geom_angle_publ_flag
    C1 Ir1 P4 . . 84.28(16) ?
    C1 Ir1 P1 . . 89.23(16) ?
    P4 Ir1 P1 . . 173.09(5) ?
    C1 Ir1 Cl1 . . 175.48(16) ?
    P4 Ir1 Cl1 . . 92.62(6) ?
    P1 Ir1 Cl1 . . 93.72(5) ?
    C1 Ir1 Cl2 . . 88.52(15) ?
    P4 Ir1 Cl2 . . 89.12(5) ?
    P1 Ir1 Cl2 . . 93.08(5) ?
    Cl1 Ir1 Cl2 . . 94.73(5) ?
    C1 Ir1 H1 . . 90(2) ?
    P4 Ir1 H1 . . 83(2) ?
    P1 Ir1 H1 . . 94(2) ?
    Cl1 Ir1 H1 . . 87(2) ?
    Cl2 Ir1 H1 . . 173(2) ?
    C101 P1 C107 . . 104.0(3) ?
    C101 P1 C2 . . 103.4(3) ?
    C107 P1 C2 . . 104.3(3) ?
    C101 P1 Ir1 . . 119.99(19) ?
    C107 P1 Ir1 . . 117.0(2) ?
    C2 P1 Ir1 . . 106.4(2) ?
    C1 P2 C201 . . 117.4(3) ?
    C1 P2 C2 . . 106.8(3) ?
    C201 P2 C2 . . 108.3(3) ?
    C1 P2 C207 . . 114.6(3) ?
    C201 P2 C207 . . 104.5(3) ?
    C2 P2 C207 . . 104.5(3) ?
    C1 P3 C307 . . 113.3(3) ?
    C1 P3 C301 . . 122.0(3) ?
    C307 P3 C301 . . 104.0(3) ?
    C1 P3 C3 . . 106.2(3) ?
    C307 P3 C3 . . 109.0(3) ?
    C301 P3 C3 . . 101.4(3) ?
    C401 P4 C3 . . 104.7(3) ?
    C401 P4 C407 . . 101.7(3) ?
    C3 P4 C407 . . 103.8(3) ?
    C401 P4 Ir1 . . 119.7(2) ?
    C3 P4 Ir1 . . 106.1(2) ?
    C407 P4 Ir1 . . 119.0(2) ?
    P3 C1 P2 . . 127.1(3) ?
    P3 C1 Ir1 . . 120.4(3) ?
    P2 C1 Ir1 . . 112.3(3) ?
    P2 C2 P1 . . 105.4(3) ?
    P2 C2 H2A . . 110.7 ?
    P1 C2 H2A . . 110.7 ?
    P2 C2 H2B . . 110.7 ?
    P1 C2 H2B . . 110.7 ?
    H2A C2 H2B . . 108.8 ?
    P3 C3 P4 . . 110.0(3) ?
    P3 C3 H3A . . 109.7 ?
    P4 C3 H3A . . 109.7 ?
    P3 C3 H3B . . 109.7 ?
    P4 C3 H3B . . 109.7 ?
    H3A C3 H3B . . 108.2 ?
    C102 C101 C106 . . 118.0(6) ?
    C102 C101 P1 . . 118.7(4) ?
    C106 C101 P1 . . 123.2(4) ?
    C101 C102 C103 . . 120.1(6) ?
    C101 C102 H102 . . 119.9 ?
    C103 C102 H102 . . 119.9 ?
    C104 C103 C102 . . 120.8(6) ?
    C104 C103 H103 . . 119.6 ?
    C102 C103 H103 . . 119.6 ?
    C103 C104 C105 . . 120.4(6) ?
    C103 C104 H104 . . 119.8 ?
    C105 C104 H104 . . 119.8 ?
    C104 C105 C106 . . 119.5(6) ?
    C104 C105 H105 . . 120.3 ?
    C106 C105 H105 . . 120.3 ?
    C101 C106 C105 . . 121.1(6) ?
    C101 C106 H106 . . 119.4 ?
    C105 C106 H106 . . 119.4 ?
    C108 C107 C112 . . 118.7(5) ?
    C108 C107 P1 . . 119.4(5) ?
    C112 C107 P1 . . 122.0(4) ?
    C107 C108 C109 . . 120.5(6) ?
    C107 C108 H108 . . 119.7 ?
    C109 C108 H108 . . 119.7 ?
    C110 C109 C108 . . 119.8(7) ?
    C110 C109 H109 . . 120.1 ?
    C108 C109 H109 . . 120.1 ?
    C111 C110 C109 . . 119.9(6) ?
    C111 C110 H110 . . 120.0 ?
    C109 C110 H110 . . 120.0 ?
    C110 C111 C112 . . 120.5(6) ?
    C110 C111 H111 . . 119.7 ?
    C112 C111 H111 . . 119.7 ?
    C111 C112 C107 . . 120.5(6) ?
    C111 C112 H112 . . 119.8 ?
    C107 C112 H112 . . 119.8 ?
    C202 C201 C206 . . 119.2(6) ?
    C202 C201 P2 . . 121.8(5) ?
    C206 C201 P2 . . 119.0(5) ?
    C203 C202 C201 . . 120.3(7) ?
    C203 C202 H202 . . 119.9 ?
    C201 C202 H202 . . 119.9 ?
    C202 C203 C204 . . 120.0(8) ?
    C202 C203 H203 . . 120.0 ?
    C204 C203 H203 . . 120.0 ?
    C203 C204 C205 . . 121.1(8) ?
    C203 C204 H204 . . 119.4 ?
    C205 C204 H204 . . 119.4 ?
    C204 C205 C206 . . 118.4(8) ?
    C204 C205 H205 . . 120.8 ?
    C206 C205 H205 . . 120.8 ?
    C201 C206 C205 . . 121.0(7) ?
    C201 C206 H206 . . 119.5 ?
    C205 C206 H206 . . 119.5 ?
    C208 C207 C212 . . 119.8(6) ?
    C208 C207 P2 . . 118.6(5) ?
    C212 C207 P2 . . 121.6(5) ?
    C207 C208 C209 . . 121.1(8) ?
    C207 C208 H208 . . 119.4 ?
    C209 C208 H208 . . 119.4 ?
    C210 C209 C208 . . 117.9(9) ?
    C210 C209 H209 . . 121.0 ?
    C208 C209 H209 . . 121.0 ?
    C211 C210 C209 . . 121.6(8) ?
    C211 C210 H210 . . 119.2 ?
    C209 C210 H210 . . 119.2 ?
    C210 C211 C212 . . 120.0(9) ?
    C210 C211 H211 . . 120.0 ?
    C212 C211 H211 . . 120.0 ?
    C211 C212 C207 . . 119.6(8) ?
    C211 C212 H212 . . 120.2 ?
    C207 C212 H212 . . 120.2 ?
    C302 C301 C306 . . 118.2(6) ?
    C302 C301 P3 . . 122.0(5) ?
    C306 C301 P3 . . 119.6(5) ?
    C301 C302 C303 . . 120.5(6) ?
    C301 C302 H302 . . 119.8 ?
    C303 C302 H302 . . 119.8 ?
    C304 C303 C302 . . 120.0(6) ?
    C304 C303 H303 . . 120.0 ?
    C302 C303 H303 . . 120.0 ?
    C305 C304 C303 . . 120.0(6) ?
    C305 C304 H304 . . 120.0 ?
    C303 C304 H304 . . 120.0 ?
    C304 C305 C306 . . 120.3(6) ?
    C304 C305 H305 . . 119.8 ?
    C306 C305 H305 . . 119.8 ?
    C305 C306 C301 . . 120.9(6) ?
    C305 C306 H306 . . 119.5 ?
    C301 C306 H306 . . 119.5 ?
    C312 C307 C308 . . 117.3(6) ?
    C312 C307 P3 . . 123.8(5) ?
    C308 C307 P3 . . 118.6(5) ?
    C309 C308 C307 . . 121.0(7) ?
    C309 C308 H308 . . 119.5 ?
    C307 C308 H308 . . 119.5 ?
    C310 C309 C308 . . 120.0(8) ?
    C310 C309 H309 . . 120.0 ?
    C308 C309 H309 . . 120.0 ?
    C309 C310 C311 . . 121.8(8) ?
    C309 C310 H310 . . 119.1 ?
    C311 C310 H310 . . 119.1 ?
    C310 C311 C312 . . 117.4(8) ?
    C310 C311 H311 . . 121.3 ?
    C312 C311 H311 . . 121.3 ?
    C307 C312 C311 . . 122.4(7) ?
    C307 C312 H312 . . 118.8 ?
    C311 C312 H312 . . 118.8 ?
    C402 C401 C406 . . 116.9(7) ?
    C402 C401 P4 . . 122.3(5) ?
    C406 C401 P4 . . 120.0(6) ?
    C401 C402 C403 . . 121.6(8) ?
    C401 C402 H402 . . 119.2 ?
    C403 C402 H402 . . 119.2 ?
    C404 C403 C402 . . 121.9(9) ?
    C404 C403 H403 . . 119.0 ?
    C402 C403 H403 . . 119.0 ?
    C403 C404 C405 . . 118.3(8) ?
    C403 C404 H404 . . 120.8 ?
    C405 C404 H404 . . 120.8 ?
    C406 C405 C404 . . 119.5(8) ?
    C406 C405 H405 . . 120.3 ?
    C404 C405 H405 . . 120.3 ?
    C401 C406 C405 . . 121.1(8) ?
    C401 C406 H406 . . 119.5 ?
    C405 C406 H406 . . 119.5 ?
    C408 C407 C412 . . 117.4(7) ?
    C408 C407 P4 . . 120.8(6) ?
    C412 C407 P4 . . 121.7(6) ?
    C407 C408 C409 . . 120.6(8) ?
    C407 C408 H408 . . 119.7 ?
    C409 C408 H408 . . 119.7 ?
    C410 C409 C408 . . 121.2(9) ?
    C410 C409 H409 . . 119.4 ?
    C408 C409 H409 . . 119.4 ?
    C409 C410 C411 . . 119.7(9) ?
    C409 C410 H410 . . 120.1 ?
    C411 C410 H410 . . 120.1 ?
    C410 C411 C412 . . 120.2(9) ?
    C410 C411 H411 . . 119.9 ?
    C412 C411 H411 . . 119.9 ?
    C407 C412 C411 . . 120.8(8) ?
    C407 C412 H412 . . 119.6 ?
    C411 C412 H412 . . 119.6 ?
    O1 C4 C5 . . 125.7(12) ?
    O1 C4 C6A . . 111.0(16) ?
    C5 C4 C6A . . 115.0(17) ?
    O1 C4 C6 . . 118.2(13) ?
    C5 C4 C6 . . 107.6(15) ?
    C6A C4 C6 . . 62.8(16) ?
    C4 C6 C6A . . 57.2(14) ?
    C4 C6A C6 . . 60.0(15) ?
loop_
    _geom_hbond_atom_site_label_D
    _geom_hbond_atom_site_label_H
    _geom_hbond_atom_site_label_A
    _geom_hbond_site_symmetry_A
    _geom_hbond_distance_DH
    _geom_hbond_distance_HA
    _geom_hbond_distance_DA
    _geom_hbond_angle_DHA
    C112 H112 Cl1 2_556 0.94 2.73 3.601(6) 154
    C3 H3B O1 1_555 0.98 2.48 3.435(10) 163
data_3
_database_code_depnum_ccdc_archive 'CCDC 1837859'
_audit_creation_method     'SHELXL-2014/7'
_chemical_name_systematic
;\
Dichloridohydrido(1,1,3,3,5,5,7,7-octaphenyl-1,7-diphospha-3,5-\
diphosphoniaheptan-4-yl)iridium(III) chloride pentahydrate
;
_chemical_name_common     ?
_chemical_formula_moiety     '[(C51 H45 P4)Ir(H)Cl], Cl, 5(H2 O)'
_chemical_formula_sum     'C51 H56 Cl3 Ir O5 P4'
_chemical_formula_iupac     '[Ir (C51 H45 P4) Cl H] Cl, 5H2 O'
_chemical_formula_weight     1171.38
_chemical_melting_point     ?
_shelx_space_group_comment
;
The symmetry employed for this shelxl refinement is uniquely defined
by the following loop, which should always be used as a source of
symmetry information in preference to the above space-group names.
They are only intended as comments.
;
_space_group_crystal_system     monoclinic
_space_group_name_H-M_alt     'P 21/c'
_space_group_name_Hall     '-P 2ybc'
loop_
    _space_group_symop_operation_xyz
    'x, y, z'
    '-x, y+1/2, -z+1/2'
    '-x, -y, -z'
    'x, -y-1/2, z-1/2'
_cell_length_a     12.6532(8)
_cell_length_b     21.8847(12)
_cell_length_c     19.9228(12)
_cell_angle_alpha     90
_cell_angle_beta     99.381(2)
_cell_angle_gamma     90
_cell_volume     5443.1(6)
_cell_formula_units_Z     4
_cell_measurement_reflns_used     9971
_cell_measurement_theta_min     2.7
_cell_measurement_theta_max     25.9
_cell_measurement_temperature     203(2)
_exptl_crystal_description     prism
_exptl_crystal_colour     colourless
_exptl_crystal_size_max     0.170
_exptl_crystal_size_mid     0.120
_exptl_crystal_size_min     0.090
_exptl_crystal_density_diffrn     1.429
_exptl_crystal_density_meas     ?
_exptl_crystal_density_method     'not measured'
_exptl_crystal_F_000     2360
_exptl_absorpt_coefficient_mu     2.760
_exptl_absorpt_correction_type     multi-scan
_exptl_absorpt_process_details
;
(SADABS; Bruker, 2015)
;
_shelx_estimated_absorpt_T_min     0.651
_shelx_estimated_absorpt_T_max     0.789
_exptl_absorpt_correction_T_min     0.691
_exptl_absorpt_correction_T_max     0.801
_diffrn_ambient_temperature     203(2)
_diffrn_radiation_type     MoK\a
_diffrn_radiation_wavelength     0.71073
_diffrn_radiation_monochromator     'multi layered optics'
_diffrn_measurement_device_type     'Bruker D8 QUEST PHOTON 100'
_diffrn_measurement_method     '\f and \w scans'
_diffrn_detector_area_resol_mean     10.4
_diffrn_reflns_number     104100
_diffrn_reflns_av_R_equivalents     0.0312
_diffrn_reflns_theta_min     2.130
_diffrn_reflns_theta_max     25.930
_diffrn_reflns_theta_full     25.242
_diffrn_measured_fraction_theta_max     0.996
_diffrn_measured_fraction_theta_full     0.998
_diffrn_reflns_limit_h_min     -15
_diffrn_reflns_limit_h_max     14
_diffrn_reflns_limit_k_min     -26
_diffrn_reflns_limit_k_max     26
_diffrn_reflns_limit_l_min     -24
_diffrn_reflns_limit_l_max     24
_refine_special_details
;
 Positional Disorder of the Anion Cl3:Cl3A in ratio 2:1. Hydrogen atoms at
 C1 (H1A) and Ir1 (H1) were found and refined regularly with isotropic
 displacement parameters.
 The water solvent molecules show higher temperature factors and would be
 slightly disordered, but this disorder was not solved, and therefore the
 oxygen atoms (O5 and O6 with half occupancy) were refined isotropically
 and their hydrogen atoms were omitted.
;
_reflns_number_total     10577
_reflns_number_gt     9522
_reflns_threshold_expression     'I > 2\s(I)'
_refine_ls_structure_factor_coef     Fsqd
_refine_ls_matrix_type     full
_refine_ls_R_factor_all     0.0371
_refine_ls_R_factor_gt     0.0318
_refine_ls_wR_factor_gt     0.0922
_refine_ls_wR_factor_ref     0.0949
_refine_ls_goodness_of_fit_ref     1.089
_refine_ls_restrained_S_all     1.089
_refine_ls_number_reflns     10577
_refine_ls_number_parameters     574
_refine_ls_number_restraints     0
_refine_ls_hydrogen_treatment     mixed
_refine_ls_weighting_scheme     calc
_refine_ls_weighting_details
              'w=1/[\s^2^(Fo^2^)+(0.0524P)^2^+9.2728P] where P=(Fo^2^+2Fc^2^)/3'
_atom_sites_solution_hydrogens     mixed
_atom_sites_solution_primary     ?
_atom_sites_solution_secondary     ?
_refine_ls_shift/su_max     0.003
_refine_ls_shift/su_mean     0.000
_refine_diff_density_max     1.270
_refine_diff_density_min     -0.865
_refine_ls_extinction_method
;
(SHELXL-2014/7; Sheldrick, 2015b)
;
_refine_ls_extinction_coef     0.00056(9)
_refine_ls_extinction_expression
                                  'Fc^*^=kFc[1+0.001xFc^2^\l^3^/sin(2\q)]^-1/4^'
loop_
    _atom_type_symbol
    _atom_type_description
    _atom_type_scat_dispersion_real
    _atom_type_scat_dispersion_imag
    _atom_type_scat_source
    'C' 'C' 0.0033 0.0016
                         'International Tables Vol C Tables 4.2.6.8 and 6.1.1.4'
    'H' 'H' 0.0000 0.0000
                         'International Tables Vol C Tables 4.2.6.8 and 6.1.1.4'
    'O' 'O' 0.0106 0.0060
                         'International Tables Vol C Tables 4.2.6.8 and 6.1.1.4'
    'P' 'P' 0.1023 0.0942
                         'International Tables Vol C Tables 4.2.6.8 and 6.1.1.4'
    'Cl' 'Cl' 0.1484 0.1585
                         'International Tables Vol C Tables 4.2.6.8 and 6.1.1.4'
    'Ir' 'Ir' -1.4442 7.9887
                         'International Tables Vol C Tables 4.2.6.8 and 6.1.1.4'
_computing_data_collection
;
APEX2 (Bruker, 2015)
;
_computing_cell_refinement
;
SAINT (Bruker, 2015)
;
_computing_data_reduction
;
SAINT (Bruker, 2015)
;
_computing_structure_solution
;
<i>SHELXT2014/4</i> (Sheldrick, 2015a; Ruf & Noll, 2014)
;
_computing_structure_refinement
;
<i>SHELXL2014/7</i> (Sheldrick, 2015b)
;
_computing_molecular_graphics
;
Ortep-3 for Windows (Farrugia, 2012) and Mercury (Macrae <i>et al.</i>,
2008)
;
_computing_publication_material
;
<i>SHELXL2014/7</i> (Sheldrick, 2015b) and publCIF (Westrip,
2010)
;
loop_
    _atom_site_type_symbol
    _atom_site_label
    _atom_site_fract_x
    _atom_site_fract_y
    _atom_site_fract_z
    _atom_site_U_iso_or_equiv
    _atom_site_adp_type
    _atom_site_calc_flag
    _atom_site_occupancy
    _atom_site_disorder_assembly
    _atom_site_disorder_group
    Ir Ir1 0.18691(2) 0.09326(2) 0.82207(2) 0.03005(7) Uani d 1 . .
    H H1 0.207(4) 0.069(2) 0.757(2) 0.049(12) Uiso d 1 . .
    P P1 0.00638(8) 0.07642(5) 0.78743(5) 0.0349(2) Uani d 1 . .
    P P2 0.06530(9) 0.17799(4) 0.70390(5) 0.0357(2) Uani d 1 . .
    P P3 0.28773(9) 0.22466(4) 0.77953(5) 0.0362(2) Uani d 1 . .
    P P4 0.36829(8) 0.10629(5) 0.83855(5) 0.0345(2) Uani d 1 . .
    Cl Cl1 0.21275(9) -0.00814(5) 0.86833(6) 0.0517(3) Uani d 1 . .
    Cl Cl2 0.15051(8) 0.13129(5) 0.93346(5) 0.0419(2) Uani d 1 . .
    Cl Cl3 -0.0093(4) 0.2435(2) 0.8764(2) 0.1427(13) Uani d 0.67 . .
    Cl Cl3A 0.4940(10) 0.1089(7) 0.6444(5) 0.195(5) Uani d 0.33 . .
    C C1 0.1651(3) 0.18280(16) 0.77996(17) 0.0318(7) Uani d 1 . .
    H H1A 0.129(3) 0.2086(19) 0.810(2) 0.037(10) Uiso d 1 . .
    C C2 -0.0442(3) 0.14516(19) 0.7392(2) 0.0433(9) Uani d 1 . .
    H H2A -0.1028 0.1342 0.7027 0.052 Uiso calc 1 . .
    H H2B -0.0713 0.1746 0.7693 0.052 Uiso calc 1 . .
    C C3 0.3948(3) 0.17048(19) 0.7832(2) 0.0413(9) Uani d 1 . .
    H H3A 0.4631 0.1900 0.8016 0.050 Uiso calc 1 . .
    H H3B 0.3992 0.1554 0.7374 0.050 Uiso calc 1 . .
    C C101 -0.0786(3) 0.0675(2) 0.8515(2) 0.0417(9) Uani d 1 . .
    C C102 -0.0637(4) 0.0159(2) 0.8920(2) 0.0538(12) Uani d 1 . .
    H H102 -0.0135 -0.0138 0.8841 0.065 Uiso calc 1 . .
    C C103 -0.1229(4) 0.0076(3) 0.9446(2) 0.0699(17) Uani d 1 . .
    H H103 -0.1132 -0.0279 0.9713 0.084 Uiso calc 1 . .
    C C104 -0.1940(4) 0.0504(3) 0.9574(2) 0.0702(17) Uani d 1 . .
    H H104 -0.2345 0.0443 0.9924 0.084 Uiso calc 1 . .
    C C105 -0.2071(5) 0.1026(3) 0.9193(3) 0.0684(15) Uani d 1 . .
    H H105 -0.2549 0.1328 0.9295 0.082 Uiso calc 1 . .
    C C106 -0.1512(4) 0.1117(3) 0.8658(3) 0.0552(11) Uani d 1 . .
    H H106 -0.1622 0.1474 0.8394 0.066 Uiso calc 1 . .
    C C107 -0.0332(4) 0.0131(2) 0.7293(2) 0.0460(10) Uani d 1 . .
    C C108 -0.1415(5) 0.0046(3) 0.7037(3) 0.0773(18) Uani d 1 . .
    H H108 -0.1930 0.0317 0.7155 0.093 Uiso calc 1 . .
    C C109 -0.1725(6) -0.0445(4) 0.6602(3) 0.097(3) Uani d 1 . .
    H H109 -0.2454 -0.0508 0.6429 0.116 Uiso calc 1 . .
    C C110 -0.0981(8) -0.0831(3) 0.6429(3) 0.092(3) Uani d 1 . .
    H H110 -0.1199 -0.1160 0.6136 0.110 Uiso calc 1 . .
    C C111 0.0086(7) -0.0751(3) 0.6674(3) 0.083(2) Uani d 1 . .
    H H111 0.0595 -0.1025 0.6552 0.100 Uiso calc 1 . .
    C C112 0.0410(5) -0.0264(2) 0.7103(3) 0.0614(13) Uani d 1 . .
    H H112 0.1143 -0.0203 0.7265 0.074 Uiso calc 1 . .
    C C201 0.0157(4) 0.24892(18) 0.66472(19) 0.0401(9) Uani d 1 . .
    C C202 -0.0364(5) 0.2893(2) 0.7017(2) 0.0569(13) Uani d 1 . .
    H H202 -0.0418 0.2808 0.7473 0.068 Uiso calc 1 . .
    C C203 -0.0808(5) 0.3425(2) 0.6709(3) 0.0658(15) Uani d 1 . .
    H H203 -0.1165 0.3701 0.6955 0.079 Uiso calc 1 . .
    C C204 -0.0723(5) 0.3545(2) 0.6043(2) 0.0604(13) Uani d 1 . .
    H H204 -0.1045 0.3898 0.5832 0.072 Uiso calc 1 . .
    C C205 -0.0173(4) 0.3157(2) 0.5681(2) 0.0533(12) Uani d 1 . .
    H H205 -0.0095 0.3254 0.5232 0.064 Uiso calc 1 . .
    C C206 0.0265(4) 0.26226(19) 0.5978(2) 0.0454(10) Uani d 1 . .
    H H206 0.0633 0.2353 0.5730 0.055 Uiso calc 1 . .
    C C207 0.0977(4) 0.12959(18) 0.63756(19) 0.0421(9) Uani d 1 . .
    C C208 0.2004(4) 0.1117(2) 0.6323(2) 0.0487(10) Uani d 1 . .
    H H208 0.2580 0.1248 0.6650 0.058 Uiso calc 1 . .
    C C209 0.2196(5) 0.0745(2) 0.5792(3) 0.0637(14) Uani d 1 . .
    H H209 0.2897 0.0617 0.5767 0.076 Uiso calc 1 . .
    C C210 0.1370(6) 0.0567(3) 0.5309(3) 0.0749(18) Uani d 1 . .
    H H210 0.1505 0.0317 0.4948 0.090 Uiso calc 1 . .
    C C211 0.0332(6) 0.0749(3) 0.5342(3) 0.0751(18) Uani d 1 . .
    H H211 -0.0235 0.0626 0.5003 0.090 Uiso calc 1 . .
    C C212 0.0134(5) 0.1113(2) 0.5876(2) 0.0597(13) Uani d 1 . .
    H H212 -0.0570 0.1236 0.5902 0.072 Uiso calc 1 . .
    C C301 0.2843(4) 0.27525(19) 0.7085(2) 0.0479(11) Uani d 1 . .
    C C302 0.2267(4) 0.3299(2) 0.7114(2) 0.0550(12) Uani d 1 . .
    H H302 0.1945 0.3385 0.7496 0.066 Uiso calc 1 . .
    C C303 0.2174(5) 0.3711(2) 0.6578(3) 0.0686(16) Uani d 1 . .
    H H303 0.1779 0.4074 0.6591 0.082 Uiso calc 1 . .
    C C304 0.2668(5) 0.3584(3) 0.6030(3) 0.0749(18) Uani d 1 . .
    H H304 0.2616 0.3867 0.5671 0.090 Uiso calc 1 . .
    C C305 0.3234(6) 0.3053(3) 0.5992(2) 0.0759(19) Uani d 1 . .
    H H305 0.3560 0.2976 0.5609 0.091 Uiso calc 1 . .
    C C306 0.3330(5) 0.2625(3) 0.6525(2) 0.0625(14) Uani d 1 . .
    H H306 0.3715 0.2261 0.6503 0.075 Uiso calc 1 . .
    C C307 0.3189(4) 0.27214(17) 0.85395(19) 0.0407(9) Uani d 1 . .
    C C308 0.2649(4) 0.2706(2) 0.9078(2) 0.0485(10) Uani d 1 . .
    H H308 0.2063 0.2441 0.9073 0.058 Uiso calc 1 . .
    C C309 0.2969(5) 0.3086(2) 0.9639(2) 0.0621(13) Uani d 1 . .
    H H309 0.2598 0.3075 1.0011 0.075 Uiso calc 1 . .
    C C310 0.3818(5) 0.3472(2) 0.9649(3) 0.0694(16) Uani d 1 . .
    H H310 0.4024 0.3729 1.0027 0.083 Uiso calc 1 . .
    C C311 0.4371(5) 0.3488(3) 0.9111(3) 0.0769(17) Uani d 1 . .
    H H311 0.4958 0.3753 0.9123 0.092 Uiso calc 1 . .
    C C312 0.4066(5) 0.3115(2) 0.8551(3) 0.0641(14) Uani d 1 . .
    H H312 0.4444 0.3126 0.8182 0.077 Uiso calc 1 . .
    C C401 0.4481(3) 0.0466(2) 0.8070(2) 0.0440(9) Uani d 1 . .
    C C402 0.4020(5) 0.0026(4) 0.7623(4) 0.107(3) Uani d 1 . .
    H H402 0.3271 0.0009 0.7497 0.129 Uiso calc 1 . .
    C C403 0.4670(6) -0.0394(4) 0.7359(5) 0.140(4) Uani d 1 . .
    H H403 0.4355 -0.0688 0.7045 0.168 Uiso calc 1 . .
    C C404 0.5742(5) -0.0386(3) 0.7545(3) 0.086(2) Uani d 1 . .
    H H404 0.6171 -0.0665 0.7352 0.103 Uiso calc 1 . .
    C C405 0.6192(4) 0.0022(3) 0.8006(3) 0.0633(13) Uani d 1 . .
    H H405 0.6938 0.0017 0.8151 0.076 Uiso calc 1 . .
    C C406 0.5570(4) 0.0447(2) 0.8268(2) 0.0506(11) Uani d 1 . .
    H H406 0.5898 0.0731 0.8590 0.061 Uiso calc 1 . .
    C C407 0.4430(3) 0.1214(2) 0.9230(2) 0.0412(9) Uani d 1 . .
    C C408 0.4308(4) 0.0783(2) 0.9726(2) 0.0531(11) Uani d 1 . .
    H H408 0.3806 0.0465 0.9631 0.064 Uiso calc 1 . .
    C C409 0.4939(5) 0.0830(3) 1.0365(3) 0.0684(15) Uani d 1 . .
    H H409 0.4875 0.0532 1.0696 0.082 Uiso calc 1 . .
    C C410 0.5643(5) 0.1295(3) 1.0519(3) 0.0698(15) Uani d 1 . .
    H H410 0.6059 0.1319 1.0955 0.084 Uiso calc 1 . .
    C C411 0.5752(4) 0.1733(3) 1.0040(3) 0.0660(14) Uani d 1 . .
    H H411 0.6235 0.2058 1.0148 0.079 Uiso calc 1 . .
    C C412 0.5140(4) 0.1690(2) 0.9391(2) 0.0538(11) Uani d 1 . .
    H H412 0.5213 0.1988 0.9062 0.065 Uiso calc 1 . .
    O O1 0.6533(8) 0.2455(5) 0.7966(5) 0.189(3) Uiso d 1 . .
    O O2 0.7918(10) 0.2878(6) 0.9223(6) 0.244(5) Uiso d 1 . .
    O O3 0.7393(15) 0.4042(7) 0.9328(9) 0.318(8) Uiso d 1 . .
    O O4 0.6081(13) 0.4713(7) 1.0118(8) 0.308(7) Uiso d 1 . .
    O O5 0.6616(17) 0.1673(10) 0.6823(11) 0.209(8) Uiso d 0.5 . .
    O O6 0.7444(17) 0.1702(10) 0.5728(10) 0.206(8) Uiso d 0.5 . .
loop_
    _atom_site_aniso_label
    _atom_site_aniso_U_11
    _atom_site_aniso_U_22
    _atom_site_aniso_U_33
    _atom_site_aniso_U_12
    _atom_site_aniso_U_13
    _atom_site_aniso_U_23
    Ir1 0.03410(10) 0.02785(10) 0.02848(9) -0.00002(5) 0.00597(6) 0.00535(5)
    P1 0.0370(5) 0.0372(5) 0.0302(5) -0.0035(4) 0.0040(4) 0.0090(4)
    P2 0.0520(6) 0.0282(5) 0.0256(4) -0.0013(4) 0.0024(4) 0.0044(4)
    P3 0.0544(6) 0.0296(5) 0.0247(4) -0.0082(4) 0.0073(4) 0.0010(4)
    P4 0.0346(5) 0.0351(5) 0.0342(5) 0.0006(4) 0.0068(4) -0.0025(4)
    Cl1 0.0568(6) 0.0352(5) 0.0591(6) -0.0004(4) -0.0029(5) 0.0179(5)
    Cl2 0.0489(6) 0.0501(6) 0.0272(4) -0.0017(4) 0.0077(4) 0.0048(4)
    Cl3 0.140(3) 0.158(4) 0.133(3) 0.002(3) 0.029(2) 0.016(3)
    Cl3A 0.191(10) 0.309(15) 0.086(5) -0.005(10) 0.019(6) 0.012(7)
    C1 0.043(2) 0.0296(18) 0.0219(16) 0.0008(15) 0.0040(14) 0.0009(13)
    C2 0.045(2) 0.044(2) 0.039(2) -0.0006(18) 0.0007(17) 0.0144(17)
    C3 0.046(2) 0.044(2) 0.037(2) -0.0097(18) 0.0144(17) -0.0045(17)
    C101 0.034(2) 0.055(3) 0.036(2) -0.0068(18) 0.0052(16) 0.0074(18)
    C102 0.046(2) 0.068(3) 0.048(2) -0.007(2) 0.008(2) 0.021(2)
    C103 0.056(3) 0.111(5) 0.039(2) -0.032(3) -0.001(2) 0.028(3)
    C104 0.049(3) 0.125(5) 0.038(2) -0.035(3) 0.011(2) -0.009(3)
    C105 0.055(3) 0.090(4) 0.065(3) -0.020(3) 0.024(3) -0.021(3)
    C106 0.045(3) 0.063(3) 0.060(3) -0.007(2) 0.014(2) -0.002(2)
    C107 0.059(3) 0.048(2) 0.0298(19) -0.019(2) 0.0020(18) 0.0092(17)
    C108 0.069(4) 0.116(5) 0.048(3) -0.041(3) 0.015(3) -0.017(3)
    C109 0.100(5) 0.143(7) 0.050(3) -0.072(5) 0.018(3) -0.033(4)
    C110 0.156(8) 0.081(4) 0.036(3) -0.058(5) 0.007(4) -0.007(3)
    C111 0.135(6) 0.051(3) 0.055(3) -0.003(3) -0.015(4) -0.007(3)
    C112 0.080(4) 0.043(3) 0.055(3) 0.002(2) -0.008(3) -0.004(2)
    C201 0.059(3) 0.0304(19) 0.0277(18) 0.0008(17) -0.0033(17) 0.0051(15)
    C202 0.094(4) 0.043(2) 0.034(2) 0.013(2) 0.008(2) 0.0030(18)
    C203 0.104(4) 0.038(2) 0.054(3) 0.017(3) 0.009(3) 0.001(2)
    C204 0.092(4) 0.037(2) 0.045(3) 0.008(2) -0.011(2) 0.0072(19)
    C205 0.081(3) 0.043(2) 0.032(2) -0.002(2) -0.002(2) 0.0135(18)
    C206 0.066(3) 0.037(2) 0.031(2) -0.0002(19) 0.0006(19) 0.0042(16)
    C207 0.065(3) 0.0310(19) 0.0299(19) -0.0052(18) 0.0053(18) 0.0006(15)
    C208 0.072(3) 0.044(2) 0.032(2) -0.005(2) 0.013(2) -0.0006(18)
    C209 0.098(4) 0.052(3) 0.047(3) -0.003(3) 0.030(3) -0.004(2)
    C210 0.130(6) 0.054(3) 0.043(3) -0.007(3) 0.020(3) -0.011(2)
    C211 0.119(6) 0.056(3) 0.044(3) -0.016(3) -0.006(3) -0.015(2)
    C212 0.083(4) 0.048(3) 0.043(3) -0.007(2) -0.005(2) -0.006(2)
    C301 0.072(3) 0.041(2) 0.0296(19) -0.024(2) 0.0041(19) 0.0030(17)
    C302 0.075(3) 0.042(2) 0.044(2) -0.017(2) -0.004(2) 0.0108(19)
    C303 0.093(4) 0.050(3) 0.052(3) -0.027(3) -0.019(3) 0.019(2)
    C304 0.106(5) 0.069(4) 0.042(3) -0.045(3) -0.008(3) 0.016(2)
    C305 0.111(5) 0.082(4) 0.036(2) -0.049(4) 0.017(3) -0.001(3)
    C306 0.092(4) 0.063(3) 0.035(2) -0.032(3) 0.019(2) -0.001(2)
    C307 0.057(3) 0.0311(19) 0.0310(19) -0.0018(17) -0.0016(17) -0.0004(15)
    C308 0.071(3) 0.040(2) 0.034(2) -0.002(2) 0.008(2) -0.0039(17)
    C309 0.096(4) 0.053(3) 0.037(2) 0.000(3) 0.009(2) -0.009(2)
    C310 0.102(4) 0.056(3) 0.043(3) -0.008(3) -0.007(3) -0.018(2)
    C311 0.097(4) 0.063(3) 0.066(4) -0.032(3) 0.000(3) -0.019(3)
    C312 0.081(4) 0.062(3) 0.050(3) -0.026(3) 0.012(3) -0.011(2)
    C401 0.041(2) 0.047(2) 0.044(2) 0.0066(18) 0.0057(18) -0.0071(18)
    C402 0.057(4) 0.120(6) 0.132(6) 0.031(4) -0.023(4) -0.085(5)
    C403 0.081(5) 0.151(8) 0.172(8) 0.038(5) -0.030(5) -0.123(7)
    C404 0.064(4) 0.093(5) 0.095(4) 0.035(3) 0.001(3) -0.040(4)
    C405 0.046(3) 0.070(3) 0.072(3) 0.017(2) 0.006(2) -0.013(3)
    C406 0.041(2) 0.051(3) 0.059(3) 0.0038(19) 0.006(2) -0.010(2)
    C407 0.039(2) 0.046(2) 0.039(2) 0.0063(17) 0.0071(17) -0.0048(17)
    C408 0.063(3) 0.057(3) 0.040(2) 0.002(2) 0.009(2) 0.000(2)
    C409 0.084(4) 0.077(4) 0.043(3) 0.019(3) 0.006(3) 0.006(2)
    C410 0.066(3) 0.089(4) 0.047(3) 0.016(3) -0.010(2) -0.013(3)
    C411 0.058(3) 0.080(4) 0.056(3) -0.003(3) -0.005(2) -0.016(3)
    C412 0.052(3) 0.059(3) 0.048(3) -0.005(2) 0.003(2) -0.008(2)
_geom_special_details
;
 All esds (except the esd in the dihedral angle between two l.s. planes)
 are estimated using the full covariance matrix.  The cell esds are taken
 into account individually in the estimation of esds in distances, angles
 and torsion angles; correlations between esds in cell parameters are only
 used when they are defined by crystal symmetry.  An approximate (isotropic)
 treatment of cell esds is used for estimating esds involving l.s. planes.
;
loop_
    _geom_bond_atom_site_label_1
    _geom_bond_atom_site_label_2
    _geom_bond_site_symmetry_2
    _geom_bond_distance
    _geom_bond_publ_flag
    Ir1 C1 . 2.132(4) ?
    Ir1 P4 . 2.2827(10) ?
    Ir1 P1 . 2.3056(10) ?
    Ir1 Cl1 . 2.4047(10) ?
    Ir1 Cl2 . 2.4824(10) ?
    Ir1 H1 . 1.46(5) ?
    P1 C101 . 1.809(4) ?
    P1 C107 . 1.823(4) ?
    P1 C2 . 1.843(4) ?
    P2 C207 . 1.793(4) ?
    P2 C2 . 1.802(4) ?
    P2 C201 . 1.803(4) ?
    P2 C1 . 1.811(4) ?
    P3 C301 . 1.791(4) ?
    P3 C3 . 1.793(4) ?
    P3 C307 . 1.801(4) ?
    P3 C1 . 1.803(4) ?
    P4 C407 . 1.821(4) ?
    P4 C401 . 1.824(4) ?
    P4 C3 . 1.850(4) ?
    C1 H1A . 0.98(4) ?
    C2 H2A . 0.9800 ?
    C2 H2B . 0.9800 ?
    C3 H3A . 0.9800 ?
    C3 H3B . 0.9800 ?
    C101 C102 . 1.383(6) ?
    C101 C106 . 1.395(7) ?
    C102 C103 . 1.396(7) ?
    C102 H102 . 0.9400 ?
    C103 C104 . 1.351(9) ?
    C103 H103 . 0.9400 ?
    C104 C105 . 1.365(9) ?
    C104 H104 . 0.9400 ?
    C105 C106 . 1.386(7) ?
    C105 H105 . 0.9400 ?
    C106 H106 . 0.9400 ?
    C107 C112 . 1.374(7) ?
    C107 C108 . 1.394(7) ?
    C108 C109 . 1.397(9) ?
    C108 H108 . 0.9400 ?
    C109 C110 . 1.350(11) ?
    C109 H109 . 0.9400 ?
    C110 C111 . 1.370(11) ?
    C110 H110 . 0.9400 ?
    C111 C112 . 1.386(7) ?
    C111 H111 . 0.9400 ?
    C112 H112 . 0.9400 ?
    C201 C202 . 1.385(6) ?
    C201 C206 . 1.394(5) ?
    C202 C203 . 1.391(6) ?
    C202 H202 . 0.9400 ?
    C203 C204 . 1.374(7) ?
    C203 H203 . 0.9400 ?
    C204 C205 . 1.375(7) ?
    C204 H204 . 0.9400 ?
    C205 C206 . 1.385(6) ?
    C205 H205 . 0.9400 ?
    C206 H206 . 0.9400 ?
    C207 C208 . 1.377(7) ?
    C207 C212 . 1.394(6) ?
    C208 C209 . 1.386(7) ?
    C208 H208 . 0.9400 ?
    C209 C210 . 1.357(9) ?
    C209 H209 . 0.9400 ?
    C210 C211 . 1.385(10) ?
    C210 H210 . 0.9400 ?
    C211 C212 . 1.385(8) ?
    C211 H211 . 0.9400 ?
    C212 H212 . 0.9400 ?
    C301 C306 . 1.388(7) ?
    C301 C302 . 1.406(7) ?
    C302 C303 . 1.389(6) ?
    C302 H302 . 0.9400 ?
    C303 C304 . 1.373(9) ?
    C303 H303 . 0.9400 ?
    C304 C305 . 1.373(9) ?
    C304 H304 . 0.9400 ?
    C305 C306 . 1.406(7) ?
    C305 H305 . 0.9400 ?
    C306 H306 . 0.9400 ?
    C307 C308 . 1.364(6) ?
    C307 C312 . 1.403(7) ?
    C308 C309 . 1.398(6) ?
    C308 H308 . 0.9400 ?
    C309 C310 . 1.364(8) ?
    C309 H309 . 0.9400 ?
    C310 C311 . 1.373(9) ?
    C310 H310 . 0.9400 ?
    C311 C312 . 1.387(7) ?
    C311 H311 . 0.9400 ?
    C312 H312 . 0.9400 ?
    C401 C406 . 1.370(6) ?
    C401 C402 . 1.376(7) ?
    C402 C403 . 1.393(8) ?
    C402 H402 . 0.9400 ?
    C403 C404 . 1.346(9) ?
    C403 H403 . 0.9400 ?
    C404 C405 . 1.339(8) ?
    C404 H404 . 0.9400 ?
    C405 C406 . 1.377(6) ?
    C405 H405 . 0.9400 ?
    C406 H406 . 0.9400 ?
    C407 C412 . 1.379(6) ?
    C407 C408 . 1.394(6) ?
    C408 C409 . 1.390(7) ?
    C408 H408 . 0.9400 ?
    C409 C410 . 1.357(9) ?
    C409 H409 . 0.9400 ?
    C410 C411 . 1.374(8) ?
    C410 H410 . 0.9400 ?
    C411 C412 . 1.396(7) ?
    C411 H411 . 0.9400 ?
    C412 H412 . 0.9400 ?
loop_
    _geom_angle_atom_site_label_1
    _geom_angle_atom_site_label_2
    _geom_angle_atom_site_label_3
    _geom_angle_site_symmetry_1
    _geom_angle_site_symmetry_3
    _geom_angle
    _geom_angle_publ_flag
    C1 Ir1 P4 . . 90.24(11) ?
    C1 Ir1 P1 . . 88.33(11) ?
    P4 Ir1 P1 . . 170.68(4) ?
    C1 Ir1 Cl1 . . 179.22(11) ?
    P4 Ir1 Cl1 . . 89.39(4) ?
    P1 Ir1 Cl1 . . 91.92(4) ?
    C1 Ir1 Cl2 . . 90.73(10) ?
    P4 Ir1 Cl2 . . 99.10(3) ?
    P1 Ir1 Cl2 . . 90.12(4) ?
    Cl1 Ir1 Cl2 . . 90.01(4) ?
    C1 Ir1 H1 . . 90.5(18) ?
    P4 Ir1 H1 . . 81.7(18) ?
    P1 Ir1 H1 . . 89.1(18) ?
    Cl1 Ir1 H1 . . 88.8(18) ?
    Cl2 Ir1 H1 . . 178.5(18) ?
    C101 P1 C107 . . 103.5(2) ?
    C101 P1 C2 . . 105.1(2) ?
    C107 P1 C2 . . 104.6(2) ?
    C101 P1 Ir1 . . 118.69(13) ?
    C107 P1 Ir1 . . 117.89(16) ?
    C2 P1 Ir1 . . 105.58(14) ?
    C207 P2 C2 . . 109.6(2) ?
    C207 P2 C201 . . 107.14(18) ?
    C2 P2 C201 . . 106.1(2) ?
    C207 P2 C1 . . 116.04(19) ?
    C2 P2 C1 . . 99.93(18) ?
    C201 P2 C1 . . 117.26(18) ?
    C301 P3 C3 . . 111.2(2) ?
    C301 P3 C307 . . 105.52(19) ?
    C3 P3 C307 . . 106.6(2) ?
    C301 P3 C1 . . 114.05(19) ?
    C3 P3 C1 . . 107.99(18) ?
    C307 P3 C1 . . 111.25(19) ?
    C407 P4 C401 . . 102.41(19) ?
    C407 P4 C3 . . 107.2(2) ?
    C401 P4 C3 . . 100.0(2) ?
    C407 P4 Ir1 . . 120.94(14) ?
    C401 P4 Ir1 . . 117.46(15) ?
    C3 P4 Ir1 . . 106.55(14) ?
    P3 C1 P2 . . 120.60(19) ?
    P3 C1 Ir1 . . 114.38(19) ?
    P2 C1 Ir1 . . 107.68(17) ?
    P3 C1 H1A . . 101(2) ?
    P2 C1 H1A . . 102(2) ?
    Ir1 C1 H1A . . 110(2) ?
    P2 C2 P1 . . 107.8(2) ?
    P2 C2 H2A . . 110.2 ?
    P1 C2 H2A . . 110.2 ?
    P2 C2 H2B . . 110.2 ?
    P1 C2 H2B . . 110.2 ?
    H2A C2 H2B . . 108.5 ?
    P3 C3 P4 . . 108.5(2) ?
    P3 C3 H3A . . 110.0 ?
    P4 C3 H3A . . 110.0 ?
    P3 C3 H3B . . 110.0 ?
    P4 C3 H3B . . 110.0 ?
    H3A C3 H3B . . 108.4 ?
    C102 C101 C106 . . 118.6(4) ?
    C102 C101 P1 . . 117.4(4) ?
    C106 C101 P1 . . 123.9(4) ?
    C101 C102 C103 . . 120.3(5) ?
    C101 C102 H102 . . 119.8 ?
    C103 C102 H102 . . 119.8 ?
    C104 C103 C102 . . 120.4(5) ?
    C104 C103 H103 . . 119.8 ?
    C102 C103 H103 . . 119.8 ?
    C103 C104 C105 . . 119.9(5) ?
    C103 C104 H104 . . 120.0 ?
    C105 C104 H104 . . 120.0 ?
    C104 C105 C106 . . 121.1(6) ?
    C104 C105 H105 . . 119.5 ?
    C106 C105 H105 . . 119.5 ?
    C105 C106 C101 . . 119.6(5) ?
    C105 C106 H106 . . 120.2 ?
    C101 C106 H106 . . 120.2 ?
    C112 C107 C108 . . 119.4(5) ?
    C112 C107 P1 . . 121.6(4) ?
    C108 C107 P1 . . 119.0(4) ?
    C107 C108 C109 . . 119.3(7) ?
    C107 C108 H108 . . 120.3 ?
    C109 C108 H108 . . 120.3 ?
    C110 C109 C108 . . 120.2(7) ?
    C110 C109 H109 . . 119.9 ?
    C108 C109 H109 . . 119.9 ?
    C109 C110 C111 . . 121.1(6) ?
    C109 C110 H110 . . 119.4 ?
    C111 C110 H110 . . 119.4 ?
    C110 C111 C112 . . 119.5(7) ?
    C110 C111 H111 . . 120.2 ?
    C112 C111 H111 . . 120.2 ?
    C107 C112 C111 . . 120.5(6) ?
    C107 C112 H112 . . 119.8 ?
    C111 C112 H112 . . 119.8 ?
    C202 C201 C206 . . 120.3(4) ?
    C202 C201 P2 . . 118.8(3) ?
    C206 C201 P2 . . 120.9(3) ?
    C201 C202 C203 . . 119.5(4) ?
    C201 C202 H202 . . 120.3 ?
    C203 C202 H202 . . 120.3 ?
    C204 C203 C202 . . 119.8(5) ?
    C204 C203 H203 . . 120.1 ?
    C202 C203 H203 . . 120.1 ?
    C203 C204 C205 . . 120.9(4) ?
    C203 C204 H204 . . 119.5 ?
    C205 C204 H204 . . 119.5 ?
    C204 C205 C206 . . 120.0(4) ?
    C204 C205 H205 . . 120.0 ?
    C206 C205 H205 . . 120.0 ?
    C205 C206 C201 . . 119.4(4) ?
    C205 C206 H206 . . 120.3 ?
    C201 C206 H206 . . 120.3 ?
    C208 C207 C212 . . 119.1(4) ?
    C208 C207 P2 . . 123.8(3) ?
    C212 C207 P2 . . 117.1(4) ?
    C207 C208 C209 . . 120.6(5) ?
    C207 C208 H208 . . 119.7 ?
    C209 C208 H208 . . 119.7 ?
    C210 C209 C208 . . 120.0(6) ?
    C210 C209 H209 . . 120.0 ?
    C208 C209 H209 . . 120.0 ?
    C209 C210 C211 . . 120.6(5) ?
    C209 C210 H210 . . 119.7 ?
    C211 C210 H210 . . 119.7 ?
    C210 C211 C212 . . 119.6(5) ?
    C210 C211 H211 . . 120.2 ?
    C212 C211 H211 . . 120.2 ?
    C211 C212 C207 . . 120.0(6) ?
    C211 C212 H212 . . 120.0 ?
    C207 C212 H212 . . 120.0 ?
    C306 C301 C302 . . 120.3(4) ?
    C306 C301 P3 . . 123.6(4) ?
    C302 C301 P3 . . 116.1(3) ?
    C303 C302 C301 . . 120.1(5) ?
    C303 C302 H302 . . 120.0 ?
    C301 C302 H302 . . 120.0 ?
    C304 C303 C302 . . 119.1(6) ?
    C304 C303 H303 . . 120.4 ?
    C302 C303 H303 . . 120.4 ?
    C305 C304 C303 . . 121.6(5) ?
    C305 C304 H304 . . 119.2 ?
    C303 C304 H304 . . 119.2 ?
    C304 C305 C306 . . 120.3(5) ?
    C304 C305 H305 . . 119.9 ?
    C306 C305 H305 . . 119.9 ?
    C301 C306 C305 . . 118.6(6) ?
    C301 C306 H306 . . 120.7 ?
    C305 C306 H306 . . 120.7 ?
    C308 C307 C312 . . 120.0(4) ?
    C308 C307 P3 . . 124.3(3) ?
    C312 C307 P3 . . 115.7(3) ?
    C307 C308 C309 . . 119.8(5) ?
    C307 C308 H308 . . 120.1 ?
    C309 C308 H308 . . 120.1 ?
    C310 C309 C308 . . 120.4(5) ?
    C310 C309 H309 . . 119.8 ?
    C308 C309 H309 . . 119.8 ?
    C309 C310 C311 . . 120.3(5) ?
    C309 C310 H310 . . 119.9 ?
    C311 C310 H310 . . 119.9 ?
    C310 C311 C312 . . 120.2(5) ?
    C310 C311 H311 . . 119.9 ?
    C312 C311 H311 . . 119.9 ?
    C311 C312 C307 . . 119.3(5) ?
    C311 C312 H312 . . 120.3 ?
    C307 C312 H312 . . 120.3 ?
    C406 C401 C402 . . 117.8(4) ?
    C406 C401 P4 . . 120.6(3) ?
    C402 C401 P4 . . 121.6(4) ?
    C401 C402 C403 . . 119.5(6) ?
    C401 C402 H402 . . 120.3 ?
    C403 C402 H402 . . 120.3 ?
    C404 C403 C402 . . 121.2(6) ?
    C404 C403 H403 . . 119.4 ?
    C402 C403 H403 . . 119.4 ?
    C405 C404 C403 . . 119.7(5) ?
    C405 C404 H404 . . 120.2 ?
    C403 C404 H404 . . 120.2 ?
    C404 C405 C406 . . 120.3(5) ?
    C404 C405 H405 . . 119.8 ?
    C406 C405 H405 . . 119.8 ?
    C401 C406 C405 . . 121.4(4) ?
    C401 C406 H406 . . 119.3 ?
    C405 C406 H406 . . 119.3 ?
    C412 C407 C408 . . 119.3(4) ?
    C412 C407 P4 . . 125.0(4) ?
    C408 C407 P4 . . 115.6(3) ?
    C409 C408 C407 . . 119.1(5) ?
    C409 C408 H408 . . 120.5 ?
    C407 C408 H408 . . 120.5 ?
    C410 C409 C408 . . 121.4(5) ?
    C410 C409 H409 . . 119.3 ?
    C408 C409 H409 . . 119.3 ?
    C409 C410 C411 . . 120.1(5) ?
    C409 C410 H410 . . 119.9 ?
    C411 C410 H410 . . 119.9 ?
    C410 C411 C412 . . 119.5(5) ?
    C410 C411 H411 . . 120.2 ?
    C412 C411 H411 . . 120.2 ?
    C407 C412 C411 . . 120.5(5) ?
    C407 C412 H412 . . 119.7 ?
    C411 C412 H412 . . 119.7 ?
loop_
    _geom_torsion_atom_site_label_1
    _geom_torsion_atom_site_label_2
    _geom_torsion_atom_site_label_3
    _geom_torsion_atom_site_label_4
    _geom_torsion_site_symmetry_1
    _geom_torsion_site_symmetry_2
    _geom_torsion_site_symmetry_3
    _geom_torsion_site_symmetry_4
    _geom_torsion
    _geom_torsion_publ_flag
    C301 P3 C1 P2 . . . . 15.8(3) ?
    C3 P3 C1 P2 . . . . -108.4(2) ?
    C307 P3 C1 P2 . . . . 135.0(2) ?
    C301 P3 C1 Ir1 . . . . 146.8(2) ?
    C3 P3 C1 Ir1 . . . . 22.6(2) ?
    C307 P3 C1 Ir1 . . . . -94.0(2) ?
    C207 P2 C1 P3 . . . . 72.9(3) ?
    C2 P2 C1 P3 . . . . -169.4(2) ?
    C201 P2 C1 P3 . . . . -55.5(3) ?
    C207 P2 C1 Ir1 . . . . -60.9(2) ?
    C2 P2 C1 Ir1 . . . . 56.8(2) ?
    C201 P2 C1 Ir1 . . . . 170.75(19) ?
    C207 P2 C2 P1 . . . . 70.3(3) ?
    C201 P2 C2 P1 . . . . -174.3(2) ?
    C1 P2 C2 P1 . . . . -52.0(2) ?
    C101 P1 C2 P2 . . . . 153.4(2) ?
    C107 P1 C2 P2 . . . . -97.9(2) ?
    Ir1 P1 C2 P2 . . . . 27.2(2) ?
    C301 P3 C3 P4 . . . . -162.2(2) ?
    C307 P3 C3 P4 . . . . 83.3(2) ?
    C1 P3 C3 P4 . . . . -36.3(2) ?
    C407 P4 C3 P3 . . . . -96.3(2) ?
    C401 P4 C3 P3 . . . . 157.3(2) ?
    Ir1 P4 C3 P3 . . . . 34.5(2) ?
    C107 P1 C101 C102 . . . . 65.4(4) ?
    C2 P1 C101 C102 . . . . 174.9(4) ?
    Ir1 P1 C101 C102 . . . . -67.4(4) ?
    C107 P1 C101 C106 . . . . -120.1(4) ?
    C2 P1 C101 C106 . . . . -10.6(4) ?
    Ir1 P1 C101 C106 . . . . 107.1(4) ?
    C106 C101 C102 C103 . . . . 2.0(7) ?
    P1 C101 C102 C103 . . . . 176.8(4) ?
    C101 C102 C103 C104 . . . . -1.2(8) ?
    C102 C103 C104 C105 . . . . -1.0(8) ?
    C103 C104 C105 C106 . . . . 2.3(8) ?
    C104 C105 C106 C101 . . . . -1.4(8) ?
    C102 C101 C106 C105 . . . . -0.8(7) ?
    P1 C101 C106 C105 . . . . -175.2(4) ?
    C101 P1 C107 C112 . . . . -128.5(4) ?
    C2 P1 C107 C112 . . . . 121.7(4) ?
    Ir1 P1 C107 C112 . . . . 4.8(4) ?
    C101 P1 C107 C108 . . . . 51.3(4) ?
    C2 P1 C107 C108 . . . . -58.5(4) ?
    Ir1 P1 C107 C108 . . . . -175.4(3) ?
    C112 C107 C108 C109 . . . . 1.2(8) ?
    P1 C107 C108 C109 . . . . -178.7(5) ?
    C107 C108 C109 C110 . . . . -0.4(10) ?
    C108 C109 C110 C111 . . . . 0.0(10) ?
    C109 C110 C111 C112 . . . . -0.4(10) ?
    C108 C107 C112 C111 . . . . -1.6(8) ?
    P1 C107 C112 C111 . . . . 178.3(4) ?
    C110 C111 C112 C107 . . . . 1.2(9) ?
    C207 P2 C201 C202 . . . . 166.2(4) ?
    C2 P2 C201 C202 . . . . 49.3(4) ?
    C1 P2 C201 C202 . . . . -61.2(4) ?
    C207 P2 C201 C206 . . . . -11.8(4) ?
    C2 P2 C201 C206 . . . . -128.8(4) ?
    C1 P2 C201 C206 . . . . 120.7(4) ?
    C206 C201 C202 C203 . . . . 1.9(8) ?
    P2 C201 C202 C203 . . . . -176.2(4) ?
    C201 C202 C203 C204 . . . . -0.1(9) ?
    C202 C203 C204 C205 . . . . -2.2(9) ?
    C203 C204 C205 C206 . . . . 2.8(8) ?
    C204 C205 C206 C201 . . . . -1.0(7) ?
    C202 C201 C206 C205 . . . . -1.3(7) ?
    P2 C201 C206 C205 . . . . 176.7(4) ?
    C2 P2 C207 C208 . . . . -132.1(4) ?
    C201 P2 C207 C208 . . . . 113.3(4) ?
    C1 P2 C207 C208 . . . . -19.9(4) ?
    C2 P2 C207 C212 . . . . 50.2(4) ?
    C201 P2 C207 C212 . . . . -64.4(4) ?
    C1 P2 C207 C212 . . . . 162.4(3) ?
    C212 C207 C208 C209 . . . . -1.8(7) ?
    P2 C207 C208 C209 . . . . -179.5(4) ?
    C207 C208 C209 C210 . . . . 1.6(7) ?
    C208 C209 C210 C211 . . . . -0.4(8) ?
    C209 C210 C211 C212 . . . . -0.5(9) ?
    C210 C211 C212 C207 . . . . 0.3(8) ?
    C208 C207 C212 C211 . . . . 0.9(7) ?
    P2 C207 C212 C211 . . . . 178.7(4) ?
    C3 P3 C301 C306 . . . . 19.4(5) ?
    C307 P3 C301 C306 . . . . 134.6(4) ?
    C1 P3 C301 C306 . . . . -103.0(4) ?
    C3 P3 C301 C302 . . . . -161.6(3) ?
    C307 P3 C301 C302 . . . . -46.4(4) ?
    C1 P3 C301 C302 . . . . 76.0(4) ?
    C306 C301 C302 C303 . . . . 0.6(7) ?
    P3 C301 C302 C303 . . . . -178.4(4) ?
    C301 C302 C303 C304 . . . . -1.2(7) ?
    C302 C303 C304 C305 . . . . 1.2(8) ?
    C303 C304 C305 C306 . . . . -0.5(8) ?
    C302 C301 C306 C305 . . . . 0.0(7) ?
    P3 C301 C306 C305 . . . . 179.0(4) ?
    C304 C305 C306 C301 . . . . -0.1(8) ?
    C301 P3 C307 C308 . . . . 132.2(4) ?
    C3 P3 C307 C308 . . . . -109.4(4) ?
    C1 P3 C307 C308 . . . . 8.1(4) ?
    C301 P3 C307 C312 . . . . -49.3(4) ?
    C3 P3 C307 C312 . . . . 69.0(4) ?
    C1 P3 C307 C312 . . . . -173.5(4) ?
    C312 C307 C308 C309 . . . . 0.3(7) ?
    P3 C307 C308 C309 . . . . 178.7(4) ?
    C307 C308 C309 C310 . . . . 0.1(8) ?
    C308 C309 C310 C311 . . . . -0.5(9) ?
    C309 C310 C311 C312 . . . . 0.5(10) ?
    C310 C311 C312 C307 . . . . 0.0(9) ?
    C308 C307 C312 C311 . . . . -0.4(8) ?
    P3 C307 C312 C311 . . . . -178.9(5) ?
    C407 P4 C401 C406 . . . . -31.6(4) ?
    C3 P4 C401 C406 . . . . 78.7(4) ?
    Ir1 P4 C401 C406 . . . . -166.6(3) ?
    C407 P4 C401 C402 . . . . 149.2(6) ?
    C3 P4 C401 C402 . . . . -100.5(6) ?
    Ir1 P4 C401 C402 . . . . 14.2(6) ?
    C406 C401 C402 C403 . . . . -3.8(12) ?
    P4 C401 C402 C403 . . . . 175.4(8) ?
    C401 C402 C403 C404 . . . . 1.5(17) ?
    C402 C403 C404 C405 . . . . 1.8(16) ?
    C403 C404 C405 C406 . . . . -2.7(12) ?
    C402 C401 C406 C405 . . . . 3.0(9) ?
    P4 C401 C406 C405 . . . . -176.2(4) ?
    C404 C405 C406 C401 . . . . 0.3(9) ?
    C401 P4 C407 C412 . . . . 98.8(4) ?
    C3 P4 C407 C412 . . . . -6.0(4) ?
    Ir1 P4 C407 C412 . . . . -128.2(4) ?
    C401 P4 C407 C408 . . . . -76.8(4) ?
    C3 P4 C407 C408 . . . . 178.5(3) ?
    Ir1 P4 C407 C408 . . . . 56.3(4) ?
    C412 C407 C408 C409 . . . . -2.6(7) ?
    P4 C407 C408 C409 . . . . 173.1(4) ?
    C407 C408 C409 C410 . . . . 2.1(8) ?
    C408 C409 C410 C411 . . . . -0.4(9) ?
    C409 C410 C411 C412 . . . . -0.7(9) ?
    C408 C407 C412 C411 . . . . 1.6(7) ?
    P4 C407 C412 C411 . . . . -173.7(4) ?
    C410 C411 C412 C407 . . . . 0.1(8) ?
loop_
    _geom_hbond_atom_site_label_D
    _geom_hbond_atom_site_label_H
    _geom_hbond_atom_site_label_A
    _geom_hbond_site_symmetry_A
    _geom_hbond_distance_DH
    _geom_hbond_distance_HA
    _geom_hbond_distance_DA
    _geom_hbond_angle_DHA
    C1 H1A Cl3 . 0.99(4) 2.48(4) 3.422(6) 159(3)
    C2 H2B Cl3 . 0.98 2.63 3.450(6) 142
    C202 H202 Cl3 . 0.94 2.67 3.584(6) 166
    C308 H308 Cl3 . 0.94 2.70 3.475(7) 141
    C3 H3B Cl3A . 0.98 2.58 3.489(12) 155
_shelx_hkl_file
;
   2   0   0  839.32   23.40
   2   0   0  817.52   22.70
   2   0   0  871.81   23.90
  -2   0   0  811.62   22.70
  -2   0   0  846.92   23.80
  -2   0   0  816.62   22.90
  -2   0   0  838.82   23.50
  -3   0   0  875.21   25.50
  -3   0   0  857.41   24.40
   3   0   0  913.21   25.50
   3   0   0  949.51   26.30
  -3   0   0  888.71   26.00
  -3   0   0  859.51   24.60
  -4   0   0  588.84   16.20
  -4   0   0  588.64   17.70
   4   0   0  598.84   18.70
   4   0   0  548.25   17.50
  -4   0   0  574.84   16.50
  -4   0   0  554.04   18.20
  -5   0   0 6658.03  181.08
   5   0   0 6892.21  181.88
  -5   0   0 6596.44  181.38
  -5   0   0 6623.94  180.58
  -5   0   0 6429.26  181.48
  -6   0   0 1553.54   46.10
  -6   0   0 1560.14   44.40
   6   0   0 1667.53   46.40
  -6   0   0 1549.94   47.00
   6   0   0 1728.13   48.00
  -6   0   0 1543.95   44.00
   7   0   0   36.20    6.00
   7   0   0   34.30    4.30
  -7   0   0   51.69    3.20
  -7   0   0   52.59    6.50
  -7   0   0   53.49    3.60
  -7   0   0   48.70    5.60
  -8   0   0 1909.11   52.39
  -8   0   0 1782.02   50.59
  -8   0   0 1760.12   49.90
   8   0   0 1822.02   53.09
  -8   0   0 1794.72   53.09
  -8   0   0 1763.12   54.09
   8   0   0 1827.02   55.09
  -9   0   0  281.67    9.70
  -9   0   0  295.27   13.10
  -9   0   0  285.77   14.40
  -9   0   0  280.07   10.50
  -9   0   0  308.07   13.10
   9   0   0  302.57   13.60
   9   0   0  280.07   16.00
 -10   0   0  594.74   18.40
 -10   0   0  554.84   20.90
 -10   0   0  581.54   17.90
  10   0   0  538.35   21.20
  10   0   0  552.94   24.80
 -10   0   0  597.84   22.10
 -11   0   0  856.61   25.80
 -11   0   0  879.21   26.90
 -11   0   0  884.01   30.00
 -11   0   0  903.01   31.00
 -12   0   0   12.70    3.30
 -12   0   0    5.50    3.20
 -12   0   0   -0.50    8.40
 -12   0   0    9.00    6.70
 -13   0   0  141.89    8.60
 -13   0   0  120.29   13.40
 -14   0   0   12.10    8.40
 -14   0   0   14.20    4.40
 -15   0   0   22.80    4.70
 -15   0   0   24.10    9.80
  -2  -1   0  397.36   11.60
   2  -1   0  410.26   11.60
   2  -1   0  398.46   12.00
  -2  -1   0  423.66   12.10
   2  -1   0  432.96   12.60
   2   1   0  408.86   12.40
  -2   1   0  411.86   12.50
  -2   1   0  391.96   12.00
  -2   1   0  402.56   11.50
   2   1   0  412.16   12.10
   2   1   0  410.06   11.60
   3  -1   0  162.88    6.00
  -3  -1   0  157.28    4.70
   3  -1   0  162.18    6.70
  -3  -1   0  151.18    5.20
  -3  -1   0  156.58    6.50
  -3  -1   0  157.58    6.00
   3  -1   0  154.08    5.10
  -3   1   0  151.58    5.90
   3   1   0  161.18    5.20
  -3   1   0  159.48    5.10
   3   1   0  161.68    6.60
   3   1   0  158.58    5.90
  -3   1   0  159.68    6.80
  -4  -1   0  980.10   29.40
   4  -1   0 1039.80   29.90
  -4  -1   0  963.50   27.80
   4  -1   0  991.20   28.80
   4  -1   0  970.30   27.60
  -4  -1   0  936.01   29.00
  -4  -1   0  948.71   27.20
  -4   1   0 1017.60   28.90
   4   1   0 1036.70   29.70
   4   1   0 1007.10   28.80
  -4   1   0 1025.90   29.70
  -4   1   0  987.80   27.60
   4   1   0 1023.90   27.80
  -5  -1   0  378.56   13.80
  -5  -1   0  383.86   13.00
   5  -1   0  377.76   14.50
  -5  -1   0  392.06   10.90
  -5  -1   0  349.07   11.60
   5   1   0  388.76   13.10
   5   1   0  385.06   14.30
  -5   1   0  366.86   11.40
  -5   1   0  378.66   11.30
  -5   1   0  365.96   13.70
  -6  -1   0   99.49    4.50
  -6  -1   0   82.59    5.80
   6  -1   0   87.59    7.70
  -6  -1   0   83.79    6.40
  -6  -1   0  105.09    3.70
  -6   1   0   88.99    4.20
   6   1   0   89.69    6.20
   6   1   0   79.39    7.80
  -6   1   0   82.99    6.00
  -6   1   0   88.69    4.10
  -6   1   0   82.99    6.60
  -7  -1   0  538.75   17.10
   7  -1   0  485.85   17.60
  -7  -1   0  507.65   14.80
  -7  -1   0  504.25   17.80
  -7  -1   0  513.15   18.60
   7  -1   0  528.35   19.60
  -7  -1   0  520.25   15.80
   7   1   0  514.65   19.70
  -7   1   0  493.95   18.70
  -7   1   0  515.25   17.90
   7   1   0  489.15   17.60
  -7   1   0  517.55   15.30
  -7   1   0  507.35   15.50
  -8  -1   0  204.68    9.70
  -8  -1   0  198.68    6.60
  -8  -1   0  200.68   10.30
   8  -1   0  183.28    9.90
   8  -1   0  176.38   12.40
  -8  -1   0  197.48    7.80
  -8   1   0  188.08   10.10
   8   1   0  163.18   12.20
   8   1   0  202.08   10.10
  -8   1   0  182.48    7.40
  -8   1   0  178.48    7.10
  -8   1   0  193.68   11.10
  -9  -1   0  314.17   10.00
   9  -1   0  301.47   14.00
  -9  -1   0  325.57   13.40
   9  -1   0  321.77   16.60
  -9  -1   0  310.57   13.80
  -9  -1   0  311.67   11.30
   9   1   0  292.47   16.40
  -9   1   0  318.47   11.00
  -9   1   0  336.97   13.70
  -9   1   0  312.77   15.20
   9   1   0  302.67   13.90
  -9   1   0  310.87   14.10
  10  -1   0  315.17   19.00
 -10  -1   0  353.56   11.30
 -10  -1   0  383.46   16.50
 -10  -1   0  355.86   15.40
  10  -1   0  325.17   15.90
 -10  -1   0  345.77   12.70
  10   1   0  337.27   22.80
 -10   1   0  359.16   15.90
 -10   1   0  358.76   11.90
  10   1   0  346.87   16.00
 -10   1   0  350.16   12.50
 -10   1   0  341.77   17.00
 -10   1   0  387.06   16.50
 -11  -1   0   25.40    7.10
 -11  -1   0   25.60    6.50
 -11  -1   0   31.50    4.30
 -11  -1   0   28.00    3.90
 -11   1   0   28.30    3.90
 -11   1   0   24.20    6.80
 -11   1   0   34.90    3.70
 -11   1   0   24.60    6.90
 -12  -1   0  147.29    6.80
 -12  -1   0  138.49   13.40
 -12  -1   0  144.59    8.50
 -12  -1   0  139.09   18.40
 -12   1   0  161.98    8.30
 -12   1   0  137.99   13.10
 -12   1   0  148.29    7.80
 -13  -1   0    7.70    7.50
 -13  -1   0    2.90    3.50
 -13   1   0   -1.00    6.50
 -13   1   0   -0.10    3.40
 -14  -1   0    6.70    7.30
 -14  -1   0    1.10    4.20
 -14   1   0    6.90    3.90
 -14   1   0   12.70    7.50
 -15  -1   0   43.30    5.60
 -15  -1   0   46.90   11.10
 -15   1   0   34.70    5.10
 -15   1   0   38.00   10.20
  -1  -2   0  177.38    5.60
  -1  -2   0  188.58    5.20
   1  -2   0  192.38    5.90
   1  -2   0  190.18    5.30
  -1  -2   0  185.18    5.50
   1  -2   0  188.78    5.60
  -1  -2   0  190.68    5.50
   1  -2   0  179.98    5.70
  -1   2   0  176.78    5.30
   1   2   0  190.88    5.70
   1   2   0  171.08    5.20
   1   2   0  196.78    5.50
   1   2   0  178.48    5.50
  -1   2   0  185.98    5.90
  -1   2   0  191.58    5.60
  -1   2   0  185.78    5.60
   2  -2   0  319.87    9.90
   2  -2   0  304.27    9.40
  -2  -2   0  293.77    9.00
  -2  -2   0  298.87    8.80
   2  -2   0  307.87    9.10
  -2  -2   0  310.77    9.40
   2   2   0  297.27    9.00
  -2   2   0  309.77    9.10
  -2   2   0  315.97   10.00
   2   2   0  317.97    9.40
  -2   2   0  320.67    9.40
  -3  -2   0 6991.10  195.78
   3  -2   0 7506.85  196.68
   3  -2   0 6976.00  195.68
   3  -2   0 7585.14  194.68
  -3  -2   0 7125.89  194.48
  -3  -2   0 6848.81  194.48
  -3   2   0 6911.91  193.08
   3   2   0 7199.48  195.88
  -3   2   0 7181.58  196.08
  -3   2   0 6990.10  196.18
   3   2   0 6811.32  192.88
   3   2   0 7375.96  197.18
  -4  -2   0  165.48    7.70
  -4  -2   0  166.28    5.10
  -4  -2   0  175.38    6.20
   4  -2   0  182.48    7.00
   4  -2   0  164.88    5.90
   4  -2   0  186.88    8.20
  -4  -2   0  157.38    6.10
   4   2   0  187.88    7.00
  -4   2   0  174.08    5.90
  -4   2   0  168.08    7.80
  -4   2   0  175.58    7.20
   4   2   0  176.48    6.00
   4   2   0  178.78    7.70
  -5  -2   0 2191.08   60.09
  -5  -2   0 2070.89   59.59
   5  -2   0 2250.97   60.99
   5  -2   0 2239.88   62.79
  -5  -2   0 2155.18   60.89
  -5  -2   0 2024.70   58.69
   5   2   0 2243.98   61.99
  -5   2   0 2110.99   61.89
   5   2   0 2281.37   61.09
  -5   2   0 2159.88   60.89
  -5   2   0 2150.38   59.49
   5   2   0 2171.48   59.59
  -6  -2   0   86.79    4.60
  -6  -2   0  100.79    6.20
   6  -2   0   95.89    6.00
  -6  -2   0   92.39    3.60
  -6  -2   0  109.79    5.70
   6  -2   0   95.19    8.10
  -6   2   0  104.39    6.40
  -6   2   0   84.79    7.00
  -6   2   0  109.79    4.70
   6   2   0   92.29    6.40
  -6   2   0  116.99    4.60
   6   2   0   99.59    8.00
  -7  -2   0  213.88    9.00
  -7  -2   0  209.28    9.60
   7  -2   0  183.38    9.40
  -7  -2   0  208.98    7.70
   7  -2   0  185.08   11.50
  -7  -2   0  195.38    6.40
  -7   2   0  197.18   10.60
  -7   2   0  209.68    7.50
  -7   2   0  206.58    7.30
   7   2   0  188.98   11.60
  -7   2   0  197.68    9.70
   8  -2   0  136.49   11.00
  -8  -2   0  148.09    8.30
  -8  -2   0  141.99    8.70
  -8  -2   0  145.59    6.70
  -8  -2   0  135.69    5.00
   8  -2   0  121.49    8.50
  -8   2   0  141.99    8.40
  -8   2   0  141.89    9.90
  -8   2   0  142.99    6.20
   8   2   0  126.59   10.90
   8   2   0  139.39    8.80
  -8   2   0  141.49    6.10
   9  -2   0   16.00    4.40
  -9  -2   0   14.00    4.30
  -9  -2   0   20.40    5.20
   9  -2   0   20.00    6.50
  -9  -2   0   21.40    3.10
  -9  -2   0   20.50    2.70
   9   2   0   19.30    5.00
   9   2   0   22.50    6.50
  -9   2   0   20.40    2.80
  -9   2   0   24.90    5.20
  -9   2   0   23.20    2.80
  -9   2   0   22.20    5.30
 -10  -2   0   87.99    6.30
 -10  -2   0   90.99    9.30
 -10  -2   0  109.69   10.00
  10  -2   0   66.19    9.80
 -10  -2   0   85.99    4.30
  10  -2   0   75.69    8.80
 -10   2   0   81.19    9.10
 -10   2   0   91.39    9.90
 -10   2   0   85.49    5.70
  10   2   0   69.99    9.10
 -10   2   0   93.79    5.80
 -10   2   0   77.19   10.30
 -11  -2   0   98.99    5.00
 -11  -2   0   96.89    7.10
 -11  -2   0   92.79   11.40
 -11  -2   0  114.09   11.00
 -11   2   0  105.79   11.10
 -11   2   0  107.09    6.70
 -11   2   0   90.29   11.70
 -11   2   0  104.29    6.70
 -11   2   0  110.59   12.00
 -12  -2   0    5.60    3.70
 -12  -2   0    6.70    2.20
 -12  -2   0    3.50    6.70
 -12  -2   0    1.20    6.90
 -12   2   0    1.80    3.10
 -12   2   0    9.10    3.40
 -12   2   0    5.50    6.40
 -13  -2   0   45.50    9.10
 -13  -2   0   52.99    7.00
 -13   2   0   34.80    4.70
 -13   2   0   31.30    7.70
 -14  -2   0   11.40    8.10
 -14  -2   0   14.50    4.60
 -14   2   0    6.80    8.20
 -14   2   0   15.70    4.20
 -15  -2   0    3.30    5.00
 -15  -2   0   21.90   10.50
 -15   2   0   -1.50    8.30
 -15   2   0   11.50    4.40
   0  -3   0    0.40    0.40
   0  -3   0    0.90    0.40
   0  -3   0    0.40    0.40
   0  -3   0    1.10    0.50
   0   3   0    1.00    0.50
   0   3   0    0.50    0.40
   0   3   0    0.30    0.60
   0   3   0    0.30    0.40
   0   3   0    0.20    0.40
  -1  -3   0 3214.18   87.49
  -1  -3   0 3122.49   85.59
   1  -3   0 3112.89   85.29
   1  -3   0 3172.78   85.39
   1  -3   0 3008.90   85.99
  -1  -3   0 3157.38   86.69
   1  -3   0 3099.49   84.79
  -1  -3   0 3063.19   85.49
  -1   3   0 3097.59   85.29
   1   3   0 3178.98   84.89
  -1   3   0 3175.18   85.59
   1   3   0 3170.28   86.09
   1   3   0 3023.00   85.49
   1   3   0 3142.69   86.09
   1   3   0 3154.08   86.59
  -1   3   0 3189.18   86.59
  -2  -3   0 2880.01   79.59
  -2  -3   0 2995.40   79.29
  -2  -3   0 3101.99   81.09
  -2  -3   0 2990.30   80.89
   2  -3   0 2937.11   79.99
   2  -3   0 2987.90   80.89
   2  -3   0 2960.60   79.49
  -2  -3   0 2846.22   79.39
  -2   3   0 2775.52   79.49
   2   3   0 2902.21   79.29
   2   3   0 2843.52   79.39
   2   3   0 2950.20   80.19
  -2   3   0 2966.80   80.29
  -2   3   0 2827.72   80.09
  -3  -3   0   20.40    2.30
   3  -3   0   13.40    1.90
   3  -3   0   16.10    2.50
  -3  -3   0   19.10    2.00
  -3  -3   0   18.70    1.70
   3   3   0   14.80    1.90
  -3   3   0   13.60    1.80
  -3   3   0   10.60    2.20
   3   3   0   17.00    1.90
  -4  -3   0 7794.52  204.28
  -4  -3   0 7261.77  203.78
   4  -3   0 7702.13  204.78
  -4  -3   0 6897.01  203.48
   4  -3   0 7730.93  204.68
  -4   3   0 7494.35  205.78
   4   3   0 7711.53  205.28
  -4   3   0 7810.52  207.08
  -4   3   0 7486.55  204.68
   4   3   0 7287.27  203.58
   4   3   0 7581.74  204.48
   5  -3   0 1463.05   42.00
   5  -3   0 1538.75   44.90
  -5  -3   0 1520.25   43.20
  -5  -3   0 1447.56   42.00
  -5  -3   0 1549.05   42.20
  -5  -3   0 1365.56   40.70
   5   3   0 1458.75   42.00
  -5   3   0 1548.55   44.50
   5   3   0 1584.94   44.30
  -5   3   0 1550.54   43.30
   5   3   0 1573.04   43.40
  -5   3   0 1487.95   41.90
  -6  -3   0 2202.68   60.29
  -6  -3   0 2148.69   61.39
   6  -3   0 2140.99   59.89
  -6  -3   0 2093.39   59.99
   6  -3   0 2227.58   61.49
  -6  -3   0 2033.70   58.49
   6  -3   0 2301.27   63.19
  -6   3   0 2115.69   61.39
   6   3   0 2255.47   62.79
   6   3   0 2157.28   59.99
   6   3   0 2188.78   61.39
  -6   3   0 2114.29   59.79
  -6   3   0 2205.78   62.89
   7  -3   0 1424.16   41.70
  -7  -3   0 1379.76   39.90
  -7  -3   0 1315.67   38.20
   7  -3   0 1431.56   43.50
  -7  -3   0 1359.46   41.60
  -7  -3   0 1425.76   41.70
  -7   3   0 1398.16   43.00
  -7   3   0 1377.46   41.60
  -7   3   0 1411.86   39.60
  -7   3   0 1393.26   39.30
   7   3   0 1472.55   41.90
   7   3   0 1474.15   43.50
   8  -3   0   14.80    4.10
  -8  -3   0   12.70    2.60
  -8  -3   0   11.60    3.60
  -8  -3   0   14.30    1.40
  -8  -3   0   10.90    3.70
   8  -3   0   14.50    5.30
  -8   3   0   11.90    2.10
   8   3   0   13.40    3.90
  -8   3   0   15.30    3.90
  -8   3   0   15.80    2.50
   8   3   0   -0.50    5.10
  -8   3   0   21.90    4.90
  -9  -3   0  396.26   13.50
   9  -3   0  363.46   15.90
   9  -3   0  394.06   18.80
  -9  -3   0  421.96   15.00
  -9  -3   0  375.56   16.00
  -9  -3   0  376.86   11.30
  -9   3   0  382.26   15.70
  -9   3   0  399.56   13.00
   9   3   0  358.86   18.50
  -9   3   0  388.56   12.70
  -9   3   0  388.26   17.20
   9   3   0  389.06   15.60
 -10  -3   0  406.66   15.60
 -10  -3   0  372.86   13.60
 -10  -3   0  347.17   10.90
  10  -3   0  366.16   20.10
 -10  -3   0  386.96   16.90
 -10   3   0  375.76   12.80
 -10   3   0  340.47   17.40
 -10   3   0  366.96   16.30
  10   3   0  374.26   16.50
 -10   3   0  370.56   12.90
 -11  -3   0   59.99    6.70
 -11  -3   0   49.50    7.40
 -11  -3   0   63.59    7.40
 -11   3   0   62.09    8.50
  11   3   0   52.79    7.80
 -11   3   0   58.59    5.80
 -11   3   0   58.09    8.80
 -11   3   0   76.19    6.30
 -12  -3   0  705.93   27.40
 -12  -3   0  700.43   23.00
 -12  -3   0  721.43   25.80
 -12   3   0  713.53   22.10
 -12   3   0  651.03   26.00
 -12   3   0  668.13   27.90
 -12   3   0  705.23   22.10
 -13  -3   0   73.09    8.10
 -13  -3   0  101.89   13.90
 -13  -3   0  107.29   13.60
 -13   3   0   77.69    7.20
 -13   3   0   86.49   11.90
 -13   3   0   86.59    8.40
 -14  -3   0   58.29   10.40
 -14  -3   0   67.99    8.70
 -14   3   0   45.20    9.20
 -14   3   0   50.89    5.20
 -15  -3   0  192.58   18.50
 -15  -3   0  134.69   17.90
 -15   3   0  152.58   15.80
   0  -4   0 2972.60   79.59
   0  -4   0 2948.30   79.89
   0  -4   0 2967.30   79.39
   0  -4   0 2979.60   78.19
   0  -4   0 2928.31   79.59
   0   4   0 2983.60   79.89
   0   4   0 2701.13   77.99
   0   4   0 2947.61   77.99
   0   4   0 2798.22   78.99
   0   4   0 2833.62   78.29
   0   4   0 2671.23   78.69
   1  -4   0  275.77    8.00
  -1  -4   0  273.97    8.30
  -1  -4   0  269.97    8.20
   1  -4   0  272.97    7.90
   1  -4   0  270.97    8.60
  -1  -4   0  271.47    8.00
   1   4   0  272.87    8.30
  -1   4   0  271.17    8.00
   1   4   0  274.97    7.80
   1   4   0  274.57    8.00
   1   4   0  284.57    7.90
  -1   4   0  270.97    8.70
  -1   4   0  272.57    7.90
  -1   4   0  268.87    8.30
   1   4   0  284.97    8.20
  -1   4   0  276.87    8.30
   2  -4   0  416.96   12.60
  -2  -4   0  425.96   12.40
  -2  -4   0  423.46   11.60
   2  -4   0  422.96   11.90
   2  -4   0  429.86   12.50
  -2  -4   0  417.16   11.80
   2  -4   0  445.26   13.20
  -2  -4   0  408.56   12.50
  -2  -4   0  423.56   12.40
   2   4   0  428.96   12.50
   2   4   0  411.16   11.60
   2   4   0  419.66   11.80
  -2   4   0  410.26   12.50
   2   4   0  426.96   12.50
  -2   4   0  425.56   13.20
  -2   4   0  432.46   12.60
   3  -4   0 4767.52  128.59
  -3  -4   0 4460.45  128.39
  -3  -4   0 4864.81  128.59
   3  -4   0 5037.10  129.39
  -3  -4   0 4483.65  130.79
  -3  -4   0 4835.72  128.39
   3   4   0 4727.73  128.19
  -3   4   0 4807.22  129.29
  -3   4   0 4618.34  129.29
  -3   4   0 4752.62  128.59
   3   4   0 4740.93  128.49
  -4  -4   0  328.77   11.30
  -4  -4   0  335.77   10.80
   4  -4   0  330.27   10.80
   4  -4   0  353.36   12.50
  -4  -4   0  344.07   10.30
   4   4   0  347.07   10.80
  -4   4   0  338.67   10.80
  -4   4   0  342.87   11.40
   4   4   0  339.97   11.40
  -4   4   0  345.97   12.50
  -5  -4   0 1180.58   33.00
   5  -4   0 1199.28   34.30
  -5  -4   0 1163.18   33.30
   5  -4   0 1144.29   33.20
  -5  -4   0 1137.59   34.10
   5  -4   0 1223.08   35.60
  -5   4   0 1191.78   35.40
   5   4   0 1073.79   33.80
  -5   4   0 1166.78   34.30
   5   4   0 1247.68   35.50
  -5   4   0 1164.38   33.20
   5   4   0 1172.18   34.20
  -6  -4   0  439.06   13.00
  -6  -4   0  386.36   12.80
   6  -4   0  395.86   12.70
   6  -4   0  407.56   15.80
   6  -4   0  398.66   14.10
  -6  -4   0  395.76   14.10
  -6   4   0  382.46   15.40
  -6   4   0  381.56   12.60
   6   4   0  391.76   12.80
   6   4   0  409.66   15.60
  -6   4   0  392.26   14.10
   6   4   0  350.86   15.20
   7  -4   0  173.08    8.70
  -7  -4   0  186.08    8.10
  -7  -4   0  178.98    7.60
  -7  -4   0  181.78    9.10
   7  -4   0  189.78   11.30
   7  -4   0  185.18    7.50
  -7   4   0  191.78    7.50
   7   4   0  189.58    7.70
   7   4   0  179.68   10.50
   7   4   0  188.58    9.30
  -7   4   0  181.78   10.50
  -7   4   0  183.78   10.60
   8  -4   0  450.45   19.00
   8  -4   0  441.26   16.80
  -8  -4   0  461.25   15.00
  -8  -4   0  460.25   15.50
  -8  -4   0  440.16   16.60
  -8   4   0  441.26   16.70
   8   4   0  454.85   16.80
   8   4   0  425.76   18.90
  -8   4   0  458.85   14.60
  -8   4   0  453.25   14.00
  -8   4   0  431.76   18.20
   9  -4   0  207.48   14.00
  -9  -4   0  214.28    9.00
  -9  -4   0  210.18   11.80
   9  -4   0  199.88   10.90
  -9  -4   0  232.18   10.50
  -9   4   0  209.88    8.10
  -9   4   0  206.88   12.50
   9   4   0  213.58   11.50
   9   4   0  188.88   14.10
  -9   4   0  211.08   11.20
  -9   4   0  221.18    8.80
 -10  -4   0   31.60    4.10
 -10  -4   0   38.20    5.80
  10  -4   0   30.70    8.60
 -10  -4   0   40.30    7.10
 -10   4   0   31.50    3.90
 -10   4   0   37.00    4.60
  10   4   0   30.30    6.20
 -10   4   0   40.80    9.00
 -10   4   0   36.80    6.30
 -11  -4   0  503.55   20.80
 -11  -4   0  459.95   16.80
 -11  -4   0  508.15   19.20
 -11   4   0  484.35   15.80
 -11   4   0  441.96   21.20
 -11   4   0  463.85   16.30
  11   4   0  458.45   20.10
 -11   4   0  490.05   21.70
 -12  -4   0   47.00    9.00
 -12  -4   0   34.50    4.90
 -12  -4   0   37.10    7.40
 -12   4   0   34.60    4.60
 -12   4   0   23.70    6.40
 -12   4   0   23.50    3.90
 -12   4   0   22.90    7.70
 -13  -4   0   59.39    8.90
 -13  -4   0   65.79   10.40
 -13  -4   0   67.19    7.90
 -13   4   0   60.79    9.60
 -13   4   0   61.79   10.30
 -13   4   0   84.19    6.90
 -13   4   0   72.19    7.90
 -14  -4   0   31.90    5.70
 -14  -4   0   27.00    8.50
 -14   4   0   22.50    4.20
 -14   4   0   35.40    8.60
 -15  -4   0    8.00   10.10
 -15  -4   0    6.10    5.00
 -15   4   0   -5.60    7.70
   0  -5   0    0.40    0.80
   0  -5   0    1.20    0.80
   0  -5   0    0.40    0.50
   0  -5   0    0.50    0.70
   0  -5   0    0.70    0.80
   0   5   0    1.10    0.70
   0   5   0    0.80    0.80
   0   5   0    0.20    0.70
   0   5   0   -0.60    0.60
   0   5   0    0.90    0.90
   1  -5   0   21.00    1.60
   1  -5   0   21.40    1.50
   1  -5   0   20.70    2.20
  -1  -5   0   19.40    1.60
  -1  -5   0   22.80    1.90
   1  -5   0   17.50    1.90
  -1  -5   0   22.00    2.00
   1   5   0   23.20    1.40
  -1   5   0   16.20    1.90
   1   5   0   20.60    1.90
   1   5   0   22.90    1.40
  -1   5   0   21.60    1.40
  -1   5   0   22.40    1.90
   1   5   0   23.80    1.70
  -1   5   0   21.30    1.70
   1   5   0   23.50    1.80
  -1   5   0   22.10    1.50
  -1   5   0   19.90    1.80
   2  -5   0    1.80    0.70
   2  -5   0    0.90    1.00
  -2  -5   0    1.20    0.50
   2  -5   0    1.80    1.30
  -2  -5   0    1.50    1.00
  -2  -5   0    1.80    0.70
  -2  -5   0    1.30    1.00
  -2   5   0    2.50    1.10
  -2   5   0    2.70    1.50
  -2   5   0    1.80    1.00
   2   5   0    1.10    1.00
   2   5   0    2.30    1.00
  -2   5   0    2.40    0.70
   2   5   0    1.90    0.60
   2   5   0    2.50    0.90
   2   5   0    2.60    0.60
  -3  -5   0  230.08    6.80
  -3  -5   0  235.38    8.00
  -3  -5   0  235.68    6.80
   3  -5   0  225.48    7.90
  -3  -5   0  218.68    7.80
   3  -5   0  227.68    7.10
   3  -5   0  246.78    8.90
   3  -5   0  246.88    8.20
  -3   5   0  232.28    7.90
   3   5   0  230.78    7.90
   3   5   0  237.88    8.00
  -3   5   0  234.58    8.00
   4  -5   0   46.00    3.30
   4  -5   0   43.30    4.80
  -4  -5   0   45.20    3.60
  -4  -5   0   46.20    1.80
  -4  -5   0   43.80    3.20
  -4  -5   0   46.10    2.50
   4  -5   0   44.80    3.70
  -4   5   0   45.50    3.70
  -4   5   0   46.70    4.60
   4   5   0   44.30    3.80
   4   5   0   47.30    3.70
  -4   5   0   45.40    3.30
   5  -5   0   22.50    3.10
   5  -5   0   19.50    3.70
  -5  -5   0   22.90    3.30
  -5  -5   0   17.70    2.20
  -5  -5   0   22.30    2.60
   5  -5   0   23.50    3.00
   5   5   0   17.60    2.30
   5   5   0   28.80    4.10
  -5   5   0   16.70    3.40
  -5   5   0   26.70    3.30
  -5   5   0   18.00    2.20
   5   5   0   23.60    3.20
   6  -5   0   82.69    5.90
  -6  -5   0   78.79    5.80
   6  -5   0   82.39    4.70
  -6  -5   0   84.19    4.70
  -6  -5   0   74.29    4.80
   6  -5   0   92.49    8.00
   6   5   0   84.39    7.10
   6   5   0   86.09    5.90
   6   5   0   83.89    5.00
  -6   5   0   76.19    7.20
  -6   5   0   90.29    4.90
  -6   5   0   89.29    6.00
   7  -5   0  174.48    9.00
   7  -5   0  186.78   11.20
  -7  -5   0  175.88    7.60
   7  -5   0  175.18    7.40
  -7  -5   0  172.58    7.50
  -7  -5   0  160.88    8.90
   7   5   0  173.78   10.60
   7   5   0  181.68    7.50
  -7   5   0  171.38    7.40
  -7   5   0  163.98    8.60
   7   5   0  167.48    8.90
  -7   5   0  165.88   10.30
  -8  -5   0   45.20    4.80
   8  -5   0   45.40    7.10
   8  -5   0   48.00    4.60
  -8  -5   0   51.99    6.90
   8  -5   0   50.89    6.60
  -8   5   0   52.19    6.20
  -8   5   0   42.40    6.10
   8   5   0   49.40    7.30
   8   5   0   43.30    4.80
  -8   5   0   45.20    4.60
   8   5   0   50.39    6.60
  -9  -5   0   63.29    6.60
   9  -5   0   45.00    7.50
  -9  -5   0   48.20    5.30
   9  -5   0   38.30    5.50
  -9  -5   0   41.20    6.20
   9   5   0   42.40    5.90
   9   5   0   29.70    7.20
  -9   5   0   58.39    4.30
  -9   5   0   54.79    6.30
  -9   5   0   59.19    5.40
  -9   5   0   69.29    8.90
 -10  -5   0   -0.70    3.00
 -10  -5   0   -1.40    5.10
 -10  -5   0    4.10    4.50
  10  -5   0   11.30    7.60
 -10   5   0   -1.00    4.20
  10   5   0   -1.60    4.80
 -10   5   0    2.10    2.40
 -10   5   0   -2.00    2.80
 -10   5   0    6.70    5.30
 -11  -5   0   39.40    4.80
 -11  -5   0   43.60    6.80
 -11  -5   0   34.30    7.50
 -11   5   0   27.60   11.00
 -11   5   0   29.70    7.30
  11   5   0   38.40    7.20
 -11   5   0   41.80    4.70
 -11   5   0   35.90    4.00
 -12  -5   0  120.79    9.00
 -12  -5   0  109.59   12.40
 -12  -5   0  100.69   13.10
 -12   5   0  106.89    8.70
 -12   5   0   92.79   10.80
 -12   5   0   94.79   11.00
 -12   5   0  114.79    7.20
 -13  -5   0   22.20    7.90
 -13  -5   0   27.60    7.10
 -13  -5   0   28.50    5.00
 -13   5   0   29.20    4.10
 -13   5   0   20.90    4.40
 -13   5   0   32.30    7.90
 -13   5   0   18.00    8.30
 -14  -5   0    8.10    8.90
 -14   5   0    3.10    7.20
 -14   5   0    3.30    3.30
 -14   5   0   13.50    9.10
 -15  -5   0    1.20    5.10
 -15  -5   0   -1.90   10.70
 -15   5   0    6.90    7.80
   0  -6   0 2574.54   73.19
   0  -6   0 2828.92   72.59
   0  -6   0 2699.53   73.19
   0  -6   0 2621.34   73.19
   0  -6   0 2586.74   72.99
   0   6   0 2777.12   73.19
   0   6   0 2687.93   73.19
   0   6   0 2648.83   72.99
   0   6   0 2695.33   73.19
   0   6   0 2737.13   73.59
  -1  -6   0  948.41   28.60
   1  -6   0  961.60   29.00
   1  -6   0 1019.40   28.80
   1  -6   0  934.61   28.70
   1  -6   0 1035.10   27.90
   1  -6   0  992.60   28.10
  -1  -6   0  983.50   28.20
   1   6   0 1006.80   27.70
   1   6   0 1009.80   28.50
  -1   6   0 1013.00   27.80
   1   6   0 1046.90   28.60
  -1   6   0 1043.40   29.00
   1   6   0 1030.60   28.20
  -1   6   0 1037.90   28.10
   1   6   0 1030.20   28.00
  -1   6   0 1051.09   28.50
  -1   6   0 1037.00   28.30
  -1   6   0 1047.90   28.60
   1   6   0 1037.10   28.40
  -2  -6   0 1375.36   37.90
  -2  -6   0 1290.87   37.40
   2  -6   0 1343.77   38.20
   2  -6   0 1308.17   37.30
   2  -6   0 1442.56   38.60
  -2  -6   0 1347.07   37.60
   2  -6   0 1414.46   37.80
   2   6   0 1387.76   38.10
  -2   6   0 1346.97   37.30
   2   6   0 1404.56   37.80
  -2   6   0 1379.76   38.80
  -2   6   0 1311.87   37.60
  -2   6   0 1380.66   38.00
   2   6   0 1322.27   37.00
  -2   6   0 1340.47   38.10
   2   6   0 1342.97   37.40
   2   6   0 1378.66   38.10
   2   6   0 1409.96   37.70
   3  -6   0  340.37   11.50
  -3  -6   0  362.16   11.50
  -3  -6   0  347.17   10.50
  -3  -6   0  367.56   11.30
   3  -6   0  371.16   11.60
  -3  -6   0  355.76   10.10
  -3  -6   0  357.06   11.40
   3  -6   0  380.86   12.40
   3  -6   0  355.86   10.60
   3   6   0  363.76   10.10
  -3   6   0  363.46   12.70
   3   6   0  375.16   11.50
   3   6   0  361.16   11.50
  -3   6   0  369.06   11.60
  -3   6   0  362.96   11.80
   4  -6   0  578.74   16.80
  -4  -6   0  573.14   18.00
   4  -6   0  623.34   18.20
   4  -6   0  616.24   19.20
  -4  -6   0  574.44   16.40
  -4  -6   0  586.24   17.80
  -4  -6   0  561.74   16.50
   4  -6   0  587.54   17.90
  -4  -6   0  596.14   17.60
  -4   6   0  608.74   17.90
   4   6   0  584.04   17.80
  -4   6   0  590.14   18.10
  -4   6   0  592.44   19.30
   4   6   0  586.84   18.10
   5  -6   0 2110.89   58.39
  -5  -6   0 1969.90   55.29
  -5  -6   0 2005.50   56.49
   5  -6   0 2075.49   57.19
  -5  -6   0 1808.72   57.89
  -5  -6   0 2030.50   56.29
   5  -6   0 2008.30   56.49
  -5   6   0 2104.59   58.69
   5   6   0 1997.40   56.39
   5   6   0 2115.99   57.19
  -5   6   0 2069.89   57.19
  -5   6   0 1997.90   56.39
   6  -6   0 3340.07   88.39
   6  -6   0 3057.69   86.59
   6  -6   0 2977.00   85.69
  -6  -6   0 2993.90   85.69
  -6  -6   0 3094.39   86.59
  -6  -6   0 3068.19   84.79
   6   6   0 3101.09   85.59
   6   6   0 3125.89   86.69
  -6   6   0 3070.99   86.69
   6   6   0 3226.28   88.19
  -6   6   0 3093.79   85.59
  -6   6   0 3143.39   88.29
   7  -6   0    7.50    2.20
  -7  -6   0    3.40    2.30
   7  -6   0    3.80    3.30
  -7  -6   0    5.20    2.40
   7  -6   0    3.10    4.30
  -7  -6   0    9.90    3.30
   7   6   0    6.90    2.50
  -7   6   0    3.50    3.70
   7   6   0    9.10    4.50
  -7   6   0    6.70    2.20
  -7   6   0    7.10    3.30
   7   6   0    9.10    3.50
   8  -6   0  500.25   20.80
   8  -6   0  512.95   16.80
  -8  -6   0  510.85   16.50
   8  -6   0  497.05   18.30
  -8  -6   0  513.05   16.90
  -8  -6   0  504.45   18.60
   8   6   0  515.85   16.80
  -8   6   0  511.75   18.50
   8   6   0  512.25   18.60
  -8   6   0  496.95   20.20
  -8   6   0  507.75   16.60
   8   6   0  526.25   20.80
   9  -6   0   12.70    6.70
  -9  -6   0   14.40    4.80
  -9  -6   0   13.10    3.30
   9  -6   0   12.70    4.90
  -9  -6   0   21.90    4.00
  -9   6   0   16.60    3.20
  -9   6   0   18.30    4.50
   9   6   0   18.20    3.60
   9   6   0    7.50    7.00
  -9   6   0    6.30    5.20
   9   6   0   12.80    4.80
 -10  -6   0  540.75   18.60
 -10  -6   0  567.04   21.60
  10  -6   0  496.95   24.50
 -10  -6   0  550.94   19.00
 -10   6   0  529.05   18.20
 -10   6   0  538.25   17.10
  10   6   0  569.64   21.20
 -10   6   0  546.85   22.60
 -10   6   0  538.35   20.90
 -11  -6   0 1343.37   39.90
 -11  -6   0 1327.17   42.20
 -11  -6   0 1276.27   39.30
 -11   6   0 1240.08   41.80
 -11   6   0 1354.56   37.80
 -11   6   0 1299.57   38.80
 -11   6   0 1318.87   44.10
  11   6   0 1321.67   42.30
 -12  -6   0   11.80    4.40
 -12  -6   0    8.90    7.30
 -12  -6   0   13.80    6.70
 -12   6   0   12.20    4.50
 -12   6   0   11.20    3.50
 -12   6   0    0.40    6.70
 -12   6   0   22.50    6.80
 -13  -6   0  287.87   13.40
 -13  -6   0  280.37   17.80
 -13   6   0  269.67   11.00
 -13   6   0  250.37   12.30
 -13   6   0  254.57   18.40
 -13   6   0  267.27   16.20
 -14  -6   0   63.39   10.90
 -14  -6   0   78.29    9.30
 -14   6   0   75.69    6.90
 -14   6   0   69.29   11.40
 -14   6   0   56.99    9.50
   0  -7   0    0.90    1.10
   0  -7   0   -0.10    1.00
   0  -7   0   -0.50    1.00
   0  -7   0    0.60    1.00
   0   7   0   -1.10    1.00
   0   7   0    2.30    1.80
   0   7   0   -0.10    0.90
   0   7   0    1.30    1.00
   0   7   0    0.10    0.90
   1  -7   0 3400.86   90.79
   1  -7   0 3222.48   89.89
   1  -7   0 3327.27   90.29
   1  -7   0 3198.68   90.49
   1  -7   0 3389.06   89.59
  -1  -7   0 3226.88   90.19
  -1  -7   0 3379.96   90.29
  -1  -7   0 3356.96   90.49
  -1   7   0 3364.86   89.79
   1   7   0 3060.89   89.69
  -1   7   0 3411.36   90.59
   1   7   0 3313.07   89.79
   1   7   0 3329.47   90.49
  -1   7   0 3414.06   90.49
   1   7   0 3228.48   90.29
  -1   7   0 3487.05   91.59
   1   7   0 3369.16   90.09
   1   7   0 3407.96   90.29
  -1   7   0 3294.47   90.29
  -1   7   0 3181.38   91.09
   2  -7   0 1122.99   31.70
   2  -7   0 1174.18   32.10
  -2  -7   0 1119.79   31.30
  -2  -7   0 1105.39   31.50
   2  -7   0 1064.29   30.70
  -2  -7   0 1094.59   30.90
  -2  -7   0 1053.99   30.90
   2  -7   0 1150.88   31.10
   2   7   0 1112.69   30.40
  -2   7   0 1075.79   31.70
   2   7   0 1145.69   31.60
  -2   7   0 1100.19   30.80
   2   7   0 1151.88   31.30
  -2   7   0 1145.19   31.40
   2   7   0 1088.99   31.70
   2   7   0 1115.69   30.90
  -2   7   0 1070.79   32.40
   2   7   0 1111.29   30.90
  -3  -7   0  208.18    7.10
   3  -7   0  205.88    8.20
   3  -7   0  199.58    7.20
   3  -7   0  200.28    7.50
  -3  -7   0  191.88    6.30
   3  -7   0  197.18    6.40
  -3  -7   0  190.18    7.00
  -3  -7   0  189.58    7.20
   3   7   0  199.28    7.10
   3   7   0  201.68    7.20
  -3   7   0  187.48    8.30
   3   7   0  202.48    7.40
  -3   7   0  186.78    7.00
   3   7   0  200.08    6.30
   3   7   0  184.88    5.70
  -3   7   0  210.08    7.50
  -4  -7   0 1556.84   43.60
   4  -7   0 1634.74   44.10
   4  -7   0 1461.05   42.70
  -4  -7   0 1469.55   42.40
  -4  -7   0 1556.84   43.90
  -4  -7   0 1510.75   42.10
   4  -7   0 1581.54   44.00
  -4  -7   0 1519.25   43.90
  -4   7   0 1581.64   43.90
  -4   7   0 1518.85   45.40
   4   7   0 1622.94   44.00
   4   7   0 1642.94   44.00
  -4   7   0 1571.74   44.00
  -5  -7   0  184.68    7.50
  -5  -7   0  211.08    6.30
   5  -7   0  183.38    7.80
   5  -7   0  199.08    8.40
   5  -7   0  192.18    6.60
  -5  -7   0  198.68    7.80
   5  -7   0  189.28   10.30
  -5  -7   0  190.18    5.80
  -5  -7   0  163.98    9.30
  -5   7   0  191.48    8.20
  -5   7   0  190.78    7.70
  -5   7   0  189.68    9.40
   5   7   0  200.18    7.80
   5   7   0  190.08    8.20
   6  -7   0  946.51   27.80
  -6  -7   0  913.01   27.70
  -6  -7   0  898.01   28.30
  -6  -7   0  887.51   26.20
  -6  -7   0  879.91   27.30
   6  -7   0  956.50   30.10
   6  -7   0  968.40   28.60
  -6   7   0  917.91   28.50
  -6   7   0  932.41   27.60
   6   7   0  948.81   27.60
   6   7   0  985.60   28.60
   6   7   0  935.01   29.90
  -6   7   0  926.41   30.10
  -7  -7   0 1392.26   41.50
   7  -7   0 1468.55   43.50
  -7  -7   0 1404.56   40.50
  -7  -7   0 1356.56   39.20
   7  -7   0 1393.16   40.40
   7  -7   0 1379.66   41.50
  -7   7   0 1399.26   43.30
  -7   7   0 1397.66   40.30
   7   7   0 1321.17   43.00
  -7   7   0 1404.96   41.60
   7   7   0 1420.16   41.60
   7   7   0 1417.76   40.30
  -8  -7   0   -2.40    2.30
  -8  -7   0   -2.10    2.50
  -8  -7   0   -4.80    3.80
   8  -7   0   -1.20    5.40
   8  -7   0   -0.70    2.20
   8  -7   0   -3.10    3.50
   8   7   0   -3.10    4.60
  -8   7   0   -3.50    3.00
   8   7   0   -1.30    3.50
  -8   7   0    0.60    2.50
   8   7   0   -3.00    2.60
  -8   7   0   -7.90    4.00
  -9  -7   0  238.98   10.60
   9  -7   0  244.08   15.60
  -9  -7   0  234.58   10.90
  -9  -7   0  254.07   12.90
   9  -7   0  244.38   10.30
  -9   7   0  237.88   12.10
   9   7   0  240.38   10.50
   9   7   0  238.28   12.30
  -9   7   0  236.68   10.30
  -9   7   0  253.77   14.10
  10  -7   0  297.27   19.80
 -10  -7   0  325.27   13.00
 -10  -7   0  302.17   12.90
 -10  -7   0  343.27   15.90
 -10   7   0  301.77   17.00
 -10   7   0  310.67   14.70
  10   7   0  297.57   14.90
 -10   7   0  296.47   12.50
 -11  -7   0  225.08   14.30
 -11  -7   0  202.38   10.90
 -11  -7   0  198.38   12.10
 -11   7   0  206.08   10.90
 -11   7   0  199.58   15.40
  11   7   0  204.68   13.60
 -11   7   0  209.58    9.00
 -11   7   0  215.58   13.30
 -12  -7   0  575.94   20.60
 -12  -7   0  552.34   21.40
 -12  -7   0  621.04   24.90
 -12   7   0  581.54   23.70
 -12   7   0  555.84   25.10
 -12   7   0  542.15   20.10
 -12   7   0  576.64   18.40
 -13  -7   0   24.50    9.20
 -13   7   0   13.60    3.40
 -13   7   0   11.80    8.70
 -13   7   0   34.70    8.00
 -14  -7   0   45.40   10.70
 -14  -7   0   28.40    5.90
 -14   7   0   20.50    9.10
 -14   7   0   22.20    8.20
   0  -8   0  566.94   16.80
   0  -8   0  569.04   16.80
   0  -8   0  558.74   16.80
   0  -8   0  553.24   16.60
   0   8   0  546.35   16.80
   0   8   0  586.24   16.80
   0   8   0  567.34   16.70
   0   8   0  573.24   16.60
   0   8   0  553.34   17.30
   1  -8   0   25.10    2.60
   1  -8   0   23.60    1.80
  -1  -8   0   23.30    2.60
  -1  -8   0   21.90    2.50
  -1  -8   0   20.10    2.50
   1  -8   0   22.80    2.30
   1  -8   0   23.70    3.00
  -1  -8   0   24.40    1.70
   1  -8   0   22.00    2.50
  -1   8   0   22.00    2.60
  -1   8   0   23.80    2.20
   1   8   0   22.80    2.40
   1   8   0   22.20    2.30
  -1   8   0   17.70    2.40
   1   8   0   25.30    2.20
   1   8   0   23.10    1.50
   1   8   0   21.90    2.50
  -1   8   0   24.30    1.60
   1   8   0   23.30    1.50
   2  -8   0  548.45   16.80
  -2  -8   0  497.65   15.80
   2  -8   0  524.65   16.50
   2  -8   0  513.15   15.50
  -2  -8   0  533.45   16.40
  -2  -8   0  542.55   16.20
   2  -8   0  560.84   15.70
  -2  -8   0  526.85   16.10
   2   8   0  539.75   15.70
  -2   8   0  584.64   16.80
   2   8   0  546.75   16.40
   2   8   0  508.15   15.20
  -2   8   0  536.35   15.60
   2   8   0  545.75   15.50
  -2   8   0  531.35   16.20
  -2   8   0  522.15   17.00
   2   8   0  521.35   16.10
  -2   8   0  549.85   16.50
  -2   8   0  542.45   15.60
   2   8   0  550.64   16.40
   3  -8   0    2.20    1.80
  -3  -8   0    2.20    1.70
  -3  -8   0    4.80    1.20
  -3  -8   0    3.20    1.50
   3  -8   0    4.50    1.30
   3  -8   0    4.30    2.30
  -3  -8   0    0.10    1.60
   3  -8   0    4.40    1.80
  -3   8   0    3.10    1.50
   3   8   0    1.70    1.60
   3   8   0    4.10    0.80
   3   8   0    5.40    1.70
  -3   8   0    3.60    1.10
   3   8   0    4.00    1.80
  -3   8   0    2.10    2.00
  -3   8   0    6.30    1.90
   3   8   0    3.30    1.00
   3   8   0    3.50    1.60
  -3   8   0    3.20    1.70
  -4  -8   0  105.89    4.10
   4  -8   0  110.19    5.70
  -4  -8   0  102.19    5.40
  -4  -8   0  111.09    5.40
  -4  -8   0  109.49    5.30
   4  -8   0  106.89    4.30
   4  -8   0  121.19    6.90
   4  -8   0  115.39    5.70
   4   8   0  110.19    5.50
  -4   8   0   90.59    6.40
  -4   8   0  116.29    5.50
   4   8   0  110.79    5.60
  -4   8   0  108.39    5.60
   5  -8   0   15.30    2.50
  -5  -8   0   15.00    3.10
   5  -8   0   23.00    3.50
  -5  -8   0   17.20    2.60
  -5  -8   0   21.60    1.70
   5  -8   0   19.10    3.90
  -5  -8   0   19.80    2.70
  -5  -8   0   23.00    2.00
   5  -8   0   20.50    2.60
   5   8   0   19.90    3.20
  -5   8   0   28.20    4.20
  -5   8   0   24.00    3.20
   5   8   0   21.30    2.90
  -5   8   0   22.20    3.00
   6  -8   0   14.70    2.70
   6  -8   0   17.80    4.40
  -6  -8   0   19.50    2.40
  -6  -8   0   14.90    3.50
   6  -8   0   14.20    2.60
  -6  -8   0   15.90    2.90
  -6  -8   0   14.10    2.60
   6  -8   0   18.00    3.60
  -6  -8   0   19.30    1.60
  -6   8   0   14.30    4.10
   6   8   0   19.80    3.10
  -6   8   0   16.80    3.40
   6   8   0   11.50    3.20
  -6   8   0   16.90    2.80
   7  -8   0    7.20    4.70
   7  -8   0   -1.80    3.20
  -7  -8   0    3.00    2.50
   7  -8   0    1.60    1.80
  -7  -8   0    0.70    3.50
  -7  -8   0    1.20    2.50
   7  -8   0   -0.10    2.20
  -7  -8   0    2.70    1.90
   7   8   0    4.00    3.40
   7   8   0   12.80    4.90
  -7   8   0    2.00    2.30
   7   8   0    2.00    2.70
  -7   8   0    1.70    4.10
  -7   8   0   -1.00    2.90
  -8  -8   0   71.99    6.30
   8  -8   0   65.09    8.00
  -8  -8   0   74.49    5.20
   8  -8   0   76.69    6.00
  -8  -8   0   69.99    7.80
   8  -8   0   65.59    7.40
  -8  -8   0   74.49    6.20
  -8   8   0   63.39    6.90
  -8   8   0   78.69    9.20
   8   8   0   68.79    7.30
   8   8   0   63.19    7.70
  -8   8   0   74.89    6.30
   8   8   0   74.59    6.50
  -9  -8   0    1.10    2.90
   9  -8   0   -0.20    2.50
  -9  -8   0   -2.20    4.40
  -9  -8   0    4.00    3.20
   9  -8   0   12.80    6.80
   9   8   0   -1.30    4.10
  -9   8   0    1.00    5.20
  -9   8   0    4.10    3.10
  -9   8   0    1.90    3.80
   9   8   0    0.60    3.30
 -10  -8   0    5.60    4.80
  10  -8   0   31.10   14.60
 -10  -8   0    5.00    3.70
 -10  -8   0    3.30    5.70
  10   8   0    5.80    4.00
  10   8   0   16.50    5.90
 -10   8   0    5.50    3.80
 -10   8   0   20.30    7.10
 -10   8   0    7.70    4.90
 -11  -8   0    5.60    4.20
 -11  -8   0    5.20    5.20
 -11  -8   0   19.10    6.90
 -11   8   0   10.30    3.10
  11   8   0   12.00    6.30
 -11   8   0    5.50    5.50
 -11   8   0   11.90    4.40
 -11   8   0   13.90    7.20
 -12  -8   0   47.30    5.90
 -12  -8   0   54.89    9.50
 -12  -8   0   60.79    7.30
 -12   8   0   65.89    5.90
 -12   8   0   58.29    7.80
  12   8   0   46.00    9.90
 -12   8   0   60.59    9.60
 -13  -8   0    4.70    4.80
 -13  -8   0  -10.60    8.40
 -13   8   0   -0.70    3.00
 -13   8   0    2.50    8.00
 -13   8   0   -2.20    6.20
 -14  -8   0    3.30    9.80
 -14  -8   0    1.20    4.90
 -14   8   0   -6.80    8.70
 -14   8   0    4.20    7.10
   0  -9   0    1.90    1.20
   0  -9   0    0.00    1.40
   0  -9   0    1.60    1.40
   0  -9   0    0.80    1.30
   0   9   0    0.20    1.50
   0   9   0    2.50    1.40
   0   9   0    0.10    1.30
   0   9   0    0.70    1.30
  -1  -9   0 2274.97   63.19
   1  -9   0 2320.57   63.29
   1  -9   0 2259.27   63.69
  -1  -9   0 2278.37   63.29
   1  -9   0 2210.58   62.79
  -1  -9   0 2200.88   63.09
   1  -9   0 2377.56   62.29
   1  -9   0 2318.67   63.59
  -1  -9   0 2297.07   62.09
   1   9   0 2361.16   63.49
   1   9   0 2249.07   62.69
  -1   9   0 2143.79   61.79
  -1   9   0 2341.87   62.89
  -1   9   0 2207.48   61.89
  -1   9   0 2330.67   63.29
   1   9   0 2261.17   61.79
   1   9   0 2341.67   63.09
   1   9   0 2277.97   63.09
  -1   9   0 2302.97   63.39
   1   9   0 2250.47   61.79
  -1   9   0 2351.26   64.09
  -1   9   0 2451.45   63.99
  -2  -9   0 1137.79   32.60
   2  -9   0 1153.98   32.00
  -2  -9   0 1140.99   32.80
   2  -9   0 1171.28   33.30
  -2  -9   0 1098.99   32.20
   2  -9   0 1125.39   33.00
   2   9   0 1112.89   31.70
   2   9   0 1152.88   32.80
   2   9   0 1144.79   32.20
  -2   9   0 1138.49   32.90
  -2   9   0 1123.59   31.80
  -2   9   0 1185.18   32.40
   2   9   0 1108.69   31.60
   2   9   0 1135.19   32.50
  -2   9   0 1171.28   32.70
  -2   9   0 1151.08   33.60
  -2   9   0 1150.68   32.00
   2   9   0 1185.58   32.90
   3  -9   0    4.50    1.80
   3  -9   0    8.70    3.30
   3  -9   0    5.90    2.00
  -3  -9   0    7.70    1.70
  -3  -9   0    8.70    2.10
  -3  -9   0    6.30    2.10
   3  -9   0    6.70    1.50
  -3   9   0   10.30    1.80
   3   9   0    7.10    1.70
   3   9   0   12.00    2.30
   3   9   0    5.60    1.80
  -3   9   0    7.90    1.40
  -3   9   0    8.10    2.00
  -3   9   0    5.30    1.80
   3   9   0    7.40    1.00
   3   9   0   10.30    1.50
   3   9   0    8.70    2.00
  -3   9   0    4.50    2.10
  -4  -9   0  952.30   27.60
   4  -9   0  955.30   27.70
  -4  -9   0  960.20   28.70
   4  -9   0 1007.20   28.90
  -4  -9   0 1017.10   28.80
   4  -9   0  968.80   29.20
  -4  -9   0  988.20   29.10
   4  -9   0 1010.90   30.20
   4   9   0  982.00   28.70
  -4   9   0  994.80   30.50
  -4   9   0  993.60   29.10
   4   9   0  973.80   29.00
  -4   9   0  998.50   28.80
   4   9   0 1012.40   29.30
   5  -9   0   35.80    4.40
  -5  -9   0   35.10    2.60
   5  -9   0   39.50    3.30
   5  -9   0   44.40    4.60
  -5  -9   0   30.90    4.10
  -5  -9   0   35.80    4.20
  -5  -9   0   32.90    3.80
   5  -9   0   41.70    4.90
   5   9   0   37.20    4.40
  -5   9   0   32.10    3.70
  -5   9   0   40.50    4.30
   5   9   0   36.00    4.40
  -5   9   0   45.80    5.40
   6  -9   0 1405.16   41.00
  -6  -9   0 1391.56   40.20
   6  -9   0 1440.36   42.50
   6  -9   0 1342.57   38.90
  -6  -9   0 1350.86   38.10
  -6  -9   0 1396.56   40.90
  -6  -9   0 1378.16   40.50
   6  -9   0 1403.36   40.70
   6   9   0 1430.76   40.50
  -6   9   0 1404.36   43.00
   6   9   0 1401.76   41.00
  -6   9   0 1409.16   40.50
  -6   9   0 1380.56   40.90
  -7  -9   0 1304.17   38.30
  -7  -9   0 1292.17   37.30
   7  -9   0 1243.18   38.30
   7  -9   0 1294.07   40.20
  -7  -9   0 1272.07   37.60
   7  -9   0 1244.28   35.70
   7  -9   0 1261.47   37.60
  -7  -9   0 1258.77   35.20
   7   9   0 1282.27   37.50
  -7   9   0 1296.07   38.40
  -7   9   0 1264.57   40.40
  -7   9   0 1236.88   37.40
   7   9   0 1283.27   40.20
   7   9   0 1267.17   38.70
  -8  -9   0   16.50    3.60
   8  -9   0   11.60    3.00
  -8  -9   0   13.20    2.50
   8  -9   0   11.40    4.30
  -8  -9   0   10.40    4.40
  -8  -9   0   10.60    3.20
   8  -9   0   15.80    2.60
   8  -9   0   12.40    5.60
   8   9   0    9.20    3.90
  -8   9   0   15.40    3.40
   8   9   0   11.90    6.10
  -8   9   0   11.80    5.50
   8   9   0   14.00    3.40
  -8   9   0    6.70    3.60
  -9  -9   0  634.34   19.40
   9  -9   0  663.93   21.40
   9  -9   0  627.64   19.30
  -9  -9   0  630.44   21.20
   9  -9   0  592.54   25.20
  -9  -9   0  636.04   22.90
  -9  -9   0  654.63   21.40
  -9   9   0  630.54   21.10
  -9   9   0  632.14   22.70
  -9   9   0  664.43   25.40
   9   9   0  615.64   21.30
   9   9   0  642.44   22.70
 -10  -9   0  328.77   14.10
 -10  -9   0  361.16   13.00
 -10  -9   0  323.57   14.10
  10  -9   0  326.77   12.00
 -10  -9   0  364.56   16.80
  10   9   0  346.77   16.10
 -10   9   0  319.37   14.00
 -10   9   0  338.97   20.50
 -10   9   0  372.36   18.50
 -11  -9   0   52.09    8.70
 -11  -9   0   55.59    6.70
 -11  -9   0   61.09    8.10
 -11  -9   0   69.89    8.40
 -11   9   0   71.29   10.20
 -11   9   0   77.79    9.70
  11   9   0   61.19    8.10
 -12  -9   0  242.08   17.20
 -12  -9   0  250.27   13.10
 -12  -9   0  239.68   15.50
  12   9   0  217.78   15.70
 -12   9   0  273.27   18.20
 -12   9   0  266.97   10.20
 -12   9   0  254.17   14.90
 -13  -9   0   15.70    5.30
 -13  -9   0   22.60   11.20
 -13  -9   0   14.00    5.70
 -13   9   0   15.30    8.50
 -13   9   0   15.20    6.90
 -13   9   0   18.00    3.60
 -14  -9   0   76.39    8.90
 -14  -9   0   83.09   10.50
 -14  -9   0   67.29   12.10
 -14   9   0   54.69    9.30
 -14   9   0   88.39   12.70
   0 -10   0 2838.62   77.49
   0 -10   0 2745.63   77.59
   0  10   0 2898.61   78.29
   0  10   0 2749.32   77.39
   0  10   0 2798.72   77.49
   0  10   0 2865.01   77.59
   1 -10   0  332.17    9.50
  -1 -10   0  313.57   10.80
   1 -10   0  307.57   10.90
  -1 -10   0  323.87    9.40
   1 -10   0  318.67   10.20
   1 -10   0  265.47   11.70
   1 -10   0  295.67   10.60
  -1 -10   0  313.47   10.60
  -1 -10   0  318.97   10.70
  -1  10   0  322.87   10.90
   1  10   0  319.27   10.70
   1  10   0  313.57   10.10
   1  10   0  326.37   10.90
  -1  10   0  349.37   10.80
   1  10   0  322.97   10.70
   1  10   0  312.07   10.60
  -1  10   0  326.87   10.30
  -1  10   0  317.47   11.40
   1  10   0  324.37   11.40
  -1  10   0  308.27   10.70
  -2 -10   0 2232.88   61.99
  -2 -10   0 2228.08   61.69
   2 -10   0 2129.29   60.99
  -2 -10   0 2159.68   61.39
   2 -10   0 2245.08   62.39
   2 -10   0 2227.98   62.19
   2 -10   0 2264.37   60.99
   2  10   0 2266.57   61.99
  -2  10   0 2302.07   62.89
  -2  10   0 2319.57   62.09
   2  10   0 2281.37   61.29
   2  10   0 2140.09   60.59
   2  10   0 2269.47   61.99
   2  10   0 2145.89   60.69
  -2  10   0 2172.08   61.69
  -2  10   0 2248.68   61.49
   2  10   0 2209.48   61.59
  -2  10   0 2266.87   61.09
  -2  10   0 2155.08   60.59
  -3 -10   0 1695.23   48.20
   3 -10   0 1738.93   48.40
  -3 -10   0 1692.83   48.10
   3 -10   0 1587.74   47.90
   3 -10   0 1751.02   49.30
   3 -10   0 1805.72   49.80
  -3 -10   0 1719.83   49.00
  -3 -10   0 1763.32   48.80
   3  10   0 1709.13   48.00
   3  10   0 1707.73   47.30
  -3  10   0 1783.32   50.29
   3  10   0 1727.13   48.60
   3  10   0 1801.52   49.20
   3  10   0 1691.93   48.10
  -3  10   0 1727.53   48.50
  -3  10   0 1711.93   48.20
   3  10   0 1834.82   49.20
  -3  10   0 1811.62   49.30
  -3  10   0 1685.03   47.80
  -3  10   0 1750.32   48.90
  -4 -10   0    3.70    2.20
   4 -10   0    6.20    2.30
  -4 -10   0    4.70    2.10
   4 -10   0    4.90    2.30
  -4 -10   0    4.40    2.10
   4 -10   0    8.20    3.00
  -4  10   0    4.10    2.10
  -4  10   0    5.70    3.00
  -4  10   0    5.80    2.40
   4  10   0    7.10    2.60
  -4  10   0    6.50    2.10
   4  10   0    4.90    2.00
   4  10   0    7.00    2.30
   5 -10   0 1990.40   55.59
   5 -10   0 2073.29   56.99
  -5 -10   0 1880.81   53.69
  -5 -10   0 1922.91   55.29
  -5 -10   0 1971.50   55.29
  -5 -10   0 1985.90   55.69
   5 -10   0 1959.40   55.79
   5 -10   0 1713.23   54.39
  -5  10   0 1958.20   57.69
  -5  10   0 1973.40   55.69
  -5  10   0 1977.40   55.49
   5  10   0 1993.10   55.49
   5  10   0 2034.10   55.59
   5  10   0 2020.30   55.99
  -6 -10   0  858.11   24.60
   6 -10   0  843.02   27.30
   6 -10   0  886.11   27.30
   6 -10   0  942.61   29.10
  -6 -10   0  901.01   26.80
  -6 -10   0  876.61   27.10
   6 -10   0  852.71   25.30
  -6 -10   0  889.41   27.40
  -6  10   0  893.41   27.40
   6  10   0  902.21   27.30
   6  10   0  893.61   27.10
  -6  10   0  862.31   27.00
  -6  10   0  890.11   29.60
  -7 -10   0  523.45   17.70
  -7 -10   0  503.65   18.30
   7 -10   0  519.75   18.50
   7 -10   0  528.95   20.40
   7 -10   0  536.35   18.10
   7 -10   0  525.65   15.90
  -7 -10   0  543.75   17.90
  -7  10   0  545.45   18.10
  -7  10   0  517.15   20.90
  -7  10   0  504.55   18.40
   7  10   0  518.65   18.50
   7  10   0  519.75   17.80
  -8 -10   0  608.04   21.20
   8 -10   0  565.74   21.00
  -8 -10   0  586.94   19.80
  -8 -10   0  594.84   20.10
   8 -10   0  598.74   23.50
   8 -10   0  600.04   20.20
   8 -10   0  592.74   17.90
  -8 -10   0  582.34   17.10
   8  10   0  580.94   20.00
   8  10   0  627.94   21.20
  -8  10   0  597.84   23.40
  -8  10   0  589.94   21.00
  -8  10   0  594.64   20.00
  -9 -10   0  153.98   11.10
   9 -10   0  146.29   14.40
  -9 -10   0  147.99    9.20
  -9 -10   0  162.98    6.80
  -9 -10   0  152.18    9.20
   9 -10   0  173.18    9.40
   9 -10   0  151.28    7.20
   9  10   0  167.78   11.60
  -9  10   0  186.98   13.40
  -9  10   0  162.18   10.60
  -9  10   0  151.88    9.40
   9  10   0  174.08   11.00
 -10 -10   0  451.55   17.40
  10 -10   0  461.35   15.00
  10 -10   0  478.45   17.40
 -10 -10   0  459.45   15.10
 -10 -10   0  452.05   17.90
 -10 -10   0  479.45   19.70
  10  10   0  461.75   19.00
 -10  10   0  446.86   21.70
 -10  10   0  420.66   19.00
 -11 -10   0  371.86   13.70
 -11 -10   0  366.16   15.60
  11 -10   0  361.46   13.10
 -11 -10   0  344.87   15.40
 -11 -10   0  386.96   18.80
 -11  10   0  356.26   20.60
  11  10   0  365.16   17.80
 -11  10   0  370.36   17.10
 -12 -10   0   12.90    5.00
 -12 -10   0   23.00    5.90
  12 -10   0   20.10    4.20
 -12 -10   0    7.10    8.70
 -12  10   0   22.40    8.90
 -12  10   0   15.70    6.60
 -12  10   0   12.30    3.30
  12  10   0    3.20    7.20
 -13 -10   0  199.98   12.90
 -13 -10   0  214.68   13.50
  13 -10   0  190.88   10.80
 -13  10   0  185.28   14.30
 -13  10   0  195.08    9.00
 -13  10   0  191.58   17.70
 -14 -10   0   74.69   12.80
 -14 -10   0   49.99    8.00
 -14 -10   0   53.89    7.00
 -14  10   0   63.79    9.70
 -14  10   0   62.69   11.70
   0 -11   0    1.80    1.60
   0 -11   0    0.70    1.70
   0  11   0    0.90    1.70
   0  11   0    3.00    1.70
   0  11   0    1.50    1.90
   0  11   0   -1.10    1.50
   0  11   0    0.40    1.60
  -1 -11   0   24.40    3.40
   1 -11   0   23.20    2.30
  -1 -11   0   25.00    3.50
  -1 -11   0   23.40    2.00
   1 -11   0   30.80    3.50
  -1 -11   0   23.90    2.80
   1 -11   0   21.60    2.40
   1 -11   0   13.20    2.40
   1  11   0   18.30    3.10
  -1  11   0   21.60    3.00
  -1  11   0   18.10    2.80
   1  11   0   21.40    3.00
  -1  11   0   21.70    2.70
   1  11   0   22.60    2.80
   1  11   0   17.30    2.30
   1  11   0   16.40    2.30
   1  11   0   20.20    2.60
  -1  11   0   31.40    3.50
   2 -11   0   32.60    3.60
  -2 -11   0   32.90    3.40
   2 -11   0   29.50    3.50
   2 -11   0   31.70    3.10
  -2 -11   0   32.90    3.80
   2 -11   0   36.00    4.10
  -2 -11   0   30.50    3.70
   2  11   0   33.50    3.00
  -2  11   0   31.30    4.30
   2  11   0   32.30    3.70
   2  11   0   33.10    2.30
   2  11   0   38.90    3.80
  -2  11   0   39.50    4.10
  -2  11   0   31.70    3.50
   2  11   0   33.50    3.30
  -2  11   0   35.00    3.10
   2  11   0   34.00    4.00
  -2  11   0   36.40    2.30
  -2  11   0   41.20    3.90
  -3 -11   0    4.70    2.20
  -3 -11   0    2.40    1.60
  -3 -11   0    3.10    1.70
  -3 -11   0    1.90    2.00
   3 -11   0    6.80    2.30
   3 -11   0    4.80    1.70
   3 -11   0    0.70    2.50
   3 -11   0    5.20    1.90
  -3  11   0    3.90    1.70
   3  11   0    4.60    1.90
   3  11   0    4.30    1.50
  -3  11   0    5.70    1.60
   3  11   0    2.10    2.10
   3  11   0    3.40    1.50
  -3  11   0    2.00    2.00
   3  11   0    1.30    2.10
  -3  11   0    4.10    1.50
  -3  11   0    3.80    2.10
   3  11   0    4.20    1.20
  -3  11   0    5.20    2.90
   4 -11   0   10.70    2.60
   4 -11   0   11.30    2.00
  -4 -11   0    9.80    1.90
   4 -11   0   10.80    2.60
  -4 -11   0    8.60    2.40
  -4 -11   0    7.00    2.20
   4 -11   0   10.90    3.40
  -4 -11   0   11.60    2.80
   4  11   0   10.20    2.40
   4  11   0    9.80    1.70
  -4  11   0   15.40    3.00
  -4  11   0   10.00    2.30
   4  11   0   14.40    3.10
   4  11   0   14.80    2.50
   4  11   0    7.20    2.40
  -4  11   0   16.90    3.70
  -4  11   0   15.20    2.40
  -4  11   0    9.50    2.50
   5 -11   0  182.08   10.10
   5 -11   0  185.68    7.10
  -5 -11   0  181.08    8.30
  -5 -11   0  172.18    8.20
  -5 -11   0  180.08    8.50
   5 -11   0  194.48    8.80
   5 -11   0  181.88    8.50
   5  11   0  187.08    8.60
  -5  11   0  206.98   10.60
   5  11   0  199.48    9.00
   5  11   0  183.88    8.20
  -5  11   0  168.68    8.10
  -5  11   0  195.68    8.80
   6 -11   0    3.10    1.90
   6 -11   0    3.70    3.30
   6 -11   0    9.20    4.40
  -6 -11   0   -0.80    3.60
   6 -11   0    0.30    3.10
  -6 -11   0    1.00    2.70
  -6 -11   0    4.90    1.60
  -6 -11   0    1.20    2.70
   6  11   0    0.30    2.80
   6  11   0    0.80    3.00
   6  11   0    2.30    3.10
  -6  11   0    0.40    3.80
  -6  11   0    2.10    3.00
  -6  11   0    2.40    2.90
  -7 -11   0   -0.70    3.80
   7 -11   0    8.90    5.10
   7 -11   0   -1.50    2.90
   7 -11   0    0.90    2.00
  -7 -11   0    1.10    1.20
  -7 -11   0    1.70    3.20
   7 -11   0    2.00    3.80
  -7 -11   0    6.70    3.00
   7  11   0    1.40    3.20
  -7  11   0   -1.40    4.60
  -7  11   0    2.60    3.20
   7  11   0    1.80    3.60
   7  11   0    3.60    3.60
  -7  11   0    0.80    3.40
   8 -11   0    8.30    6.10
  -8 -11   0   10.00    3.80
  -8 -11   0   11.50    3.70
  -8 -11   0    8.90    4.60
   8 -11   0    8.70    3.50
   8 -11   0   12.70    2.80
  -8  11   0    9.20    5.30
  -8  11   0   13.60    4.30
   8  11   0   12.60    4.10
  -8  11   0    7.30    3.50
   8  11   0   11.00    4.30
  -9 -11   0   40.10    7.00
   9 -11   0   43.30    5.10
  -9 -11   0   47.80    5.50
   9 -11   0   54.09    5.00
   9 -11   0   49.70    8.70
  -9 -11   0   42.50    5.20
  -9  11   0   54.19    6.60
  -9  11   0   71.39    8.80
   9  11   0   45.90    6.60
  10 -11   0   98.59    6.30
  10 -11   0  115.59    9.00
 -10 -11   0  100.09    8.90
 -10 -11   0  101.19   12.20
 -10 -11   0   77.09   10.10
 -10 -11   0   97.09    5.40
  10  11   0   99.39   10.80
 -10  11   0   75.29   10.50
 -10  11   0   92.19    9.60
 -11 -11   0   -7.40    4.30
  11 -11   0   -0.40    3.20
 -11 -11   0    0.10    3.00
 -11 -11   0    0.00    7.00
 -11 -11   0   -1.00    4.00
 -11 -11   0    3.30    3.40
 -11  11   0    3.50    5.60
 -11  11   0    5.10    9.20
  11  11   0   -0.30    6.00
 -12 -11   0   25.00    5.50
  12 -11   0   21.20    4.40
 -12 -11   0   25.20    5.50
 -12 -11   0    5.10    8.50
 -12  11   0   15.90    6.70
 -12  11   0   27.80    9.10
 -12  11   0   25.10    3.40
  12  11   0   17.60    7.50
 -13 -11   0    1.30    6.10
 -13 -11   0   -3.10    4.80
 -13  11   0    5.00    6.60
 -13  11   0    6.30    8.90
 -14 -11   0    4.50    5.70
 -14 -11   0   -3.50   11.40
 -14 -11   0   -3.10    6.40
 -14  11   0   -5.70   10.50
 -14  11   0   17.80    7.60
   0 -12   0 2807.22   78.19
   0 -12   0 2783.32   78.49
   0  12   0 2815.12   77.99
   0  12   0 2883.41   79.29
   0  12   0 2806.72   78.19
   0  12   0 2879.51   78.39
   0  12   0 2820.42   78.29
   1 -12   0  879.41   24.10
   1 -12   0  840.22   25.90
   1 -12   0  855.11   25.60
  -1 -12   0  866.61   25.70
   1 -12   0  849.22   25.10
  -1 -12   0  854.91   25.60
  -1 -12   0  840.42   25.50
  -1 -12   0  852.61   23.90
   1  12   0  870.21   25.50
  -1  12   0  868.81   25.20
   1  12   0  842.72   25.90
   1  12   0  877.11   26.60
   1  12   0  885.41   25.40
  -1  12   0  864.11   26.70
   1  12   0  880.71   25.90
  -1  12   0  847.72   25.50
  -1  12   0  844.02   25.60
  -1  12   0  850.91   25.80
   1  12   0  873.71   25.60
  -2 -12   0   64.79    4.80
   2 -12   0   69.19    4.20
  -2 -12   0   67.19    4.50
  -2 -12   0   68.99    3.60
   2 -12   0   75.49    5.40
  -2 -12   0   68.39    5.00
   2 -12   0   72.69    5.70
   2 -12   0   71.69    3.90
   2  12   0   68.69    3.90
   2  12   0   68.89    3.00
  -2  12   0   68.69    4.80
  -2  12   0   64.19    5.00
  -2  12   0   64.09    5.60
   2  12   0   69.39    3.00
  -2  12   0   61.09    4.60
  -2  12   0   66.99    3.10
  -2  12   0   73.69    4.60
   2  12   0   75.69    4.70
   2  12   0   73.29    4.30
   2  12   0   71.69    5.20
   2  12   0   66.69    4.70
   3 -12   0  220.18    8.00
  -3 -12   0  205.38    7.60
   3 -12   0  201.48    9.50
  -3 -12   0  202.48    8.70
  -3 -12   0  206.88    8.10
   3 -12   0  203.88    7.60
  -3 -12   0  212.68    9.00
   3 -12   0  201.78    9.20
  -3  12   0  213.38    8.20
  -3  12   0  206.58    9.90
   3  12   0  230.18    9.20
   3  12   0  207.68    8.30
  -3  12   0  213.08    7.70
   3  12   0  219.88    7.80
  -3  12   0  219.48    9.10
   3  12   0  208.48    7.40
  -3  12   0  211.68    7.50
  -3  12   0  222.08    8.80
   3  12   0  211.98    8.90
   3  12   0  212.78    7.00
   4 -12   0  163.78    8.10
  -4 -12   0  153.18    6.90
   4 -12   0  159.48    9.00
  -4 -12   0  158.48    7.90
   4 -12   0  159.68    7.30
  -4 -12   0  154.78    6.60
  -4 -12   0  157.08    7.60
   4 -12   0  160.28    6.40
  -4  12   0  155.58    7.00
  -4  12   0  163.88    8.00
   4  12   0  162.98    7.80
   4  12   0  178.98    8.20
  -4  12   0  171.98    6.30
   4  12   0  150.28    6.90
  -4  12   0  156.08    7.60
   4  12   0  145.49    7.10
   4  12   0  162.08    7.20
  -4  12   0  152.58    6.80
  -4  12   0  163.88    9.40
   5 -12   0 1376.06   39.40
  -5 -12   0 1403.66   41.30
   5 -12   0 1432.46   41.00
  -5 -12   0 1364.96   40.60
  -5 -12   0 1397.66   39.40
   5 -12   0 1474.55   42.50
   5 -12   0 1379.66   41.50
  -5 -12   0 1435.06   40.90
  -5  12   0 1400.16   40.70
  -5  12   0 1391.46   43.30
   5  12   0 1437.46   41.40
  -5  12   0 1422.36   41.40
   5  12   0 1431.96   41.60
   5  12   0 1405.66   40.60
  -5  12   0 1370.86   41.00
   6 -12   0  397.36   12.80
   6 -12   0  407.16   15.10
  -6 -12   0  404.86   15.00
   6 -12   0  433.76   17.00
  -6 -12   0  417.86   14.60
   6 -12   0  404.36   15.00
   6  12   0  406.96   14.60
  -6  12   0  398.56   17.10
  -6  12   0  405.26   14.70
   6  12   0  387.36   14.80
  -6  12   0  394.06   15.00
   6  12   0  402.56   15.20
  -7 -12   0  319.77    9.90
  -7 -12   0  317.07   12.70
   7 -12   0  337.57   13.50
  -7 -12   0  333.67   13.70
   7 -12   0  327.87   10.80
   7 -12   0  323.27   15.60
   7 -12   0  308.97   13.60
  -7 -12   0  323.57   13.10
  -7  12   0  317.67   13.20
  -7  12   0  310.87   15.90
  -7  12   0  315.87   13.30
   7  12   0  300.57   13.00
   7  12   0  340.37   13.30
  -8 -12   0  236.18   11.00
   8 -12   0  228.88   11.20
  -8 -12   0  237.18   10.90
   8 -12   0  216.58   14.50
  -8 -12   0  223.28   11.80
   8 -12   0  208.28    8.40
  -8  12   0  227.08   14.20
  -8  12   0  217.18   11.40
  -9 -12   0   33.90    6.40
   9 -12   0   23.20    4.60
   9 -12   0   14.40    7.90
  -9 -12   0   18.00    4.80
  -9 -12   0   23.70    4.70
   9 -12   0   24.20    3.20
  -9  12   0   24.30    5.60
  -9  12   0   27.90    7.10
   9  12   0   28.00    5.60
  10 -12   0  504.25   19.20
 -10 -12   0  489.05   19.10
  10 -12   0  497.15   16.20
 -10 -12   0  551.04   21.40
 -10  12   0  503.35   20.40
 -10  12   0  472.05   23.20
  10  12   0  515.95   20.60
 -11 -12   0  178.48   11.60
 -11 -12   0  171.18   11.40
  11 -12   0  191.48    8.90
 -11 -12   0  199.78   15.30
 -11  12   0  145.79   19.10
  11  12   0  157.18   13.60
 -11  12   0  182.78   12.80
 -12 -12   0   15.70    8.90
 -12 -12   0    8.80    5.90
 -12 -12   0    4.20    4.70
  12 -12   0    8.20    4.10
 -12  12   0    8.80    6.30
 -12  12   0    4.60    9.10
 -13 -12   0   80.29   10.70
 -13 -12   0   78.09   13.10
 -13 -12   0   71.09    8.60
 -13  12   0   79.29   10.20
 -13  12   0   59.89   11.70
   0 -13   0    2.50    2.10
   0 -13   0   -2.30    2.00
   0  13   0    2.90    1.90
   0  13   0    3.00    2.00
   0  13   0    0.40    1.90
   0  13   0    2.30    2.00
   0  13   0    3.80    2.60
   1 -13   0  842.92   25.60
   1 -13   0  843.22   26.00
  -1 -13   0  811.22   25.50
  -1 -13   0  873.11   25.70
  -1 -13   0  856.31   25.80
   1  13   0  841.32   25.80
  -1  13   0  867.21   26.90
  -1  13   0  859.21   25.20
   1  13   0  851.01   25.60
  -1  13   0  855.11   25.80
   1  13   0  890.81   26.80
   1  13   0  825.82   25.00
  -1  13   0  859.81   25.60
   1  13   0  845.12   25.40
  -1  13   0  859.01   25.70
   2 -13   0  569.64   16.40
   2 -13   0  539.85   16.90
   2 -13   0  557.44   18.20
  -2 -13   0  548.35   17.60
  -2 -13   0  538.15   16.10
   2 -13   0  553.24   18.40
  -2 -13   0  548.55   17.50
  -2 -13   0  527.55   17.80
  -2  13   0  553.14   19.00
   2  13   0  549.65   17.50
   2  13   0  568.94   18.80
  -2  13   0  520.05   17.60
  -2  13   0  542.75   18.00
   2  13   0  559.94   17.90
  -2  13   0  547.45   15.50
  -2  13   0  560.24   16.90
  -2  13   0  568.04   17.50
   2  13   0  572.94   17.20
   2  13   0  537.35   17.90
   2  13   0  531.45   16.70
  -2  13   0  546.55   15.50
   3 -13   0   15.40    2.40
  -3 -13   0   18.00    3.00
   3 -13   0   20.10    2.60
  -3 -13   0   17.50    2.70
  -3 -13   0   18.50    3.20
   3 -13   0   16.10    3.70
   3 -13   0   16.50    3.20
   3  13   0   18.00    2.10
  -3  13   0   17.40    3.20
   3  13   0   19.70    3.50
   3  13   0   19.30    2.10
   3  13   0   13.60    2.20
  -3  13   0   18.00    2.10
  -3  13   0   19.10    2.40
  -3  13   0   11.80    3.60
  -3  13   0   16.30    3.10
   3  13   0    9.50    2.60
   3  13   0   14.60    2.80
  -3  13   0   16.20    2.60
  -4 -13   0  956.80   29.00
   4 -13   0  998.40   30.30
  -4 -13   0  939.71   28.10
   4 -13   0  976.20   28.40
  -4 -13   0  952.90   28.00
   4 -13   0  949.11   29.60
   4 -13   0  959.40   27.70
  -4 -13   0  965.50   29.40
  -4  13   0  950.40   29.20
   4  13   0  962.30   28.70
  -4  13   0  974.30   28.40
  -4  13   0  988.50   31.20
   4  13   0  946.11   29.30
  -4  13   0  947.41   28.00
   4  13   0  954.90   28.00
  -4  13   0  965.00   29.50
   4  13   0  977.80   29.50
   4  13   0  943.71   27.70
   5 -13   0  126.79    7.30
  -5 -13   0  128.09    7.70
   5 -13   0  122.89    5.90
   5 -13   0  144.29    9.40
  -5 -13   0  125.69    7.50
  -5 -13   0  130.69    7.10
  -5 -13   0  123.49    6.00
   5 -13   0  133.39    8.00
  -5  13   0  127.89    6.80
  -5  13   0  121.69    7.50
  -5  13   0  125.89    8.00
   5  13   0  134.89    8.00
  -5  13   0  122.29    6.40
   5  13   0  133.19    6.70
   5  13   0  131.09    7.90
  -5  13   0  132.69    9.50
  -6 -13   0 1433.86   39.80
   6 -13   0 1478.05   43.80
   6 -13   0 1439.56   42.50
   6 -13   0 1407.56   41.90
   6 -13   0 1432.76   39.90
  -6 -13   0 1441.66   41.80
  -6 -13   0 1408.96   41.70
  -6 -13   0 1462.05   42.30
  -6  13   0 1390.36   42.20
  -6  13   0 1468.15   44.90
  -6  13   0 1433.76   41.70
  -6  13   0 1315.17   41.80
   6  13   0 1444.96   41.70
   6  13   0 1384.16   42.10
   6  13   0 1370.46   42.40
   7 -13   0  801.92   25.90
   7 -13   0  777.12   23.10
   7 -13   0  782.62   27.70
  -7 -13   0  796.72   25.70
  -7 -13   0  776.52   22.50
   7 -13   0  748.73   25.80
  -7 -13   0  780.62   25.60
  -7 -13   0  796.22   25.30
  -7  13   0  813.02   25.60
   7  13   0  807.42   25.50
  -7  13   0  786.62   28.60
  -8 -13   0    1.90    3.50
  -8 -13   0    4.70    4.80
   8 -13   0    8.90    3.70
  -8 -13   0    6.50    4.00
   8 -13   0   12.50    6.50
   8 -13   0    4.70    2.40
   8  13   0   11.20    4.50
  -8  13   0   -0.50    5.60
  -8  13   0    7.40    4.10
   9 -13   0  694.53   20.80
  -9 -13   0  717.73   25.00
   9 -13   0  689.03   24.00
  -9 -13   0  692.83   24.30
  -9 -13   0  584.34   25.90
   9  13   0  736.53   24.70
  -9  13   0  719.63   27.70
  -9  13   0  685.43   25.00
 -10 -13   0  459.85   18.20
  10 -13   0  438.76   18.40
  10 -13   0  428.16   14.90
 -10 -13   0  492.15   20.80
 -10 -13   0  443.06   18.10
  10  13   0  473.35   19.60
 -10  13   0  467.85   22.90
 -10  13   0  463.25   19.20
 -11 -13   0   36.00    8.60
 -11 -13   0   32.10    6.30
  11 -13   0   28.80    4.20
 -11 -13   0   18.50    5.20
  11  13   0   12.00   10.50
 -11  13   0    8.90    6.00
 -11  13   0   35.50    9.50
 -12 -13   0  409.26   21.80
 -12 -13   0  329.17   16.70
 -12 -13   0  342.97   16.40
 -12  13   0  344.47   17.70
 -12  13   0  350.16   23.10
 -13 -13   0   48.50    7.10
 -13 -13   0   44.90   11.60
 -13 -13   0   51.29    7.90
 -13  13   0   68.69   12.50
 -13  13   0   55.19    9.00
   0 -14   0  112.39    6.10
   0 -14   0  101.69    6.40
   0  14   0   95.59    5.60
   0  14   0   96.69    6.10
   0  14   0  103.99    6.20
   0  14   0  101.29    6.90
   0  14   0  101.59    5.90
  -1 -14   0   15.00    2.80
  -1 -14   0   13.20    2.80
  -1 -14   0   12.40    3.00
   1 -14   0   20.00    3.20
   1 -14   0   16.50    3.10
   1  14   0   19.10    3.00
  -1  14   0   17.80    3.20
   1  14   0   14.20    2.60
   1  14   0   16.30    2.90
   1  14   0   17.50    2.50
   1  14   0   13.20    3.40
  -1  14   0   16.80    3.60
  -1  14   0   14.60    3.00
   1  14   0   13.70    2.50
  -1  14   0   22.00    3.10
  -1  14   0   19.90    2.80
   2 -14   0    8.90    2.40
   2 -14   0   12.10    3.20
  -2 -14   0   10.00    2.70
   2 -14   0   11.80    2.10
  -2 -14   0    8.70    2.60
   2 -14   0    5.10    2.70
  -2 -14   0   10.80    1.90
  -2 -14   0    8.90    2.60
   2  14   0    7.70    2.70
  -2  14   0    6.70    2.90
  -2  14   0   11.20    3.70
   2  14   0   11.60    2.60
  -2  14   0   11.80    2.80
   2  14   0   17.90    3.70
  -2  14   0    9.40    2.40
   2  14   0   11.00    2.30
   2  14   0    6.20    2.60
   2  14   0    9.70    2.20
  -2  14   0    9.50    2.20
   3 -14   0  129.69    6.10
   3 -14   0  121.29    7.40
  -3 -14   0  110.69    6.90
   3 -14   0  140.49    8.40
   3 -14   0  120.69    6.00
  -3 -14   0  129.59    6.70
  -3 -14   0  137.59    7.20
   3  14   0  114.19    5.30
   3  14   0  120.69    4.90
   3  14   0  134.29    7.30
  -3  14   0  127.69    6.50
   3  14   0  110.19    6.70
  -3  14   0  124.39    7.00
   3  14   0  127.09    6.10
  -3  14   0  127.59    5.10
  -3  14   0  126.89    5.90
   3  14   0  126.39    7.30
  -3  14   0  123.99    8.40
  -3  14   0  115.69    7.40
  -4 -14   0   86.89    5.30
  -4 -14   0   87.19    5.50
  -4 -14   0   84.79    6.60
   4 -14   0   88.69    5.90
  -4 -14   0   78.19    6.40
   4 -14   0   82.89    6.70
   4 -14   0   96.19    8.10
   4 -14   0   86.89    5.10
   4  14   0   80.39    6.50
   4  14   0   99.59    6.10
   4  14   0   91.29    6.80
   4  14   0   84.59    4.90
  -4  14   0   86.99    5.00
  -4  14   0   82.59    7.90
  -4  14   0   84.79    5.50
   4  14   0   84.29    3.50
  -4  14   0   89.29    4.80
   4  14   0   87.49    4.80
  -4  14   0   82.89    6.50
  -4  14   0   86.79    6.80
  -5 -14   0  200.08    9.80
  -5 -14   0  220.38   10.30
   5 -14   0  213.08   10.50
   5 -14   0  221.88   11.80
  -5 -14   0  210.18    9.20
   5 -14   0  218.08    8.20
  -5 -14   0  213.58    8.40
   5 -14   0  212.78    9.60
  -5  14   0  234.18   12.20
  -5  14   0  221.78    9.00
  -5  14   0  205.98   10.00
  -5  14   0  209.48   10.40
   5  14   0  214.08    8.80
  -5  14   0  216.58    8.90
   5  14   0  199.88   10.40
   6 -14   0   68.29    7.40
  -6 -14   0   72.99    6.90
   6 -14   0   70.39    9.60
  -6 -14   0   63.29    7.10
  -6 -14   0   63.29    6.90
   6 -14   0   60.99    4.80
   6 -14   0   68.49    7.40
  -6 -14   0   67.39    4.80
  -6  14   0   69.09    9.00
  -6  14   0   74.99    5.60
   6  14   0   63.59    5.90
  -6  14   0   72.29    6.10
  -7 -14   0  161.18    9.90
   7 -14   0  151.88    9.70
  -7 -14   0  143.89    9.20
   7 -14   0  153.98    6.80
  -7 -14   0  153.08    9.10
  -7 -14   0  152.18    6.40
   7 -14   0  155.28   12.40
  -7  14   0  147.39   12.10
   7  14   0  143.89    9.00
  -7  14   0  158.48    9.00
  -7  14   0  149.59    7.50
   8 -14   0  149.59    7.00
  -8 -14   0  158.68   10.00
   8 -14   0  165.68   14.10
  -8 -14   0  148.59    9.70
  -8 -14   0  164.48   10.80
   8 -14   0  146.19   10.00
  -8  14   0  161.58   13.30
   8  14   0  151.98   10.00
  -8  14   0  150.58    9.90
   9 -14   0   49.80    7.30
  -9 -14   0   44.10    5.80
  -9 -14   0   71.79    7.90
  -9 -14   0   66.19    8.50
   9 -14   0   63.79    5.60
  -9  14   0   44.20    8.10
  -9  14   0   64.09    9.20
   9  14   0   56.69    6.80
  10 -14   0    5.10    4.40
 -10 -14   0    5.80    4.50
  10 -14   0    7.30    3.10
 -10 -14   0    8.20    4.90
 -10 -14   0    3.10    6.90
  10  14   0   -6.80    5.50
 -10  14   0    8.30    5.40
 -10  14   0    0.80    7.30
  11 -14   0   95.39    7.10
 -11 -14   0   96.29   10.60
 -11 -14   0   82.49   10.60
 -11 -14   0   72.49    9.80
 -11  14   0   94.29   11.00
 -11  14   0   83.69   12.00
 -12 -14   0   -0.50    5.60
 -12 -14   0   -7.30    8.90
 -12 -14   0   -1.80    4.90
 -12  14   0    4.60    8.90
 -12  14   0    8.60    6.50
 -13 -14   0   41.80   11.80
 -13 -14   0   19.70    6.20
 -13 -14   0   29.20    7.20
 -13  14   0   14.90   10.60
 -13  14   0   33.10    7.60
   0 -15   0    2.50    2.60
   0 -15   0    4.50    2.60
   0  15   0    0.00    2.00
   0  15   0    1.00    2.50
   0  15   0    0.50    2.40
   0  15   0   -1.00    2.80
   0  15   0    3.20    2.40
  -1 -15   0  168.48    8.20
   1 -15   0  161.18    8.40
   1 -15   0  164.78    8.00
  -1 -15   0  166.08    8.00
   1  15   0  162.08    7.90
  -1  15   0  160.68    7.40
   1  15   0  162.18    7.80
  -1  15   0  179.18    9.30
   1  15   0  164.58    7.30
   1  15   0  170.98    9.10
   1  15   0  156.98    8.20
  -1  15   0  161.08    8.20
   1  15   0  170.88    7.70
  -1  15   0  172.78    8.20
  -1  15   0  163.28    8.10
   2 -15   0   15.50    2.40
   2 -15   0   12.10    2.70
  -2 -15   0   10.30    2.80
   2 -15   0    7.90    3.30
  -2 -15   0   11.10    3.00
  -2 -15   0   14.50    1.90
  -2 -15   0   13.30    3.10
  -2  15   0   11.30    3.10
  -2  15   0   14.00    2.90
   2  15   0   14.90    4.10
   2  15   0   12.20    3.10
  -2  15   0   11.10    3.00
   2  15   0    9.30    2.40
   2  15   0   14.60    3.00
   2  15   0   14.70    4.00
   2  15   0   12.50    2.30
  -2  15   0   17.00    4.20
  -2  15   0   14.90    2.60
  -3 -15   0  445.56   14.70
  -3 -15   0  448.66   15.50
   3 -15   0  444.56   16.00
  -3 -15   0  454.85   15.00
   3 -15   0  429.66   14.20
  -3 -15   0  432.96   15.50
   3 -15   0  454.85   14.10
   3 -15   0  428.06   16.30
  -3  15   0  429.36   13.00
  -3  15   0  439.06   15.50
   3  15   0  431.76   12.80
  -3  15   0  424.26   14.10
   3  15   0  440.86   15.70
  -3  15   0  444.86   15.00
  -3  15   0  429.96   15.90
   3  15   0  437.56   15.10
  -3  15   0  417.96   16.90
   3  15   0  446.06   15.90
   3  15   0  419.16   12.80
   3  15   0  428.56   13.50
   3  15   0  453.75   14.50
  -4 -15   0  533.75   16.80
  -4 -15   0  524.05   17.70
   4 -15   0  535.15   16.90
  -4 -15   0  513.85   16.40
  -4 -15   0  503.65   17.90
   4 -15   0  524.65   18.40
   4 -15   0  530.15   19.00
   4 -15   0  516.25   16.20
  -4  15   0  489.35   18.10
  -4  15   0  535.05   17.20
   4  15   0  501.35   18.10
  -4  15   0  533.65   19.80
   4  15   0  523.05   16.40
   4  15   0  504.35   18.10
   4  15   0  507.55   14.90
  -4  15   0  495.55   17.70
   4  15   0  506.45   17.30
  -4  15   0  517.95   16.00
   4  15   0  513.15   17.40
  -4  15   0  516.75   16.10
  -5 -15   0  110.39    7.40
  -5 -15   0   89.59    6.50
  -5 -15   0   92.69    6.00
  -5 -15   0  102.89    7.60
   5 -15   0   95.59    5.70
   5 -15   0   92.79    7.60
   5 -15   0  102.39    9.40
   5 -15   0   95.99    7.10
   5  15   0   97.99    9.10
  -5  15   0  102.09    9.20
  -5  15   0  103.19    6.30
  -5  15   0  107.09    6.00
   5  15   0   94.59    5.80
   6 -15   0   -0.20    5.00
  -6 -15   0    2.00    3.50
   6 -15   0    8.10    4.20
  -6 -15   0   10.00    2.50
  -6 -15   0   10.00    3.80
  -6 -15   0    3.90    3.60
   6 -15   0    7.20    2.50
   6 -15   0   -0.10    3.30
  -6  15   0   10.60    2.80
   6  15   0   10.10    3.30
  -6  15   0    5.90    3.20
  -6  15   0   12.60    5.90
  -7 -15   0  158.38   10.60
   7 -15   0  176.08   10.20
  -7 -15   0  172.88   10.00
   7 -15   0  165.88    7.20
   7 -15   0  164.88   13.00
  -7 -15   0  161.78    9.80
  -7 -15   0  167.88    7.00
  -7  15   0  158.48   12.20
  -7  15   0  159.28    9.10
  -7  15   0  150.58    7.80
   7  15   0  155.68    9.10
   8 -15   0    7.20    5.60
  -8 -15   0   18.20    5.50
  -8 -15   0   15.20    4.30
   8 -15   0   10.90    2.90
   8 -15   0   16.40    7.80
  -8 -15   0    7.00    8.10
   8  15   0   12.10    4.70
  -8  15   0   15.00    7.10
  -8  15   0   13.40    3.10
  -8  15   0   13.70    4.50
   9 -15   0  207.28   12.20
  -9 -15   0  212.88   13.90
   9 -15   0  195.38    8.60
  -9 -15   0  208.48   11.80
  -9 -15   0  226.18   12.20
  -9  15   0  203.68   12.10
  -9  15   0  197.98    9.30
  -9  15   0  215.38   16.70
 -10 -15   0   41.50    6.30
 -10 -15   0   37.40    6.00
  10 -15   0   49.90    6.50
 -10 -15   0   43.20    8.80
  10 -15   0   49.40    6.20
 -10  15   0   48.70    7.40
 -10  15   0   67.59   16.10
 -11 -15   0   40.20    6.70
 -11 -15   0   38.70    9.60
 -11 -15   0   34.80    6.90
 -11  15   0   40.50    7.40
 -11  15   0   46.30   10.90
 -12 -15   0  149.88   12.70
 -12 -15   0  190.48   13.50
 -12 -15   0  193.58   19.00
 -12  15   0  191.48   19.80
 -12  15   0  159.58   14.20
   0 -16   0  618.44   20.50
   0 -16   0  626.24   20.10
   0  16   0  615.74   20.20
   0  16   0  648.64   21.70
   0  16   0  598.54   19.70
   0  16   0  612.54   20.00
   0  16   0  611.84   19.80
   0  16   0  590.04   19.80
   1 -16   0   18.60    3.70
  -1 -16   0    8.50    3.00
  -1 -16   0    9.00    3.20
   1 -16   0    4.60    3.00
   1  16   0    2.10    2.90
   1  16   0    7.50    2.40
  -1  16   0   11.20    3.10
  -1  16   0   13.20    2.80
  -1  16   0   12.80    3.20
  -1  16   0    2.80    3.80
   1  16   0    6.20    3.60
   1  16   0    7.40    2.90
   1  16   0    6.40    2.70
  -1  16   0    6.60    3.10
   1  16   0    8.20    2.70
  -2 -16   0  948.11   28.90
  -2 -16   0  937.11   29.30
   2 -16   0  967.00   29.80
   2 -16   0  986.90   27.10
  -2 -16   0  942.91   26.80
  -2 -16   0  973.30   29.20
  -2  16   0  975.20   31.00
   2  16   0  925.41   27.80
  -2  16   0  964.70   28.20
  -2  16   0  927.01   29.10
   2  16   0  920.61   29.40
   2  16   0  988.80   30.70
  -2  16   0  929.11   29.30
   2  16   0  956.10   29.20
   2  16   0  939.51   28.50
   2  16   0  905.11   28.80
  -2  16   0  954.80   29.00
  -3 -16   0  648.44   19.10
  -3 -16   0  652.43   20.50
  -3 -16   0  629.34   21.30
   3 -16   0  656.63   19.90
  -3 -16   0  664.03   21.10
   3 -16   0  634.14   22.00
   3 -16   0  672.23   19.50
   3 -16   0  653.33   21.80
   3  16   0  679.53   21.60
  -3  16   0  615.64   21.40
  -3  16   0  660.33   19.80
  -3  16   0  638.34   20.60
   3  16   0  593.44   21.30
   3  16   0  599.74   20.60
   3  16   0  562.44   20.00
   3  16   0  663.73   22.50
   3  16   0  650.43   20.10
  -3  16   0  644.64   18.00
  -3  16   0  645.74   22.80
  -3  16   0  612.44   20.90
  -4 -16   0    0.30    2.40
   4 -16   0    3.70    3.10
   4 -16   0   -1.10    4.30
  -4 -16   0   -1.20    2.90
  -4 -16   0    1.10    2.80
   4 -16   0    3.10    2.40
  -4 -16   0   -0.80    2.30
   4 -16   0    0.80    3.10
   4  16   0    4.90    3.50
  -4  16   0    2.60    2.20
   4  16   0   -0.40    2.80
   4  16   0    3.40    3.10
  -4  16   0    3.20    2.00
  -4  16   0    4.20    4.10
   4  16   0   -1.20    2.00
  -4  16   0    1.30    2.60
   4  16   0    3.70    1.50
  -5 -16   0  420.46   14.20
  -5 -16   0  422.06   15.70
  -5 -16   0  417.76   14.50
   5 -16   0  409.86   17.20
  -5 -16   0  395.46   15.90
   5 -16   0  420.86   16.30
   5 -16   0  429.36   13.80
   5 -16   0  412.56   15.00
  -5  16   0  415.36   14.00
  -5  16   0  416.76   14.70
  -5  16   0  412.46   18.20
   5  16   0  407.86   13.80
   6 -16   0  318.07   13.30
  -6 -16   0  311.67   13.50
   6 -16   0  306.87   10.90
   6 -16   0  315.97   15.40
  -6 -16   0  330.47   13.50
  -6 -16   0  311.17   11.20
  -6 -16   0  300.97   12.50
   6 -16   0  306.97   13.90
  -6  16   0  303.87   12.00
   6  16   0  290.87   11.80
  -6  16   0  317.77   16.20
  -6  16   0  298.87   11.80
  -7 -16   0   94.09    8.60
  -7 -16   0  103.49    5.90
   7 -16   0  101.79    5.80
   7 -16   0   90.99    9.40
   7 -16   0   82.89   10.90
  -7 -16   0   83.19   11.10
  -7 -16   0   91.89    8.40
  -7  16   0   92.09    6.70
   7  16   0   94.29    7.60
  -7  16   0   99.69   11.80
  -7  16   0   86.09    7.50
   8 -16   0  688.93   21.40
  -8 -16   0  704.83   24.80
   8 -16   0  751.92   25.50
  -8 -16   0  710.23   24.50
  -8 -16   0  704.23   24.90
   8  16   0  725.33   24.20
  -8  16   0  692.03   24.20
  -8  16   0  717.13   22.70
  -8  16   0  734.93   29.00
  -9 -16   0  192.68   12.20
   9 -16   0  191.98   12.30
   9 -16   0  190.88    8.50
  -9 -16   0  189.48   11.60
  -9 -16   0  187.68   13.90
  -9  16   0  202.88   11.80
   9  16   0  220.08   12.10
  -9  16   0  234.28   17.30
  -9  16   0  194.48    9.40
  10 -16   0  255.37   10.00
 -10 -16   0  254.77   13.70
 -10 -16   0  256.77   17.00
 -10 -16   0  233.38   13.50
  10 -16   0  230.48   13.90
 -10  16   0  250.57   19.20
 -10  16   0  240.78   13.80
 -11 -16   0  388.46   21.50
 -11 -16   0  346.97   17.00
 -11 -16   0  374.56   17.30
 -11  16   0  370.56   18.00
 -11  16   0  363.16   23.30
 -12 -16   0    2.30    5.50
 -12 -16   0    9.90    6.20
 -12  16   0   12.90    7.20
 -12  16   0    7.60   10.20
   0 -17   0    4.20    3.00
   0 -17   0    3.00    3.00
   0  17   0   -3.00    2.70
   0  17   0    2.20    3.70
   0  17   0    1.00    2.80
   0  17   0   -2.20    2.70
   0  17   0   -2.20    2.90
   0  17   0    2.30    2.80
   1 -17   0  521.35   18.60
   1 -17   0  553.44   18.20
  -1 -17   0  524.05   18.20
  -1 -17   0  539.75   18.10
   1  17   0  532.75   17.30
  -1  17   0  499.05   19.40
   1  17   0  523.15   17.60
   1  17   0  544.85   19.60
  -1  17   0  515.95   18.20
   1  17   0  520.85   17.90
   1  17   0  512.45   18.30
  -1  17   0  530.05   17.30
  -1  17   0  495.55   17.80
   1  17   0  495.05   17.70
  -1  17   0  535.55   18.10
  -2 -17   0    2.40    3.10
   2 -17   0   -3.10    3.00
   2 -17   0    4.20    2.30
  -2 -17   0    2.10    3.00
  -2 -17   0    3.80    3.10
  -2  17   0    3.60    3.10
   2  17   0    1.90    2.40
   2  17   0   -0.30    2.50
   2  17   0    0.40    3.00
   2  17   0    1.10    3.30
   2  17   0    7.40    4.10
  -2  17   0    6.70    3.50
  -2  17   0    2.00    3.60
   2  17   0    3.30    3.40
  -2  17   0    5.60    2.60
  -2  17   0    5.10    4.20
   3 -17   0  146.99    7.10
  -3 -17   0  142.99    8.50
   3 -17   0  156.38    9.40
   3 -17   0  146.99    9.90
  -3 -17   0  142.99    8.10
  -3 -17   0  131.59    8.70
  -3 -17   0  138.79    6.30
  -3  17   0  146.59    8.10
   3  17   0  129.89    8.70
   3  17   0  132.99    9.70
  -3  17   0  136.59   10.20
  -3  17   0  147.59    7.10
   3  17   0  129.89    8.30
   3  17   0  133.09    6.50
   3  17   0  152.18    7.50
   4 -17   0  138.79    7.70
  -4 -17   0  135.89    7.90
   4 -17   0  136.29    7.20
  -4 -17   0  137.49    8.90
   4 -17   0  150.58   10.40
  -4 -17   0  142.29    8.90
   4 -17   0  143.99    9.40
  -4  17   0  153.68   12.70
   4  17   0  134.69    5.70
   4  17   0  140.39    7.20
  -4  17   0  140.69    5.80
   4  17   0  135.49    5.50
  -4  17   0  145.19    6.90
  -4  17   0  140.49    8.10
   4  17   0  132.19    5.50
  -5 -17   0   18.00    3.50
   5 -17   0   31.50    6.20
   5 -17   0   23.40    4.60
  -5 -17   0   17.10    4.20
  -5 -17   0   25.80    4.10
   5 -17   0   20.70    3.30
   5 -17   0   18.00    4.50
  -5 -17   0   19.90    4.40
  -5  17   0   21.20    3.20
   5  17   0   21.50    3.20
  -5  17   0   21.50    3.80
  -5  17   0   26.00    6.10
  -6 -17   0  211.08   11.20
   6 -17   0  197.68   13.30
  -6 -17   0  216.38    9.20
   6 -17   0  227.88    8.90
  -6 -17   0  196.38   11.20
  -6 -17   0  209.28   10.60
   6 -17   0  207.98   13.70
  -6  17   0  209.78   14.10
   6  17   0  202.78    9.20
  -6  17   0  208.68    9.80
  -6  17   0  215.88    9.50
   7 -17   0  101.79    9.30
   7 -17   0   99.39   11.90
  -7 -17   0  107.89    9.10
   7 -17   0   87.39    6.20
  -7 -17   0  104.99    6.50
  -7 -17   0  100.99   10.10
  -7 -17   0  110.69    9.20
   7  17   0   91.59    7.30
  -7  17   0   89.59   10.40
  -7  17   0   98.19    7.80
  -7  17   0   94.29    7.30
  -8 -17   0    4.60    5.80
  -8 -17   0   -1.00    4.70
  -8 -17   0   -3.60    4.40
   8 -17   0    0.10    2.90
   8 -17   0   -0.90    3.90
   8  17   0    3.20    4.10
  -8  17   0  -15.90    6.90
  -8  17   0    4.20    3.20
  -8  17   0    2.10    4.10
  -9 -17   0  164.28   11.40
   9 -17   0  132.99   11.00
  -9 -17   0  148.79   13.70
  -9 -17   0  139.39   11.30
   9 -17   0  157.98    7.80
  -9  17   0  176.38   17.00
  -9  17   0  156.68   11.00
  -9  17   0  139.69    9.10
 -10 -17   0   90.79   10.50
  10 -17   0  118.29   11.60
 -10 -17   0  134.19   15.60
 -10 -17   0  124.89   11.20
 -10  17   0  112.29   13.60
 -10  17   0  130.09   11.10
 -11 -17   0   50.49    7.80
 -11 -17   0   35.60    7.30
 -11  17   0   17.90   10.60
 -11  17   0   43.30    7.50
   0 -18   0   36.20    4.60
   0 -18   0   38.70    4.70
   0  18   0   43.30    4.70
   0  18   0   31.40    5.50
   0  18   0   44.60    6.00
   0  18   0   38.00    5.00
   0  18   0   34.00    4.30
  -1 -18   0  267.87   11.90
  -1 -18   0  279.47   12.30
   1 -18   0  279.57   12.70
   1 -18   0  296.37   12.30
   1  18   0  264.47   11.60
   1  18   0  270.77   11.20
  -1  18   0  265.07   12.00
  -1  18   0  305.37   13.90
  -1  18   0  291.07   14.00
  -1  18   0  290.17   11.30
   1  18   0  283.57   13.70
   1  18   0  271.97   11.50
  -2 -18   0   19.70    4.10
   2 -18   0    9.10    4.00
  -2 -18   0   15.70    3.80
  -2  18   0   21.60    3.40
   2  18   0   18.20    3.30
  -2  18   0   11.30    3.70
   2  18   0   11.60    4.80
   2  18   0   15.30    3.40
   2  18   0   10.50    3.90
  -2  18   0   21.40    5.30
   3 -18   0  122.49    6.90
  -3 -18   0  123.69    6.00
  -3 -18   0  115.59    8.20
  -3 -18   0  127.79    8.90
   3 -18   0  114.09    9.30
  -3 -18   0  129.39    8.60
   3  18   0  114.79    7.30
  -3  18   0  129.29    6.90
   3  18   0  111.19    9.70
  -3  18   0  142.39   10.80
   3  18   0  110.19    6.30
  -3  18   0  120.79    8.20
   4 -18   0    5.50    3.60
  -4 -18   0   13.80    4.10
   4 -18   0    0.40    5.10
  -4 -18   0    8.50    4.00
   4 -18   0    6.40    4.10
  -4 -18   0   10.60    3.40
  -4 -18   0    8.90    3.30
  -4  18   0    4.20    3.30
  -4  18   0   10.30    1.90
  -4  18   0    3.30    4.70
  -4  18   0    8.50    2.60
  -4  18   0   11.40    1.90
   4  18   0    9.00    2.00
   4  18   0    6.10    2.70
   4  18   0    9.90    4.90
   4  18   0    6.90    1.90
  -5 -18   0  213.48   11.10
   5 -18   0  214.78   12.10
  -5 -18   0  207.48   11.50
  -5 -18   0  213.18    9.80
   5 -18   0  205.98    9.10
   5 -18   0  194.68   13.30
   5 -18   0  195.78   10.40
  -5 -18   0  198.28    9.60
   5  18   0  195.78    8.00
  -5  18   0  192.68   13.60
  -5  18   0  194.68    9.90
  -5  18   0  199.38    8.20
  -6 -18   0  156.58    9.60
  -6 -18   0  179.38   12.30
   6 -18   0  160.28   10.80
   6 -18   0  168.48   13.80
  -6 -18   0  165.08    8.70
   6 -18   0  165.98    7.90
  -6 -18   0  153.88   10.20
  -6  18   0  158.68   13.50
   6  18   0  151.38    7.80
  -6  18   0  157.48    9.00
  -6  18   0  150.48    8.10
   7 -18   0    7.30    3.30
  -7 -18   0    2.90    5.50
   7 -18   0    8.50    4.70
  -7 -18   0    1.60    4.50
  -7 -18   0    5.30    3.20
  -7 -18   0    0.60    4.00
   7  18   0   -1.60    3.30
  -7  18   0   10.40    6.80
  -7  18   0   -2.20    3.40
  -7  18   0    4.90    3.50
  -8 -18   0   52.49    6.90
  -8 -18   0   64.99    8.10
   8 -18   0   54.79    6.00
  -8 -18   0   49.50    6.60
   8 -18   0   64.39    7.70
  -8  18   0   58.39    6.90
  -8  18   0   64.19   10.60
  -8  18   0   57.69    7.20
   9 -18   0   -3.10    3.40
  -9 -18   0   -5.80    6.90
  -9 -18   0   -4.20    5.00
  -9 -18   0   -3.40    5.00
   9 -18   0   -6.50    4.00
  -9  18   0    7.30    4.70
  -9  18   0   -1.20    9.40
 -10 -18   0   13.90    6.20
  10 -18   0   11.40    5.70
 -10 -18   0   13.00    5.80
 -10  18   0   25.10    9.70
 -10  18   0    6.90    5.60
 -11 -18   0   26.50    7.20
 -11 -18   0   32.20    7.10
 -11  18   0   20.50    6.90
 -11  18   0   28.60   10.80
   0 -19   0    2.50    3.60
   0 -19   0    6.40    3.70
   0  19   0    3.40    4.30
   0  19   0    1.60    3.40
   0  19   0   -1.60    2.90
   1 -19   0  567.04   19.60
  -1 -19   0  580.44   20.00
   1 -19   0  540.25   20.20
  -1 -19   0  565.04   19.60
   1  19   0  544.05   19.00
   1  19   0  567.94   18.70
  -1  19   0  543.15   18.70
  -1  19   0  559.74   19.70
   1  19   0  537.35   21.20
   1  19   0  534.65   19.20
  -1  19   0  563.44   21.30
  -2 -19   0  507.25   18.70
  -2 -19   0  548.15   18.90
   2 -19   0  515.85   19.40
   2  19   0  514.45   17.10
  -2  19   0  556.34   21.10
   2  19   0  545.45   20.60
  -2  19   0  500.15   17.40
   2  19   0  484.25   17.80
  -2  19   0  512.65   18.60
  -3 -19   0   98.79    8.80
  -3 -19   0  110.69    8.50
   3 -19   0  100.79    6.50
  -3 -19   0  103.39    8.10
  -3 -19   0  107.09    5.80
   3 -19   0  118.39    9.40
   3  19   0  103.09   10.10
   3  19   0   91.19    7.00
  -3  19   0  109.39   10.40
  -3  19   0  113.39    7.00
  -3  19   0  104.19    8.20
   3  19   0   97.69    6.20
  -4 -19   0 1358.16   39.60
  -4 -19   0 1340.77   40.80
   4 -19   0 1225.08   41.30
  -4 -19   0 1339.37   38.10
   4 -19   0 1326.27   41.40
  -4 -19   0 1352.66   40.70
   4 -19   0 1322.57   38.50
   4  19   0 1344.87   39.00
   4  19   0 1382.96   42.60
   4  19   0 1335.87   37.20
   4  19   0 1278.57   37.10
  -4  19   0 1344.37   43.30
  -4  19   0 1336.37   40.00
  -4  19   0 1326.47   38.60
  -5 -19   0  179.38    9.60
  -5 -19   0  181.58   10.70
   5 -19   0  170.38   13.80
   5 -19   0  177.08   11.50
   5 -19   0  167.48   10.10
  -5 -19   0  160.18   11.10
   5  19   0  168.28    6.80
   5  19   0  171.98    6.90
  -5  19   0  177.88    7.20
  -5  19   0  183.88    9.90
  -5  19   0  182.78   13.70
  -6 -19   0  396.36   17.00
  -6 -19   0  436.76   15.20
   6 -19   0  431.36   18.00
  -6 -19   0  413.46   16.70
   6 -19   0  411.56   14.40
  -6 -19   0  415.66   15.80
  -6  19   0  414.06   15.80
  -6  19   0  410.26   14.30
  -6  19   0  430.16   20.50
   6  19   0  395.06   13.90
  -7 -19   0  430.16   17.60
  -7 -19   0  423.16   17.10
  -7 -19   0  443.16   15.00
  -7 -19   0  403.26   17.50
   7 -19   0  441.06   18.30
   7 -19   0  427.16   14.50
  -7  19   0  415.06   21.40
  -7  19   0  401.16   15.90
  -7  19   0  412.56   15.50
   7  19   0  414.06   15.00
   8 -19   0   13.70    4.90
  -8 -19   0    9.10   11.60
  -8 -19   0    8.90    4.80
  -8 -19   0   15.60    5.40
   8 -19   0    9.10    5.50
  -8  19   0    2.20    8.10
  -8  19   0   19.60    4.20
  -9 -19   0  265.97   14.40
   9 -19   0  264.17   14.80
  -9 -19   0  270.67   14.60
  -9  19   0  228.38   13.20
  -9  19   0  272.77   20.20
  10 -19   0   62.19    7.90
 -10 -19   0   62.99    7.70
 -10 -19   0   74.29    8.60
 -10  19   0   73.09   12.40
 -10  19   0   85.79   10.60
   0 -20   0   39.10    5.20
   0 -20   0   55.09    6.40
   0  20   0   56.19    7.10
   0  20   0   43.00    6.70
   0  20   0   35.30    4.80
  -1 -20   0    6.30    3.80
  -1 -20   0    8.10    4.30
   1 -20   0    3.30    4.20
  -1  20   0   -0.60    3.80
  -1  20   0    2.00    3.30
   1  20   0    3.30    3.60
  -1  20   0   12.50    5.40
   1  20   0    2.60    4.90
  -2 -20   0  200.88   13.10
  -2 -20   0  226.18   11.70
   2  20   0  205.88   10.60
  -2  20   0  213.68    9.90
   2  20   0  216.88   13.00
  -2  20   0  232.58   13.40
   2  20   0  217.08    9.70
   3 -20   0  417.86   17.70
  -3 -20   0  448.66   16.60
   3 -20   0  435.36   14.10
  -3 -20   0  380.96   21.40
  -3  20   0  428.06   19.30
   3  20   0  426.66   18.80
   3  20   0  404.16   15.50
   3  20   0  418.06   14.30
  -3  20   0  422.16   15.10
   4 -20   0   55.09    7.00
  -4 -20   0   71.89    8.70
  -4 -20   0   58.59    7.70
   4 -20   0   45.60    6.30
  -4 -20   0   62.69    5.90
  -4 -20   0   47.90    5.90
   4  20   0   58.79    4.50
  -4  20   0   48.50    6.00
   4  20   0   48.90    8.40
   4  20   0   50.69    4.50
  -4  20   0   51.09    8.30
   4  20   0   46.40    6.40
  -5 -20   0  424.96   17.20
   5 -20   0  422.06   17.30
  -5 -20   0  451.45   16.10
   5 -20   0  417.06   18.00
  -5 -20   0  375.76   17.00
  -5  20   0  433.46   20.60
  -5  20   0  421.16   12.70
  -5  20   0  413.96   14.60
   5  20   0  426.56   19.30
  -6 -20   0  126.49    9.30
  -6 -20   0  120.99   10.60
  -6 -20   0  144.09    9.10
   6 -20   0  130.19   10.50
  -6 -20   0  113.89    9.70
   6  20   0  125.89    6.60
  -6  20   0  127.89    9.70
  -6  20   0  133.79    7.10
  -6  20   0  142.59   14.50
  -7 -20   0  154.98    9.10
  -7 -20   0  134.79   11.10
   7 -20   0  127.99   11.40
  -7 -20   0  137.79   11.00
  -7  20   0  155.38   15.50
  -7  20   0  144.09    8.60
  -7  20   0  140.49    9.40
   8 -20   0  106.09   11.20
  -8 -20   0  135.99   11.10
  -8 -20   0  115.09   10.70
  -8  20   0  109.29    9.50
  -8  20   0  161.48   16.70
   9 -20   0    5.70    5.00
  -9 -20   0    4.80    5.60
  -9 -20   0    1.80    6.10
  -9  20   0   12.50    9.60
  -9  20   0   -3.70    4.90
  10 -20   0   36.30    7.30
 -10 -20   0   24.00    7.00
 -10 -20   0   22.80    6.50
 -10  20   0   18.60   10.60
 -10  20   0   22.70    6.30
   0 -21   0    1.40    4.00
   0 -21   0    7.00    4.40
   0  21   0   -5.50    5.20
   0  21   0   -0.50    3.70
   1 -21   0  380.36   18.10
  -1 -21   0  423.06   16.70
  -1 -21   0  420.16   17.20
  -1  21   0  386.66   15.40
   1  21   0  427.06   19.10
  -1  21   0  431.76   19.20
   1  21   0  428.76   15.80
  -1  21   0  434.96   17.50
   2 -21   0  282.37   14.20
  -2 -21   0  278.67   13.30
  -2 -21   0  265.27   13.10
  -2  21   0  252.77   13.70
  -2  21   0  303.67   15.80
  -2  21   0  253.27   11.80
   2  21   0  264.47   11.50
   2  21   0  269.57   15.20
  -3 -21   0   30.70    5.70
   3 -21   0   23.90    5.50
  -3 -21   0   28.70    5.10
   3  21   0   29.00    5.30
  -3  21   0   28.10    4.30
   3  21   0   25.50    3.80
  -3  21   0   27.90    7.10
   3  21   0   15.60    7.00
  -4 -21   0    2.20    4.70
  -4 -21   0    6.90    3.30
   4 -21   0    1.80    5.00
   4 -21   0    6.50    4.20
  -4 -21   0    6.70    4.40
   4  21   0    1.60    3.50
   4  21   0    3.50    5.70
   4  21   0    5.50    2.40
  -4  21   0   16.10    7.10
   4  21   0    5.00    2.50
  -4  21   0    8.20    3.50
  -5 -21   0   18.40    4.90
   5 -21   0   11.60    5.20
  -5 -21   0   20.50    5.30
  -5 -21   0   21.40    5.40
  -5  21   0   13.60    7.40
   5  21   0   21.20    6.70
  -5  21   0   13.20    3.60
  -6 -21   0    1.30    4.90
   6 -21   0    3.40    4.70
  -6 -21   0   -2.50    4.00
  -6 -21   0    2.40    5.30
  -6  21   0    1.10    2.70
  -6  21   0    1.40    7.10
  -7 -21   0   48.30    7.00
   7 -21   0   35.30    6.50
  -7 -21   0   42.10    6.90
  -7 -21   0   51.39    5.70
  -7  21   0   49.99   10.10
  -7  21   0   40.70    4.80
  -8 -21   0   11.50    6.10
   8 -21   0    4.40    5.40
  -8 -21   0    5.10    4.90
  -8  21   0    8.60    9.10
  -8  21   0    7.40    4.70
  -9 -21   0   64.79    8.30
   9 -21   0   50.29    7.50
  -9 -21   0   59.39    7.80
  -9  21   0   54.49    6.80
  -9  21   0   56.79   12.00
   0 -22   0 1085.19   35.20
   0 -22   0 1064.69   34.60
   0  22   0 1115.49   37.20
   0  22   0 1096.69   34.30
  -1 -22   0   43.20    5.90
  -1 -22   0   55.89   10.00
  -1  22   0   61.79    8.40
   1  22   0   56.19    5.80
   1  22   0   56.89    8.20
  -1  22   0   62.39    8.50
   2 -22   0  571.94   22.00
  -2 -22   0  552.14   21.00
  -2 -22   0  605.54   21.40
  -2  22   0  578.94   23.90
   2  22   0  608.44   19.40
  -2  22   0  587.34   22.00
  -2  22   0  537.95   19.50
   2  22   0  447.36   30.90
  -3 -22   0  633.84   22.10
  -3 -22   0  605.84   22.10
   3 -22   0  599.04   23.10
   3  22   0  602.04   19.20
  -3  22   0  598.24   23.20
  -3  22   0  612.74   25.40
   3  22   0  606.94   20.20
  -3  22   0  580.34   20.20
   3  22   0  568.04   24.00
  -4 -22   0   -2.30    4.50
   4 -22   0   -3.60    3.90
   4 -22   0   -6.40    4.50
  -4 -22   0    0.70    4.60
   4  22   0   -9.80    5.50
  -4  22   0   -0.70    7.20
   4  22   0   -5.50    2.50
  -4  22   0    1.30    3.20
   5 -22   0  143.39   11.70
  -5 -22   0  130.49   11.20
  -5 -22   0  152.38   10.70
  -5  22   0  144.99   15.20
   5  22   0  131.79   13.40
   6 -22   0   74.59    8.30
  -6 -22   0   95.39   10.30
  -6 -22   0   94.19   10.10
  -6 -22   0  110.49    9.80
  -6  22   0   91.49   11.80
   6  22   0  123.49   12.60
  -7 -22   0   11.70    5.60
  -7 -22   0   10.40    4.70
  -7 -22   0    3.60    5.80
   7 -22   0   15.60    5.70
  -7  22   0    7.50    9.00
   7  22   0   20.00    3.30
  -7  22   0    6.40    3.50
   8 -22   0  428.66   19.70
  -8 -22   0  426.36   18.90
  -8 -22   0  390.86   18.60
  -8  22   0  399.16   16.70
  -8  22   0  451.85   25.60
   0 -23   0    1.60    4.50
   0 -23   0   14.30    5.40
   0  23   0   -3.10   10.10
   0  23   0   -0.60    4.50
  -1 -23   0  366.56   17.00
  -1 -23   0  388.06   16.60
   1 -23   0  364.26   17.40
  -1  23   0  393.26   16.80
   1  23   0  389.76   18.90
  -1  23   0  372.76   29.90
   1  23   0  373.16   15.50
   2 -23   0   94.39   10.60
  -2 -23   0   86.29   10.40
  -2 -23   0   90.39    9.70
  -2  23   0   81.09   10.90
   2  23   0   71.89    9.30
   2  23   0   86.99    8.00
  -2  23   0   82.39   11.80
  -3 -23   0   37.20    6.40
   3 -23   0   43.00    6.80
  -3 -23   0   47.10    6.60
   3  23   0   47.70    6.30
   3  23   0   42.30    7.60
  -3  23   0   45.50    5.30
  -4 -23   0   92.09   10.60
   4 -23   0   79.99   11.40
  -4 -23   0  101.79   10.50
  -4  23   0   77.39   12.70
   4  23   0   73.19    9.20
  -5 -23   0   64.69    7.60
  -5 -23   0   82.29   10.20
   5 -23   0   50.09    7.10
  -5  23   0   65.09   10.50
   5  23   0   48.80    8.70
  -6 -23   0   15.20    5.40
   6 -23   0    5.20    5.40
  -6 -23   0   14.60    6.50
  -6  23   0   17.20    8.80
   6  23   0   15.90    7.80
  -7 -23   0  144.59   12.90
   7 -23   0  119.69   12.20
  -7 -23   0  125.79   11.60
  -7  23   0   95.29   13.90
   7  23   0  114.69   14.10
   0 -24   0   -1.20    5.40
   0 -24   0   -2.40    4.90
   0  24   0   -4.40    6.30
   0  24   0    5.20    5.00
  -1 -24   0    9.30    5.20
   1 -24   0    8.70    5.50
  -1 -24   0    2.30    4.70
   1  24   0   -1.10    6.50
  -1  24   0    2.50    5.10
  -1  24   0    5.50    7.40
   1  24   0    5.30    4.80
  -2 -24   0   14.60    5.20
  -2 -24   0   25.50    6.10
   2 -24   0   11.90    5.80
  -2  24   0   22.50    8.20
   2  24   0   23.80    4.60
   2  24   0   10.80    7.10
  -2  24   0   16.00    6.50
  -3 -24   0   82.89   10.40
  -3 -24   0   67.89    8.10
   3 -24   0   81.29   11.70
   3  24   0   78.79   10.00
  -3  24   0   65.59    8.90
  -3  24   0   72.69   10.50
  -4 -24   0   -0.50    5.40
   4 -24   0   -4.10    5.30
  -4  24   0   16.90    8.40
  -4  24   0   -2.60    6.60
   4  24   0   14.80    7.20
  -5 -24   0   28.60    6.40
   5 -24   0   23.70    6.70
  -5 -24   0   30.00    6.70
  -5  24   0   55.79   10.20
   5  24   0   25.10    8.10
   6 -24   0   -3.30    5.20
  -6 -24   0    8.20    6.30
  -6 -24   0    4.10    5.50
   6  24   0   12.80    8.00
  -6  24   0    2.80    9.90
   0 -25   0   -0.30    5.30
   0  25   0    3.00    5.40
   0  25   0   -2.20    7.40
   1 -25   0  109.59   12.50
  -1 -25   0  130.29   12.40
  -1 -25   0  124.59   11.50
   1  25   0  115.59   10.00
  -1  25   0  100.29   11.70
  -1  25   0  119.39   14.80
   1  25   0  108.29   14.40
  -2 -25   0  391.66   18.10
   2 -25   0  395.26   19.40
  -2 -25   0  399.46   18.30
   2  25   0  368.06   20.30
  -2  25   0  370.76   21.30
  -3 -25   0    4.10    6.10
  -3 -25   0   -0.20    6.10
   3 -25   0    3.10    5.50
  -3  25   0   10.50    6.80
   3  25   0   -2.40    7.30
  -3  25   0    1.70    8.30
  -4 -25   0  256.57   15.20
   4 -25   0  235.48   15.60
  -4 -25   0  250.87   14.80
  -4  25   0  268.17   17.60
  -4  25   0  250.07   19.50
   4  25   0  266.47   17.90
  -5 -25   0   40.80    7.30
   5 -25   0   50.89    8.30
  -5 -25   0   44.00    8.50
  -5  25   0   56.99   11.70
   5  25   0   41.30    9.60
  -5  25   0   43.20    8.90
   0 -26   0  181.18   14.50
   0  26   0  157.88   16.50
   0  26   0  181.08   12.30
  -1 -26   0   59.59    8.10
   1 -26   0   65.89    8.50
  -1 -26   0  107.69   12.80
  -1  26   0   87.69   11.50
  -1  26   0   64.79    8.30
   1  26   0   71.59   10.40
  -2 -26   0  109.59   12.90
  -2 -26   0  117.59   12.00
   2 -26   0   95.09   13.30
  -2  26   0  121.89   13.10
  -2  26   0   94.89   11.40
   2  26   0  101.49   12.20
  -3 -26   0  310.37   16.70
  -3 -26   0  350.06   18.00
   3 -26   0  322.67   18.40
  -3  26   0  331.57   22.20
  -3  26   0  343.57   18.90
   3  26   0  366.66   20.90
 -15   0   1   10.30    9.50
 -14   0   1   -4.20    3.50
 -14   0   1   -4.90    7.70
 -13   0   1    0.30    3.10
 -13   0   1   -7.10    5.60
 -12   0   1   -6.30    5.70
 -12   0   1    0.30    2.90
 -12   0   1   -2.20    3.00
 -12   0   1   -6.80    6.60
 -11   0   1    1.40    2.50
 -11   0   1   -0.80    2.60
 -11   0   1   -6.10    5.40
  10   0  -1   -6.50    4.70
 -10   0   1   -4.20    4.60
 -10   0   1   -1.50    4.60
 -10   0   1   -1.90    2.30
  10   0  -1   -1.00    6.80
 -10   0   1   -1.20    2.20
  -9   0   1   -4.60    4.00
  -9   0   1   -0.40    1.90
  -9   0   1    0.30    1.90
   9   0  -1   -5.90    3.80
   9   0  -1    5.80    6.10
  -8   0   1    0.50    1.60
   8   0  -1    1.10    3.10
  -8   0   1    0.00    3.50
  -8   0   1   -0.20    1.50
   8   0  -1    0.10    4.70
  -7   0   1   11.10    3.60
   7   0  -1    9.60    4.50
  -7   0   1    3.30    2.80
  -6   0   1    0.10    2.40
  -6   0   1    0.10    1.40
   6   0  -1   -3.40    2.20
  -6   0   1    0.80    1.20
   6   0  -1   -0.40    3.30
  -6   0   1    2.70    2.60
  -5   0   1   -0.80    1.50
   5   0  -1   -4.70    4.80
  -5   0   1   -3.30    1.80
  -5   0   1   -2.50    1.00
  -5   0   1   -1.50    0.90
  -4   0   1    0.20    0.80
  -4   0   1   -1.20    1.50
   4   0  -1   -1.80    1.50
  -4   0   1   -0.40    0.70
  -4   0   1    1.60    1.70
   4   0  -1    1.70    1.80
   3   0  -1    0.70    0.60
  -3   0   1   -0.70    1.10
  -3   0   1    1.20    1.40
  -3   0   1    0.30    0.50
   3   0  -1   -0.70    1.10
   3   0  -1    5.30    1.80
  -2   0   1   -0.20    0.80
  -2   0   1    0.30    0.30
   2   0  -1    0.40    0.30
  -2   0   1    0.30    0.70
   2   0  -1    0.00    0.60
   2   0  -1    0.50    0.90
  -2   0  -1    0.90    0.40
  -2   0  -1   -0.30    0.80
   2   0   1   -0.30    0.80
   2   0   1    0.50    0.40
  -2   0  -1    5.90    1.40
  -2   0  -1    1.30    0.80
   2   0   1    3.30    1.40
  -3   0  -1    1.20    0.60
   3   0   1    1.30    1.20
  -3   0  -1    4.10    1.40
  -3   0  -1    2.90    1.50
  -3   0  -1    0.40    1.90
   3   0   1   -0.20    0.50
   3   0   1    0.10    1.70
  -4   0  -1   -0.70    1.50
   4   0   1   -1.00    0.70
  -4   0  -1   -0.50    1.60
   4   0   1    1.20    1.60
  -5   0  -1   -0.50    2.60
  -5   0  -1   -1.50    1.80
   5   0   1    2.00    3.20
   5   0   1   -0.10    1.00
   5   0   1   -1.40    2.30
  -5   0  -1    0.00    0.90
  -5   0  -1   -2.60    1.20
  -5   0  -1   -0.70    1.90
  -6   0  -1   -1.70    2.20
   6   0   1    1.90    2.70
   6   0   1    5.90    3.90
  -6   0  -1    3.60    3.20
   7   0   1   -0.90    2.70
  -7   0  -1    6.20    1.40
  -7   0  -1    7.00    3.20
   7   0   1    0.10    4.20
  -7   0  -1    4.60    3.30
  -7   0  -1   -1.30    3.50
  -7   0  -1    5.00    1.70
   8   0   1    1.30    4.60
  -8   0  -1   -2.70    4.10
  -8   0  -1    1.80    1.90
   8   0   1   -1.60    3.50
  -8   0  -1    0.40    3.50
  -8   0  -1   -1.70    3.60
  -8   0  -1    3.20    1.60
  -9   0  -1   -2.80    3.90
  -9   0  -1   -3.90    4.10
   9   0   1   -3.50    3.40
  -9   0  -1    3.00    4.20
  -9   0  -1    4.00    1.80
   9   0   1   -7.70    5.90
  -9   0  -1   -2.90    2.10
  10   0   1   -0.40    5.10
 -10   0  -1   -1.50    4.90
 -10   0  -1   -1.40    5.10
 -10   0  -1    5.80    5.30
 -10   0  -1   -2.60    2.50
 -10   0  -1   -2.00    2.00
 -11   0  -1    0.60    3.10
 -11   0  -1   -6.80    5.50
 -11   0  -1    3.80    3.20
 -11   0  -1    0.60    6.00
 -12   0  -1   -1.20    6.40
 -12   0  -1   -0.40    3.20
 -13   0  -1  -13.90    6.40
 -13   0  -1   -1.50    3.50
 -14   0  -1   -2.40    7.80
 -14   0  -1   -1.60    3.90
 -15   0  -1   -5.50    8.50
 -15   0  -1   -6.20    4.20
 -15  -1   1  102.39   14.20
 -15  -1   1  107.19    8.80
 -15   1   1  120.39    9.40
 -15   1   1   86.99   11.70
 -14  -1   1   40.40    5.10
 -14  -1   1   34.70    9.20
 -14   1   1   39.00    9.00
 -14   1   1   42.10    5.00
 -13  -1   1   81.39   10.50
 -13  -1   1   88.79    7.30
 -13   1   1   83.39    7.30
 -13   1   1   99.79   12.30
 -13   1   1   89.39    7.90
 -12  -1   1  393.86   18.80
 -12  -1   1  425.16   14.80
 -12   1   1  412.06   14.50
 -12   1   1  378.36   19.10
 -12   1   1  415.16   14.10
 -11  -1   1    1.70    5.10
 -11  -1   1    0.40    3.00
 -11  -1   1   -2.40    5.40
 -11  -1   1    3.60    2.80
 -11   1   1    0.50    2.60
 -11   1   1  -10.20    5.40
 -11   1   1    4.80    2.90
 -11   1   1    6.20    5.90
 -10  -1   1  663.13   19.10
 -10  -1   1  673.83   23.80
  10  -1  -1  600.74   25.90
  10  -1  -1  620.94   23.40
 -10  -1   1  631.24   20.10
 -10  -1   1  672.13   22.60
 -10   1   1  650.93   23.80
  10   1  -1  611.94   23.20
 -10   1   1  664.53   19.70
  10   1  -1  603.54   25.90
 -10   1   1  651.13   19.80
  -9  -1   1  429.16   17.30
  -9  -1   1  431.16   13.40
   9  -1  -1  455.75   19.80
  -9  -1   1  432.16   14.30
   9  -1  -1  432.86   17.10
  -9   1   1  432.16   17.90
  -9   1   1  454.35   14.00
   9   1  -1  438.76   17.20
  -9   1   1  432.86   14.00
  -9   1   1  454.95   17.20
   9   1  -1  410.16   19.40
  -8  -1   1  223.58    8.60
  -8  -1   1  232.78    8.00
  -8  -1   1  238.98   11.30
   8  -1  -1  215.48   10.80
   8  -1  -1  245.38   13.10
   8   1  -1  240.18   13.50
  -8   1   1  238.18   11.90
  -8   1   1  252.27    8.70
   8   1  -1  242.68   10.90
  -8   1   1  230.78    8.40
  -8   1   1  244.68   11.30
   7  -1  -1 1842.42   53.89
  -7  -1   1 1858.41   52.49
  -7  -1   1 1755.32   49.70
   7  -1  -1 1889.91   52.49
  -7  -1   1 1754.52   50.19
   7   1  -1 1793.42   53.79
  -7   1   1 1812.42   50.09
  -7   1   1 1734.13   49.99
   7   1  -1 1835.12   52.39
  -7   1   1 1795.02   53.19
  -7   1   1 1829.32   52.49
  -6  -1   1  426.16   13.20
   6  -1  -1  436.36   15.00
  -6  -1   1  437.96   12.80
  -6  -1   1  409.86   14.80
   6  -1  -1  425.26   16.30
   6   1  -1  425.66   14.80
  -6   1   1  420.96   13.00
   6   1  -1  433.16   16.20
  -6   1   1  424.26   14.90
  -6   1   1  470.55   13.20
  -6   1   1  447.46   15.80
   5  -1  -1 1488.95   40.90
  -5  -1   1 1378.56   39.00
  -5  -1   1 1335.97   39.30
   5  -1  -1 1443.36   42.10
  -5  -1   1 1423.76   40.90
   5   1  -1 1521.95   40.90
  -5   1   1 1355.26   39.10
  -5   1   1 1399.16   39.40
   5   1  -1 1414.76   39.30
  -5   1   1 1410.86   41.50
  -5   1   1 1442.96   40.90
   5   1  -1 1464.55   42.10
  -4  -1   1 1473.45   44.40
   4  -1  -1 1593.34   44.30
  -4  -1   1 1511.35   43.10
   4  -1  -1 1667.23   45.20
  -4   1   1 1513.25   45.00
   4   1  -1 1684.23   45.00
  -4   1   1 1523.55   42.90
   4   1  -1 1677.33   44.40
  -4   1   1 1556.64   44.30
   4   1  -1 1568.04   43.10
  -4   1   1 1541.75   43.20
  -3  -1   1  873.31   24.60
   3  -1  -1  896.81   24.60
  -3  -1   1  807.32   23.70
   3  -1  -1  885.71   25.10
   3   1  -1  862.81   24.50
  -3   1   1  828.42   23.40
  -3   1   1  838.02   23.80
  -3   1   1  873.61   24.90
   3   1  -1  842.22   23.70
  -3   1   1  838.82   24.50
   3   1  -1  874.71   24.90
  -2  -1   1 2091.69   58.69
  -2  -1   1 2133.09   59.79
   2  -1  -1 2166.08   58.69
   2  -1  -1 2146.59   58.89
  -2   1   1 2134.79   58.89
   2   1  -1 2100.09   58.69
  -2   1   1 2153.58   58.69
  -2   1   1 2238.28   59.69
   2   1  -1 2135.59   58.99
  -2   1   1 2224.68   58.59
   1  -1   1 3853.41  105.39
  -1  -1  -1 3744.73  104.59
   1  -1   1 3717.83  106.69
   1  -1   1 3454.95  107.39
  -1  -1  -1 4096.39  105.99
  -1  -1  -1 3998.00  107.09
  -1  -1  -1 3918.61  105.29
   1   1   1 3816.92  105.69
  -1   1  -1 3808.42  105.09
  -1   1  -1 3784.22  104.39
  -1   1  -1 3849.81  104.99
   1   1   1 3836.42  104.99
  -2  -1  -1  436.76   12.40
   2  -1   1  411.46   12.00
  -2  -1  -1  434.06   12.60
   2  -1   1  428.56   12.70
  -2  -1  -1  419.46   12.20
   2  -1   1  442.96   13.40
  -2  -1  -1  427.86   13.10
   2   1   1  421.46   12.30
   2   1   1  430.66   13.20
  -2   1  -1  422.26   12.60
   2   1   1  394.16   11.60
  -2   1  -1  414.76   12.00
   2   1   1  447.46   12.70
  -2   1  -1  435.56   13.40
   3  -1   1 3804.12  103.99
  -3  -1  -1 3655.53  102.09
   3  -1   1 3996.10  103.89
  -3  -1  -1 3594.24  103.29
  -3  -1  -1 3742.83  102.19
   3  -1   1 3802.02  102.79
  -3  -1  -1 3849.91  102.39
  -3  -1  -1 3764.12  102.79
  -3   1  -1 3729.33  102.79
   3   1   1 3628.64  103.49
   3   1   1 3822.92  102.49
  -3   1  -1 3823.72  103.69
   3   1   1 3713.33  102.69
  -3   1  -1 3874.51  103.59
  -4  -1  -1 2953.90   78.09
   4  -1   1 2965.80   78.59
  -4  -1  -1 2501.45   77.89
  -4  -1  -1 2770.22   78.59
   4  -1   1 3105.09   80.69
  -4  -1  -1 2805.32   77.19
  -4  -1  -1 2852.51   79.29
   4  -1   1 2746.63   77.09
  -4   1  -1 2724.03   77.09
   4   1   1 2792.62   77.29
  -4   1  -1 2804.52   78.49
  -4   1  -1 2907.71   79.59
   4   1   1 2878.91   78.79
   4   1   1 3019.80   79.69
  -5  -1  -1  274.17   10.10
  -5  -1  -1  275.97    9.40
  -5  -1  -1  284.67    8.40
  -5  -1  -1  282.37   10.50
   5  -1   1  306.67    9.00
   5  -1   1  280.57   10.70
  -5  -1  -1  273.77   11.40
   5  -1   1  285.27   12.20
  -5   1  -1  271.77   11.70
   5   1   1  287.37   10.70
  -5   1  -1  281.47   10.70
   5   1   1  290.77   12.10
  -5   1  -1  313.77    8.90
  -6  -1  -1 2325.77   65.49
   6  -1   1 2379.26   67.29
  -6  -1  -1 2265.47   66.39
  -6  -1  -1 2264.27   63.89
   6  -1   1 2155.38   63.29
   6  -1   1 2234.18   65.39
  -6  -1  -1 2188.58   62.79
   6   1   1 2429.36   65.59
  -6   1  -1 2367.66   65.59
   6   1   1 2466.65   67.29
  -6   1  -1 2315.87   63.69
  -6   1  -1 2261.37   63.29
  -6   1  -1 2370.56   65.09
  -6   1  -1 2398.96   66.89
   7  -1   1  663.33   23.70
  -7  -1  -1  697.33   21.10
  -7  -1  -1  624.14   18.50
  -7  -1  -1  639.44   22.70
  -7  -1  -1  616.44   21.30
  -7  -1  -1  645.84   19.70
   7  -1   1  676.43   21.70
  -7   1  -1  700.23   21.50
  -7   1  -1  635.44   21.60
   7   1   1  668.43   21.70
  -7   1  -1  646.64   19.50
   7   1   1  652.33   23.60
  -7   1  -1  654.93   19.00
  -7   1  -1  606.84   22.60
   8  -1   1  360.26   17.70
  -8  -1  -1  394.36   11.80
  -8  -1  -1  388.36   15.50
   8  -1   1  383.76   15.40
  -8  -1  -1  398.86   13.30
  -8  -1  -1  396.06   14.90
  -8  -1  -1  400.36   16.70
  -8   1  -1  413.36   12.50
  -8   1  -1  394.36   13.00
   8   1   1  411.56   15.60
   8   1   1  383.46   17.30
  -8   1  -1  372.06   16.70
  -8   1  -1  401.86   15.20
  -8   1  -1  379.26   15.40
   9  -1   1  542.25   23.70
  -9  -1  -1  594.74   20.20
  -9  -1  -1  590.84   21.10
  -9  -1  -1  557.84   16.50
  -9  -1  -1  556.04   22.00
  -9  -1  -1  575.44   18.20
   9  -1   1  546.25   20.70
  -9   1  -1  538.55   18.30
  -9   1  -1  560.34   17.90
  -9   1  -1  531.45   21.80
  -9   1  -1  601.64   20.50
   9   1   1  588.94   20.90
  -9   1  -1  569.14   21.00
   9   1   1  565.94   23.60
  10  -1   1  136.79   11.30
 -10  -1  -1  165.88   11.30
 -10  -1  -1  167.38   11.70
 -10  -1  -1  157.78    8.10
 -10  -1  -1  153.58    6.10
 -10   1  -1  160.98   12.70
 -10   1  -1  160.88    7.00
  10   1   1  155.38   11.20
 -10   1  -1  171.08   11.30
 -10   1  -1  161.38    7.80
 -10   1  -1  156.48   10.70
 -11  -1  -1  440.16   19.40
 -11  -1  -1  428.26   15.40
 -11  -1  -1  435.76   18.50
 -11  -1  -1  441.26   13.20
 -11   1  -1  426.66   14.00
 -11   1  -1  418.56   18.90
 -11   1  -1  408.96   20.50
 -11   1  -1  400.86   19.00
 -11   1  -1  401.26   15.00
 -12  -1  -1  339.87   15.20
 -12  -1  -1  311.27   18.00
 -12  -1  -1  324.07   10.60
 -12  -1  -1  302.57   17.80
 -12   1  -1  310.37   12.60
 -12   1  -1  313.47   17.20
 -12   1  -1  314.77   11.50
 -13  -1  -1  -13.70    6.80
 -13  -1  -1    5.40    3.60
 -13   1  -1   -1.20    3.40
 -13   1  -1   -4.90    6.60
 -14  -1  -1   38.30    5.60
 -14  -1  -1   47.50   10.10
 -14   1  -1   29.90    8.80
 -14   1  -1   43.20    5.30
 -15  -1  -1   47.60   10.30
 -15  -1  -1   44.40    6.40
 -15   1  -1   60.39    8.40
 -15   1  -1   38.50   10.00
 -15  -2   1   12.30    9.50
 -15  -2   1    3.00    4.10
 -15   2   1    0.30    8.50
 -14  -2   1   73.59   11.00
 -14  -2   1   74.99    8.20
 -14   2   1   51.69    9.90
 -14   2   1   69.79    7.10
 -13  -2   1   70.09   10.30
 -13  -2   1   62.39    9.40
 -13  -2   1   82.89    7.50
 -13   2   1   77.79    7.00
 -13   2   1   84.39    7.00
 -13   2   1   52.99    8.20
 -12  -2   1  104.09    7.40
 -12  -2   1   94.99   12.90
 -12  -2   1  104.09   12.30
 -12  -2   1  107.69    5.70
 -12   2   1   93.19   10.40
 -12   2   1   93.39    6.80
 -12   2   1   92.39    7.20
 -11  -2   1  852.01   29.70
 -11  -2   1  848.92   26.10
 -11  -2   1  845.62   28.50
 -11  -2   1  839.32   24.30
 -11   2   1  845.32   25.40
 -11   2   1  863.11   29.70
 -11   2   1  837.72   25.50
 -10  -2   1   25.60    3.40
 -10  -2   1   19.00    5.90
 -10  -2   1   20.30    3.30
  10  -2  -1   17.80    8.10
  10  -2  -1   13.30    5.70
 -10  -2   1   26.20    5.20
  10   2  -1   21.90    8.00
  10   2  -1   21.70    5.40
 -10   2   1   24.30    5.90
 -10   2   1   12.50    5.20
 -10   2   1   24.40    3.00
 -10   2   1   25.50    3.20
  -9  -2   1  437.86   14.60
  -9  -2   1  451.05   17.30
  -9  -2   1  433.96   13.30
  -9  -2   1  479.45   16.40
   9  -2  -1  442.96   17.20
   9  -2  -1  441.16   19.90
   9   2  -1  418.56   16.80
  -9   2   1  433.66   14.00
  -9   2   1  435.06   14.30
  -9   2   1  451.55   18.50
   9   2  -1  437.36   19.80
  -9   2   1  456.35   17.50
   8  -2  -1  527.35   19.00
  -8  -2   1  539.65   16.90
  -8  -2   1  529.95   15.80
  -8  -2   1  543.05   19.10
   8  -2  -1  550.44   21.30
  -8   2   1  563.14   16.70
  -8   2   1  560.64   20.20
   8   2  -1  540.45   19.20
  -8   2   1  536.85   16.30
  -8   2   1  516.95   19.00
   8   2  -1  537.75   21.30
   7  -2  -1    4.80    4.30
   7  -2  -1   -0.80    3.10
  -7  -2   1    0.20    2.80
  -7   2   1    3.40    1.40
   7   2  -1    5.30    3.10
  -7   2   1    2.40    1.60
   7   2  -1    2.80    4.00
  -7   2   1    4.20    3.10
  -7   2   1    3.30    2.90
  -6  -2   1 2271.47   66.09
  -6  -2   1 2325.67   65.29
   6  -2  -1 2412.76   69.09
  -6  -2   1 2446.46   67.89
   6  -2  -1 2439.66   67.79
   6   2  -1 2425.96   66.09
  -6   2   1 2289.57   65.59
  -6   2   1 2443.86   68.59
   6   2  -1 2472.15   67.79
   6   2  -1 2566.74   68.99
  -6   2   1 2418.66   67.79
  -6   2   1 2369.46   66.09
   5  -2  -1  741.83   22.50
  -5  -2   1  706.63   22.40
  -5  -2   1  708.23   21.20
   5  -2  -1  765.32   23.70
  -5   2   1  739.83   22.50
   5   2  -1  714.43   22.40
   5   2  -1  747.53   23.30
  -5   2   1  736.53   23.10
   5   2  -1  744.83   21.20
  -5   2   1  766.42   21.30
  -5   2   1  741.73   20.70
  -4  -2   1 1301.57   42.90
   4  -2  -1 1591.44   43.10
   4  -2  -1 1589.74   42.20
  -4  -2   1 1430.46   41.10
   4   2  -1 1569.84   42.90
   4   2  -1 1559.14   42.20
  -4   2   1 1480.85   41.20
   4   2  -1 1489.25   41.10
  -4   2   1 1382.26   43.90
  -4   2   1 1523.65   42.20
   3  -2  -1 5502.25  158.88
   3  -2  -1 5962.70  160.78
  -3  -2   1 5564.24  157.48
  -3  -2   1 5954.90  159.68
   3  -2  -1 5997.90  158.18
   3   2  -1 6136.99  160.58
   3   2  -1 5750.12  157.58
  -3   2   1 5333.37  157.88
  -3   2   1 6054.09  159.58
  -3   2   1 5995.20  160.38
   2  -2  -1  336.07   10.00
   2  -2  -1  338.37    9.90
  -2  -2   1  335.87   10.10
  -2  -2   1  341.27    9.70
   2  -2  -1  344.87   10.40
  -2   2   1  329.67    9.80
  -2   2   1  334.07   10.30
   2   2  -1  311.37   10.00
   2   2  -1  328.97    9.70
  -2   2   1  347.27   10.10
   1  -2  -1 4415.76  120.19
  -1  -2   1 4484.95  120.49
   1  -2  -1 4376.26  121.19
   1  -2  -1 4488.55  119.69
  -1  -2   1 4238.28  119.69
   1  -2  -1 4355.06  119.79
   1  -2  -1 4387.96  118.89
  -1  -2   1 4353.46  120.39
  -1   2   1 4341.47  119.89
   1   2  -1 4465.75  119.89
  -1   2   1 4260.77  118.79
  -1   2   1 4383.86  120.39
  -1   2   1 4458.85  119.79
   1   2  -1 4394.36  120.49
   1   2  -1 4416.06  120.29
  -1   2   1 4342.27  120.09
   0  -2  -1 9671.33  265.27
   0  -2  -1 9597.44  266.77
   0  -2  -1 9999.00  267.97
  -1  -2  -1   15.10    0.90
   1  -2   1   15.00    1.10
  -1  -2  -1   16.80    1.10
   1  -2   1   14.70    1.20
   1  -2   1   16.20    1.70
  -1  -2  -1   15.50    1.10
  -1  -2  -1   16.20    1.10
  -1   2  -1   20.70    1.70
   1   2   1   16.90    1.10
  -1   2  -1   17.70    1.10
   1   2   1   15.70    1.10
  -1   2  -1   14.30    1.20
   1   2   1   14.80    1.10
   1   2   1   16.00    1.10
  -2  -2  -1  243.08    7.60
  -2  -2  -1  236.58    7.30
   2  -2   1  235.48    7.70
   2  -2   1  237.98    7.20
   2  -2   1  242.78    8.40
  -2  -2  -1  230.08    7.30
   2   2   1  234.78    7.20
  -2   2  -1  242.28    7.20
   2   2   1  246.98    7.70
   2   2   1  246.68    7.40
  -2   2  -1  238.78    8.40
  -3  -2  -1  138.19    5.60
  -3  -2  -1  133.69    5.00
   3  -2   1  136.89    5.50
   3  -2   1  133.89    4.80
  -3  -2  -1  142.49    5.10
   3  -2   1  146.19    6.60
   3   2   1  143.59    6.40
   3   2   1  138.49    5.00
  -3   2  -1  149.29    6.80
  -3   2  -1  140.49    4.80
   3   2   1  142.89    5.60
  -4  -2  -1  118.99    5.20
  -4  -2  -1  118.39    6.20
   4  -2   1  125.19    5.80
  -4  -2  -1  120.59    4.90
   4  -2   1  135.39    7.10
   4  -2   1  121.69    4.60
  -4   2  -1  115.59    5.60
  -4   2  -1  120.39    6.70
   4   2   1  117.69    5.50
   4   2   1  135.49    5.00
   4   2   1  130.79    6.60
  -4   2  -1  123.49    4.60
  -5  -2  -1 4825.12  135.29
   5  -2   1 5075.69  136.49
  -5  -2  -1 5109.89  135.69
  -5  -2  -1 4931.21  136.39
   5  -2   1 5265.77  138.09
  -5  -2  -1 4791.92  134.79
  -5  -2  -1 4915.01  137.19
   5  -2   1 4454.15  138.69
   5   2   1 5160.58  136.49
   5   2   1 5190.98  137.79
  -5   2  -1 5075.39  137.89
  -5   2  -1 4932.61  136.49
  -5   2  -1 5090.49  136.89
  -6  -2  -1 1244.08   35.70
  -6  -2  -1 1330.27   38.70
   6  -2   1 1214.48   38.40
   6  -2   1 1330.47   40.50
  -6  -2  -1 1315.97   37.20
  -6  -2  -1 1282.67   39.50
  -6  -2  -1 1425.46   38.00
   6  -2   1 1241.08   36.70
  -6   2  -1 1309.67   40.10
  -6   2  -1 1338.37   38.80
  -6   2  -1 1277.87   36.70
   6   2   1 1396.16   40.60
   6   2   1 1374.36   38.80
  -7  -2  -1  874.61   27.80
  -7  -2  -1  928.91   27.10
  -7  -2  -1  899.61   26.10
   7  -2   1  865.51   25.50
   7  -2   1  910.71   30.00
   7  -2   1  867.51   27.80
  -7  -2  -1  856.81   24.40
  -7   2  -1  897.21   28.00
  -7   2  -1  889.21   25.70
  -7   2  -1  885.41   29.30
   7   2   1  863.61   29.60
  -7   2  -1  872.21   25.40
   7   2   1  904.61   28.00
  -8  -2  -1 1213.98   34.90
  -8  -2  -1 1285.37   36.80
  -8  -2  -1 1296.77   39.00
   8  -2   1 1318.57   41.50
   8  -2   1 1220.68   38.70
  -8  -2  -1 1353.86   38.10
  -8   2  -1 1081.99   37.00
   8   2   1 1263.17   38.80
   8   2   1 1332.17   41.40
  -8   2  -1 1328.97   38.70
  -8   2  -1 1277.57   36.40
  -8   2  -1 1351.66   39.20
  -8   2  -1 1251.87   40.30
   9  -2   1  207.08   14.50
   9  -2   1  181.48   10.60
  -9  -2  -1  204.88    8.90
  -9  -2  -1  215.68   10.80
  -9  -2  -1  196.68    6.70
  -9  -2  -1  219.28   11.20
   9   2   1  216.58   11.50
  -9   2  -1  214.38   11.60
  -9   2  -1  193.78   12.80
  -9   2  -1  206.48    8.00
   9   2   1  216.28   14.50
  -9   2  -1  198.38    8.30
  -9   2  -1  198.98   11.30
 -10  -2  -1  731.83   23.10
  10  -2   1  725.93   28.20
 -10  -2  -1  728.33   20.70
 -10  -2  -1  709.03   25.90
  10  -2   1  748.93   40.30
 -10  -2  -1  736.03   24.90
 -10   2  -1  732.73   25.90
  10   2   1  732.63   26.10
 -10   2  -1  730.53   22.60
 -10   2  -1  735.13   22.00
 -10   2  -1  722.43   27.50
 -10   2  -1  732.03   26.10
 -11  -2  -1  658.23   23.70
 -11  -2  -1  661.73   25.10
 -11  -2  -1  633.44   21.10
 -11   2  -1  630.74   26.20
 -11   2  -1  639.54   19.90
 -11   2  -1  665.63   24.70
 -11   2  -1  599.24   26.00
 -11   2  -1  637.34   20.60
 -12  -2  -1   63.39    7.60
 -12  -2  -1   58.89    8.70
 -12   2  -1   61.99    9.50
 -12   2  -1   68.99    6.50
 -12   2  -1   64.19    6.60
 -12   2  -1   81.79   11.20
 -13  -2  -1  138.09    9.30
 -13  -2  -1  115.19   13.90
 -13   2  -1  133.49    8.70
 -13   2  -1  134.19   13.40
 -14  -2  -1   13.20    4.90
 -14  -2  -1   14.20    8.60
 -14   2  -1    9.10    8.40
 -14   2  -1   11.40    4.30
 -15  -2  -1   58.49   10.30
 -15  -2  -1   79.29    9.70
 -15   2  -1   82.79   11.40
 -15   2  -1   93.19    8.60
 -15  -3   1    4.00    9.60
 -15  -3   1    5.20    4.70
 -15   3   1   -3.60    8.80
 -14  -3   1    1.90    4.00
 -14  -3   1  -19.20    7.50
 -14   3   1    0.80    7.40
 -14   3   1   -6.00    3.30
 -13  -3   1   -1.30    3.40
 -13  -3   1    5.80    7.20
 -13  -3   1   -1.70    7.40
 -13   3   1    2.10    3.10
 -13   3   1   -2.10    3.50
 -13   3   1   -2.00    5.80
 -12  -3   1    0.90    2.00
 -12  -3   1   -2.70    3.20
 -12  -3   1  -10.90    6.10
 -12  -3   1    5.00    6.30
 -12   3   1   -1.00    3.40
 -12   3   1  -10.40    5.80
 -12   3   1   -1.70    2.70
 -11  -3   1   20.10    2.30
 -11  -3   1   21.70    6.20
 -11  -3   1   20.60    3.80
 -11  -3   1   23.60    6.60
  11   3  -1   11.80    6.30
 -11   3   1   13.20    6.20
 -11   3   1   19.00    6.20
 -11   3   1   21.50    3.60
 -11   3   1   18.10    3.10
 -10  -3   1   96.19    9.80
 -10  -3   1   81.29    8.80
  10  -3  -1   78.99    9.90
 -10  -3   1   84.39    4.20
 -10  -3   1   88.39    6.20
 -10   3   1   96.09    5.30
 -10   3   1   89.19    6.10
  10   3  -1   93.59    8.50
 -10   3   1   78.99    8.90
 -10   3   1   83.19    9.90
   9  -3  -1   -5.40    3.50
  -9  -3   1   -4.20    3.90
   9  -3  -1   11.10    6.00
  -9  -3   1   -1.60    2.00
  -9  -3   1   -1.30    1.40
  -9  -3   1    0.30    3.50
  -9   3   1    1.60    4.40
  -9   3   1    1.60    3.00
  -9   3   1   -3.10    2.10
  -9   3   1    1.50    1.70
   9   3  -1    2.80    5.80
   9   3  -1    4.80    4.10
  -8  -3   1   78.09    5.00
   8  -3  -1   72.29    7.00
   8  -3  -1   67.49    8.90
  -8  -3   1   75.79    6.30
  -8  -3   1   75.69    3.50
  -8  -3   1   64.59    6.80
  -8   3   1   77.79    4.10
   8   3  -1   69.99    9.10
  -8   3   1   76.39    4.80
  -8   3   1   85.39    7.90
  -8   3   1   69.19    6.70
   8   3  -1   68.09    6.30
   7  -3  -1   27.00    5.00
  -7  -3   1   34.60    4.60
  -7  -3   1   26.30    4.10
   7  -3  -1   28.10    4.20
  -7  -3   1   32.50    3.40
  -7  -3   1   33.10    2.30
  -7   3   1   21.50    3.70
   7   3  -1   32.90    5.10
  -7   3   1   30.10    3.60
   7   3  -1   34.70    3.70
  -7   3   1   30.70    4.50
   7   3  -1   26.10    3.80
  -7   3   1   32.00    3.60
  -6  -3   1  147.59    5.90
  -6  -3   1  139.29    7.30
  -6  -3   1  161.78    4.90
   6  -3  -1  134.59    8.70
   6  -3  -1  145.99    7.50
  -6   3   1  126.39    7.10
   6   3  -1  136.49    8.60
   6   3  -1  144.99    7.50
  -6   3   1  137.19    8.00
  -6   3   1  143.89    6.10
  -6   3   1  143.09    5.20
  -5  -3   1  139.19    6.70
   5  -3  -1  141.69    7.90
  -5  -3   1  141.49    5.60
   5  -3  -1  146.89    6.80
  -5   3   1  154.38    5.80
  -5   3   1  145.39    7.50
   5   3  -1  139.49    7.80
   5   3  -1  142.99    7.70
   5   3  -1  140.39    5.60
  -5   3   1  141.49    6.70
   4  -3  -1  160.08    7.20
  -4  -3   1  156.48    6.50
   4  -3  -1  139.79    6.30
   4  -3  -1  152.08    6.30
  -4   3   1  152.38    6.30
   4   3  -1  158.18    6.40
  -4   3   1  142.99    8.00
   4   3  -1  153.28    5.50
  -4   3   1  154.28    5.70
  -3  -3   1 1986.60   56.69
  -3  -3   1 2000.70   56.19
   3  -3  -1 2112.79   56.69
   3  -3  -1 2215.48   57.39
   3  -3  -1 1991.90   56.29
   3   3  -1 1959.10   56.59
  -3   3   1 2082.59   57.29
  -3   3   1 2072.09   56.29
   3   3  -1 2092.59   56.19
  -2  -3   1  260.17    6.90
   2  -3  -1  239.08    7.70
   2  -3  -1  246.28    7.40
  -2  -3   1  240.88    7.60
  -2  -3   1  244.18    7.50
   2  -3  -1  245.68    7.70
   2  -3  -1  249.28    8.00
  -2  -3   1  251.27    7.80
   2   3  -1  244.28    7.60
  -2   3   1  242.78    7.70
  -2   3   1  243.58    7.70
  -2   3   1  248.28    8.10
   2   3  -1  257.47    7.80
  -1  -3   1  271.07    7.90
  -1  -3   1  273.27    8.00
   1  -3  -1  275.57    8.00
   1  -3  -1  266.47    7.90
   1  -3  -1  263.37    8.10
  -1  -3   1  271.47    8.00
   1  -3  -1  277.67    7.80
  -1  -3   1  264.97    8.10
   1  -3  -1  275.97    7.80
  -1   3   1  268.47    7.80
  -1   3   1  277.17    7.80
   1   3  -1  279.07    8.00
  -1   3   1  269.17    7.90
   1   3  -1  272.07    7.60
   1   3  -1  271.97    8.00
   1   3  -1  277.27    8.10
  -1   3   1  276.67    8.10
   0  -3   1   33.50    1.90
   0  -3   1   38.20    1.60
   0  -3  -1   34.90    1.70
   0  -3  -1   37.80    1.60
   0  -3  -1   43.90    1.60
   0  -3  -1   34.40    1.70
   0  -3  -1   35.50    1.70
   0  -3   1   34.60    1.70
   0   3  -1   34.60    2.00
   0   3   1   36.70    1.70
   0   3   1   40.70    1.60
   0   3  -1   36.70    1.70
   0   3   1   34.50    1.60
   0   3  -1   37.80    1.60
   0   3  -1   35.10    1.50
   0   3   1   36.40    1.70
   0   3   1   36.10    1.70
  -1  -3  -1  333.67    9.60
  -1  -3  -1  361.16   10.00
  -1  -3  -1  337.77    9.60
  -1  -3  -1  326.87    9.80
   1  -3   1  329.57    9.20
   1  -3   1  333.57    9.80
   1  -3   1  331.87    9.80
   1  -3   1  346.17   10.30
  -1  -3  -1  327.37    9.40
  -1  -3  -1  336.67    9.80
   1   3   1  326.57    9.60
   1   3   1  337.97    9.80
  -1   3  -1  323.17    9.20
  -1   3  -1  340.87    9.70
   1   3   1  344.27    9.60
   1   3   1  324.17    9.40
  -1   3  -1  329.67    9.80
   1   3   1  336.07    9.80
  -1   3  -1  344.57   10.40
  -1   3  -1  324.67    9.80
   1   3   1  338.57    9.60
   2  -3   1 2497.35   69.49
   2  -3   1 2575.74   69.79
  -2  -3  -1 2553.24   68.99
  -2  -3  -1 2463.25   69.29
  -2  -3  -1 2578.44   69.39
   2  -3   1 2634.44   70.19
  -2   3  -1 2465.05   69.49
  -2   3  -1 2560.54   70.29
  -2   3  -1 2510.05   69.19
   2   3   1 2562.84   69.59
   2   3   1 2592.64   69.29
   2   3   1 2496.95   69.39
   2   3   1 2642.34   69.19
   2   3   1 2526.65   69.29
  -3  -3  -1  348.17   12.40
  -3  -3  -1  381.16   12.30
   3  -3   1  389.36   11.80
   3  -3   1  396.26   12.40
   3  -3   1  426.86   13.50
  -3  -3  -1  395.86   11.70
   3   3   1  409.16   13.10
   3   3   1  395.16   11.70
  -3   3  -1  375.06   12.30
   3   3   1  393.66   12.30
   3   3   1  425.76   12.00
  -3   3  -1  396.96   11.80
  -4  -3  -1    5.60    1.30
   4  -3   1    9.30    2.30
   4  -3   1    7.60    2.70
  -4  -3  -1    7.30    2.20
  -4  -3  -1    8.60    1.70
   4   3   1   12.00    1.70
   4   3   1    8.30    2.60
  -4   3  -1    7.90    2.10
   4   3   1    6.60    2.10
  -4   3  -1    7.60    1.30
  -4   3  -1    9.50    2.70
   5  -3   1   60.39    4.50
  -5  -3  -1   44.80    4.20
  -5  -3  -1   45.30    3.70
   5  -3   1   60.39    3.40
   5  -3   1   63.79    6.20
  -5   3  -1   54.49    5.50
  -5   3  -1   53.19    4.30
   5   3   1   51.39    5.90
  -5   3  -1   58.79    3.40
   5   3   1   56.49    4.70
   6  -3   1  452.35   17.20
  -6  -3  -1  433.26   15.50
  -6  -3  -1  482.35   14.80
   6  -3   1  454.25   15.50
   6  -3   1  438.76   13.90
  -6  -3  -1  442.86   14.20
  -6   3  -1  417.86   15.30
  -6   3  -1  450.65   17.20
   6   3   1  449.06   15.60
  -6   3  -1  437.16   13.80
   6   3   1  458.55   17.30
   7  -3   1  260.37   11.10
  -7  -3  -1  264.27   11.40
   7  -3   1  253.47   13.30
   7  -3   1  255.17    9.20
  -7  -3  -1  263.77    9.70
  -7  -3  -1  274.97   10.50
   7   3   1  249.28   13.20
  -7   3  -1  269.57   11.50
   7   3   1  264.87   11.40
  -7   3  -1  252.27   12.80
  -7   3  -1  260.17    9.10
   8  -3   1  113.89    8.40
  -8  -3  -1  127.99    6.50
   8  -3   1  103.19    5.80
  -8  -3  -1  124.89    7.90
   8  -3   1  106.69   10.70
  -8  -3  -1  125.99    8.50
  -8   3  -1  129.09    8.40
  -8   3  -1  107.29    5.80
   8   3   1  134.09    8.60
  -8   3  -1  125.19    8.80
  -8   3  -1  115.19    5.80
  -8   3  -1  117.99    9.90
   8   3   1   95.29   10.90
  -9  -3  -1  134.99    7.00
   9  -3   1  146.19   12.60
  -9  -3  -1  139.89    9.10
   9  -3   1  113.49    9.50
  -9  -3  -1  125.49    9.70
   9   3   1  129.59    9.50
  -9   3  -1  127.49    6.40
  -9   3  -1  127.39    9.70
   9   3   1  100.09   12.50
  -9   3  -1  144.49    9.50
  -9   3  -1  122.19   10.50
  -9   3  -1  121.09    6.30
 -10  -3  -1  350.36   13.30
 -10  -3  -1  385.36   16.60
 -10  -3  -1  358.66   15.30
 -10   3  -1  366.56   16.10
 -10   3  -1  352.76   12.40
 -10   3  -1  335.77   16.50
 -10   3  -1  338.37   17.60
  10   3   1  343.17   16.00
 -10   3  -1  336.07   12.50
 -11  -3  -1   -3.10    3.10
 -11  -3  -1    8.20    6.00
 -11  -3  -1    4.50    5.90
 -11   3  -1    1.00    5.80
 -11   3  -1   -2.90    2.90
 -11   3  -1    0.20    3.00
 -11   3  -1    1.10    6.20
  11   3   1    0.40    5.90
 -12  -3  -1   39.20    8.00
 -12  -3  -1   41.70    5.30
 -12  -3  -1   40.60    9.10
 -12   3  -1   41.70    8.20
 -12   3  -1   22.50    7.80
 -12   3  -1   44.50    4.70
 -12   3  -1   51.89    6.60
 -13  -3  -1   -3.90    7.30
 -13  -3  -1    6.70    3.90
 -13   3  -1   -1.70    3.30
 -13   3  -1   -2.90    7.20
 -13   3  -1    6.70    6.40
 -14  -3  -1   -7.00    4.30
 -14  -3  -1    7.10    8.30
 -14   3  -1   -9.00    7.40
 -14   3  -1    8.00    4.00
 -15  -3  -1   20.40    5.60
 -15  -3  -1   22.40    9.90
 -15   3  -1   18.70    9.10
 -15   3  -1   23.70    5.60
 -15  -4   1   14.60    9.60
 -15  -4   1    5.10    8.40
 -15   4   1   -5.60    7.30
 -14  -4   1  101.49    9.20
 -14  -4   1   99.09   12.10
 -14   4   1   91.29    7.20
 -14   4   1   80.39   10.40
 -13  -4   1   34.80    8.10
 -13  -4   1   45.50    5.50
 -13  -4   1   40.60    8.80
 -13   4   1   39.60    4.30
 -13   4   1   55.69    7.50
 -13   4   1   43.60    8.00
 -12  -4   1  120.89    8.60
 -12  -4   1  135.39   12.40
 -12  -4   1  126.09   13.10
 -12   4   1  108.59    6.90
 -12   4   1  119.49    8.40
 -12   4   1  105.89   11.90
 -11  -4   1  592.64   23.30
 -11  -4   1  612.64   21.50
 -11  -4   1  575.04   19.50
 -11   4   1  584.34   19.30
 -11   4   1  587.34   18.30
 -11   4   1  566.84   23.90
 -11   4   1  575.74   23.00
 -10  -4   1   52.89    7.20
 -10  -4   1   46.30    5.50
  10  -4  -1   57.19    8.70
 -10  -4   1   47.20    2.90
 -10  -4   1   46.90    5.80
 -10   4   1   57.09    5.70
 -10   4   1   53.49    4.50
 -10   4   1   50.29    6.60
 -10   4   1   45.30    7.00
  10   4  -1   42.10    6.20
  -9  -4   1   31.10    4.50
   9  -4  -1   30.40    6.70
  -9  -4   1   35.90    5.70
  -9  -4   1   23.10    2.40
  -9  -4   1   25.80    3.40
   9  -4  -1   20.70    4.30
   9   4  -1   26.10    7.20
  -9   4   1   32.00    4.10
   9   4  -1   29.10    5.60
  -9   4   1   21.60    4.40
  -9   4   1   35.60    5.70
  -9   4   1   24.40    3.30
   8  -4  -1  192.78   12.00
  -8  -4   1  214.38   10.50
  -8  -4   1  206.38    8.40
   8  -4  -1  202.68   10.20
  -8  -4   1  207.08    6.50
  -8  -4   1  183.58    9.90
  -8   4   1  206.98    8.30
  -8   4   1  197.78   10.20
   8   4  -1  209.98   12.10
  -8   4   1  200.48    7.30
   8   4  -1  206.78   10.30
   8   4  -1  213.08    8.40
  -8   4   1  211.78   11.30
  -7  -4   1   31.40    3.60
   7  -4  -1   34.70    5.40
   7  -4  -1   36.70    4.50
  -7  -4   1   38.70    4.50
  -7  -4   1   31.50    2.20
  -7  -4   1   31.50    4.40
  -7   4   1   31.40    3.80
   7   4  -1   39.40    4.00
  -7   4   1   27.40    3.90
   7   4  -1   31.90    4.20
   7   4  -1   36.60    5.80
  -7   4   1   40.30    5.30
   6  -4  -1 1168.78   35.50
  -6  -4   1 1132.49   33.00
  -6  -4   1 1182.28   32.90
  -6  -4   1 1136.59   34.30
   6  -4  -1 1132.79   34.20
  -6   4   1 1100.59   34.20
   6   4  -1 1190.08   33.00
  -6   4   1 1175.28   35.50
  -6   4   1 1175.28   33.10
   6   4  -1 1151.58   34.70
   6   4  -1 1170.58   35.50
   5  -4  -1 2601.54   71.79
   5  -4  -1 2616.84   70.49
  -5  -4   1 2467.75   68.99
  -5  -4   1 2434.36   70.29
  -5  -4   1 2413.96   69.39
   5  -4  -1 2441.36   69.49
   5   4  -1 2625.14   70.49
  -5   4   1 2510.35   69.49
  -5   4   1 2491.65   70.39
   5   4  -1 2664.83   71.39
  -5   4   1 2544.85   71.39
   5   4  -1 2511.35   69.49
   4  -4  -1    9.70    1.60
  -4  -4   1   11.60    1.60
   4  -4  -1   17.40    2.70
   4  -4  -1   21.60    3.20
  -4  -4   1   13.80    1.80
  -4  -4   1   16.60    2.40
  -4   4   1   17.30    1.90
  -4   4   1   15.80    2.80
   4   4  -1   13.90    2.20
  -4   4   1   17.60    2.30
   4   4  -1   16.30    1.80
  -3  -4   1   57.79    3.00
   3  -4  -1   65.39    4.00
  -3  -4   1   59.59    2.10
  -3  -4   1   56.69    3.30
   3  -4  -1   58.69    3.30
  -3   4   1   58.09    3.10
  -3   4   1   52.79    4.00
  -3   4   1   54.79    3.30
   3   4  -1   54.79    3.20
   3   4  -1   56.59    3.00
   2  -4  -1 2422.76   66.29
  -2  -4   1 2427.06   66.49
  -2  -4   1 2467.75   66.89
   2  -4  -1 2328.97   66.69
  -2  -4   1 2380.76   66.59
  -2  -4   1 2505.85   66.69
   2  -4  -1 2544.45   66.99
   2  -4  -1 2511.75   66.59
   2   4  -1 2454.65   66.59
   2   4  -1 2456.75   66.49
  -2   4   1 2452.05   66.99
   2   4  -1 2500.75   66.59
  -2   4   1 2430.16   66.49
  -2   4   1 2343.17   66.69
  -1  -4   1  311.87    9.20
   1  -4  -1  311.07    8.80
   1  -4  -1  313.07    9.20
   1  -4  -1  311.87    8.90
  -1  -4   1  310.57    9.30
  -1  -4   1  311.27    9.00
   1  -4  -1  305.07    9.30
  -1  -4   1  307.57    9.00
   1  -4  -1  310.67    9.10
   1   4  -1  318.27    9.30
   1   4  -1  309.47    9.00
  -1   4   1  304.07    9.00
  -1   4   1  314.47    9.30
   1   4  -1  285.57    9.10
  -1   4   1  319.27    9.00
  -1   4   1  296.87    9.30
  -1   4   1  304.77    9.10
  -1   4   1  313.07    8.70
   1   4  -1  307.27    9.00
   0  -4   1 3674.63   97.79
   0  -4  -1 3637.44   99.39
   0  -4   1 3484.25   97.49
   0  -4  -1 3428.76   97.89
   0  -4  -1 3545.55   98.29
   0  -4  -1 3570.44   98.39
   0  -4   1 3650.83   99.79
   0  -4   1 3513.95   97.19
   0   4   1 3693.83   99.09
   0   4   1 3604.44   97.89
   0   4   1 3749.72   99.39
   0   4  -1 3537.45   98.09
   0   4   1 3505.65   97.69
   0   4  -1 3475.75   97.59
   0   4  -1 3584.34   99.09
   0   4   1 3728.53   99.59
   0   4  -1 3558.54   99.19
   0   4  -1 3504.55   97.19
   0   4  -1 3633.34   97.89
  -1  -4  -1  156.28    5.00
  -1  -4  -1  146.59    5.10
   1  -4   1  158.48    5.70
  -1  -4  -1  150.98    5.20
  -1  -4  -1  151.38    4.80
   1  -4   1  160.78    5.10
  -1  -4  -1  163.38    4.90
   1  -4   1  153.08    4.60
   1   4   1  159.88    4.90
   1   4   1  156.78    5.20
   1   4   1  151.18    4.80
   1   4   1  157.88    4.70
  -1   4  -1  160.08    5.00
   1   4   1  147.19    4.90
  -1   4  -1  135.09    5.00
  -1   4  -1  153.08    4.60
   1   4   1  150.58    5.10
  -1   4  -1  150.38    5.70
   2  -4   1   48.80    3.40
  -2  -4  -1   47.40    2.10
  -2  -4  -1   54.19    2.50
   2  -4   1   45.30    1.70
  -2  -4  -1   48.10    2.60
   2  -4   1   44.80    2.60
  -2  -4  -1   46.80    1.90
   2  -4   1   47.30    2.70
  -2  -4  -1   50.99    2.80
   2   4   1   50.79    1.80
  -2   4  -1   47.20    2.80
  -2   4  -1   46.60    3.70
   2   4   1   47.00    2.60
   2   4   1   51.19    2.20
  -2   4  -1   45.10    2.60
  -3  -4  -1 2053.69   56.29
   3  -4   1 2195.98   57.49
  -3  -4  -1 2036.90   55.59
   3  -4   1 2056.79   56.49
  -3  -4  -1 1977.00   56.09
   3   4   1 2044.90   56.29
  -3   4  -1 2032.80   57.69
  -3   4  -1 1975.50   56.39
   3   4   1 1975.10   55.49
  -3   4  -1 2003.30   55.99
   3   4   1 2075.59   56.09
   4  -4   1  539.55   17.40
  -4  -4  -1  549.45   16.20
  -4  -4  -1  544.95   16.50
   4  -4   1  567.54   18.50
   4  -4   1  561.54   16.50
  -4  -4  -1  515.55   17.00
   4   4   1  563.14   17.20
   4   4   1  565.94   16.50
   4   4   1  532.05   19.30
  -4   4  -1  554.74   17.20
  -4   4  -1  565.74   16.40
  -4   4  -1  555.74   18.50
   5  -4   1 1854.71   51.79
   5  -4   1 1762.42   50.59
  -5  -4  -1 1756.52   50.79
   5  -4   1 1875.41   53.29
  -5  -4  -1 1858.01   50.59
  -5  -4  -1 1782.12   51.59
   5   4   1 1821.72   50.69
  -5   4  -1 1830.62   51.79
   5   4   1 1897.01   52.89
  -5   4  -1 1741.63   50.49
   5   4   1 1875.51   51.89
  -5   4  -1 1808.92   53.09
  -6  -4  -1  437.36   13.70
   6  -4   1  429.76   14.90
  -6  -4  -1  398.96   13.40
   6  -4   1  399.46   16.20
  -6  -4  -1  405.96   14.50
   6  -4   1  403.36   13.10
   6   4   1  404.46   13.30
  -6   4  -1  392.96   14.50
  -6   4  -1  412.26   13.10
   6   4   1  409.26   14.90
   6   4   1  422.26   16.20
  -6   4  -1  418.86   16.20
  -7  -4  -1  289.27   10.30
   7  -4   1  272.47    9.90
  -7  -4  -1  280.07   11.00
   7  -4   1  266.17   11.70
  -7  -4  -1  261.27   11.60
   7  -4   1  272.37   13.80
   7   4   1  286.87   11.90
   7   4   1  294.27   13.90
  -7   4  -1  283.27    9.90
  -7   4  -1  289.27   13.70
  -7   4  -1  290.17   12.00
  -8  -4  -1  466.95   15.40
   8  -4   1  451.15   14.90
   8  -4   1  420.96   19.30
  -8  -4  -1  478.55   16.10
   8  -4   1  442.16   18.00
  -8  -4  -1  453.55   17.20
   8   4   1  453.25   19.60
  -8   4  -1  475.95   17.10
  -8   4  -1  445.86   18.90
   8   4   1  458.55   17.20
  -8   4  -1  458.85   14.80
  -9  -4  -1  134.19    7.40
   9  -4   1  122.39   12.50
   9  -4   1  119.89    9.50
  -9  -4  -1  132.49    8.90
  -9  -4  -1  150.38   10.00
   9   4   1  131.69    9.60
  -9   4  -1  140.29   10.00
  -9   4  -1  136.29   11.30
  -9   4  -1  131.29    6.80
   9   4   1  110.99   12.40
  -9   4  -1  138.69    9.50
  -9   4  -1  136.89    6.60
 -10  -4  -1  686.63   24.30
 -10  -4  -1  664.03   21.30
 -10  -4  -1  646.94   22.50
  10   4   1  642.24   23.90
 -10   4  -1  661.63   25.70
 -10   4  -1  647.94   20.40
 -10   4  -1  630.24   23.50
 -10   4  -1  637.24   20.20
 -10   4  -1  626.84   24.00
 -11  -4  -1  386.46   16.90
 -11  -4  -1  365.36   14.50
 -11  -4  -1  385.96   18.30
 -11   4  -1  349.47   19.20
 -11   4  -1  377.56   13.60
 -11   4  -1  382.46   13.50
  11   4   1  344.27   17.60
 -12  -4  -1   40.20    5.40
 -12  -4  -1   42.70    7.60
 -12  -4  -1   39.90    8.30
 -12   4  -1   31.00    4.50
 -12   4  -1   31.10    8.30
 -12   4  -1   37.40    4.40
 -12   4  -1   45.90    8.20
 -13  -4  -1  179.08   15.70
 -13  -4  -1  173.68   14.80
 -13  -4  -1  194.68   10.90
 -13   4  -1  163.48   15.60
 -13   4  -1  202.48   14.90
 -13   4  -1  179.78    9.60
 -14  -4  -1   10.60    8.90
 -14   4  -1   20.00    8.90
 -14   4  -1   11.70    4.20
 -14   4  -1   12.60    8.00
 -15  -4  -1   51.39    7.00
 -15  -4  -1   44.20   10.70
 -15   4  -1   60.99   10.30
 -15  -5   1  243.08   19.90
 -15  -5   1  212.88   12.80
 -15   5   1  215.68   17.20
 -14  -5   1   14.00    4.80
 -14  -5   1   21.10    8.50
 -14   5   1    7.10    3.40
 -14   5   1    8.60    7.70
 -13  -5   1  207.28   14.40
 -13  -5   1  211.08   10.90
 -13  -5   1  206.88   16.00
 -13   5   1  191.88   14.00
 -13   5   1  162.38   15.80
 -13   5   1  200.28    9.00
 -13   5   1  194.88   10.70
 -12  -5   1  595.94   20.50
 -12  -5   1  631.24   25.10
 -12  -5   1  601.04   22.50
 -12   5   1  562.84   23.40
 -12   5   1  567.24   20.00
 -12   5   1  602.44   18.80
 -11  -5   1   22.50    5.90
 -11  -5   1   18.50    6.70
 -11  -5   1   14.20    3.70
  11   5  -1   11.80    6.10
 -11   5   1   23.40    7.00
 -11   5   1   16.00    2.90
 -11   5   1   16.40    4.00
  10  -5  -1  415.26   21.20
 -10  -5   1  416.86   15.10
 -10  -5   1  459.55   16.30
 -10  -5   1  446.66   18.30
 -10   5   1  431.86   13.70
 -10   5   1  436.26   15.00
 -10   5   1  411.16   17.50
  10   5  -1  404.56   17.30
 -10   5   1  403.86   18.50
  -9  -5   1   32.90    4.50
   9  -5  -1   28.40    7.00
  -9  -5   1   39.20    4.60
  -9  -5   1   34.50    5.80
   9  -5  -1   28.20    4.80
  -9   5   1   31.80    4.90
  -9   5   1   37.90    5.80
   9   5  -1   28.50    6.80
  -9   5   1   36.30    3.50
  -9   5   1   34.90    4.90
   9   5  -1   43.70    5.20
   9   5  -1   40.40    6.00
   8  -5  -1  399.56   15.40
  -8  -5   1  399.86   13.70
  -8  -5   1  418.36   15.80
  -8  -5   1  412.66   13.80
   8  -5  -1  417.66   17.60
   8   5  -1  373.26   15.10
  -8   5   1  398.56   13.60
  -8   5   1  406.76   12.50
  -8   5   1  391.36   15.40
   8   5  -1  396.96   17.60
  -8   5   1  394.36   16.70
   8   5  -1  403.26   13.60
   7  -5  -1 1293.07   38.90
  -7  -5   1 1339.67   37.20
   7  -5  -1 1327.57   40.60
  -7  -5   1 1283.77   37.50
  -7  -5   1 1262.17   35.60
  -7  -5   1 1254.17   38.90
  -7   5   1 1327.97   37.50
  -7   5   1 1278.67   39.00
   7   5  -1 1330.27   37.50
  -7   5   1 1318.17   40.30
   7   5  -1 1343.47   40.60
   7   5  -1 1322.27   39.10
  -6  -5   1  145.99    6.00
   6  -5  -1  158.48    9.20
   6  -5  -1  153.48    6.50
  -6  -5   1  148.69    6.40
   6  -5  -1  141.29    7.40
  -6  -5   1  136.79    7.40
  -6   5   1  151.78    7.50
   6   5  -1  153.58    6.50
   6   5  -1  159.68    9.20
  -6   5   1  152.58    8.60
  -6   5   1  163.28    6.80
   6   5  -1  146.99    8.70
  -5  -5   1 2692.63   74.19
   5  -5  -1 2763.82   74.19
  -5  -5   1 2650.63   72.49
   5  -5  -1 2557.74   73.39
  -5  -5   1 2558.94   73.29
  -5   5   1 2710.83   74.19
  -5   5   1 2603.34   73.39
   5   5  -1 2591.64   73.29
  -5   5   1 2766.72   75.29
   5   5  -1 2763.82   74.29
   4  -5  -1 1200.48   34.00
   4  -5  -1 1227.58   34.30
  -4  -5   1 1184.38   33.80
  -4  -5   1 1116.49   34.20
  -4  -5   1 1180.28   32.70
  -4  -5   1 1122.49   32.70
  -4  -5   1 1178.78   33.80
   4  -5  -1 1258.07   35.20
  -4   5   1 1193.18   35.20
   4   5  -1 1262.07   34.40
   4   5  -1 1229.38   33.80
  -4   5   1 1232.68   34.00
  -4   5   1 1191.98   34.30
   3  -5  -1  546.05   15.80
   3  -5  -1  515.85   15.10
   3  -5  -1  547.35   16.40
  -3  -5   1  533.05   15.80
   3  -5  -1  508.35   15.70
  -3  -5   1  511.95   14.80
  -3  -5   1  527.55   15.50
  -3  -5   1  498.05   15.60
  -3   5   1  537.45   16.60
  -3   5   1  526.55   15.70
   3   5  -1  515.45   15.70
   3   5  -1  534.75   15.60
  -3   5   1  533.15   15.80
   2  -5  -1 1371.06   41.70
  -2  -5   1 1437.76   40.10
   2  -5  -1 1495.35   40.40
   2  -5  -1 1531.55   40.90
   2  -5  -1 1443.96   40.20
  -2  -5   1 1460.25   40.50
  -2   5   1 1499.15   40.80
  -2   5   1 1461.25   40.30
  -2   5   1 1460.85   40.10
   2   5  -1 1497.55   40.60
   2   5  -1 1529.05   40.50
  -2   5   1 1358.56   40.10
  -2   5   1 1490.25   41.00
   2   5  -1 1502.35   40.50
   1  -5  -1 4541.15  127.89
   1  -5  -1 4823.82  129.69
  -1  -5   1 4805.22  130.69
   1  -5  -1 4817.82  130.19
   1  -5  -1 4771.62  127.59
  -1  -5   1 4662.23  129.49
   1  -5  -1 4631.24  130.29
  -1  -5   1 4762.02  128.89
  -1  -5   1 4631.34  128.49
   1   5  -1 4416.66  127.79
  -1   5   1 4606.64  127.99
  -1   5   1 4650.03  127.69
   1   5  -1 4825.52  129.89
  -1   5   1 4727.73  129.29
   1   5  -1 4647.33  128.29
  -1   5   1 4648.04  127.29
   1   5  -1 4907.61  129.59
  -1   5   1 4679.63  129.09
   0  -5   1  715.53   20.50
   0  -5   1  735.43   20.10
   0  -5  -1  715.93   20.40
   0  -5  -1  704.23   20.40
   0  -5  -1  725.13   20.30
   0  -5  -1  715.33   20.40
   0  -5   1  706.63   20.40
   0  -5   1  717.33   20.80
   0   5  -1  734.23   20.40
   0   5   1  739.13   20.40
   0   5  -1  733.23   20.00
   0   5   1  704.63   20.40
   0   5  -1  714.33   20.20
   0   5  -1  714.33   20.40
   0   5   1  731.93   20.40
   0   5  -1  760.12   21.00
   0   5   1  743.73   20.30
   0   5   1  693.03   20.40
   0   5  -1  714.43   20.40
   0   5  -1  726.23   20.00
  -1  -5  -1 1748.93   48.30
   1  -5   1 1728.33   47.70
   1  -5   1 1773.32   48.30
  -1  -5  -1 1734.43   48.30
   1  -5   1 1821.12   48.10
  -1  -5  -1 1776.02   48.10
  -1  -5  -1 1767.92   47.90
   1  -5   1 1727.13   48.40
  -1  -5  -1 1731.83   48.00
   1  -5   1 1833.22   48.90
   1   5   1 1762.62   47.70
   1   5   1 1696.53   47.90
  -1   5  -1 1782.52   49.00
   1   5   1 1764.82   48.00
  -1   5  -1 1750.72   47.70
   1   5   1 1801.52   48.30
   1   5   1 1789.32   48.40
  -1   5  -1 1745.33   48.40
  -1   5  -1 1760.32   48.00
  -1   5  -1 1725.53   48.20
   1   5   1 1727.33   48.00
   2  -5   1  146.99    5.50
  -2  -5  -1  152.68    4.80
   2  -5   1  153.58    6.30
  -2  -5  -1  151.98    4.90
   2  -5   1  146.39    5.70
   2  -5   1  152.08    4.60
  -2  -5  -1  155.48    5.40
  -2  -5  -1  150.68    5.60
  -2  -5  -1  146.89    5.30
   2   5   1  159.68    5.70
  -2   5  -1  155.88    4.60
   2   5   1  159.68    5.60
  -2   5  -1  159.48    5.60
   2   5   1  155.28    5.20
  -2   5  -1  148.79    6.50
  -2   5  -1  143.79    5.50
   2   5   1  160.88    5.30
   2   5   1  160.48    4.80
   2   5   1  150.28    4.90
   3  -5   1 2364.16   66.09
  -3  -5  -1 2462.25   65.29
   3  -5   1 2627.64   67.49
  -3  -5  -1 2337.57   66.09
   3  -5   1 2460.25   66.59
  -3  -5  -1 2312.27   65.79
   3  -5   1 2410.36   65.39
  -3  -5  -1 2364.56   66.19
  -3  -5  -1 2363.36   65.29
   3   5   1 2379.56   66.19
   3   5   1 2456.55   66.09
  -3   5  -1 2501.65   67.69
  -3   5  -1 2367.76   66.39
  -3   5  -1 2424.06   66.09
   3   5   1 2400.66   65.19
   3   5   1 2426.86   66.29
   3   5   1 2279.47   65.29
   4  -5   1 3389.36   93.69
   4  -5   1 3301.67   96.79
   4  -5   1 3524.55   94.39
  -4  -5  -1 3345.97   94.09
  -4  -5  -1 3393.06   93.09
  -4  -5  -1 3401.76   93.79
   4   5   1 3474.05   93.79
   4   5   1 3268.97   92.99
  -4   5  -1 3551.54   95.79
   4   5   1 3512.05   94.29
  -4   5  -1 3367.56   93.59
   4   5   1 3619.64   95.29
  -4   5  -1 3460.15   94.39
   5  -5   1  111.39    5.20
  -5  -5  -1  130.69    5.20
   5  -5   1  119.69    6.40
   5  -5   1  125.19    8.00
  -5  -5  -1  121.09    6.40
  -5  -5  -1  104.09    5.50
   5   5   1  125.39    6.30
   5   5   1  115.99    7.60
  -5   5  -1  118.99    6.30
  -5   5  -1  116.89    5.30
  -5   5  -1  111.99    7.60
   5   5   1  116.69    5.70
   6  -5   1 1651.03   47.40
  -6  -5  -1 1616.84   45.90
  -6  -5  -1 1637.44   46.30
  -6  -5  -1 1562.84   47.10
   6  -5   1 1682.93   49.20
   6  -5   1 1626.24   46.10
   6   5   1 1675.73   47.80
   6   5   1 1629.94   46.10
  -6   5  -1 1614.64   48.90
  -6   5  -1 1556.14   47.30
  -6   5  -1 1643.04   46.00
   6   5   1 1722.83   49.00
  -7  -5  -1  942.61   29.40
  -7  -5  -1  964.40   27.90
   7  -5   1  968.60   31.60
  -7  -5  -1  920.21   28.00
   7  -5   1  908.81   27.70
   7  -5   1  948.51   29.50
  -7   5  -1  936.41   27.60
  -7   5  -1  963.40   29.60
   7   5   1  956.30   28.00
  -7   5  -1  907.41   31.20
   7   5   1  934.91   29.40
   7   5   1  948.61   31.20
   8  -5   1  181.48   10.10
  -8  -5  -1  181.88   10.20
  -8  -5  -1  201.98    9.10
  -8  -5  -1  197.18    8.60
   8  -5   1  186.08   12.70
   8  -5   1  190.48    8.20
  -8   5  -1  188.78    8.20
  -8   5  -1  191.38   10.00
  -8   5  -1  212.78   12.20
   8   5   1  189.18   10.10
   8   5   1  192.98   12.80
   9  -5   1  691.23   27.60
   9  -5   1  729.43   22.40
  -9  -5  -1  729.43   22.80
   9  -5   1  617.64   24.10
  -9  -5  -1  737.43   23.30
  -9  -5  -1  738.03   25.00
  -9   5  -1  747.03   22.20
   9   5   1  761.62   25.10
  -9   5  -1  731.33   24.70
   9   5   1  688.63   27.40
  -9   5  -1  703.83   26.60
 -10  -5  -1  229.98   12.00
 -10  -5  -1  228.58   10.70
 -10  -5  -1  238.58   13.50
 -10   5  -1  234.88    9.50
  10   5   1  252.27   13.50
 -10   5  -1  228.48   13.00
 -10   5  -1  225.98   10.10
 -10   5  -1  215.98   14.80
 -11  -5  -1  431.66   16.20
 -11  -5  -1  420.56   18.00
 -11  -5  -1  446.56   20.10
  11   5   1  401.36   19.00
 -11   5  -1  429.06   19.20
 -11   5  -1  430.76   15.50
 -11   5  -1  452.85   21.30
 -11   5  -1  435.86   15.00
 -12  -5  -1  745.83   28.50
 -12  -5  -1  738.43   26.50
 -12  -5  -1  731.83   24.50
 -12   5  -1  705.03   27.60
 -12   5  -1  710.43   23.40
 -12   5  -1  765.22   23.20
 -12   5  -1  713.13   29.60
 -13  -5  -1   19.40    8.50
 -13  -5  -1   12.40    4.60
 -13  -5  -1   11.00    7.40
 -13   5  -1   10.50    7.20
 -13   5  -1   -3.40    7.50
 -13   5  -1   14.00    3.50
 -14  -5  -1  103.99   10.00
 -14  -5  -1   96.69   12.30
 -14   5  -1  111.59    8.20
 -14   5  -1   78.89   12.60
 -14   5  -1  117.89   13.60
 -15  -6   1    0.60    5.20
 -15  -6   1   11.70   11.20
 -15   6   1    1.00    8.00
 -14  -6   1   44.60   10.70
 -14   6   1   43.80    8.80
 -14   6   1   16.90    9.10
 -13  -6   1   49.80    9.60
 -13  -6   1   63.69    8.10
 -13   6   1   69.29    5.80
 -13   6   1   69.19    9.60
 -13   6   1   73.29    8.80
 -13   6   1   71.39   10.30
 -12  -6   1   10.20    7.50
 -12  -6   1    0.80    3.90
 -12  -6   1    3.90    6.00
 -12   6   1    4.60    5.90
 -12   6   1   -0.10    2.70
 -12   6   1   -0.60    3.90
 -11  -6   1   15.10    6.90
 -11  -6   1   10.70    3.90
 -11  -6   1   13.80    5.50
 -11   6   1    6.80    3.80
 -11   6   1    8.90    5.80
 -11   6   1   14.30    2.80
  11   6  -1    6.20    6.30
 -11   6   1   11.40    6.60
 -10  -6   1    2.30    5.40
 -10  -6   1   -1.10    3.40
  10  -6  -1   -5.90    7.30
 -10  -6   1    4.10    4.10
 -10   6   1    0.40    2.00
  10   6  -1    2.60    4.90
 -10   6   1    0.30    3.00
 -10   6   1   -0.20    4.50
  10   6  -1   -2.30    3.00
 -10   6   1   10.70    5.80
   9  -6  -1   18.80    5.00
   9  -6  -1   22.00    6.90
  -9  -6   1   15.70    5.40
  -9  -6   1   17.30    3.30
  -9   6   1   21.90    5.50
   9   6  -1   16.30    3.30
  -9   6   1   16.40    3.20
  -9   6   1   21.10    2.40
   9   6  -1   17.10    6.70
  -9   6   1   23.00    4.90
   9   6  -1   22.50    4.80
  -8  -6   1   -0.60    4.00
  -8  -6   1    2.90    2.30
  -8  -6   1    8.30    2.70
   8  -6  -1    2.80    5.30
   8  -6  -1    5.60    3.70
  -8   6   1    3.70    3.30
  -8   6   1    3.70    4.20
  -8   6   1    5.20    2.60
   8   6  -1    8.50    3.90
   8   6  -1    3.70    2.50
   8   6  -1   10.30    5.20
  -7  -6   1    2.10    0.80
  -7  -6   1   -0.60    2.90
   7  -6  -1   -7.20    3.70
   7  -6  -1    1.80    2.70
  -7  -6   1    2.00    1.90
   7  -6  -1    1.70    2.00
  -7  -6   1    4.50    2.10
   7   6  -1    6.20    2.30
  -7   6   1    4.80    3.70
   7   6  -1    3.00    4.00
  -7   6   1    2.30    2.80
   7   6  -1   -2.80    2.90
  -7   6   1   -2.10    1.90
  -6  -6   1  566.44   18.00
   6  -6  -1  571.54   18.20
  -6  -6   1  574.04   17.00
   6  -6  -1  620.44   20.60
  -6  -6   1  593.54   19.10
  -6  -6   1  546.55   16.20
   6  -6  -1  588.24   19.00
  -6   6   1  557.14   20.00
   6   6  -1  579.44   19.00
  -6   6   1  595.24   18.20
  -6   6   1  571.14   19.00
   6   6  -1  594.94   18.00
  -5  -6   1  263.17    8.10
  -5  -6   1  282.07    9.60
  -5  -6   1  273.17    8.30
  -5  -6   1  284.87    9.70
   5  -6  -1  270.37   11.40
   5  -6  -1  272.67    9.80
   5  -6  -1  277.07   10.20
  -5  -6   1  264.87   10.30
   5   6  -1  275.57   10.30
  -5   6   1  257.27   11.00
  -5   6   1  268.77   10.10
  -5   6   1  281.97    9.80
   5   6  -1  281.97    9.60
   4  -6  -1  413.86   13.30
  -4  -6   1  398.16   13.00
   4  -6  -1  411.56   12.40
  -4  -6   1  397.16   13.30
  -4  -6   1  391.86   11.90
  -4  -6   1  425.46   13.10
   4  -6  -1  425.76   13.30
   4  -6  -1  434.86   14.30
  -4   6   1  429.36   13.30
   4   6  -1  410.16   13.10
   4   6  -1  427.76   13.40
  -4   6   1  422.06   14.40
  -4   6   1  418.56   13.30
   3  -6  -1  707.53   21.10
   3  -6  -1  694.93   20.30
   3  -6  -1  743.53   21.60
  -3  -6   1  734.13   20.90
  -3  -6   1  685.83   20.10
  -3  -6   1  707.23   20.90
   3  -6  -1  727.73   20.90
  -3  -6   1  703.53   20.90
  -3   6   1  700.73   21.00
  -3   6   1  725.33   20.80
  -3   6   1  699.13   21.80
   3   6  -1  736.03   20.90
   3   6  -1  752.52   21.00
   2  -6  -1   18.20    2.30
  -2  -6   1   21.30    1.90
  -2  -6   1   18.10    2.30
   2  -6  -1   22.00    2.60
  -2  -6   1   19.70    2.30
   2  -6  -1   17.20    1.80
  -2  -6   1   15.80    2.00
   2   6  -1   18.80    2.20
  -2   6   1   18.60    1.80
  -2   6   1   18.40    1.90
   2   6  -1   18.40    1.00
   2   6  -1   18.20    1.90
   2   6  -1   19.10    1.70
  -2   6   1   16.80    1.70
  -2   6   1   16.80    2.20
  -2   6   1   17.70    2.20
  -1  -6   1 1106.09   30.60
   1  -6  -1 1081.59   30.20
   1  -6  -1 1105.09   29.70
  -1  -6   1 1103.49   30.50
  -1  -6   1 1063.99   30.30
   1  -6  -1  998.20   31.20
   1  -6  -1  990.90   30.80
   1  -6  -1 1129.99   30.60
   1  -6  -1 1090.29   30.30
  -1   6   1 1132.19   30.70
  -1   6   1 1085.09   30.40
   1   6  -1 1143.49   30.50
  -1   6   1 1081.09   30.20
   1   6  -1 1092.19   30.60
  -1   6   1 1109.79   30.30
   1   6  -1 1111.29   30.00
   1   6  -1 1101.69   30.30
  -1   6   1 1047.20   29.50
  -1   6   1 1104.39   30.70
   0  -6   1 1563.04   41.70
   0  -6   1 1488.55   42.20
   0  -6   1 1535.15   43.50
   0  -6  -1 1501.05   42.00
   0  -6   1 1576.94   42.60
   0  -6  -1 1480.75   42.00
   0  -6  -1 1492.65   42.10
   0  -6  -1 1485.85   42.10
   0   6   1 1478.75   42.10
   0   6  -1 1562.34   42.20
   0   6   1 1561.94   42.10
   0   6   1 1536.65   42.00
   0   6   1 1536.35   42.10
   0   6   1 1503.45   42.10
   0   6  -1 1525.15   42.20
   0   6  -1 1544.25   42.70
   0   6  -1 1528.85   41.50
   0   6  -1 1548.45   41.90
   0   6  -1 1509.05   42.20
   0   6   1 1565.44   42.30
   0   6  -1 1525.35   41.60
   1  -6   1  332.47    9.50
  -1  -6  -1  266.47   10.30
  -1  -6  -1  319.87    9.90
   1  -6   1  326.07    9.90
  -1  -6  -1  318.87    9.70
   1  -6   1  313.07   10.40
   1  -6   1  307.67    9.90
   1  -6   1  311.57    9.30
  -1  -6  -1  317.17    9.60
  -1   6  -1  318.67   10.60
   1   6   1  310.27    9.60
  -1   6  -1  312.57    9.40
  -1   6  -1  323.07    9.30
   1   6   1  315.97    9.90
  -1   6  -1  317.57    9.80
   1   6   1  320.37    9.50
  -1   6  -1  314.47    9.90
   1   6   1  322.17    9.00
   1   6   1  321.77    9.90
   1   6   1  316.37    9.50
  -2  -6  -1 1079.19   30.50
   2  -6   1 1135.89   30.70
   2  -6   1 1080.69   30.80
   2  -6   1 1155.68   31.60
   2  -6   1 1053.49   29.80
  -2  -6  -1 1062.09   30.10
  -2  -6  -1 1080.99   29.90
  -2  -6  -1 1072.59   30.30
  -2  -6  -1 1029.60   30.70
   2   6   1 1129.29   30.50
  -2   6  -1 1047.20   30.60
   2   6   1 1137.09   30.90
  -2   6  -1 1054.59   30.70
   2   6   1 1149.78   30.40
   2   6   1 1076.99   30.00
  -2   6  -1 1077.69   29.80
   2   6   1 1063.49   30.00
  -2   6  -1 1087.19   31.80
  -2   6  -1 1100.99   30.80
   2   6   1 1119.69   30.90
  -3  -6  -1   91.59    3.40
  -3  -6  -1   93.79    4.30
   3  -6   1   88.19    4.40
   3  -6   1   94.09    4.60
  -3  -6  -1   93.59    3.30
  -3  -6  -1   84.69    4.10
  -3  -6  -1   84.59    4.30
   3  -6   1   89.09    3.20
   3  -6   1   95.39    5.50
   3   6   1   89.19    3.10
   3   6   1   87.79    3.40
   3   6   1   97.89    4.30
  -3   6  -1   89.19    4.50
  -3   6  -1   86.69    5.50
  -3   6  -1   93.99    4.50
   4  -6   1    9.70    1.80
   4  -6   1    9.10    3.10
  -4  -6  -1    6.80    1.50
  -4  -6  -1   10.20    2.00
  -4  -6  -1   11.40    2.30
  -4  -6  -1    9.40    1.40
   4  -6   1   10.00    2.40
  -4  -6  -1   10.90    1.10
   4  -6   1   11.60    1.60
   4   6   1   10.20    1.90
  -4   6  -1   11.40    2.20
  -4   6  -1   11.20    1.90
  -4   6  -1    6.20    2.80
   4   6   1    8.70    2.10
   4   6   1   10.40    1.40
  -5  -6  -1 1081.49   31.60
   5  -6   1 1097.99   31.60
   5  -6   1 1134.99   32.40
  -5  -6  -1  991.80   33.10
  -5  -6  -1 1103.19   30.70
   5  -6   1 1138.79   33.80
  -5   6  -1 1067.09   33.80
  -5   6  -1 1078.89   32.30
   5   6   1 1157.88   33.70
   5   6   1 1075.19   32.10
   5   6   1 1085.79   31.50
  -5   6  -1 1080.79   31.40
  -6  -6  -1  330.17   11.00
  -6  -6  -1  341.07   12.70
  -6  -6  -1  327.87   11.70
   6  -6   1  328.77   11.50
   6  -6   1  333.47   14.30
   6  -6   1  318.47   12.60
   6   6   1  332.47   14.30
  -6   6  -1  315.27   14.20
  -6   6  -1  328.27   12.60
   6   6   1  337.97   12.60
  -6   6  -1  332.47   11.50
   6   6   1  336.07   11.60
   7  -6   1  238.78   10.90
   7  -6   1  245.38    9.60
  -7  -6  -1  251.27    9.90
  -7  -6  -1  232.68   10.90
   7  -6   1  255.57   13.10
  -7  -6  -1  248.08    9.40
  -7   6  -1  235.38    9.40
   7   6   1  251.37   11.10
   7   6   1  253.47   13.20
  -7   6  -1  251.07   11.00
   7   6   1  241.28    9.70
  -7   6  -1  245.78   12.70
  -8  -6  -1  114.69    8.60
   8  -6   1  110.69    8.30
  -8  -6  -1  116.19    6.90
  -8  -6  -1  118.69    8.70
   8  -6   1  121.79    6.60
   8  -6   1  111.99   11.00
   8   6   1  106.49   10.80
  -8   6  -1  129.49    8.30
   8   6   1  121.09    8.50
   8   6   1  118.79    6.80
  -8   6  -1   95.79   10.20
  -8   6  -1  110.59    6.50
  -9  -6  -1   10.80    5.20
  -9  -6  -1   12.20    3.40
   9  -6   1   11.10    4.90
  -9  -6  -1   14.50    3.90
   9  -6   1   16.60    3.00
   9  -6   1    9.30    6.90
   9   6   1   14.80    8.00
  -9   6  -1   15.30    4.60
   9   6   1    9.30    4.30
  -9   6  -1   13.00    5.80
  -9   6  -1   17.80    3.30
 -10  -6  -1   94.09    8.90
 -10  -6  -1   99.29    7.70
 -10  -6  -1   78.99   10.50
 -10   6  -1  106.19    9.80
  10   6   1   90.69    9.90
 -10   6  -1  111.79   12.00
 -10   6  -1   93.49    7.30
 -10   6  -1   93.59    6.20
 -11  -6  -1   46.50    7.20
 -11  -6  -1   52.09    8.00
 -11  -6  -1   53.99    7.40
 -11   6  -1   54.19    7.30
 -11   6  -1   51.09    7.70
 -11   6  -1   47.70    5.90
  11   6   1   37.20    7.50
 -11   6  -1   53.09    8.90
 -12  -6  -1   22.40    8.10
 -12  -6  -1    8.50    6.70
 -12  -6  -1    7.30    4.30
 -12   6  -1   11.10    4.30
 -12   6  -1   18.40    8.30
 -12   6  -1    7.50    3.30
 -12   6  -1   12.10    5.70
 -13  -6  -1   32.30    9.50
 -13   6  -1   34.10    4.60
 -13   6  -1   32.40    9.20
 -13   6  -1   33.70    7.70
 -14  -6  -1   22.20    9.60
 -14  -6  -1   23.70    5.60
 -14   6  -1   24.80    9.90
 -14   6  -1    4.00    7.20
 -14   6  -1   18.70    4.00
 -14  -7   1   -3.40    4.50
 -14  -7   1  -14.20    8.50
 -14   7   1    3.30    6.80
 -14   7   1   -5.80    8.40
 -13  -7   1   84.39    9.00
 -13  -7   1   73.89   11.10
 -13   7   1   74.29   10.60
 -13   7   1   92.29    6.20
 -13   7   1   62.59    9.00
 -12  -7   1  161.78   14.60
 -12  -7   1  146.09   10.00
 -12  -7   1  145.29   12.00
 -12   7   1  131.39   17.90
 -12   7   1  135.99   10.30
 -12   7   1  144.69   12.00
 -12   7   1  159.28    7.50
 -11  -7   1    7.40    5.10
 -11  -7   1    7.60    6.60
 -11  -7   1   -2.30    3.50
 -11   7   1    5.90    5.90
 -11   7   1   -3.00    3.60
 -11   7   1   10.50    5.40
  11   7  -1    1.40    5.70
 -10  -7   1  407.36   15.00
  10  -7  -1  415.46   21.10
 -10  -7   1  425.06   18.10
 -10  -7   1  392.16   15.10
 -10   7   1  391.66   14.90
 -10   7   1  414.96   17.50
 -10   7   1  410.26   18.80
  10   7  -1  400.46   17.30
 -10   7   1  416.26   13.10
  10   7  -1  398.06   15.10
   9  -7  -1   36.00    6.40
   9  -7  -1   27.90    7.20
  -9  -7   1   24.40    5.40
  -9  -7   1   35.00    4.20
  -9  -7   1   41.20    5.40
   9   7  -1   36.60    8.50
  -9   7   1   35.00    6.80
  -9   7   1   44.00    5.80
   9   7  -1   38.80    5.80
  -9   7   1   47.80    5.80
   9   7  -1   35.80    4.30
  -8  -7   1  429.06   14.90
   8  -7  -1  413.96   18.50
  -8  -7   1  425.86   16.50
   8  -7  -1  403.76   16.10
  -8  -7   1  449.76   13.90
  -8   7   1  439.46   16.50
  -8   7   1  439.26   18.10
   8   7  -1  402.56   18.20
  -8   7   1  435.56   14.90
   8   7  -1  424.96   14.80
   8   7  -1  447.36   16.60
   7  -7  -1  896.71   28.80
   7  -7  -1  856.51   27.00
   7  -7  -1  854.01   26.10
  -7  -7   1  853.81   25.90
  -7  -7   1  829.02   27.00
  -7  -7   1  831.72   23.50
  -7  -7   1  831.32   24.50
   7   7  -1  915.51   27.30
  -7   7   1  816.72   28.30
  -7   7   1  831.52   27.00
  -7   7   1  883.71   26.00
   7   7  -1  845.22   28.60
   7   7  -1  887.71   25.90
  -6  -7   1   27.60    2.70
  -6  -7   1   32.90    2.00
   6  -7  -1   32.70    4.10
  -6  -7   1   31.60    3.40
   6  -7  -1   31.10    4.60
  -6  -7   1   25.10    3.00
   6  -7  -1   32.10    3.40
  -6  -7   1   26.60    3.90
   6  -7  -1   24.20    3.70
  -6   7   1   30.30    4.10
  -6   7   1   39.00    4.90
   6   7  -1   24.30    3.00
   6   7  -1   43.10    5.10
  -6   7   1   24.30    3.60
  -5  -7   1  173.38    7.10
   5  -7  -1  169.98    8.80
  -5  -7   1  164.98    5.50
   5  -7  -1  168.28    7.30
  -5  -7   1  171.48    7.00
   5  -7  -1  162.68    6.40
   5  -7  -1  163.88    7.60
  -5   7   1  175.88    7.30
   5   7  -1  182.48    7.20
  -5   7   1  166.68    7.50
  -5   7   1  175.98    8.50
   5   7  -1  166.78    7.60
   4  -7  -1  499.05   15.20
   4  -7  -1  451.85   15.10
  -4  -7   1  473.75   14.90
  -4  -7   1  467.75   13.80
   4  -7  -1  471.75   14.20
  -4  -7   1  446.96   14.90
   4  -7  -1  493.75   16.00
  -4  -7   1  472.95   15.10
  -4   7   1  485.45   15.20
   4   7  -1  498.55   15.10
   4   7  -1  491.65   15.10
  -4   7   1  483.45   16.20
  -4   7   1  484.75   15.10
   3  -7  -1  310.87   10.60
   3  -7  -1  304.97    9.70
   3  -7  -1  322.07   11.00
  -3  -7   1  311.77   10.40
   3  -7  -1  322.17   10.20
  -3  -7   1  308.27   10.20
  -3  -7   1  303.07   10.20
  -3  -7   1  301.97    9.60
   3   7  -1  329.77   10.50
  -3   7   1  301.37   11.40
   3   7  -1  312.47   10.20
  -3   7   1  331.67   10.70
   3   7  -1  333.47   10.30
  -3   7   1  319.07   10.10
  -2  -7   1   43.20    3.00
  -2  -7   1   40.80    2.70
   2  -7  -1   42.50    2.70
   2  -7  -1   42.90    2.50
  -2  -7   1   45.40    3.20
   2  -7  -1   43.10    3.40
  -2  -7   1   44.10    2.70
   2  -7  -1   37.70    3.10
  -2   7   1   45.60    2.50
   2   7  -1   46.00    3.00
  -2   7   1   44.30    3.20
  -2   7   1   43.60    2.60
   2   7  -1   50.39    3.30
   2   7  -1   41.80    2.50
   2   7  -1   44.80    1.90
  -2   7   1   46.80    3.00
  -2   7   1   45.60    3.70
  -2   7   1   44.80    2.60
   2   7  -1   43.30    2.60
   1  -7  -1 1597.24   45.90
  -1  -7   1 1785.02   46.70
  -1  -7   1 1658.03   45.80
   1  -7  -1 1552.34   45.60
   1  -7  -1 1665.93   45.80
   1  -7  -1 1615.84   45.50
   1  -7  -1 1689.13   44.80
   1  -7  -1 1640.14   45.60
   1   7  -1 1695.23   45.70
   1   7  -1 1644.84   45.10
   1   7  -1 1677.03   45.70
  -1   7   1 1666.93   45.90
  -1   7   1 1615.64   46.50
  -1   7   1 1671.03   45.60
   1   7  -1 1634.34   45.60
   1   7  -1 1603.34   45.10
  -1   7   1 1699.73   45.60
  -1   7   1 1617.44   46.00
   1   7  -1 1659.93   45.90
   0  -7   1  161.08    6.00
   0  -7  -1  162.48    5.90
   0  -7  -1  167.58    5.90
   0  -7   1  154.48    6.10
   0  -7   1  169.78    5.40
   0  -7  -1  155.38    6.00
   0  -7  -1  143.49    6.30
   0   7   1  170.78    5.90
   0   7   1  166.08    6.20
   0   7  -1  164.78    5.20
   0   7  -1  169.38    6.00
   0   7  -1  164.08    6.50
   0   7  -1  163.78    5.60
   0   7  -1  158.58    5.10
   0   7  -1  175.58    6.00
   0   7  -1  162.18    6.00
   0   7   1  157.38    5.70
   0   7   1  160.58    5.80
   0   7   1  162.38    5.80
   0   7   1  158.78    5.90
  -1  -7  -1  148.29    5.60
   1  -7   1  148.49    5.70
   1  -7   1  141.79    4.90
   1  -7   1  147.79    5.50
   1  -7   1  142.79    6.00
   1  -7   1  139.89    5.00
  -1  -7  -1  138.89    5.30
  -1  -7  -1  141.89    5.50
  -1  -7  -1  139.69    4.50
  -1  -7  -1  144.89    5.40
  -1   7  -1  144.99    5.50
   1   7   1  145.49    5.20
   1   7   1  143.79    4.30
   1   7   1  158.48    5.70
  -1   7  -1  148.09    5.70
   1   7   1  142.19    5.10
  -1   7  -1  146.09    5.00
   1   7   1  149.29    5.30
  -1   7  -1  145.49    4.90
   1   7   1  141.89    5.60
  -1   7  -1  145.69    6.30
   2  -7   1 1290.97   34.60
   2  -7   1 1150.08   32.70
  -2  -7  -1 1191.58   33.40
  -2  -7  -1 1145.69   33.00
   2  -7   1 1160.38   33.70
   2  -7   1 1215.78   33.40
  -2  -7  -1 1160.98   33.10
  -2  -7  -1 1180.18   32.70
  -2  -7  -1 1186.38   33.70
  -2   7  -1 1183.98   33.40
   2   7   1 1193.98   33.00
   2   7   1 1198.88   32.90
  -2   7  -1 1172.78   32.70
  -2   7  -1 1177.08   34.60
   2   7   1 1175.98   32.80
   2   7   1 1216.98   34.10
   2   7   1 1233.98   33.40
   3  -7   1  178.38    7.00
  -3  -7  -1  176.28    6.50
  -3  -7  -1  184.08    7.00
   3  -7   1  177.98    8.00
  -3  -7  -1  176.18    6.60
  -3  -7  -1  182.58    5.90
  -3  -7  -1  174.08    5.70
   3  -7   1  156.08    7.70
   3  -7   1  183.18    5.70
   3   7   1  177.78    7.10
   3   7   1  177.28    5.80
   3   7   1  193.18    6.70
  -3   7  -1  186.98    8.30
  -3   7  -1  182.68    7.00
  -3   7  -1  185.38    6.90
   3   7   1  183.98    5.80
   3   7   1  186.98    7.00
  -4  -7  -1  332.47   11.30
   4  -7   1  331.57   11.60
  -4  -7  -1  321.87    9.70
   4  -7   1  341.97   12.80
   4  -7   1  325.47    9.80
  -4  -7  -1  331.17   10.00
  -4  -7  -1  320.17   11.30
   4  -7   1  341.67   11.40
  -4  -7  -1  324.17   10.90
   4   7   1  339.37   11.30
  -4   7  -1  350.96   11.40
   4   7   1  368.36   11.70
   4   7   1  337.97   11.40
   4   7   1  328.57   10.00
  -4   7  -1  330.87   13.00
  -4   7  -1  336.87   11.50
   5  -7   1   30.40    4.50
   5  -7   1   41.20    2.50
  -5  -7  -1   31.20    3.80
   5  -7   1   33.40    4.50
  -5  -7  -1   32.50    2.80
   5  -7   1   41.30    4.10
  -5  -7  -1   35.10    3.50
  -5  -7  -1   35.60    4.60
   5   7   1   36.90    4.20
  -5   7  -1   32.30    4.50
  -5   7  -1   39.40    4.20
   5   7   1   33.20    4.00
  -5   7  -1   40.20    3.90
   6  -7   1  748.93   21.90
   6  -7   1  778.42   23.50
   6  -7   1  814.72   26.30
  -6  -7  -1  762.12   23.20
   6  -7   1  773.62   24.40
  -6  -7  -1  744.73   24.20
  -6  -7  -1  773.12   23.60
  -6  -7  -1  752.72   22.40
  -6   7  -1  777.82   24.40
   6   7   1  776.12   23.50
  -6   7  -1  800.02   23.50
   6   7   1  764.32   24.30
  -6   7  -1  771.62   26.30
   6   7   1  777.52   26.00
  -7  -7  -1  407.86   15.50
   7  -7   1  428.26   17.70
  -7  -7  -1  407.26   14.40
   7  -7   1  412.36   14.20
   7  -7   1  411.36   15.50
  -7  -7  -1  421.26   13.50
  -7   7  -1  391.56   17.30
  -7   7  -1  422.26   14.20
   7   7   1  427.66   14.40
   7   7   1  460.15   17.80
   7   7   1  393.46   15.30
  -7   7  -1  400.46   15.40
   8  -7   1   10.40    5.70
  -8  -7  -1    0.10    3.80
  -8  -7  -1    7.90    3.10
   8  -7   1    8.40    4.10
  -8  -7  -1    6.40    2.80
   8  -7   1    2.70    2.30
  -8   7  -1    2.00    2.50
   8   7   1    3.80    2.90
   8   7   1    4.30    3.80
  -8   7  -1    3.40    3.80
  -8   7  -1   13.00    5.20
   8   7   1    4.20    5.80
  -9  -7  -1  131.09    8.10
   9  -7   1  118.39   13.30
  -9  -7  -1  112.99    7.70
   9  -7   1  119.09    7.20
  -9  -7  -1  118.19    9.70
  -9   7  -1  124.99    7.50
   9   7   1  112.09    9.10
   9   7   1  110.89    7.80
  -9   7  -1  111.99    9.00
  -9   7  -1  111.29   11.50
 -10  -7  -1    0.90    5.10
 -10  -7  -1    9.60    4.80
 -10  -7  -1    3.50    3.70
  10  -7   1    4.90    3.00
  10   7   1    9.90    5.60
 -10   7  -1   11.20    3.70
 -10   7  -1    1.00    6.10
 -10   7  -1    8.70    4.70
 -11  -7  -1  379.46   18.30
 -11  -7  -1  369.66   15.20
 -11  -7  -1  368.46   16.10
 -11   7  -1  381.56   13.50
 -11   7  -1  394.06   17.70
  11   7   1  362.46   17.80
 -11   7  -1  363.16   14.80
 -11   7  -1  357.76   19.90
 -12  -7  -1  267.97   12.90
 -12  -7  -1  272.67   17.30
 -12  -7  -1  268.57   15.00
 -12   7  -1  262.27   10.90
 -12   7  -1  245.48   15.30
 -12   7  -1  239.78   12.30
 -12   7  -1  258.87   18.20
 -13  -7  -1    0.30    4.70
 -13  -7  -1    7.90    8.10
 -13   7  -1    1.90    6.70
 -13   7  -1   11.40    8.30
 -13   7  -1    3.50    3.60
 -14  -7  -1   71.99   11.10
 -14  -7  -1   61.69    7.00
 -14   7  -1   71.59   10.40
 -14   7  -1   68.49   11.70
 -14   7  -1   59.99    7.00
 -14  -8   1  129.19   10.70
 -14  -8   1  104.69   12.30
 -14   8   1  112.69   13.30
 -14   8   1  117.99   13.50
 -13  -8   1  150.08   15.90
 -13  -8   1  141.29   12.50
 -13   8   1  127.39   15.20
 -13   8   1  142.29    7.30
 -13   8   1  131.69   12.80
 -12  -8   1  115.59   10.60
 -12  -8   1   97.49    9.30
 -12  -8   1  108.19   13.80
 -12   8   1  136.39   11.40
 -12   8   1   90.09    6.20
  12   8  -1   79.59   11.30
 -12   8   1   95.29   12.90
 -11  -8   1 1047.10   34.80
 -11  -8   1  981.90   31.60
 -11  -8   1 1031.20   31.70
 -11   8   1 1013.50   35.90
 -11   8   1 1024.90   29.30
  11   8  -1 1016.10   34.00
 -11   8   1  941.81   31.30
 -11   8   1 1009.30   34.00
 -10  -8   1  149.88   11.60
 -10  -8   1  157.48    9.20
  10  -8  -1  155.88   15.50
 -10  -8   1  151.18    8.80
  10   8  -1  152.08    9.40
 -10   8   1  150.58    9.30
 -10   8   1  155.18   12.40
 -10   8   1  157.28   10.50
  10   8  -1  174.18   11.60
  -9  -8   1  506.95   19.60
  -9  -8   1  523.65   16.30
  -9  -8   1  497.95   17.60
   9  -8  -1  502.75   21.90
  -9   8   1  518.75   19.30
   9   8  -1  500.35   17.50
   9   8  -1  520.05   19.40
  -9   8   1  492.75   17.40
  -9   8   1  516.15   21.20
  -8  -8   1  729.73   21.40
  -8  -8   1  734.23   23.10
  -8  -8   1  745.13   23.10
  -8  -8   1  738.23   24.60
   8  -8  -1  747.73   26.50
   8  -8  -1  753.62   23.30
   8  -8  -1  691.23   24.30
  -8   8   1  749.42   23.10
   8   8  -1  718.23   24.30
   8   8  -1  728.13   23.00
  -8   8   1  709.43   24.40
  -8   8   1  713.73   26.20
   8   8  -1  710.23   26.40
  -7  -8   1   31.80    3.00
   7  -8  -1   29.90    4.30
   7  -8  -1   34.00    5.60
  -7  -8   1   18.60    3.20
  -7  -8   1   28.30    4.70
   7  -8  -1   21.70    2.60
  -7  -8   1   25.10    1.90
  -7  -8   1   16.20    3.00
   7  -8  -1   19.50    3.10
   7   8  -1   30.50    4.50
  -7   8   1   18.80    4.70
  -7   8   1   19.30    3.10
  -7   8   1   18.10    3.80
   7   8  -1   31.80    5.80
   7   8  -1   22.70    3.40
   6  -8  -1 2543.55   69.09
   6  -8  -1 2450.55   67.79
  -6  -8   1 2420.26   67.79
  -6  -8   1 2364.26   67.19
  -6  -8   1 2199.48   65.09
   6  -8  -1 2264.97   65.89
   6  -8  -1 2392.56   67.39
  -6  -8   1 2342.87   66.99
  -6   8   1 2460.75   69.49
  -6   8   1 2416.76   67.19
   6   8  -1 2455.45   67.09
  -6   8   1 2413.46   67.79
   6   8  -1 2510.55   67.89
   5  -8  -1 1953.30   55.09
  -5  -8   1 1842.62   55.09
  -5  -8   1 1831.22   53.19
   5  -8  -1 2058.49   56.29
  -5  -8   1 1963.90   54.89
  -5  -8   1 1957.90   54.69
   5  -8  -1 1873.11   53.69
   5  -8  -1 1947.01   55.09
   5   8  -1 2019.60   54.89
   5   8  -1 2002.20   55.19
  -5   8   1 2012.50   54.99
  -5   8   1 1924.41   55.09
  -5   8   1 1989.80   56.59
  -4  -8   1  396.16   13.20
  -4  -8   1  394.86   12.10
  -4  -8   1  411.66   13.10
   4  -8  -1  410.86   13.50
   4  -8  -1  411.66   14.30
   4  -8  -1  383.36   13.10
  -4  -8   1  409.16   13.30
   4   8  -1  412.36   13.20
  -4   8   1  415.56   13.20
  -4   8   1  409.26   14.40
   4   8  -1  426.76   13.40
  -4   8   1  401.96   13.50
   3  -8  -1 1922.91   51.19
   3  -8  -1 1670.73   50.69
  -3  -8   1 1803.52   50.69
  -3  -8   1 1731.43   49.80
  -3  -8   1 1869.61   50.59
   3  -8  -1 1794.42   50.89
   3  -8  -1 1614.74   50.29
  -3  -8   1 1826.02   50.29
   3   8  -1 1866.71   50.69
  -3   8   1 1878.51   49.90
  -3   8   1 1889.71   49.99
  -3   8   1 1819.82   50.09
  -3   8   1 1894.21   50.89
  -3   8   1 1824.62   51.49
   3   8  -1 1801.62   50.39
   3   8  -1 1790.22   50.19
  -2  -8   1 1170.58   32.90
   2  -8  -1 1229.58   32.70
   2  -8  -1 1117.19   33.60
   2  -8  -1 1204.08   33.70
  -2  -8   1 1071.39   33.00
  -2  -8   1 1174.78   33.30
  -2  -8   1 1173.98   33.50
   2   8  -1 1184.48   32.90
   2   8  -1 1147.79   32.20
   2   8  -1 1212.38   33.60
   2   8  -1 1228.88   33.30
  -2   8   1 1221.28   33.40
   2   8  -1 1173.78   32.80
  -2   8   1 1083.49   34.80
  -2   8   1 1229.18   33.70
  -2   8   1 1209.88   33.00
  -2   8   1 1181.88   32.90
  -1  -8   1 2206.48   61.79
   1  -8  -1 2168.78   61.39
   1  -8  -1 2220.48   61.89
   1  -8  -1 2288.87   61.89
   1  -8  -1 2273.07   60.59
  -1  -8   1 2206.28   61.69
   1  -8  -1 2253.07   61.49
  -1  -8   1 2190.68   61.59
   1  -8  -1 2255.27   61.59
  -1   8   1 2334.07   61.59
   1   8  -1 2191.98   60.89
  -1   8   1 2307.67   61.49
  -1   8   1 2025.20   62.49
   1   8  -1 2239.48   60.79
   1   8  -1 2317.07   61.69
   1   8  -1 2242.78   61.49
  -1   8   1 2299.47   61.69
   1   8  -1 2302.37   62.49
   0  -8  -1 3656.23  103.39
   0  -8  -1 3821.72  103.39
   0  -8  -1 3722.03  103.29
   0  -8   1 3727.53  103.49
   0  -8   1 3744.73  103.49
   0  -8  -1 3652.43  103.49
   0   8  -1 3828.32  103.49
   0   8   1 3634.14  103.39
   0   8  -1 3936.71  103.59
   0   8  -1 3792.62  103.39
   0   8   1 3582.24  103.89
   0   8   1 3831.42  103.49
   0   8  -1 3882.91  103.19
   0   8   1 3876.51  103.39
   0   8   1 3858.21  103.49
   0   8  -1 3824.82  102.89
   0   8  -1 4116.49  105.59
   0   8   1 3931.81  103.59
  -1  -8  -1  213.28    6.40
  -1  -8  -1  218.98    7.60
   1  -8   1  222.78    7.60
   1  -8   1  217.88    7.00
  -1  -8  -1  198.48    7.50
   1  -8   1  216.78    7.80
   1  -8   1  224.98    8.30
  -1  -8  -1  210.98    7.40
  -1  -8  -1  213.18    7.40
   1  -8   1  222.28    7.00
  -1   8  -1  213.78    8.30
   1   8   1  208.88    7.10
   1   8   1  212.78    7.30
  -1   8  -1  206.68    7.10
  -1   8  -1  222.28    7.50
  -1   8  -1  206.88    7.70
  -1   8  -1  225.38    7.00
   1   8   1  213.88    7.70
   1   8   1  220.28    7.30
   2  -8   1 2715.93   76.79
  -2  -8  -1 2785.22   76.69
   2  -8   1 2676.43   75.69
   2  -8   1 2910.91   77.49
  -2  -8  -1 2690.23   75.99
   2  -8   1 2904.91   76.29
  -2  -8  -1 2775.52   76.39
   2   8   1 2777.42   75.79
  -2   8  -1 2829.62   76.59
   2   8   1 2829.92   75.99
  -2   8  -1 2790.82   76.19
  -2   8  -1 2838.02   77.79
   2   8   1 2810.02   76.79
  -2   8  -1 2743.23   75.69
   2   8   1 2621.84   75.69
  -2   8  -1 2855.61   76.79
   2   8   1 2874.41   76.79
   3  -8   1 2061.19   56.89
  -3  -8  -1 1930.91   55.59
   3  -8   1 1930.51   55.39
  -3  -8  -1 2028.70   56.19
   3  -8   1 2145.79   57.89
  -3  -8  -1 1995.70   55.29
  -3  -8  -1 2013.90   56.29
  -3  -8  -1 1968.00   56.69
   3  -8   1 2118.29   56.59
  -3   8  -1 2102.89   56.79
   3   8   1 2106.29   56.29
   3   8   1 2006.40   55.49
  -3   8  -1 2073.29   56.49
   3   8   1 2110.99   56.79
  -3   8  -1 2078.39   58.19
   3   8   1 2036.20   56.19
  -3   8  -1 2055.09   56.59
  -3   8  -1 2004.50   55.39
   3   8   1 1962.70   56.79
   3   8   1 1996.60   55.49
  -4  -8  -1  933.51   26.50
  -4  -8  -1  923.51   27.80
   4  -8   1  994.20   28.30
  -4  -8  -1  934.31   26.50
   4  -8   1  945.11   29.40
  -4  -8  -1  954.30   27.70
   4  -8   1  957.00   28.20
   4  -8   1  948.51   26.50
  -4  -8  -1  960.30   28.10
  -4   8  -1  981.00   28.20
   4   8   1  986.40   28.10
   4   8   1  917.51   26.50
  -4   8  -1  970.80   29.90
   4   8   1 1017.30   28.40
   4   8   1  961.30   28.00
   4   8   1  928.81   26.40
  -4   8  -1  951.90   28.20
  -5  -8  -1 2683.93   75.19
   5  -8   1 2822.22   77.39
   5  -8   1 2948.91   78.89
  -5  -8  -1 2724.33   76.49
  -5  -8  -1 2727.73   76.99
   5  -8   1 2741.13   76.99
   5  -8   1 2561.44   75.09
  -5  -8  -1 2656.33   74.79
  -5  -8  -1 2729.03   76.89
  -5   8  -1 2787.02   76.89
   5   8   1 2871.31   77.29
   5   8   1 2864.61   77.19
   5   8   1 2819.22   76.89
  -5   8  -1 2889.71   79.29
  -5   8  -1 2743.43   77.29
  -6  -8  -1  265.87   11.00
   6  -8   1  268.77   11.20
   6  -8   1  287.07   13.20
   6  -8   1  253.87    8.60
  -6  -8  -1  270.87   10.20
  -6  -8  -1  267.57   10.50
  -6  -8  -1  284.97    9.00
   6  -8   1  267.97   10.40
  -6   8  -1  278.47   10.40
   6   8   1  290.67   13.10
   6   8   1  258.57   10.50
  -6   8  -1  289.77   13.20
  -6   8  -1  254.87   10.90
   6   8   1  283.27   11.20
   7  -8   1  737.23   22.80
  -7  -8  -1  701.23   22.40
  -7  -8  -1  742.03   22.90
   7  -8   1  712.03   23.80
  -7  -8  -1  709.43   23.60
   7  -8   1  727.43   25.90
  -7  -8  -1  718.73   21.40
   7   8   1  723.93   22.80
  -7   8  -1  747.03   23.90
  -7   8  -1  731.43   26.00
  -7   8  -1  762.02   22.70
   7   8   1  730.43   25.60
   7   8   1  684.63   25.00
   8  -8   1  464.65   18.10
   8  -8   1  475.85   20.60
  -8  -8  -1  483.85   16.80
  -8  -8  -1  500.45   18.20
  -8  -8  -1  506.25   15.80
  -8  -8  -1  462.55   16.60
   8  -8   1  480.55   16.60
  -8   8  -1  488.35   18.10
  -8   8  -1  491.45   16.70
  -8   8  -1  497.35   20.40
   8   8   1  492.05   18.10
   8   8   1  484.75   20.60
   8   8   1  474.75   16.70
   9  -8   1   49.50    5.80
  -9  -8  -1   36.90    6.10
  -9  -8  -1   31.80    4.40
  -9  -8  -1   33.70    4.50
   9  -8   1   35.40    8.00
  -9   8  -1   44.80    6.10
  -9   8  -1   31.70    6.80
   9   8   1   30.40    5.50
   9   8   1   38.40    4.90
  -9   8  -1   45.10    5.90
  10  -8   1 1283.27   37.80
 -10  -8  -1 1259.57   38.20
 -10  -8  -1 1288.57   40.30
 -10  -8  -1 1251.97   37.30
 -10   8  -1 1201.58   37.40
 -10   8  -1 1192.18   40.20
 -10   8  -1 1259.67   42.70
  10   8   1 1295.97   40.20
 -11  -8  -1  539.55   22.30
 -11  -8  -1  510.05   19.10
 -11  -8  -1  533.15   19.10
  11   8   1  511.25   21.50
 -11   8  -1  493.15   23.90
 -11   8  -1  502.35   20.80
 -11   8  -1  478.65   18.40
 -12  -8  -1  153.18   14.90
 -12  -8  -1  150.78   12.30
 -12   8  -1  125.19   11.50
  12   8   1  149.29   16.80
 -12   8  -1  151.48    8.30
 -12   8  -1  166.58   15.30
 -13  -8  -1  195.48   12.20
 -13  -8  -1  189.08   17.10
 -13   8  -1  185.78   14.50
 -13   8  -1  201.08    9.60
 -13   8  -1  192.98   18.00
 -14  -8  -1   18.00   10.30
 -14  -8  -1    3.50    5.20
 -14   8  -1    5.10    7.10
 -14   8  -1   -1.20    9.40
 -14  -9   1   14.00    5.30
 -14  -9   1   -2.30    5.40
 -14  -9   1    0.50    9.90
 -14   9   1   -8.00    9.30
 -14   9   1    8.50    7.20
 -13  -9   1    1.00    5.30
 -13  -9   1   -4.60    6.90
 -13  -9   1    2.20   11.00
 -13  -9   1    0.10    4.70
 -13   9   1    0.60    7.80
 -13   9   1   -7.60    6.20
 -13   9   1    2.40    2.70
 -12  -9   1  303.67   14.50
 -12  -9   1  317.87   14.70
 -12  -9   1  310.07   18.80
 -12  -9   1  324.37   13.00
 -12   9   1  299.27   16.30
 -12   9   1  336.27   19.40
  12   9  -1  305.37   17.40
 -12   9   1  313.37   11.30
 -11  -9   1   14.10    6.80
 -11  -9   1   15.80    4.40
 -11  -9   1   22.00    5.00
 -11  -9   1    8.70    4.20
 -11   9   1   12.30    6.70
  11   9  -1   23.60    6.70
 -11   9   1   17.70    5.80
 -11   9   1   19.70    3.10
  10  -9  -1  153.78    8.30
 -10  -9   1  153.48    9.60
  10  -9  -1  159.88   15.60
 -10  -9   1  173.38   12.40
 -10  -9   1  158.48    8.20
 -10  -9   1  147.79    9.60
  10   9  -1  152.58   11.90
 -10   9   1  143.49    9.70
  10   9  -1  167.28   11.30
 -10   9   1  165.88   11.40
 -10   9   1  137.69   13.10
  -9  -9   1  118.89    8.10
  -9  -9   1  115.19    7.80
   9  -9  -1  115.69    6.40
  -9  -9   1  113.09    6.10
   9  -9  -1  106.49   13.00
  -9  -9   1  109.39    9.90
  -9   9   1  112.89    8.10
  -9   9   1  126.59   11.40
   9   9  -1  114.49    9.60
  -9   9   1  113.59    9.10
   9   9  -1  111.49    8.50
   8  -9  -1   24.00    2.90
  -8  -9   1   16.00    3.50
   8  -9  -1   24.20    4.90
   8  -9  -1   23.30    3.70
  -8  -9   1   16.00    3.30
  -8  -9   1   30.70    3.30
  -8  -9   1   25.40    5.10
   8  -9  -1   29.60    6.30
  -8   9   1   20.30    4.40
   8   9  -1   26.30    5.10
   8   9  -1   22.10    6.40
  -8   9   1   24.00    5.70
  -8   9   1   24.70    3.90
   8   9  -1   24.60    3.80
   7  -9  -1  357.86   15.60
   7  -9  -1  340.67   13.70
  -7  -9   1  351.96   14.00
  -7  -9   1  341.57   12.90
   7  -9  -1  345.57   11.50
  -7  -9   1  356.76   12.80
   7  -9  -1  348.07   13.20
  -7  -9   1  349.96   10.20
  -7   9   1  363.36   13.70
   7   9  -1  336.27   12.90
  -7   9   1  344.67   15.50
  -7   9   1  350.66   13.00
  -6  -9   1   34.50    4.60
  -6  -9   1   33.60    2.60
  -6  -9   1   29.10    3.40
   6  -9  -1   37.50    3.60
   6  -9  -1   33.20    5.00
   6  -9  -1   26.30    3.40
  -6  -9   1   31.40    4.30
   6  -9  -1   37.60    5.10
  -6   9   1   28.70    3.90
   6   9  -1   32.40    4.10
  -6   9   1   24.40    3.50
   6   9  -1   39.00    4.70
  -6   9   1   37.20    5.20
  -5  -9   1  627.54   19.60
   5  -9  -1  621.34   18.60
   5  -9  -1  677.13   21.10
  -5  -9   1  603.64   18.10
  -5  -9   1  619.24   19.70
   5  -9  -1  628.44   19.80
   5  -9  -1  627.64   20.00
  -5  -9   1  601.94   19.90
  -5   9   1  651.13   20.00
  -5   9   1  629.24   19.80
   5   9  -1  630.24   19.80
  -5   9   1  637.74   21.30
   5   9  -1  640.24   19.80
   4  -9  -1  448.26   15.40
  -4  -9   1  415.96   13.80
   4  -9  -1  458.45   14.90
   4  -9  -1  438.66   14.30
  -4  -9   1  437.96   14.40
   4  -9  -1  443.96   13.60
  -4  -9   1  443.56   14.60
  -4  -9   1  462.85   14.50
  -4   9   1  465.35   14.30
  -4   9   1  454.25   13.60
  -4   9   1  434.66   15.60
  -4   9   1  477.25   14.90
   4   9  -1  449.16   14.40
   4   9  -1  444.16   14.70
   3  -9  -1  118.79    5.80
   3  -9  -1  111.49    5.00
  -3  -9   1  109.59    4.80
   3  -9  -1  117.19    4.90
  -3  -9   1  118.89    5.50
  -3  -9   1  111.49    5.60
  -3  -9   1  109.39    5.10
   3  -9  -1  112.59    6.00
  -3   9   1  108.79    4.70
  -3   9   1  115.89    5.40
  -3   9   1  117.59    4.90
  -3   9   1  118.59    5.80
   3   9  -1  120.39    5.40
  -3   9   1  115.59    4.70
   3   9  -1  109.79    5.00
  -3   9   1  109.39    6.10
   3   9  -1  117.59    5.70
   3   9  -1  119.59    4.70
   2  -9  -1  733.13   21.60
  -2  -9   1  710.83   21.50
  -2  -9   1  725.43   21.30
   2  -9  -1  756.32   20.50
  -2  -9   1  710.13   20.70
   2  -9  -1  705.73   20.80
  -2  -9   1  683.23   20.90
   2  -9  -1  709.03   21.60
  -2   9   1  698.23   21.20
  -2   9   1  728.73   20.90
  -2   9   1  718.03   21.90
   2   9  -1  712.73   20.50
  -2   9   1  745.53   21.00
   2   9  -1  750.22   21.30
   2   9  -1  754.92   21.50
  -2   9   1  636.24   20.50
   2   9  -1  723.13   20.20
  -2   9   1  727.03   21.60
   2   9  -1  727.13   20.90
   2   9  -1  740.83   21.60
   1  -9  -1  745.83   22.30
   1  -9  -1  768.12   22.50
  -1  -9   1  732.23   22.50
  -1  -9   1  772.92   22.60
   1  -9  -1  760.82   22.80
   1  -9  -1  769.52   21.30
  -1  -9   1  779.42   22.80
  -1   9   1  772.52   22.80
  -1   9   1  768.72   22.50
   1   9  -1  777.82   22.70
   1   9  -1  790.22   22.80
  -1   9   1  760.42   23.10
   1   9  -1  786.62   22.50
   1   9  -1  799.72   23.50
   1   9  -1  749.82   21.50
   1   9  -1  779.22   22.60
  -1   9   1  787.92   22.40
  -1   9   1  801.72   22.50
   0  -9   1  773.52   22.50
   0  -9   1  764.92   22.60
   0  -9  -1  766.42   22.30
   0  -9  -1  766.82   22.50
   0  -9  -1  757.22   22.40
   0  -9  -1  764.12   22.30
   0   9   1  740.83   23.20
   0   9  -1  771.82   22.50
   0   9  -1  760.22   21.30
   0   9  -1  789.02   22.50
   0   9  -1  785.02   22.60
   0   9   1  798.72   22.50
   0   9   1  788.22   22.40
   0   9   1  746.13   22.80
   0   9  -1  796.42   22.60
   0   9  -1  770.02   21.30
   0   9  -1  772.92   23.30
   0   9   1  702.13   23.00
  -1  -9  -1 2086.49   59.19
  -1  -9  -1 2150.28   59.29
  -1  -9  -1 2077.29   58.09
  -1  -9  -1 2107.69   59.49
   1  -9   1 2147.79   59.69
   1  -9   1 2239.68   58.79
   1  -9   1 2115.89   59.39
   1   9   1 2195.98   59.29
  -1   9  -1 2086.39   59.49
   1   9   1 2218.38   59.69
  -1   9  -1 2150.78   59.59
  -1   9  -1 2227.58   60.49
   1   9   1 2190.68   59.59
   1   9   1 2192.68   59.19
  -1   9  -1 2173.48   58.89
  -1   9  -1 2151.68   59.49
  -1   9  -1 2020.70   58.59
   1   9   1 2120.89   58.99
  -2  -9  -1  148.39    6.30
   2  -9   1  149.09    6.50
   2  -9   1  151.88    7.20
   2  -9   1  150.78    5.50
  -2  -9  -1  150.58    5.90
   2  -9   1  153.48    5.90
  -2  -9  -1  158.78    6.10
   2   9   1  151.68    5.20
   2   9   1  159.08    5.80
   2   9   1  156.68    6.10
  -2   9  -1  143.49    5.50
  -2   9  -1  140.09    6.20
   2   9   1  157.38    6.50
  -2   9  -1  151.68    7.40
   2   9   1  146.39    5.50
  -2   9  -1  158.08    6.60
  -2   9  -1  160.78    5.40
   2   9   1  164.58    6.60
   3  -9   1  972.00   28.30
  -3  -9  -1  968.20   28.60
   3  -9   1 1038.60   29.30
  -3  -9  -1 1038.60   29.30
  -3  -9  -1  995.20   29.60
   3  -9   1 1077.79   30.70
  -3  -9  -1  978.60   28.90
   3  -9   1  997.30   29.80
   3   9   1  987.60   28.20
  -3   9  -1 1011.50   29.20
   3   9   1 1006.20   28.50
  -3   9  -1 1037.10   29.60
   3   9   1 1022.90   28.90
   3   9   1 1054.39   29.90
   3   9   1 1044.90   29.20
   3   9   1 1032.00   29.70
  -3   9  -1 1023.20   31.00
  -3   9  -1 1013.40   28.30
  -3   9  -1 1025.60   29.70
   4  -9   1 2196.08   60.69
  -4  -9  -1 2129.09   58.89
  -4  -9  -1 2187.38   60.79
   4  -9   1 2153.78   60.89
   4  -9   1 2297.87   62.19
  -4  -9  -1 2197.28   60.39
  -4  -9  -1 2062.19   59.19
  -4  -9  -1 2114.39   60.29
   4  -9   1 2067.29   59.09
   4   9   1 2248.28   60.49
   4   9   1 2097.19   59.09
  -4   9  -1 2190.48   62.59
   4   9   1 2184.88   60.69
   4   9   1 2074.29   58.89
   4   9   1 2230.78   60.99
  -4   9  -1 2193.78   60.69
  -4   9  -1 2249.57   60.79
   5  -9   1   48.00    4.80
  -5  -9  -1   48.90    4.50
  -5  -9  -1   46.80    4.60
   5  -9   1   60.69    6.90
   5  -9   1   49.99    4.80
  -5  -9  -1   47.20    2.70
  -5  -9  -1   49.50    2.60
  -5  -9  -1   46.00    4.90
   5  -9   1   49.60    3.00
  -5   9  -1   53.49    4.80
   5   9   1   43.70    4.70
  -5   9  -1   53.39    6.50
   5   9   1   48.60    4.70
  -5   9  -1   42.20    4.70
   5   9   1   49.40    4.90
   6  -9   1  615.44   20.00
  -6  -9  -1  618.04   17.90
  -6  -9  -1  611.04   20.40
   6  -9   1  591.14   17.90
  -6  -9  -1  622.84   19.50
   6  -9   1  648.04   22.40
   6  -9   1  619.04   20.50
  -6  -9  -1  617.64   20.00
  -6   9  -1  629.94   20.50
   6   9   1  626.64   20.30
   6   9   1  609.04   19.90
  -6   9  -1  629.14   19.90
   6   9   1  644.44   22.40
  -6   9  -1  618.04   22.60
   6   9   1  619.04   20.40
   7  -9   1   67.39    7.60
  -7  -9  -1   65.49    5.60
  -7  -9  -1   73.89    6.00
   7  -9   1   63.59    5.90
  -7  -9  -1   67.39    7.40
  -7  -9  -1   78.59    4.50
   7  -9   1   62.99    6.70
  -7   9  -1   63.29    8.70
   7   9   1   70.09    6.90
  -7   9  -1   72.59    6.10
   7   9   1   63.89    6.10
   7   9   1   62.19    8.50
   7   9   1   67.29    6.60
  -7   9  -1   72.79    7.10
   8  -9   1   56.59    5.80
  -8  -9  -1   57.89    6.10
  -8  -9  -1   56.59    7.50
   8  -9   1   54.39    7.90
   8  -9   1   56.59    7.70
  -8  -9  -1   60.99    6.10
  -8  -9  -1   58.89    5.10
   8  -9   1   62.89    4.30
   8   9   1   58.99    7.10
   8   9   1   58.19    6.60
  -8   9  -1   58.59    7.90
   8   9   1   45.90    7.80
   8   9   1   59.39    7.30
  -8   9  -1   67.19    6.50
  -8   9  -1   60.19    7.00
   9  -9   1  350.56   13.60
  -9  -9  -1  356.56   12.50
  -9  -9  -1  354.96   13.60
  -9  -9  -1  329.37   15.30
   9  -9   1  343.47   19.20
   9  -9   1  315.07   11.20
  -9  -9  -1  339.17   13.90
  -9   9  -1  332.97   14.80
  -9   9  -1  350.66   17.50
  -9   9  -1  349.17   13.60
   9   9   1  348.57   15.50
   9   9   1  322.27   13.70
  10  -9   1   99.29    8.00
 -10  -9  -1   98.39    8.80
 -10  -9  -1  127.59   11.60
  10  -9   1   92.39    5.90
 -10  -9  -1   95.29    8.60
 -10   9  -1   93.79   13.30
 -10   9  -1  100.39    8.60
  10   9   1  105.29   10.20
 -10   9  -1  102.29   13.00
 -11  -9  -1  158.88   10.80
 -11  -9  -1  199.68   14.20
 -11  -9  -1  162.78   10.70
 -11  -9  -1  168.48   10.60
 -11   9  -1  161.18   12.60
  11   9   1  142.69   12.80
 -11   9  -1  147.69   21.80
 -12  -9  -1   69.09   10.30
 -12  -9  -1   75.39    9.30
 -12  -9  -1   48.70    6.40
 -12   9  -1   61.49    7.60
 -12   9  -1   47.00    8.10
  12   9   1   44.00    8.40
 -12   9  -1   67.69   10.20
 -13  -9  -1   16.40   10.00
 -13  -9  -1    4.80    5.00
 -13  -9  -1   -5.70    5.40
 -13   9  -1   12.50    9.10
 -13   9  -1   20.30    6.90
 -13   9  -1    4.70    3.50
 -14  -9  -1   12.10    5.60
 -14  -9  -1   18.50    6.70
 -14  -9  -1   18.30   10.70
 -14   9  -1   19.70    8.00
 -14   9  -1    6.20    9.90
 -14 -10   1   35.40    7.20
 -14 -10   1   29.80   11.00
 -14 -10   1   36.40    6.50
 -14  10   1   53.49   11.00
 -14  10   1   27.50    8.60
 -13 -10   1    5.30    5.80
  13 -10  -1    4.60    4.60
 -13 -10   1   -3.10    4.80
 -13  10   1   -8.50    6.30
 -13  10   1    0.20    8.00
 -12 -10   1  146.69   10.40
  12 -10  -1  119.59    8.80
 -12 -10   1  121.39   15.40
 -12 -10   1  123.29    8.40
 -12 -10   1  131.19   10.90
 -12  10   1  125.49    6.80
 -12  10   1  125.29   15.10
  12  10  -1  120.29   12.70
 -12  10   1  132.09   12.00
 -11 -10   1  103.79    7.70
 -11 -10   1  118.39   13.10
 -11 -10   1  112.59    9.40
  11 -10  -1  103.79   10.40
 -11 -10   1  109.89    9.30
 -11  10   1   96.69   10.90
 -11  10   1  101.09   13.10
  11  10  -1   93.09   11.50
 -10 -10   1   65.49    5.10
 -10 -10   1   71.09    8.20
  10 -10  -1   74.49    6.20
  10 -10  -1   57.79    9.80
 -10 -10   1   61.19    7.50
 -10 -10   1   66.99    8.50
 -10 -10   1   69.59    5.60
 -10  10   1   80.89    9.80
  10  10  -1   71.59    9.40
  -9 -10   1   98.29    7.80
  -9 -10   1  105.49    4.50
   9 -10  -1  109.89   12.70
  -9 -10   1  106.79    9.90
  -9 -10   1  100.69    4.70
  -9 -10   1  100.09    7.90
   9 -10  -1  105.09    6.30
  -9  10   1  110.19    9.20
   9  10  -1  104.89    9.10
  -9  10   1   95.19    8.30
   9  10  -1   86.69    8.50
  -9  10   1   96.89   11.40
  -8 -10   1  350.96   14.90
  -8 -10   1  347.37   13.40
   8 -10  -1  346.17   11.80
   8 -10  -1  340.27   17.00
   8 -10  -1  352.06   13.70
  -8 -10   1  346.27   13.50
   8 -10  -1  311.07   14.50
   8  10  -1  386.06   20.60
  -8  10   1  344.67   16.30
  -8  10   1  342.17   13.60
   8  10  -1  345.37   13.50
  -8  10   1  346.67   14.50
   8  10  -1  363.56   14.70
  -7 -10   1   63.99    5.80
   7 -10  -1   62.99    4.60
   7 -10  -1   61.09    6.90
  -7 -10   1   59.09    7.00
   7 -10  -1   59.09    6.20
  -7 -10   1   63.19    3.20
  -7 -10   1   65.79    6.00
   7 -10  -1   67.49    8.90
  -7  10   1   51.09    6.20
   7  10  -1   60.19    6.10
  -7  10   1   43.80    6.20
   7  10  -1   62.09    6.90
  -7  10   1   55.69    6.10
   6 -10  -1  261.47   11.80
  -6 -10   1  231.88    7.80
   6 -10  -1  233.58   10.30
  -6 -10   1  242.28   10.00
  -6 -10   1  248.98    9.80
  -6 -10   1  229.28   10.60
   6 -10  -1  234.48    8.50
   6 -10  -1  240.48   10.30
  -6  10   1  228.28   10.10
   6  10  -1  233.18    9.90
   6  10  -1  223.38   10.20
  -6  10   1  233.08   10.10
  -6  10   1  240.98   12.20
   5 -10  -1  470.65   15.50
   5 -10  -1  445.76   14.10
  -5 -10   1  456.95   15.30
  -5 -10   1  469.95   15.50
   5 -10  -1  459.05   15.70
  -5 -10   1  446.56   15.20
   5 -10  -1  483.55   16.70
   5  10  -1  467.75   15.50
  -5  10   1  441.76   15.20
  -5  10   1  462.95   17.00
  -5  10   1  465.75   15.60
   5  10  -1  441.66   15.20
   4 -10  -1    3.60    1.70
  -4 -10   1    0.00    1.50
   4 -10  -1    3.20    2.20
  -4 -10   1    0.20    2.10
   4 -10  -1    1.00    1.80
  -4 -10   1    1.10    1.90
  -4 -10   1    3.00    2.30
   4 -10  -1    1.80    2.60
  -4  10   1   -3.40    1.60
  -4  10   1    0.60    2.10
  -4  10   1   -1.10    2.20
   4  10  -1    4.90    1.90
   4  10  -1    5.50    2.30
  -4  10   1    0.50    1.50
  -4  10   1    4.90    2.10
   4  10  -1    3.80    2.00
   3 -10  -1  519.35   15.70
   3 -10  -1  511.45   15.60
  -3 -10   1  532.55   16.40
   3 -10  -1  530.95   16.90
  -3 -10   1  506.65   15.80
  -3 -10   1  513.85   15.70
  -3 -10   1  509.05   16.60
   3  10  -1  518.05   16.20
  -3  10   1  534.65   15.90
  -3  10   1  505.85   16.60
   3  10  -1  517.45   15.70
  -3  10   1  527.25   15.50
   3  10  -1  535.05   15.60
  -3  10   1  541.95   15.70
  -3  10   1  546.15   16.50
  -3  10   1  510.65   17.30
   3  10  -1  507.85   16.50
   3  10  -1  515.15   16.60
   3  10  -1  502.25   14.50
   2 -10  -1    2.20    2.10
  -2 -10   1    0.20    1.70
  -2 -10   1    6.10    1.80
  -2 -10   1    3.10    1.60
  -2 -10   1    1.40    1.40
   2 -10  -1    3.40    1.80
   2 -10  -1    2.90    1.40
   2 -10  -1    2.40    1.30
   2  10  -1    0.90    1.60
  -2  10   1    1.60    1.90
   2  10  -1    3.80    1.90
  -2  10   1    2.20    1.60
  -2  10   1    2.30    1.90
   2  10  -1    2.60    1.10
   2  10  -1    3.10    1.30
   2  10  -1    3.00    1.70
   2  10  -1    4.10    1.70
  -2  10   1    2.10    1.00
  -2  10   1    2.60    1.50
  -1 -10   1  393.16   12.60
   1 -10  -1  380.66   12.40
  -1 -10   1  384.36   12.60
   1 -10  -1  367.66   12.70
   1 -10  -1  391.46   11.00
  -1 -10   1  371.66   12.40
   1 -10  -1  377.96   12.20
   1  10  -1  383.96   13.40
   1  10  -1  397.66   12.50
   1  10  -1  368.66   11.30
   1  10  -1  401.26   12.50
   1  10  -1  409.56   12.90
  -1  10   1  391.06   12.80
  -1  10   1  415.16   12.60
  -1  10   1  381.16   13.00
   1  10  -1  396.66   12.40
  -1  10   1  358.16   12.90
   1  10  -1  379.36   11.20
  -1  10   1  392.26   12.50
   0 -10  -1  895.71   26.20
   0 -10  -1  891.21   26.30
   0 -10  -1  884.11   26.10
   0 -10   1  891.51   26.30
   0 -10   1  888.01   26.40
   0 -10  -1  890.61   26.10
   0  10  -1  873.61   26.20
   0  10   1  905.11   26.20
   0  10  -1  923.01   27.30
   0  10  -1  893.51   24.80
   0  10  -1  917.21   26.30
   0  10  -1  906.31   26.00
   0  10   1  886.81   26.70
   0  10   1  893.31   26.20
   0  10   1  939.21   26.20
   0  10  -1  926.71   26.40
   0  10   1  919.61   26.30
   0  10   1  909.71   26.30
   1 -10   1  287.77   10.60
  -1 -10  -1  308.37    8.90
   1 -10   1  309.27   10.50
  -1 -10  -1  302.37   10.30
   1 -10   1  317.67    9.60
  -1 -10  -1  303.47   10.50
  -1 -10  -1  307.17   10.30
   1 -10   1  307.17   11.10
  -1  10  -1  307.77    9.20
  -1  10  -1  304.17   11.50
   1  10   1  304.77   10.20
   1  10   1  321.27   10.60
  -1  10  -1  305.27   10.30
   1  10   1  299.67   10.50
  -1  10  -1  301.57   10.50
   1  10   1  293.07   10.00
  -1  10  -1  312.77   10.50
  -1  10  -1  320.27    9.90
  -1  10  -1  309.47    9.30
  -2 -10  -1   35.80    3.30
  -2 -10  -1   37.60    3.70
   2 -10   1   38.30    4.50
   2 -10   1   33.00    3.80
  -2 -10  -1   36.60    3.30
   2 -10   1   38.40    3.20
  -2  10  -1   44.40    2.80
   2  10   1   36.70    2.30
   2  10   1   37.30    2.90
  -2  10  -1   40.80    3.60
  -2  10  -1   41.60    4.00
  -2  10  -1   38.50    3.80
   2  10   1   39.40    3.10
   2  10   1   39.10    3.40
  -2  10  -1   40.50    2.80
   2  10   1   41.60    4.00
  -2  10  -1   45.70    4.60
   2  10   1   38.00    3.80
   3 -10   1    0.70    1.70
  -3 -10  -1    2.60    1.60
   3 -10   1    3.10    2.50
   3 -10   1    3.50    1.90
  -3 -10  -1   -0.60    1.80
  -3 -10  -1    4.30    1.70
   3 -10   1    3.20    1.30
  -3 -10  -1    1.50    1.80
   3  10   1    1.80    1.30
  -3  10  -1    1.70    1.50
   3  10   1    2.80    1.30
  -3  10  -1    5.80    2.10
   3  10   1    3.10    1.60
   3  10   1    3.70    1.90
  -3  10  -1    1.50    2.10
   3  10   1    1.80    1.90
  -3  10  -1    4.60    2.90
  -3  10  -1    2.90    1.10
   3  10   1    5.60    2.20
  -4 -10  -1  299.77   10.90
  -4 -10  -1  299.87   10.40
  -4 -10  -1  292.07    9.50
   4 -10   1  300.47   12.40
   4 -10   1  289.97   11.10
   4 -10   1  287.47    9.20
   4 -10   1  309.57   10.80
  -4 -10  -1  291.67   10.50
   4  10   1  287.77    8.90
  -4  10  -1  285.97   10.70
   4  10   1  308.37   11.00
  -4  10  -1  287.97   10.50
   4  10   1  285.37   11.00
  -4  10  -1  301.97   12.70
   4  10   1  288.67   10.30
   4  10   1  301.07    9.30
  -4  10  -1  301.67   11.00
   5 -10   1  606.84   20.80
   5 -10   1  598.14   19.30
  -5 -10  -1  594.14   17.10
  -5 -10  -1  568.54   18.80
  -5 -10  -1  587.34   16.60
   5 -10   1  594.84   19.20
  -5 -10  -1  587.34   18.60
   5 -10   1  584.74   17.10
  -5 -10  -1  584.24   19.10
  -5  10  -1  576.24   21.20
   5  10   1  600.74   19.10
  -5  10  -1  606.84   19.20
   5  10   1  601.34   19.40
  -5  10  -1  606.44   19.20
   5  10   1  596.74   18.90
   5  10   1  580.64   16.70
  -6 -10  -1   21.70    4.20
   6 -10   1   27.50    3.70
  -6 -10  -1   27.60    3.70
  -6 -10  -1   15.50    3.10
   6 -10   1   21.60    2.20
  -6 -10  -1   24.00    2.50
   6 -10   1   23.40    4.00
   6 -10   1   29.40    5.30
   6  10   1   22.90    3.80
  -6  10  -1   24.10    3.60
   6  10   1   19.50    3.60
  -6  10  -1   23.60    4.10
  -6  10  -1   27.60    5.40
   6  10   1   14.30    3.50
   7 -10   1  292.67   14.60
  -7 -10  -1  256.97   12.00
  -7 -10  -1  262.57    8.80
  -7 -10  -1  281.07   11.10
   7 -10   1  224.38   10.70
   7 -10   1  280.77   12.30
  -7 -10  -1  268.67   11.30
   7 -10   1  270.47   11.30
   7  10   1  285.47   12.10
   7  10   1  271.87   14.50
   7  10   1  290.87   11.50
  -7  10  -1  274.47   11.50
  -7  10  -1  267.47   14.40
  -7  10  -1  279.47   12.10
  -8 -10  -1  129.39    8.00
  -8 -10  -1  131.49    5.90
   8 -10   1  131.49    5.80
   8 -10   1  127.19    8.00
  -8 -10  -1  124.59    7.80
   8 -10   1  130.99   12.70
  -8 -10  -1  113.09    9.10
   8  10   1  123.59    8.90
   8  10   1  117.49    8.40
  -8  10  -1  145.69   12.90
  -8  10  -1  132.09    8.30
  -8  10  -1  125.49    9.00
   9 -10   1   47.10    6.50
  -9 -10  -1   28.30    4.60
  -9 -10  -1   42.30    4.10
   9 -10   1   26.40    8.30
  -9 -10  -1   37.90    6.60
   9 -10   1   42.10    4.40
  -9 -10  -1   39.10    4.90
  -9  10  -1   43.80    6.20
  -9  10  -1   44.40    5.10
   9  10   1   44.10    6.10
  -9  10  -1   45.20    7.90
 -10 -10  -1  116.09    9.20
  10 -10   1  125.69    8.80
 -10 -10  -1  111.49   11.20
 -10 -10  -1  111.79    9.00
  10 -10   1  111.39    6.30
 -10 -10  -1  126.69    8.20
 -10  10  -1   92.79    9.30
 -10  10  -1  117.39   13.50
  10  10   1  103.99   11.00
 -11 -10  -1   18.80    7.60
 -11 -10  -1   12.80    4.80
 -11 -10  -1   10.30    8.30
  11 -10   1   14.80    3.40
 -11  10  -1   22.90    5.70
  11  10   1   21.10    6.80
 -11  10  -1   10.90    9.40
 -12 -10  -1    7.20    5.20
  12 -10   1    3.80    3.80
 -12 -10  -1    0.60    7.80
 -12 -10  -1    3.30    4.70
  12  10   1    9.60    7.20
 -12  10  -1  -10.80    7.90
 -12  10  -1    4.70    6.30
 -12  10  -1    1.00    3.10
 -13 -10  -1   25.30    6.20
 -13 -10  -1   37.30    6.30
 -13 -10  -1   24.20   18.10
 -13  10  -1   39.30    4.50
 -13  10  -1   45.90   10.60
 -13  10  -1   40.20    8.10
 -14 -10  -1   -3.80    5.30
 -14 -10  -1   -2.90   10.50
 -14 -10  -1   -1.60    6.00
 -14  10  -1   -1.10    9.60
 -14  10  -1    7.20    7.10
 -14 -11   1   18.20    6.30
 -14 -11   1    4.50   11.30
 -14 -11   1   14.20    5.80
 -14  11   1   16.10   10.30
 -14  11   1   13.10    7.40
  13 -11  -1  216.98   11.90
 -13 -11   1  240.68   13.60
 -13 -11   1  215.68   13.50
 -13 -11   1  221.28   29.00
 -13  11   1  197.78   15.40
 -13  11   1  214.48   19.00
 -12 -11   1  360.46   19.60
 -12 -11   1  329.87   15.10
 -12 -11   1  314.77   15.30
  12 -11  -1  319.37   13.10
 -12  11   1  339.07   11.60
 -12  11   1  321.77   20.10
  12  11  -1  307.17   17.40
 -12  11   1  283.37   16.60
 -11 -11   1   22.80    5.60
  11 -11  -1   19.20    4.00
 -11 -11   1   25.50    8.20
 -11 -11   1   29.80    9.60
  11  11  -1   20.10    6.60
 -11  11   1   18.70    6.50
 -11  11   1   25.60    8.10
 -10 -11   1  852.71   28.30
 -10 -11   1  849.72   28.20
 -10 -11   1  922.81   30.60
  10 -11  -1  824.02   26.00
 -10  11   1  859.81   32.30
  10  11  -1  933.21   30.10
 -10  11   1  836.42   29.70
  -9 -11   1  592.14   21.90
  -9 -11   1  610.64   20.60
   9 -11  -1  606.54   20.60
  -9 -11   1  594.44   20.40
   9 -11  -1  557.14   18.30
   9 -11  -1  561.64   24.10
  -9  11   1  579.84   23.90
  -9  11   1  553.54   21.40
   9  11  -1  603.94   21.80
  -8 -11   1   52.09    6.40
   8 -11  -1   70.49    5.10
   8 -11  -1   73.19    8.20
  -8 -11   1   55.19    6.50
  -8 -11   1   58.69    2.90
   8 -11  -1   53.79    6.70
  -8 -11   1   49.20    6.50
  -8  11   1   59.09    7.40
  -8  11   1   51.89    7.20
   8  11  -1   64.09    7.60
  -8  11   1   57.09    7.20
   8  11  -1   52.29    7.00
   7 -11  -1 2191.78   61.79
  -7 -11   1 2057.29   58.79
  -7 -11   1 2165.68   61.29
   7 -11  -1 2108.19   59.69
  -7 -11   1 2111.49   61.39
   7 -11  -1 2199.38   63.39
   7 -11  -1 2118.79   61.89
  -7 -11   1 2166.78   61.89
  -7  11   1 2170.98   61.89
  -7  11   1 2114.59   63.99
   7  11  -1 2263.37   61.99
  -7  11   1 2155.38   61.49
   7  11  -1 2175.08   61.39
   6 -11  -1  777.32   24.60
  -6 -11   1  777.02   24.30
   6 -11  -1  754.22   22.60
  -6 -11   1  752.02   24.40
   6 -11  -1  792.72   25.80
   6 -11  -1  748.53   24.30
  -6 -11   1  795.12   24.10
  -6  11   1  773.02   26.30
  -6  11   1  748.33   24.10
   6  11  -1  787.42   24.30
  -6  11   1  779.02   24.50
   6  11  -1  774.02   24.30
   5 -11  -1 1081.79   31.50
   5 -11  -1 1057.29   33.10
  -5 -11   1 1064.79   32.80
  -5 -11   1 1086.49   32.60
   5 -11  -1 1146.69   32.70
  -5 -11   1 1079.49   31.30
   5 -11  -1 1160.28   34.00
  -5 -11   1 1072.69   32.60
  -5  11   1 1131.29   34.80
   5  11  -1 1138.59   32.60
   5  11  -1 1131.49   33.00
  -5  11   1 1106.29   31.60
  -5  11   1 1124.69   32.50
  -5  11   1 1104.69   33.00
  -4 -11   1 1504.05   45.40
  -4 -11   1 1585.04   46.20
   4 -11  -1 1677.53   46.80
   4 -11  -1 1616.74   46.50
  -4 -11   1 1575.24   45.00
   4 -11  -1 1632.94   45.60
  -4 -11   1 1597.84   45.90
   4 -11  -1 1565.54   45.00
   4  11  -1 1663.93   46.50
  -4  11   1 1628.84   47.50
   4  11  -1 1651.63   45.80
   4  11  -1 1619.74   46.20
  -4  11   1 1652.23   46.10
  -4  11   1 1602.74   45.30
  -4  11   1 1641.84   45.20
  -4  11   1 1606.04   46.30
  -4  11   1 1619.44   44.90
   4  11  -1 1594.24   45.50
  -3 -11   1   10.50    2.50
  -3 -11   1    7.60    2.00
   3 -11  -1    7.90    1.90
   3 -11  -1    8.90    2.70
   3 -11  -1    8.90    2.40
   3 -11  -1    8.40    2.00
  -3 -11   1   14.00    2.60
  -3 -11   1    6.60    1.90
  -3  11   1   10.00    1.90
  -3  11   1    9.00    1.70
   3  11  -1    6.70    2.20
   3  11  -1    9.00    1.90
  -3  11   1    9.40    2.50
  -3  11   1   10.20    2.60
  -3  11   1    9.10    2.30
   3  11  -1   10.80    1.30
  -3  11   1    8.90    2.00
   3  11  -1    9.30    2.10
   3  11  -1   11.00    2.40
   3  11  -1    7.10    2.30
   2 -11  -1 2063.09   55.69
  -2 -11   1 1958.30   56.59
  -2 -11   1 2035.90   57.19
  -2 -11   1 2071.39   56.99
   2 -11  -1 1984.70   57.29
   2 -11  -1 2005.80   56.39
   2 -11  -1 2064.99   57.29
  -2  11   1 2070.79   56.99
  -2  11   1 2090.79   57.29
   2  11  -1 2034.80   56.49
   2  11  -1 2006.10   57.09
   2  11  -1 2087.49   56.89
   2  11  -1 2142.39   57.19
  -2  11   1 2049.49   57.79
  -2  11   1 2086.39   56.69
  -2  11   1 1953.20   55.09
   2  11  -1 1980.60   55.69
   2  11  -1 1963.80   55.79
  -1 -11   1 2001.10   58.59
  -1 -11   1 2105.39   58.79
   1 -11  -1 2095.89   59.09
  -1 -11   1 2046.60   58.09
   1 -11  -1 2037.80   58.39
   1 -11  -1 2076.79   58.59
   1 -11  -1 2123.49   57.09
   1  11  -1 2093.49   58.59
   1  11  -1 2196.58   59.89
  -1  11   1 2115.29   58.49
   1  11  -1 2154.58   58.79
   1  11  -1 2050.09   57.19
   1  11  -1 2116.69   58.69
   1  11  -1 2209.38   59.09
  -1  11   1 2125.19   58.69
  -1  11   1 2136.79   59.49
   1  11  -1 2043.50   57.19
  -1  11   1 2132.69   58.89
  -1  11   1 2172.68   58.79
   0 -11  -1  464.85   14.80
   0 -11   1  436.16   14.90
   0 -11  -1  456.85   14.90
   0 -11   1  457.35   14.80
   0 -11  -1  447.96   14.60
   0 -11  -1  477.85   14.80
   0  11  -1  476.95   15.00
   0  11   1  455.35   14.80
   0  11  -1  481.15   14.50
   0  11   1  486.25   14.80
   0  11  -1  461.45   14.80
   0  11   1  471.35   15.40
   0  11   1  464.55   14.70
   0  11   1  465.95   14.80
   0  11   1  476.75   14.80
   0  11  -1  450.25   15.80
   0  11  -1  473.65   14.90
   0  11  -1  465.05   13.10
   1 -11   1 2443.86   69.79
  -1 -11  -1 2515.75   69.39
   1 -11   1 2513.35   69.59
  -1 -11  -1 2446.76   67.79
   1 -11   1 2507.85   70.19
  -1 -11  -1 2480.15   69.39
   1 -11   1 2485.15   68.59
  -1 -11  -1 2494.95   69.59
   1  11   1 2577.64   70.19
   1  11   1 2397.26   69.39
  -1  11  -1 2596.64   69.79
  -1  11  -1 2481.35   68.09
  -1  11  -1 2540.75   70.79
   1  11   1 2542.25   69.59
  -1  11  -1 2580.64   69.59
   1  11   1 2477.45   69.59
  -1  11  -1 2506.05   68.89
  -1  11  -1 2572.54   69.59
   1  11   1 2510.95   69.29
  -1  11  -1 2452.55   67.99
   1  11   1 2549.24   69.29
  -2 -11  -1  228.98    8.40
  -2 -11  -1  220.58    8.70
   2 -11   1  252.27    8.30
   2 -11   1  236.28    8.10
   2 -11   1  235.28    9.90
   2 -11   1  222.28    9.10
  -2 -11  -1  239.28    7.60
  -2 -11  -1  242.28    9.10
   2  11   1  236.28    9.10
  -2  11  -1  239.28    7.80
  -2  11  -1  234.58    9.20
   2  11   1  234.78    9.20
   2  11   1  239.68    8.10
   2  11   1  230.98    8.40
  -2  11  -1  245.68    9.10
  -2  11  -1  238.78    8.00
  -2  11  -1  236.88    8.70
   2  11   1  238.38    8.60
   2  11   1  235.98    7.10
  -2  11  -1  237.98   10.20
  -3 -11  -1 1146.19   33.40
  -3 -11  -1 1092.99   32.10
   3 -11   1 1153.78   34.20
   3 -11   1 1108.59   33.50
  -3 -11  -1 1158.28   33.00
   3 -11   1 1182.08   32.70
  -3 -11  -1 1117.29   32.30
  -3  11  -1 1145.49   33.20
   3  11   1 1154.48   32.80
  -3  11  -1 1091.99   34.80
   3  11   1 1136.29   32.10
   3  11   1 1089.69   32.00
  -3  11  -1 1163.58   31.90
   3  11   1 1103.59   31.70
   3  11   1 1174.98   33.50
  -3  11  -1 1122.69   32.50
  -3  11  -1 1174.98   33.50
   3  11   1 1157.68   33.40
   4 -11   1 1721.93   48.10
   4 -11   1 1778.92   49.80
  -4 -11  -1 1712.03   48.60
  -4 -11  -1 1690.93   47.70
  -4 -11  -1 1621.44   46.90
  -4 -11  -1 1716.13   48.10
   4 -11   1 1604.74   46.70
   4 -11   1 1693.63   48.70
  -4  11  -1 1709.53   48.00
   4  11   1 1686.43   47.60
   4  11   1 1702.63   48.50
   4  11   1 1636.54   46.30
  -4  11  -1 1741.23   48.70
   4  11   1 1652.93   46.80
  -4  11  -1 1719.63   50.39
   4  11   1 1742.83   48.80
  -4  11  -1 1692.13   48.30
   5 -11   1  111.99    8.60
  -5 -11  -1  107.69    4.80
   5 -11   1  121.19    6.90
   5 -11   1  106.39    6.80
   5 -11   1  111.49    4.70
  -5 -11  -1  102.19    6.20
  -5 -11  -1  108.79    6.30
  -5 -11  -1  106.39    6.60
  -5  11  -1  114.69    8.70
  -5  11  -1  107.29    6.60
   5  11   1  106.19    3.90
   5  11   1  112.69    6.90
   5  11   1   93.79    6.50
  -5  11  -1  109.39    6.80
   5  11   1   99.29    6.10
  -5  11  -1  104.29    6.30
   6 -11   1 2567.84   73.59
   6 -11   1 2811.02   76.29
  -6 -11  -1 2687.43   75.39
   6 -11   1 2810.82   77.89
  -6 -11  -1 2691.13   75.99
   6 -11   1 2678.73   75.99
  -6 -11  -1 2479.15   77.09
  -6  11  -1 2695.03   76.09
  -6  11  -1 2780.52   78.89
   6  11   1 2681.53   76.19
   6  11   1 2653.73   75.79
  -6  11  -1 2757.02   75.99
   6  11   1 2796.62   75.99
  -7 -11  -1  373.36   13.70
  -7 -11  -1  360.56   14.50
   7 -11   1  362.36   16.80
   7 -11   1  355.36   14.60
   7 -11   1  360.56   14.00
  -7 -11  -1  381.66   14.20
  -7  11  -1  364.46   14.00
  -7  11  -1  380.36   14.70
   7  11   1  354.66   14.50
  -7  11  -1  347.47   17.10
   7  11   1  372.56   14.10
   7  11   1  356.76   17.00
   7  11   1  373.86   14.50
  -8 -11  -1  156.58    9.10
   8 -11   1  156.18    6.50
  -8 -11  -1  162.58   10.30
   8 -11   1  165.98    9.10
   8 -11   1  165.88   13.40
  -8 -11  -1  146.29    8.70
  -8 -11  -1  144.39    5.80
  -8  11  -1  154.48    9.20
   8  11   1  161.88    9.70
  -8  11  -1  144.99   12.70
  -8  11  -1  154.28    9.80
   8  11   1  152.88   12.30
  -9 -11  -1  635.54   22.20
   9 -11   1  628.04   19.10
   9 -11   1  691.03   36.40
  -9 -11  -1  658.33   23.50
  -9 -11  -1  633.34   18.90
  -9 -11  -1  644.64   21.80
   9 -11   1  649.74   22.10
  -9  11  -1  612.74   26.00
   9  11   1  651.53   23.20
  -9  11  -1  641.64   23.10
  10 -11   1   11.60    2.90
  10 -11   1    6.60    3.70
 -10 -11  -1   12.10    3.60
 -10 -11  -1    4.00    6.30
 -10 -11  -1    8.70    4.60
  10  11   1   11.10    5.70
 -10  11  -1   12.70    7.10
 -10  11  -1    7.60    5.10
 -11 -11  -1  179.18   11.90
 -11 -11  -1  182.28   11.50
 -11 -11  -1  163.98   11.30
 -11 -11  -1  199.58   15.10
  11 -11   1  194.78   11.00
  11 -11   1  173.78    8.20
  11  11   1  187.28   13.00
 -11  11  -1  150.68   15.60
 -11  11  -1  163.38   12.40
  12 -11   1  249.78   10.80
 -12 -11  -1  257.07   14.20
 -12 -11  -1  280.57   13.90
 -12 -11  -1  298.67   18.30
 -12  11  -1  249.78   15.30
 -12  11  -1  285.37   19.60
 -13 -11  -1    6.60    5.20
 -13 -11  -1    0.00    5.80
 -13  11  -1   -4.20    3.50
 -13  11  -1   -8.10    6.10
 -13  11  -1  -15.20    8.60
 -13 -12   1   40.60    6.70
 -13 -12   1   30.10    6.80
 -13 -12   1   24.20   10.70
 -13  12   1   33.90    9.90
 -13  12   1   34.50    8.20
  12 -12  -1   68.29    8.40
 -12 -12   1   77.59   11.30
 -12 -12   1   60.39    7.50
 -12 -12   1   79.89    9.70
 -12  12   1   64.79   10.70
 -12  12   1   61.99    8.60
 -12  12   1   66.19    5.70
 -11 -12   1  234.48   16.00
 -11 -12   1  215.18   12.10
 -11 -12   1  211.58   12.20
  11 -12  -1  221.38   10.10
 -11  12   1  221.28   13.70
  11  12  -1  220.28   14.10
 -11  12   1  230.78   17.50
 -10 -12   1   40.30    7.70
 -10 -12   1   23.40    5.00
  10 -12  -1   34.30    4.10
 -10 -12   1   30.30    5.70
 -10  12   1   43.00    8.30
  10  12  -1   28.50    6.30
 -10  12   1   30.80    6.10
  -9 -12   1  378.36   15.30
   9 -12  -1  358.96   18.70
  -9 -12   1  391.96   17.10
  -9 -12   1  358.56   15.00
   9 -12  -1  369.86   15.20
   9 -12  -1  355.66   12.90
   9  12  -1  410.46   16.60
  -9  12   1  366.96   16.00
  -9  12   1  346.07   18.10
  -8 -12   1  485.15   14.30
  -8 -12   1  488.35   17.70
   8 -12  -1  504.55   20.70
  -8 -12   1  511.25   19.00
  -8 -12   1  503.05   18.00
   8 -12  -1  482.75   15.90
   8 -12  -1  505.55   18.20
  -8  12   1  472.35   21.20
  -8  12   1  503.45   18.40
   8  12  -1  515.15   19.00
  -7 -12   1  147.99    9.60
  -7 -12   1  151.88    6.20
   7 -12  -1  155.48    9.30
   7 -12  -1  160.58    7.10
  -7 -12   1  161.18    8.80
   7 -12  -1  166.28   11.30
  -7 -12   1  156.98    8.60
   7 -12  -1  162.68    9.20
  -7  12   1  155.58    8.80
   7  12  -1  162.48    9.10
  -7  12   1  160.58   11.20
   7  12  -1  150.58    9.00
  -7  12   1  158.68    9.40
  -6 -12   1  664.73   19.60
  -6 -12   1  628.44   23.30
   6 -12  -1  702.13   23.30
  -6 -12   1  668.23   21.50
   6 -12  -1  667.73   22.20
   6 -12  -1  658.73   21.60
  -6 -12   1  664.03   21.80
   6 -12  -1  650.63   20.00
   6  12  -1  656.23   21.80
  -6  12   1  668.93   21.40
  -6  12   1  651.83   21.80
  -6  12   1  703.23   23.90
  -6  12   1  663.63   20.20
   6  12  -1  698.03   21.60
   5 -12  -1  220.38   10.60
   5 -12  -1  210.18    9.80
  -5 -12   1  213.58    7.80
  -5 -12   1  211.68    9.50
  -5 -12   1  203.68    8.90
  -5 -12   1  212.48    9.20
   5 -12  -1  213.18    8.00
   5 -12  -1  209.38    9.00
   5  12  -1  213.88    8.90
  -5  12   1  196.18    9.50
  -5  12   1  205.98   11.00
  -5  12   1  209.58    8.10
   5  12  -1  210.18    9.40
  -5  12   1  192.58    8.50
   5  12  -1  211.08    9.70
  -5  12   1  194.78    9.00
   4 -12  -1  514.95   15.90
  -4 -12   1  507.05   17.00
  -4 -12   1  533.85   17.30
   4 -12  -1  543.15   17.90
   4 -12  -1  535.85   16.40
  -4 -12   1  504.45   16.30
   4 -12  -1  492.15   17.40
  -4 -12   1  512.95   16.00
   4  12  -1  499.15   17.20
  -4  12   1  527.85   15.90
  -4  12   1  534.95   18.60
  -4  12   1  475.95   17.10
   4  12  -1  515.35   16.20
   4  12  -1  500.25   16.60
  -4  12   1  533.55   16.20
   4  12  -1  518.85   17.20
  -4  12   1  507.55   15.90
  -4  12   1  518.35   17.00
  -3 -12   1  539.35   16.90
   3 -12  -1  556.34   18.50
   3 -12  -1  572.84   16.80
   3 -12  -1  549.74   17.00
  -3 -12   1  553.64   17.80
  -3 -12   1  543.65   17.20
   3 -12  -1  567.74   18.30
  -3 -12   1  552.04   18.00
  -3  12   1  554.64   16.90
   3  12  -1  557.14   18.00
  -3  12   1  560.84   16.30
   3  12  -1  568.24   18.10
   3  12  -1  548.15   17.00
   3  12  -1  556.64   17.70
   3  12  -1  539.95   15.90
  -3  12   1  581.64   18.30
   3  12  -1  545.25   16.70
  -3  12   1  559.74   17.30
  -3  12   1  550.84   18.90
  -3  12   1  571.44   17.80
  -2 -12   1  249.58    9.30
   2 -12  -1  239.88    8.70
   2 -12  -1  243.08    9.60
  -2 -12   1  232.78    8.90
   2 -12  -1  241.08    9.60
  -2 -12   1  223.78    9.20
   2  12  -1  237.88    7.70
   2  12  -1  232.98    9.00
  -2  12   1  238.28    8.60
   2  12  -1  236.18   10.30
   2  12  -1  234.58    7.70
   2  12  -1  233.98    8.00
   2  12  -1  260.97    9.40
  -2  12   1  241.78   10.00
  -2  12   1  233.68    9.10
  -2  12   1  248.58    9.00
   2  12  -1  230.78    9.30
  -2  12   1  233.18    9.50
   2  12  -1  247.58    8.80
  -1 -12   1  426.96   14.40
   1 -12  -1  434.16   14.10
   1 -12  -1  455.65   14.50
   1 -12  -1  435.86   14.80
  -1 -12   1  453.45   14.60
   1 -12  -1  453.75   12.60
   1  12  -1  449.46   14.40
  -1  12   1  438.16   14.50
  -1  12   1  456.55   14.50
   1  12  -1  456.15   14.80
   1  12  -1  429.86   12.60
   1  12  -1  431.66   12.70
  -1  12   1  433.76   14.70
   1  12  -1  447.06   14.30
  -1  12   1  451.65   14.20
  -1  12   1  440.06   15.20
   1  12  -1  433.86   14.40
   1  12  -1  458.05   15.70
   0 -12   1 1204.08   36.00
   0 -12  -1 1204.88   35.60
   0 -12  -1 1271.77   35.80
   0 -12  -1 1199.58   35.90
   0 -12   1 1212.98   35.80
   0 -12  -1 1226.48   35.70
   0  12   1 1251.07   35.90
   0  12   1 1270.17   35.90
   0  12  -1 1269.17   36.00
   0  12   1 1251.67   35.70
   0  12  -1 1294.97   37.10
   0  12   1 1213.38   35.70
   0  12   1 1243.98   36.50
   0  12  -1 1270.47   35.90
   0  12  -1 1244.28   35.50
   0  12  -1 1221.68   35.80
   0  12   1 1277.37   35.70
  -1 -12  -1    0.30    1.60
   1 -12   1   -0.90    2.40
   1 -12   1    3.20    2.30
  -1 -12  -1    0.00    1.80
  -1 -12  -1    1.40    1.90
   1 -12   1    1.10    1.50
   1 -12   1    1.30    2.00
  -1 -12  -1    3.00    0.90
  -1  12  -1   -1.20    2.10
   1  12   1    1.40    1.90
  -1  12  -1    1.20    1.60
   1  12   1    3.00    1.70
   1  12   1    1.60    2.20
  -1  12  -1    3.20    1.00
  -1  12  -1   -0.40    2.50
   1  12   1    1.20    1.60
  -1  12  -1    1.70    1.90
  -1  12  -1    0.20    1.60
   1  12   1    4.90    1.80
   1  12   1    1.90    1.90
  -1  12  -1    2.90    1.00
  -2 -12  -1  343.97   12.20
   2 -12   1  377.16   11.60
  -2 -12  -1  348.67   10.80
   2 -12   1  369.26   13.40
  -2 -12  -1  356.16   12.00
  -2 -12  -1  363.46   12.60
   2 -12   1  349.37   12.80
   2  12   1  348.57   11.50
   2  12   1  369.96   11.90
  -2  12  -1  356.66   12.40
  -2  12  -1  355.46   13.70
   2  12   1  341.57   12.00
  -2  12  -1  355.36   11.10
   2  12   1  361.56   12.60
  -2  12  -1  368.26   12.20
  -2  12  -1  362.46   12.70
   2  12   1  355.86   12.50
  -2  12  -1  357.16   11.40
   3 -12   1  696.53   22.70
  -3 -12  -1  707.83   20.90
   3 -12   1  700.23   21.00
  -3 -12  -1  666.33   21.70
   3 -12   1  697.13   22.10
   3 -12   1  695.43   20.30
  -3 -12  -1  704.73   21.50
  -3  12  -1  711.83   21.30
   3  12   1  676.23   21.90
  -3  12  -1  699.53   21.70
   3  12   1  666.53   21.20
   3  12   1  683.83   20.20
  -3  12  -1  704.93   23.30
   3  12   1  723.13   20.70
   3  12   1  686.73   20.10
   3  12   1  705.73   21.90
  -3  12  -1  708.73   20.70
  -3  12  -1  697.63   21.90
  -3  12  -1  719.83   20.30
   4 -12   1   10.20    2.70
  -4 -12  -1   11.80    2.20
   4 -12   1   13.90    2.20
  -4 -12  -1   16.50    2.60
   4 -12   1    9.80    2.70
   4 -12   1   14.20    4.10
  -4 -12  -1   10.90    2.60
  -4 -12  -1   12.00    2.90
  -4  12  -1    9.00    2.50
  -4  12  -1   19.30    4.30
   4  12   1   11.40    2.40
   4  12   1   15.30    1.70
  -4  12  -1   12.40    3.20
  -4  12  -1   14.80    1.90
   4  12   1    9.40    2.30
  -4  12  -1   16.50    3.30
   4  12   1   13.80    3.20
   4  12   1   13.00    1.90
   4  12   1    7.40    2.60
   5 -12   1  891.71   28.20
  -5 -12  -1  908.01   28.10
  -5 -12  -1  904.41   27.60
  -5 -12  -1  904.21   26.00
   5 -12   1  950.70   29.50
  -5 -12  -1  888.81   27.30
   5 -12   1  916.91   27.80
  -5  12  -1  909.31   30.30
  -5  12  -1  908.91   27.60
   5  12   1  919.71   28.30
   5  12   1  904.01   27.30
  -5  12  -1  911.41   28.10
  -5  12  -1  879.91   27.80
   5  12   1  928.91   28.10
   6 -12   1   50.29    5.40
   6 -12   1   55.49    6.20
  -6 -12  -1   47.40    6.20
   6 -12   1   73.49    9.10
  -6 -12  -1   51.49    3.70
  -6 -12  -1   55.39    6.80
  -6 -12  -1   64.29    6.10
  -6  12  -1   62.69    7.50
  -6  12  -1   69.89    6.60
   6  12   1   56.59    6.60
   6  12   1   51.39    6.50
   6  12   1   51.79    5.60
  -6  12  -1   51.59    6.10
  -7 -12  -1  480.55   17.20
   7 -12   1  472.85   17.40
   7 -12   1  448.56   17.60
  -7 -12  -1  489.15   16.80
   7 -12   1  486.05   19.80
  -7 -12  -1  478.15   17.60
  -7  12  -1  470.15   20.50
   7  12   1  473.75   17.30
  -7  12  -1  485.45   17.40
   7  12   1  495.35   17.30
  -7  12  -1  466.55   17.20
   8 -12   1  274.67   12.10
   8 -12   1  256.87    9.00
  -8 -12  -1  241.08   11.50
   8 -12   1  259.97   15.70
  -8 -12  -1  251.57   11.90
  -8 -12  -1  249.48   12.60
  -8  12  -1  264.57   12.40
  -8  12  -1  281.87   15.70
   9 -12   1   30.30    4.90
  -9 -12  -1   31.60    6.50
   9 -12   1   29.30    3.10
  -9 -12  -1   20.40    4.70
  -9 -12  -1   28.00    4.90
  -9  12  -1   38.60    7.90
   9  12   1   26.90    5.70
  -9  12  -1   29.50    5.60
  10 -12   1  144.99    6.90
 -10 -12  -1  140.59   10.00
 -10 -12  -1  133.19   10.20
 -10 -12  -1  133.89   12.50
  10 -12   1  148.09   10.20
 -10  12  -1  120.59   15.00
 -10  12  -1  132.39   10.50
  10  12   1  137.19   11.50
  11 -12   1  136.79   10.30
 -11 -12  -1  140.19   10.50
 -11 -12  -1  155.68   14.20
 -11 -12  -1  148.89   10.60
  11 -12   1  140.49    7.50
 -11  12  -1  155.18   17.10
 -11  12  -1  117.39   11.50
  11  12   1  149.88   13.20
 -12 -12  -1   38.10    6.20
 -12 -12  -1   51.29    7.10
 -12 -12  -1   39.40    9.60
 -12  12  -1   33.20    7.80
 -12  12  -1   54.09   10.90
 -13 -12  -1   96.69   11.50
 -13 -12  -1  110.49   11.70
 -13 -12  -1   95.99   14.30
 -13  12  -1  108.99   14.10
 -13  12  -1  120.09   13.70
 -13 -13   1   12.20    6.30
 -13 -13   1   13.90   10.60
 -13 -13   1   19.90    6.10
 -13  13   1   20.00    7.40
 -13  13   1    6.70    9.80
 -12 -13   1   13.80    5.50
 -12 -13   1    6.70    9.50
 -12 -13   1   15.30    5.70
  12 -13  -1   12.50    4.80
 -12  13   1    8.10    6.10
 -12  13   1   -3.30    9.20
 -11 -13   1   22.90    5.40
 -11 -13   1   11.60    5.30
  11 -13  -1   14.10    4.10
 -11 -13   1    1.10    7.60
 -11  13   1    7.70   10.30
  11  13  -1   -0.40    6.10
 -11  13   1   11.30    6.10
 -10 -13   1   53.49    8.50
 -10 -13   1   78.19    8.70
 -10 -13   1   49.90    6.00
  10 -13  -1   70.19    6.50
 -10  13   1   54.79    9.40
  10  13  -1   50.29    7.40
 -10  13   1   67.99    9.30
   9 -13  -1  120.39    9.40
  -9 -13   1  104.69    8.80
  -9 -13   1  113.99   11.10
   9 -13  -1  102.79    6.80
   9 -13  -1  109.99   14.00
   9  13  -1  109.89    9.20
  -9  13   1  129.89    9.50
  -9  13   1  127.89   12.70
  -8 -13   1   38.10    6.00
  -8 -13   1   47.80    5.40
   8 -13  -1   40.20    4.90
   8 -13  -1   39.80    5.10
   8 -13  -1   38.80    7.30
  -8 -13   1   43.90    3.50
  -8 -13   1   32.40    4.80
  -8  13   1   57.49    6.90
   8  13  -1   48.50    6.00
  -8  13   1   45.40    7.20
   7 -13  -1   60.29    7.50
   7 -13  -1   73.09    5.20
  -7 -13   1   63.39    7.10
   7 -13  -1   56.19    7.60
   7 -13  -1   55.29    7.00
  -7 -13   1   43.70    5.80
  -7 -13   1   63.99    4.50
  -7 -13   1   55.19    6.70
  -7  13   1   49.40    6.50
   7  13  -1   58.99    7.00
  -7  13   1   65.79    4.90
  -7  13   1   61.29    7.60
   6 -13  -1   -0.20    3.00
   6 -13  -1    3.80    2.40
  -6 -13   1    5.70    4.20
  -6 -13   1    6.90    3.50
  -6 -13   1    3.20    3.40
  -6 -13   1    7.40    2.20
   6 -13  -1    3.50    4.70
   6 -13  -1    8.50    3.40
   6  13  -1    5.70    3.00
   6  13  -1    3.30    3.60
  -6  13   1    8.90    3.00
  -6  13   1    7.40    3.20
  -6  13   1    5.80    2.30
  -6  13   1   -2.10    3.30
  -6  13   1    4.30    4.30
   6  13  -1   -0.50    3.30
   5 -13  -1   -0.80    2.60
  -5 -13   1   -2.10    1.90
  -5 -13   1   -2.20    2.50
  -5 -13   1   -0.80    2.80
  -5 -13   1   -2.00    2.80
   5 -13  -1   -2.80    2.00
   5 -13  -1    2.50    3.80
   5 -13  -1   -1.40    2.80
  -5  13   1   -2.90    2.20
   5  13  -1   -0.90    2.80
  -5  13   1   -2.60    2.60
  -5  13   1   -3.00    1.80
   5  13  -1    3.90    2.90
  -5  13   1    2.20    3.50
  -5  13   1    1.90    2.80
   5  13  -1   -2.60    2.50
   4 -13  -1  436.76   15.50
  -4 -13   1  422.26   14.20
  -4 -13   1  419.26   14.00
   4 -13  -1  426.46   13.90
   4 -13  -1  442.86   14.20
   4 -13  -1  451.05   15.90
  -4 -13   1  425.06   14.90
  -4 -13   1  420.26   15.20
  -4  13   1  436.66   13.70
   4  13  -1  452.35   15.50
  -4  13   1  429.36   15.30
  -4  13   1  428.96   15.00
   4  13  -1  444.16   14.80
  -4  13   1  433.36   13.60
   4  13  -1  426.66   13.90
  -4  13   1  424.76   14.10
  -4  13   1  429.76   16.50
   4  13  -1  412.26   15.20
  -3 -13   1  125.09    5.90
   3 -13  -1  131.99    6.30
   3 -13  -1  137.09    6.00
   3 -13  -1  144.89    7.40
  -3 -13   1  138.79    7.20
  -3 -13   1  142.79    7.20
   3 -13  -1  148.89    8.00
  -3 -13   1  129.59    6.60
   3  13  -1  132.59    6.80
   3  13  -1  137.49    7.20
  -3  13   1  137.99    6.50
   3  13  -1  135.39    5.10
   3  13  -1  142.39    6.30
   3  13  -1  130.99    7.20
  -3  13   1  143.49    7.50
  -3  13   1  139.69    7.00
  -3  13   1  141.69    8.20
  -3  13   1  140.39    5.10
  -3  13   1  135.69    6.20
   3  13  -1  128.19    5.50
  -2 -13   1   83.59    5.70
   2 -13  -1   76.39    4.90
   2 -13  -1   81.59    4.00
  -2 -13   1   81.89    5.60
   2 -13  -1   81.19    5.90
   2 -13  -1   90.19    6.00
  -2 -13   1   78.89    5.20
   2  13  -1   81.99    3.60
  -2  13   1   82.79    5.30
  -2  13   1   82.39    6.20
  -2  13   1   79.89    5.90
  -2  13   1   76.09    4.80
   2  13  -1   78.79    4.90
   2  13  -1   83.99    5.80
   2  13  -1   77.89    4.40
   2  13  -1   83.19    5.40
   2  13  -1   76.19    5.40
   2  13  -1   77.69    3.60
  -2  13   1   79.99    5.20
   2  13  -1   81.89    6.60
  -1 -13   1    1.80    2.10
   1 -13  -1    0.60    2.10
   1 -13  -1    4.50    2.60
   1 -13  -1    0.00    1.80
  -1 -13   1   -1.10    1.80
  -1  13   1    0.90    1.90
   1  13  -1    2.90    2.40
   1  13  -1    1.70    1.80
  -1  13   1   -2.20    1.90
  -1  13   1    1.10    2.00
  -1  13   1    0.20    1.80
   1  13  -1   -1.70    2.40
  -1  13   1    4.50    2.30
   1  13  -1    2.40    2.00
   1  13  -1    3.00    2.40
   0 -13   1   32.40    4.50
   0 -13  -1   30.10    3.90
   0 -13  -1   39.70    4.30
   0 -13  -1   32.80    4.20
   0 -13  -1   41.60    4.40
   0 -13   1   36.60    4.30
   0  13   1   43.00    4.40
   0  13   1   34.90    4.00
   0  13  -1   36.50    4.20
   0  13   1   39.30    4.20
   0  13  -1   39.50    4.20
   0  13   1   46.20    4.20
   0  13  -1   41.70    4.20
   0  13  -1   38.60    3.90
   0  13   1   40.30    4.70
   0  13   1   34.70    4.20
   0  13  -1   43.90    5.30
  -1 -13  -1  259.97    9.80
   1 -13   1  247.08   10.10
  -1 -13  -1  243.88    9.60
   1 -13   1  266.17    8.50
   1 -13   1  262.37    9.90
  -1 -13  -1  251.77    9.90
   1  13   1  268.07    9.90
  -1  13  -1  260.17    9.80
  -1  13  -1  246.38    7.60
   1  13   1  235.18    9.10
   1  13   1  247.18   10.40
  -1  13  -1  246.58    9.10
  -1  13  -1  256.07   11.00
  -1  13  -1  253.77    9.90
  -1  13  -1  246.38    7.50
   1  13   1  262.17   10.00
   1  13   1  260.17    9.50
  -1  13  -1  254.87    9.90
  -2 -13  -1   24.80    3.30
   2 -13   1   28.60    3.50
   2 -13   1   20.30    3.20
  -2 -13  -1   24.70    2.50
   2 -13   1   21.90    3.70
  -2 -13  -1   29.50    3.90
  -2 -13  -1   26.80    3.40
  -2  13  -1   25.30    2.50
  -2  13  -1   19.50    3.20
   2  13   1   26.30    3.60
  -2  13  -1   24.30    4.10
   2  13   1   25.60    3.40
   2  13   1   18.90    2.80
  -2  13  -1   24.20    3.20
  -2  13  -1   19.30    3.00
  -2  13  -1   29.50    4.00
   2  13   1   23.60    3.40
   2  13   1   26.20    3.40
  -2  13  -1   25.20    2.40
  -3 -13  -1  312.77   10.80
   3 -13   1  320.27   12.70
   3 -13   1  310.47   11.90
   3 -13   1  304.37   10.20
   3 -13   1  306.47   10.80
  -3 -13  -1  319.97   11.70
  -3 -13  -1  297.57   11.20
  -3  13  -1  301.37   13.20
  -3  13  -1  322.57   10.20
   3  13   1  298.17   10.00
  -3  13  -1  308.47   10.30
   3  13   1  273.57   11.40
   3  13   1  304.17   10.40
  -3  13  -1  290.27   11.50
   3  13   1  313.27   11.70
  -3  13  -1  310.77   11.80
   3  13   1  303.27    9.60
   3  13   1  305.87   11.10
  -3  13  -1  312.57   11.10
  -4 -13  -1   81.29    5.90
   4 -13   1   83.09    6.60
  -4 -13  -1   72.49    5.00
  -4 -13  -1   76.99    6.20
   4 -13   1   82.29    4.50
  -4 -13  -1   82.79    5.20
   4 -13   1   88.09    5.90
   4 -13   1   81.99    7.70
   4  13   1   80.19    3.80
   4  13   1   82.99    4.80
  -4  13  -1   75.69    6.40
   4  13   1   87.69    6.60
  -4  13  -1   91.79    7.90
   4  13   1   87.59    5.50
   4  13   1   76.69    4.60
  -4  13  -1   91.99    4.90
  -4  13  -1   80.39    5.30
  -4  13  -1   82.79    5.50
   4  13   1   78.59    6.40
  -4  13  -1   92.89    6.30
  -5 -13  -1   12.80    3.20
  -5 -13  -1    8.70    3.50
   5 -13   1    7.70    3.20
   5 -13   1   13.70    4.70
   5 -13   1   11.30    3.60
  -5 -13  -1    5.10    3.30
  -5 -13  -1   14.70    2.30
   5 -13   1   16.10    2.30
  -5  13  -1   15.20    4.60
  -5  13  -1   12.90    3.50
  -5  13  -1   11.20    3.20
   5  13   1   10.50    3.20
   5  13   1   16.70    2.90
  -5  13  -1   14.20    3.10
   5  13   1    8.00    3.30
  -6 -13  -1    9.60    3.60
  -6 -13  -1    6.40    3.90
  -6 -13  -1   10.40    2.60
   6 -13   1   11.50    4.20
   6 -13   1   13.10    2.30
   6 -13   1   21.00    5.80
  -6 -13  -1    8.90    3.30
   6 -13   1    7.80    3.40
  -6  13  -1    9.30    3.70
  -6  13  -1   11.00    3.90
   6  13   1    7.60    3.90
  -6  13  -1    7.50    4.90
  -6  13  -1    7.70    3.50
   6  13   1    7.60    4.00
   6  13   1   11.40    3.40
  -7 -13  -1    0.70    3.20
  -7 -13  -1    0.20    3.10
  -7 -13  -1   -3.60    4.10
   7 -13   1    0.40    5.60
   7 -13   1    0.90    2.20
   7 -13   1   -1.80    3.20
   7 -13   1   -3.70    4.60
  -7  13  -1    4.70    5.20
  -7  13  -1    1.40    3.50
   7  13   1    4.20    3.60
  -8 -13  -1   -3.80    3.60
   8 -13   1    2.80    2.30
   8 -13   1    2.40    3.70
  -8 -13  -1   -3.90    4.40
  -8 -13  -1   -2.10    3.30
   8 -13   1   14.40    6.90
   8  13   1   -2.20    3.80
  -8  13  -1    2.70    4.20
  -8  13  -1    5.70    5.80
  -9 -13  -1  138.99   10.10
   9 -13   1  137.39   10.20
   9 -13   1  137.19    6.60
  -9 -13  -1  137.19   11.90
   9  13   1  153.38   10.80
  -9  13  -1  136.09   14.40
  10 -13   1   56.79    5.20
 -10 -13  -1   49.40    7.90
 -10 -13  -1   48.00    6.40
 -10 -13  -1   38.20    5.70
  10 -13   1   65.29    8.70
 -10  13  -1   48.90    6.90
  10  13   1   40.90    7.10
 -10  13  -1   43.60    9.20
  11 -13   1   20.80    5.40
 -11 -13  -1   20.50    5.50
  11 -13   1   25.70    3.50
 -11 -13  -1   22.40    6.00
 -11 -13  -1   13.40    8.20
 -11  13  -1   29.50    7.20
 -11  13  -1   22.70    9.40
 -12 -13  -1   26.80    9.70
 -12 -13  -1   21.60    5.90
 -12 -13  -1   21.70    6.10
 -12  13  -1   43.50   10.00
 -12  13  -1   29.90    7.10
 -13 -13  -1    9.90   11.00
 -13 -13  -1    1.40    5.40
 -13 -13  -1   -1.20    6.30
 -13  13  -1   10.70   10.70
 -13  13  -1   -0.90    7.00
 -13 -14   1   52.09    7.80
 -13 -14   1   71.29   13.00
 -13 -14   1   91.99   11.60
 -13  14   1   74.19   12.70
 -13  14   1   56.89    8.90
 -12 -14   1  127.69   16.30
 -12 -14   1  104.39   10.50
 -12 -14   1  108.59   11.00
 -12  14   1   99.89   12.00
 -12  14   1   89.89   12.60
 -11 -14   1  489.15   19.90
 -11 -14   1  495.15   19.60
 -11 -14   1  542.55   23.50
  11 -14  -1  481.15   16.80
 -11  14   1  490.75   20.60
 -11  14   1  451.15   27.10
 -10 -14   1   65.29    9.20
 -10 -14   1   71.29    8.90
 -10 -14   1   52.99    6.60
  10 -14  -1   72.19    6.80
 -10  14   1   79.39   10.70
 -10  14   1   72.19    6.00
 -10  14   1   86.79    9.60
  10  14  -1   69.69    8.10
   9 -14  -1  500.05   24.30
  -9 -14   1  593.04   21.90
  -9 -14   1  528.55   20.00
   9 -14  -1  542.65   21.70
  -9 -14   1  532.45   20.40
   9 -14  -1  549.95   17.60
  -9  14   1  507.35   26.10
  -9  14   1  566.34   17.70
  -9  14   1  594.64   24.40
   9  14  -1  572.54   21.00
  -8 -14   1  320.57   13.80
   8 -14  -1  322.87   11.60
  -8 -14   1  329.97   14.10
   8 -14  -1  346.87   14.50
   8 -14  -1  303.67   16.90
  -8 -14   1  312.27   14.70
   8  14  -1  345.67   14.30
  -8  14   1  327.77   17.10
  -8  14   1  322.47   11.70
  -8  14   1  315.97   13.80
  -7 -14   1   42.80    5.30
   7 -14  -1   46.80    7.10
   7 -14  -1   33.60    5.60
  -7 -14   1   48.30    6.50
   7 -14  -1   38.50    5.10
   7 -14  -1   53.39    5.10
  -7 -14   1   50.19    4.30
  -7 -14   1   44.80    5.70
   7  14  -1   32.40    5.00
  -7  14   1   46.20    4.70
  -7  14   1   39.00    6.60
  -7  14   1   43.50    5.00
  -6 -14   1  987.70   30.40
  -6 -14   1  994.10   30.30
   6 -14  -1 1001.20   31.20
   6 -14  -1 1011.10   31.90
  -6 -14   1  991.20   28.60
  -6 -14   1  974.90   30.70
   6 -14  -1  982.80   28.70
   6 -14  -1  955.60   30.20
  -6  14   1  994.00   29.80
   6  14  -1  964.40   29.90
  -6  14   1  983.10   32.90
  -6  14   1  975.00   29.00
   5 -14  -1  678.53   20.40
   5 -14  -1  691.13   22.60
  -5 -14   1  690.03   22.00
  -5 -14   1  669.43   22.10
  -5 -14   1  672.63   20.50
   5 -14  -1  682.63   21.40
   5 -14  -1  700.73   23.10
  -5 -14   1  660.13   21.10
   5  14  -1  663.83   20.90
   5  14  -1  678.13   22.40
  -5  14   1  668.83   23.80
  -5  14   1  704.63   20.90
   5  14  -1  617.14   21.90
  -5  14   1  687.63   20.70
  -5  14   1  651.53   22.30
  -5  14   1  644.14   21.80
   4 -14  -1   70.69    5.10
  -4 -14   1   72.79    5.30
  -4 -14   1   65.89    6.10
  -4 -14   1   63.39    6.00
   4 -14  -1   84.99    7.40
   4 -14  -1   70.59    6.50
   4 -14  -1   60.99    5.30
  -4 -14   1   76.49    5.30
   4  14  -1   75.69    4.80
   4  14  -1   66.19    6.40
   4  14  -1   79.89    6.30
  -4  14   1   67.99    4.20
   4  14  -1   76.09    5.70
  -4  14   1   73.09    6.50
  -4  14   1   72.29    4.60
  -4  14   1   68.79    5.90
  -4  14   1   73.89    7.30
  -4  14   1   73.69    5.30
  -3 -14   1  811.02   25.20
   3 -14  -1  808.52   24.20
   3 -14  -1  838.02   25.80
   3 -14  -1  849.81   23.80
  -3 -14   1  825.22   25.40
   3 -14  -1  793.32   25.70
  -3 -14   1  823.32   24.70
   3  14  -1  826.62   24.40
   3  14  -1  820.52   25.50
   3  14  -1  795.72   23.20
   3  14  -1  811.72   25.00
  -3  14   1  823.72   25.20
  -3  14   1  801.02   24.60
  -3  14   1  842.62   25.70
   3  14  -1  826.62   23.50
  -3  14   1  805.32   26.40
  -3  14   1  812.32   22.80
   3  14  -1  772.52   23.40
   3  14  -1  768.22   25.20
  -3  14   1  841.42   24.30
  -2 -14   1  202.18    8.80
   2 -14  -1  205.18    6.90
   2 -14  -1  195.28    8.10
  -2 -14   1  193.78    7.10
  -2 -14   1  192.88    8.40
   2 -14  -1  189.98    9.10
  -2 -14   1  194.38    8.80
   2  14  -1  196.58    8.70
  -2  14   1  201.68    8.50
   2  14  -1  212.08   10.20
   2  14  -1  202.98    8.20
   2  14  -1  187.18    6.30
   2  14  -1  192.08    6.30
  -2  14   1  213.18   10.00
  -2  14   1  204.78    8.10
   2  14  -1  187.28    8.40
  -2  14   1  195.38    9.00
   2  14  -1  197.58    9.00
  -2  14   1  198.98    8.70
  -1 -14   1  548.35   17.80
   1 -14  -1  556.94   18.20
  -1 -14   1  529.45   17.80
   1 -14  -1  550.54   17.70
   1 -14  -1  533.35   17.30
  -1  14   1  563.94   17.80
   1  14  -1  551.44   17.60
   1  14  -1  536.55   17.70
   1  14  -1  564.44   18.10
  -1  14   1  542.15   18.70
  -1  14   1  568.24   17.50
  -1  14   1  538.15   17.60
  -1  14   1  542.05   18.00
   1  14  -1  535.15   17.50
   1  14  -1  559.34   19.10
   0 -14   1  981.50   30.60
   0 -14  -1 1024.80   30.60
   0 -14  -1 1014.30   30.90
   0 -14   1 1016.60   31.00
   0  14   1 1025.90   30.50
   0  14   1 1052.49   30.90
   0  14  -1 1009.90   30.70
   0  14   1 1061.39   30.60
   0  14  -1 1061.19   32.20
   0  14   1 1054.49   30.70
   0  14  -1 1030.00   30.30
   0  14  -1 1060.09   30.90
   0  14   1 1040.30   31.70
   0  14  -1 1007.00   30.60
   0  14   1 1067.29   30.80
   1 -14   1   -0.40    2.30
  -1 -14  -1    1.30    1.90
   1 -14   1    0.00    1.80
   1 -14   1    3.90    2.50
  -1 -14  -1   -1.20    2.30
  -1 -14  -1   -0.30    2.40
  -1  14  -1    1.80    3.10
   1  14   1    2.40    2.70
   1  14   1    0.50    2.00
  -1  14  -1    4.90    2.20
   1  14   1   -0.30    1.90
   1  14   1    1.30    2.30
  -1  14  -1    4.30    2.60
  -1  14  -1    4.40    1.90
   1  14   1   -1.00    2.20
   1  14   1    0.50    2.00
  -1  14  -1    2.20    2.30
   2 -14   1  890.91   27.20
   2 -14   1  906.31   25.40
  -2 -14  -1  899.21   26.50
  -2 -14  -1  851.61   26.10
  -2 -14  -1  855.41   26.60
   2 -14   1  839.72   27.40
  -2 -14  -1  877.31   24.50
   2  14   1  862.11   25.50
  -2  14  -1  850.31   24.40
  -2  14  -1  914.01   26.50
  -2  14  -1  879.61   25.50
  -2  14  -1  891.11   26.70
  -2  14  -1  887.81   28.30
   2  14   1  888.61   26.90
   2  14   1  854.81   26.70
   2  14   1  835.02   26.10
   2  14   1  859.51   25.90
  -2  14  -1  853.61   26.80
  -2  14  -1  861.21   24.50
   3 -14   1  225.08    8.70
  -3 -14  -1  214.48    9.70
   3 -14   1  230.58   11.00
   3 -14   1  221.38    8.30
  -3 -14  -1  219.88    8.80
  -3 -14  -1  222.38    9.40
   3 -14   1  205.98    9.80
  -3 -14  -1  225.88    9.00
  -3  14  -1  219.28    9.60
   3  14   1  218.48    9.10
   3  14   1  222.08    7.20
  -3  14  -1  227.38    8.20
  -3  14  -1  219.18    9.90
   3  14   1  235.18    8.60
  -3  14  -1  228.48    8.10
   3  14   1  230.88    8.10
  -3  14  -1  233.58    9.20
   3  14   1  232.58   10.00
   3  14   1  212.78    9.70
  -3  14  -1  231.78   11.30
  -4 -14  -1  211.88    8.40
   4 -14   1  217.08    7.90
  -4 -14  -1  218.08    8.50
  -4 -14  -1  225.48    9.90
   4 -14   1  221.98    9.20
  -4 -14  -1  222.68    9.60
   4 -14   1  221.28   10.30
   4 -14   1  224.68   11.40
   4  14   1  199.28    7.20
  -4  14  -1  215.08    7.90
   4  14   1  200.58    9.90
  -4  14  -1  203.98    8.40
   4  14   1  224.38    9.20
   4  14   1  221.48   10.10
  -4  14  -1  216.58    9.00
  -4  14  -1  215.28   10.00
  -4  14  -1  235.18   11.90
   4  14   1  218.38    8.20
   4  14   1  200.28    7.80
  -4  14  -1  205.98    9.80
   5 -14   1 1068.29   32.20
   5 -14   1 1022.80   29.40
   5 -14   1 1022.50   31.20
   5 -14   1 1081.49   33.50
  -5 -14  -1 1092.39   31.40
  -5 -14  -1 1056.79   29.80
  -5 -14  -1 1062.49   30.70
  -5 -14  -1 1039.70   31.80
   5  14   1  999.40   31.90
  -5  14  -1 1061.99   30.80
   5  14   1  983.20   31.70
  -5  14  -1 1029.20   30.80
   5  14   1 1034.90   30.40
  -5  14  -1  976.70   31.70
  -5  14  -1 1056.39   34.30
  -5  14  -1  919.11   31.20
  -6 -14  -1  189.58    9.60
  -6 -14  -1  177.58    7.30
   6 -14   1  176.18   10.00
   6 -14   1  196.38   12.20
   6 -14   1  166.68   10.00
  -6 -14  -1  188.38    9.60
   6 -14   1  180.68    7.10
  -6 -14  -1  194.28    9.90
   6  14   1  191.58    9.00
  -6  14  -1  185.88    9.30
  -6  14  -1  191.38   12.40
   7 -14   1  229.28   11.60
  -7 -14  -1  239.48   11.60
  -7 -14  -1  231.28   11.10
   7 -14   1  227.98   14.30
  -7 -14  -1  233.08   11.20
   7 -14   1  229.78    8.20
   7  14   1  215.68   10.80
  -7  14  -1  210.78   14.00
  -7  14  -1  226.38   10.80
  -8 -14  -1  535.15   19.10
   8 -14   1  510.15   19.60
   8 -14   1  516.35   15.90
  -8 -14  -1  533.35   20.90
  -8 -14  -1  529.45   19.80
   8  14   1  519.25   19.30
  -8  14  -1  537.45   19.50
  -8  14  -1  537.35   23.30
   9 -14   1    3.20    3.60
  -9 -14  -1    6.00    5.90
  -9 -14  -1    2.70    4.40
  -9 -14  -1    9.50    4.40
   9 -14   1    1.10    4.00
  -9  14  -1    6.10    6.80
  -9  14  -1    4.10    4.60
   9  14   1    2.10    4.90
  10 -14   1  469.45   18.90
  10 -14   1  476.45   14.90
 -10 -14  -1  472.45   19.00
 -10 -14  -1  472.85   18.80
 -10 -14  -1  503.95   21.50
 -10  14  -1  414.76   28.70
 -10  14  -1  475.85   19.90
  10  14   1  499.45   20.10
  11 -14   1  150.28   11.10
 -11 -14  -1  154.38   11.90
 -11 -14  -1  137.79   11.50
 -11 -14  -1  155.58   15.30
 -11  14  -1  161.58   17.00
 -11  14  -1  153.58   12.20
 -12 -14  -1   71.89   11.80
 -12 -14  -1   60.09    7.60
 -12 -14  -1   74.59   10.20
 -12  14  -1   47.50   11.50
 -12  14  -1   49.60    8.60
 -12 -15   1  182.58   13.00
 -12 -15   1  162.78   12.70
 -12 -15   1  205.38   19.20
 -12  15   1  193.58   20.00
 -12  15   1  150.48   13.80
 -11 -15   1   31.40    9.20
 -11 -15   1    0.60    5.20
  11 -15  -1    8.40    4.10
 -11 -15   1    6.20    5.20
 -11  15   1   -0.10    5.90
 -11  15   1   -1.60    9.00
 -10 -15   1  716.73   26.80
  10 -15  -1  683.53   21.40
 -10 -15   1  666.23   24.50
 -10 -15   1  655.13   24.10
 -10  15   1  691.93   22.80
 -10  15   1  669.23   25.00
 -10  15   1  706.83   29.30
  -9 -15   1  107.69   11.70
   9 -15  -1  129.99   10.40
  -9 -15   1  128.59    9.90
   9 -15  -1  135.09    7.60
  -9 -15   1  124.69   10.20
  -9  15   1  119.69    7.10
  -9  15   1  126.59   10.00
   9  15  -1  126.69   10.40
  -9  15   1  113.29   13.60
  -8 -15   1  104.19    5.50
   8 -15  -1   80.39    9.50
  -8 -15   1   98.99   10.10
   8 -15  -1   95.89   12.20
  -8 -15   1   75.29   10.10
   8 -15  -1   90.09    6.50
  -8  15   1   93.29    8.30
  -8  15   1   79.89    9.50
  -8  15   1   89.89    6.20
   8  15  -1  119.29    8.90
   7 -15  -1  388.26   13.30
   7 -15  -1  381.96   17.50
  -7 -15   1  406.86   12.90
  -7 -15   1  369.36   15.40
   7 -15  -1  401.86   16.10
  -7 -15   1  390.96   15.60
  -7 -15   1  390.46   15.70
  -7  15   1  377.16   13.50
   7  15  -1  400.36   15.00
  -7  15   1  395.06   18.40
  -7  15   1  385.26   14.80
  -6 -15   1   70.49    7.30
  -6 -15   1   72.79    5.40
  -6 -15   1   68.89    7.00
   6 -15  -1   73.79    7.50
  -6 -15   1   75.79    7.20
   6 -15  -1   75.59    5.50
   6 -15  -1   75.99    9.60
   6 -15  -1   70.59    7.40
  -6  15   1   64.39    6.00
   6  15  -1   70.59    6.10
  -6  15   1   76.39    5.80
  -6  15   1   85.19    9.50
   5 -15  -1  342.27   11.90
   5 -15  -1  352.06   14.30
   5 -15  -1  352.46   12.90
  -5 -15   1  358.86   13.80
  -5 -15   1  333.67   13.50
   5 -15  -1  348.27   14.80
  -5 -15   1  346.57   12.80
  -5 -15   1  338.67   12.20
   5  15  -1  324.87   12.10
  -5  15   1  366.56   12.50
  -5  15   1  345.07   15.40
  -5  15   1  319.77   13.60
   5  15  -1  342.57   14.00
  -5  15   1  342.47   11.90
   4 -15  -1  294.17   12.90
   4 -15  -1  292.37   10.60
  -4 -15   1  289.67   11.10
  -4 -15   1  294.87   10.80
   4 -15  -1  305.27   10.90
   4 -15  -1  301.37   12.40
  -4 -15   1  301.77   12.00
  -4 -15   1  303.27   12.20
  -4  15   1  291.97   10.50
   4  15  -1  289.07   10.20
   4  15  -1  277.87   11.50
  -4  15   1  299.37   11.20
  -4  15   1  296.77   12.00
   4  15  -1  283.07   12.20
  -4  15   1  287.27   12.50
  -4  15   1  293.57    9.70
  -4  15   1  304.47   13.50
   4  15  -1  278.37   12.30
   3 -15  -1    8.90    2.40
  -3 -15   1    3.50    2.70
   3 -15  -1    8.20    2.60
  -3 -15   1    6.40    2.60
   3 -15  -1    3.20    3.30
   3 -15  -1    4.00    2.40
  -3 -15   1    8.90    3.20
  -3  15   1    7.50    3.50
   3  15  -1   11.90    1.90
   3  15  -1    9.90    2.40
   3  15  -1    8.00    3.80
   3  15  -1    9.50    2.00
   3  15  -1    3.20    3.20
   3  15  -1    9.70    1.90
  -3  15   1    8.20    3.10
  -3  15   1    4.90    2.80
   3  15  -1    9.70    2.90
  -3  15   1   10.30    2.80
   3  15  -1    7.40    2.80
  -3  15   1    6.10    2.30
  -2 -15   1  382.56   13.80
   2 -15  -1  371.26   14.20
  -2 -15   1  361.36   13.50
   2 -15  -1  399.06   11.60
   2 -15  -1  382.86   13.10
  -2 -15   1  368.76   11.90
  -2  15   1  369.66   14.90
  -2  15   1  373.66   14.00
   2  15  -1  385.26   15.20
   2  15  -1  358.86   13.00
  -2  15   1  388.26   13.50
   2  15  -1  379.76   14.00
   2  15  -1  382.76   13.60
  -2  15   1  390.76   13.10
   2  15  -1  374.16   12.40
  -2  15   1  405.26   13.80
   2  15  -1  361.96   15.20
   1 -15  -1  686.93   22.60
  -1 -15   1  687.33   22.40
   1 -15  -1  721.33   22.30
  -1 -15   1  725.23   22.50
   1 -15  -1  689.93   21.80
   1  15  -1  705.93   22.10
   1  15  -1  708.03   22.60
   1  15  -1  706.93   22.10
   1  15  -1  725.93   23.80
  -1  15   1  697.43   22.50
   1  15  -1  699.63   22.20
  -1  15   1  708.53   22.30
  -1  15   1  745.33   22.40
  -1  15   1  704.83   23.40
  -1  15   1  700.53   22.60
  -1  15   1  735.93   22.00
   0 -15   1   92.59    6.30
   0 -15   1   88.79    6.50
   0 -15  -1   93.09    6.40
   0 -15  -1  101.49    6.20
   0  15  -1   89.19    6.00
   0  15   1   86.49    6.90
   0  15  -1   89.49    5.50
   0  15   1   86.69    6.20
   0  15   1   88.39    5.90
   0  15  -1   95.69    6.50
   0  15   1   87.49    5.90
   0  15   1   84.99    5.80
   0  15   1   93.39    6.20
   0  15  -1   85.69    7.30
   0  15  -1   82.59    6.10
  -1 -15  -1  812.22   25.40
   1 -15   1  827.22   25.50
  -1 -15  -1  838.72   25.30
  -1 -15  -1  800.42   25.30
   1 -15   1  811.72   25.90
  -1  15  -1  828.42   25.50
   1  15   1  864.91   26.50
   1  15   1  821.32   25.50
   1  15   1  810.92   25.10
  -1  15  -1  803.22   25.50
  -1  15  -1  808.82   24.60
  -1  15  -1  814.82   25.40
   1  15   1  821.82   25.60
   1  15   1  827.52   24.80
  -1  15  -1  830.02   27.10
   1  15   1  846.32   25.20
  -2 -15  -1  101.49    4.30
   2 -15   1  110.59    5.50
   2 -15   1   99.29    7.60
   2 -15   1   94.09    7.10
  -2 -15  -1  100.49    6.70
  -2 -15  -1  100.89    6.40
  -2 -15  -1   97.89    6.30
  -2  15  -1  113.29    5.60
  -2  15  -1   98.69    3.90
   2  15   1  102.59    5.90
   2  15   1  100.79    5.50
   2  15   1  107.89    6.30
  -2  15  -1   97.09    6.50
  -2  15  -1  103.89    4.00
   2  15   1   98.19    6.60
  -2  15  -1  100.49    6.30
   2  15   1  100.19    6.80
  -2  15  -1   93.09    8.00
  -2  15  -1   92.99    8.90
   2  15   1   84.09    7.10
  -3 -15  -1  120.39    6.70
  -3 -15  -1  120.79    7.20
  -3 -15  -1  110.29    7.10
  -3 -15  -1  115.29    5.40
   3 -15   1  119.49    8.60
   3 -15   1  130.49    6.50
   3 -15   1  114.49    7.70
  -3  15  -1  125.99    9.10
   3  15   1  106.49    7.20
   3  15   1  118.89    6.80
  -3  15  -1  119.99    7.80
  -3  15  -1  114.49    6.80
   3  15   1  120.49    6.10
  -3  15  -1  122.69    5.80
  -3  15  -1  108.19    7.20
  -3  15  -1  109.19    5.20
   3  15   1   95.69    7.10
   4 -15   1  341.57   13.70
  -4 -15  -1  339.47   12.90
   4 -15   1  340.27   12.30
   4 -15   1  362.06   14.90
  -4 -15  -1  327.97   13.00
  -4 -15  -1  337.37   11.80
  -4 -15  -1  297.17   11.20
   4 -15   1  328.27   11.10
   4  15   1  334.07   11.40
  -4  15  -1  350.56   11.10
   4  15   1  329.47   10.40
  -4  15  -1  337.27   12.30
  -4  15  -1  324.97   13.20
   4  15   1  318.27   13.30
   4  15   1  317.77   10.70
   4  15   1  311.77   13.20
   4  15   1  319.87   12.40
  -4  15  -1  337.17   11.40
  -4  15  -1  318.17   13.50
  -4  15  -1  354.46   15.60
   5 -15   1    0.60    2.10
  -5 -15  -1    3.60    3.30
  -5 -15  -1   -2.80    2.20
   5 -15   1    0.10    4.70
   5 -15   1    1.50    3.40
  -5 -15  -1    1.50    2.70
   5 -15   1   -0.10    3.20
  -5 -15  -1    3.30    3.10
  -5  15  -1    1.20    2.40
  -5  15  -1   -8.10    4.00
   5  15   1   -2.10    2.20
  -5  15  -1    0.00    2.40
  -6 -15  -1  686.73   22.10
   6 -15   1  685.33   23.30
  -6 -15  -1  696.33   20.30
  -6 -15  -1  685.63   22.90
  -6 -15  -1  685.33   22.40
   6 -15   1  666.33   24.90
   6 -15   1  658.43   19.90
   6 -15   1  640.74   22.50
   6  15   1  688.53   21.60
  -6  15  -1  661.63   21.40
  -6  15  -1  671.23   21.90
  -6  15  -1  677.83   25.80
   7 -15   1   90.49    8.30
   7 -15   1   90.79   11.90
   7 -15   1   91.09    5.20
  -7 -15  -1   95.19    9.30
  -7 -15  -1   92.69    8.50
  -7 -15  -1   92.89    8.30
   7  15   1   93.39    7.30
  -7  15  -1   99.89   11.20
  -7  15  -1   93.09    7.60
   8 -15   1   31.10    3.20
  -8 -15  -1   29.60    5.70
  -8 -15  -1   29.60    6.00
  -8 -15  -1   29.40    5.40
   8 -15   1   22.30    5.40
   8  15   1   25.30    5.10
  -8  15  -1   23.80    7.10
  -8  15  -1   27.60    5.40
  -9 -15  -1  360.26   15.80
  -9 -15  -1  360.56   15.30
   9 -15   1  340.17   11.60
  -9 -15  -1  344.27   17.10
   9 -15   1  364.96   15.90
  -9  15  -1  352.66   16.10
  -9  15  -1  352.06   20.20
   9  15   1  342.47   19.90
  10 -15   1  115.39    7.60
 -10 -15  -1  123.49   10.80
 -10 -15  -1  118.99   10.70
  10 -15   1  119.69   10.70
 -10 -15  -1  132.99   14.00
 -10  15  -1  130.99   16.20
 -10  15  -1  124.09   11.00
 -11 -15  -1  158.38   11.90
 -11 -15  -1  156.68   12.00
  11 -15   1  154.58   12.10
 -11 -15  -1  170.88   16.50
 -11  15  -1  182.48   18.90
 -11  15  -1  127.69   12.60
 -12 -15  -1  123.19   17.10
 -12 -15  -1  124.59   11.80
 -12 -15  -1  108.89   12.00
 -12  15  -1  132.19   13.20
 -12  15  -1  110.99   14.70
 -12 -16   1    9.40    6.10
 -12 -16   1   14.20    5.80
 -12  16   1   12.00    6.70
 -12  16   1   27.90   10.70
 -11 -16   1   10.90    6.10
 -11 -16   1    6.80    9.40
 -11 -16   1    4.90    5.40
 -11  16   1  -10.30    8.50
 -11  16   1    5.90    6.00
  10 -16  -1   -1.60    4.00
 -10 -16   1    5.30    5.30
 -10 -16   1    5.80    4.80
 -10 -16   1   -1.70    7.60
 -10  16   1    8.50    8.00
 -10  16   1    5.20    5.40
   9 -16  -1   19.80    3.90
  -9 -16   1   18.60    5.30
  -9 -16   1   16.20    7.00
  -9 -16   1   33.50    5.90
   9 -16  -1   13.50    5.00
   9  16  -1   19.90    5.60
  -9  16   1    7.80    8.10
  -9  16   1   26.30    5.50
  -9  16   1   21.10    3.70
  -8 -16   1   28.70    3.30
   8 -16  -1   27.50    5.10
   8 -16  -1   31.60    3.90
  -8 -16   1   28.80    4.90
  -8 -16   1   25.30    6.30
  -8 -16   1   29.80    5.60
   8 -16  -1   34.00    8.10
  -8  16   1   23.60    5.00
  -8  16   1   31.80    3.90
  -8  16   1   28.60    7.80
   8  16  -1   32.10    5.20
  -7 -16   1  116.39    9.10
   7 -16  -1  134.59    7.20
   7 -16  -1  104.89   12.60
  -7 -16   1  124.89    6.60
   7 -16  -1  132.39   12.70
  -7 -16   1  128.39   10.00
  -7  16   1  136.29    7.40
  -7  16   1  119.99    8.00
  -7  16   1  121.39   12.00
   7  16  -1  131.79    8.30
   6 -16  -1   -1.10    5.20
   6 -16  -1    5.00    4.00
  -6 -16   1    2.40    4.10
  -6 -16   1   -0.40    3.30
  -6 -16   1    5.00    2.80
  -6 -16   1    7.60    4.00
   6 -16  -1    6.80    3.60
   6 -16  -1    4.30    2.70
  -6  16   1   11.50    5.20
   6  16  -1    1.10    3.10
  -6  16   1    7.20    2.90
  -6  16   1   -3.90    2.70
  -5 -16   1    0.40    3.30
  -5 -16   1    5.20    3.10
  -5 -16   1   -1.90    3.00
   5 -16  -1   -1.20    3.40
   5 -16  -1   -2.30    4.60
   5 -16  -1    0.30    2.60
   5 -16  -1   -2.80    3.40
  -5 -16   1   -1.80    2.50
   5  16  -1   -2.80    2.20
  -5  16   1    0.90    2.30
  -5  16   1   -1.00    2.50
  -5  16   1  -10.20    4.00
  -4 -16   1    3.70    2.70
   4 -16  -1   -2.90    2.40
   4 -16  -1    5.70    4.20
   4 -16  -1   -0.20    3.10
   4 -16  -1    0.80    2.80
  -4 -16   1   -0.50    2.90
  -4 -16   1   -4.00    3.00
  -4 -16   1   -3.10    2.60
   4  16  -1    1.20    3.20
  -4  16   1   -1.10    2.90
  -4  16   1    2.20    2.60
  -4  16   1   -0.30    2.20
   4  16  -1    0.00    3.10
  -4  16   1    5.50    4.30
   4  16  -1    0.90    1.90
  -4  16   1    0.00    1.70
   3 -16  -1   -2.90    2.80
   3 -16  -1   -1.50    2.30
  -3 -16   1   -1.00    2.80
   3 -16  -1   -2.00    3.70
  -3 -16   1   -1.80    2.80
   3 -16  -1   -1.90    2.50
  -3 -16   1   -1.80    2.60
   3  16  -1   -2.00    1.30
   3  16  -1   -1.30    3.30
  -3  16   1   -0.10    2.70
   3  16  -1   -1.20    2.80
   3  16  -1   -0.60    2.10
  -3  16   1    2.50    2.50
   3  16  -1   -1.50    1.90
  -3  16   1   -2.30    3.20
  -3  16   1    0.60    3.70
   3  16  -1    1.60    3.00
   3  16  -1   -1.10    1.50
   3  16  -1   -0.50    3.60
  -3  16   1    0.90    2.30
   2 -16  -1   51.99    5.30
  -2 -16   1   49.90    5.90
  -2 -16   1   50.29    5.60
   2 -16  -1   54.99    3.60
   2 -16  -1   50.89    6.40
   2  16  -1   53.29    4.50
   2  16  -1   44.80    5.60
   2  16  -1   51.39    5.10
  -2  16   1   44.30    6.30
  -2  16   1   48.90    5.00
   2  16  -1   56.09    5.70
   2  16  -1   41.90    5.00
  -2  16   1   47.00    5.70
  -2  16   1   54.39    6.00
  -2  16   1   44.80    5.30
   2  16  -1   45.50    5.40
  -1 -16   1   35.40    4.30
   1 -16  -1   50.89    5.60
  -1 -16   1   41.60    4.50
   1 -16  -1   46.70    5.10
   1  16  -1   41.50    5.10
   1  16  -1   42.70    5.50
  -1  16   1   37.60    4.80
  -1  16   1   45.40    5.00
  -1  16   1   42.60    4.50
   1  16  -1   41.80    4.20
  -1  16   1   42.30    5.60
  -1  16   1   35.30    4.50
  -1  16   1   40.50    5.30
   1  16  -1   52.79    4.70
   1  16  -1   43.10    5.80
   1  16  -1   52.59    6.00
   0 -16  -1   80.19    6.60
   0 -16  -1   76.39    5.90
   0 -16   1   72.39    6.90
   0 -16   1   79.69    6.30
   0  16   1   73.09    6.10
   0  16  -1   82.29    6.30
   0  16  -1   94.69    7.80
   0  16   1   81.79    6.00
   0  16  -1   75.89    6.10
   0  16  -1   82.99    5.60
   0  16   1   76.99    6.30
   0  16   1   79.99    7.30
   0  16  -1   75.39    6.30
   0  16   1   71.19    5.90
   0  16   1   77.59    6.00
  -1 -16  -1   56.99    5.70
   1 -16   1   57.29    5.70
  -1 -16  -1   56.09    6.00
   1 -16   1   49.60    6.20
  -1 -16  -1   52.39    6.00
  -1  16  -1   46.90    5.70
  -1  16  -1   63.79    5.70
   1  16   1   42.90    5.40
   1  16   1   59.99    5.40
   1  16   1   56.69    5.00
  -1  16  -1   53.99    6.90
  -1  16  -1   62.49    6.10
   1  16   1   44.20    5.20
  -1  16  -1   58.19    4.90
   1  16   1   50.89    5.80
   1  16   1   52.49    5.30
  -2 -16  -1    1.00    2.80
   2 -16   1    4.00    2.50
  -2 -16  -1    3.50    1.70
  -2 -16  -1    0.70    2.60
  -2 -16  -1   -0.90    2.80
   2 -16   1   -1.00    2.90
  -2  16  -1    1.00    2.60
  -2  16  -1    1.40    3.00
   2  16   1    0.80    2.70
   2  16   1    8.30    3.80
   2  16   1    1.80    2.30
   2  16   1    7.00    3.10
  -2  16  -1    0.80    2.10
  -2  16  -1    2.30    4.10
  -2  16  -1   -2.90    3.00
   2  16   1   -1.90    3.20
   2  16   1    0.10    2.30
  -3 -16  -1   -1.30    2.00
   3 -16   1    0.40    4.30
  -3 -16  -1   -0.80    3.10
   3 -16   1   -3.70    2.80
  -3 -16  -1   -2.00    2.40
  -3 -16  -1    0.40    3.00
   3 -16   1   -0.90    2.60
  -3  16  -1    0.60    1.50
   3  16   1   -2.00    2.20
   3  16   1    0.00    2.80
   3  16   1    0.00    3.20
  -3  16  -1   -1.80    1.60
   3  16   1    0.00    2.10
  -3  16  -1   -3.50    3.40
   3  16   1   -2.30    3.00
  -3  16  -1   -1.50    2.10
  -3  16  -1    0.20    2.60
  -3  16  -1   -4.40    3.50
  -3  16  -1   -2.50    3.10
  -4 -16  -1   66.39    5.80
  -4 -16  -1   71.19    6.80
   4 -16   1   72.89    7.40
   4 -16   1   58.29    6.70
  -4 -16  -1   61.99    6.50
   4 -16   1   65.19    6.30
   4  16   1   60.29    6.10
   4  16   1   69.89    5.00
  -4  16  -1   60.59    5.80
  -4  16  -1   74.89    4.70
  -4  16  -1   69.59    4.70
   4  16   1   69.49    4.00
   4  16   1   63.29    7.90
   4  16   1   66.69    3.80
  -4  16  -1   57.69    7.20
   5 -16   1    5.50    5.20
   5 -16   1    6.60    3.90
  -5 -16  -1    4.20    2.90
   5 -16   1    2.70    3.50
  -5 -16  -1    2.10    3.30
  -5 -16  -1    5.40    3.10
   5 -16   1    6.40    2.30
  -5 -16  -1    2.90    3.70
   5  16   1    3.90    2.40
  -5  16  -1   10.40    2.80
  -5  16  -1    1.70    4.70
   5  16   1    8.10    2.30
  -5  16  -1    2.50    2.90
  -6 -16  -1  173.88    9.40
  -6 -16  -1  177.68   10.00
   6 -16   1  181.18   10.70
  -6 -16  -1  178.78    7.80
  -6 -16  -1  178.78    9.90
   6 -16   1  165.58   13.00
   6 -16   1  179.68   12.00
   6 -16   1  180.48    7.30
   6  16   1  167.98    8.40
  -6  16  -1  190.68   13.40
  -6  16  -1  170.08    9.00
  -6  16  -1  183.98    8.80
   7 -16   1    7.00    4.60
  -7 -16  -1   14.70    4.80
  -7 -16  -1   12.70    4.10
   7 -16   1   17.20    2.80
  -7  16  -1   17.30    4.00
  -7  16  -1   11.60    3.40
   7  16   1   10.30    3.80
  -7  16  -1   13.50    7.10
   8 -16   1    6.40    4.30
  -8 -16  -1    4.70    4.30
  -8 -16  -1    0.00    4.00
  -8 -16  -1   -4.00    5.60
   8 -16   1    5.50    2.60
  -8  16  -1    1.40    3.20
  -8  16  -1   -0.60    4.10
  -8  16  -1  -10.00    6.20
   8  16   1   -3.60    3.90
   9 -16   1    6.00    3.00
  -9 -16  -1   13.80    6.90
   9 -16   1   11.80    4.70
  -9 -16  -1   18.10    5.50
  -9 -16  -1    8.90    4.80
  -9  16  -1    9.00    9.20
   9  16   1   20.10    7.70
  -9  16  -1   14.00    5.30
 -10 -16  -1   -3.40    7.80
  10 -16   1   -2.20    4.70
 -10 -16  -1    1.70    4.70
 -10 -16  -1    4.20    5.20
 -10  16  -1   -8.00    8.60
 -10  16  -1    0.20    5.20
 -11 -16  -1    9.00    6.10
 -11 -16  -1   11.40    9.20
  11 -16   1   -0.10    5.30
 -11 -16  -1   -3.50    5.40
 -11  16  -1  -21.00    9.00
 -11  16  -1    3.30    6.10
 -12 -16  -1   26.60    7.10
 -12 -16  -1   23.80    6.50
 -12  16  -1   24.80    7.40
 -12  16  -1   19.50   11.40
 -11 -17   1    9.00    6.30
 -11 -17   1    2.10    5.10
 -11  17   1    5.40    5.90
 -11  17   1  -11.50    8.70
 -10 -17   1  128.19   11.40
 -10 -17   1  130.59   10.90
  10 -17  -1  130.59    8.40
 -10 -17   1  127.09   14.70
 -10  17   1  116.59   15.90
 -10  17   1  111.09   10.30
   9 -17  -1   62.69    6.70
  -9 -17   1   50.89    6.60
  -9 -17   1   56.59    8.30
  -9 -17   1   59.19    7.30
   9 -17  -1   49.40    6.50
  -9  17   1   45.80    6.30
  -9  17   1   53.49    6.70
  -9  17   1   49.30   10.20
   8 -17  -1   82.69    6.80
  -8 -17   1   85.19    6.20
  -8 -17   1   95.09    9.30
   8 -17  -1   90.89   10.10
  -8 -17   1   86.69   10.70
  -8 -17   1   79.69    9.30
   8  17  -1   89.29    8.10
  -8  17   1   86.99    8.20
  -8  17   1  114.79   13.50
  -8  17   1   83.39    6.90
   7 -17  -1  516.35   22.60
  -7 -17   1  561.14   20.60
  -7 -17   1  568.94   17.90
   7 -17  -1  555.74   18.00
   7 -17  -1  560.84   21.10
  -7 -17   1  570.44   20.50
  -7  17   1  576.44   18.80
   7  17  -1  537.55   19.20
  -7  17   1  576.74   23.90
  -7  17   1  575.24   19.20
  -6 -17   1   25.80    4.80
   6 -17  -1   27.80    5.20
  -6 -17   1   30.80    3.80
   6 -17  -1   29.30    6.40
   6 -17  -1   24.80    5.70
  -6 -17   1   14.60    5.30
   6 -17  -1   26.50    3.70
  -6 -17   1   26.70    5.10
   6  17  -1   26.50    3.90
  -6  17   1   32.10    4.10
  -6  17   1   26.00    6.30
  -6  17   1   36.30    4.90
  -5 -17   1  306.47   13.40
  -5 -17   1  337.27   13.50
  -5 -17   1  324.87   12.30
   5 -17  -1  318.37   14.90
   5 -17  -1  324.27   11.90
   5 -17  -1  321.67   14.10
   5 -17  -1  315.67   12.50
  -5 -17   1  312.37   12.20
   5  17  -1  292.57   11.20
  -5  17   1  311.27   12.30
  -5  17   1  310.37   10.80
  -5  17   1  315.37   15.50
   4 -17  -1  540.85   17.70
   4 -17  -1  574.84   20.30
   4 -17  -1  571.24   18.10
  -4 -17   1  536.85   19.40
   4 -17  -1  533.65   20.20
  -4 -17   1  579.44   19.60
  -4 -17   1  577.94   19.90
   4  17  -1  529.75   16.70
  -4  17   1  534.25   18.60
  -4  17   1  554.54   21.30
  -4  17   1  563.54   16.00
   4  17  -1  557.94   16.80
   4  17  -1  559.24   15.90
  -4  17   1  571.74   17.90
   3 -17  -1    2.30    2.50
  -3 -17   1    3.30    3.20
  -3 -17   1    6.10    2.40
   3 -17  -1    5.50    3.40
   3 -17  -1    1.70    2.80
  -3 -17   1    7.30    3.10
   3  17  -1    0.00    3.30
  -3  17   1    5.90    4.20
   3  17  -1    1.70    4.10
  -3  17   1    2.20    2.80
   3  17  -1    4.80    2.30
  -3  17   1    5.90    2.70
   3  17  -1    6.60    2.70
   2 -17  -1  705.23   21.40
  -2 -17   1  701.83   22.20
   2 -17  -1  703.93   19.20
   2 -17  -1  703.13   22.80
  -2 -17   1  669.63   21.90
   2  17  -1  670.33   23.80
  -2  17   1  686.33   21.20
  -2  17   1  678.43   23.50
   2  17  -1  653.03   21.80
  -2  17   1  642.94   22.00
   2  17  -1  648.24   21.40
   2  17  -1  665.73   20.60
   2  17  -1  628.64   21.60
  -2  17   1  679.13   21.80
  -2  17   1  659.33   22.40
   2  17  -1  608.34   22.80
  -1 -17   1  140.69    7.90
   1 -17  -1  118.59    8.40
  -1 -17   1  126.49    8.30
   1 -17  -1  125.49    7.80
   1  17  -1  120.29    8.00
  -1  17   1  118.59    8.60
   1  17  -1  109.49    7.50
  -1  17   1  119.39    7.60
   1  17  -1  115.89    6.80
   1  17  -1  126.69    7.30
  -1  17   1  109.59    7.60
  -1  17   1  107.39    7.80
  -1  17   1  115.99    7.20
   1  17  -1  132.69    7.40
  -1  17   1  125.79    7.70
   1  17  -1  116.19    9.10
   0 -17   1   65.09    6.10
   0 -17  -1   73.49    6.90
   0 -17   1   67.89    7.20
   0 -17  -1   85.39    6.50
   0  17   1   73.99    6.30
   0  17  -1   59.09    7.50
   0  17   1   74.29    6.60
   0  17  -1   54.99    6.50
   0  17  -1   72.09    5.90
   0  17   1   60.59    7.30
   0  17   1   61.59    6.00
   0  17  -1   68.39    6.40
   0  17  -1   62.89    6.20
   0  17   1   69.59    6.20
   0  17   1   77.09    6.10
  -1 -17  -1  765.72   25.00
  -1 -17  -1  794.22   24.90
   1 -17   1  801.42   25.60
   1 -17   1  801.42   25.10
   1  17   1  789.62   24.60
  -1  17  -1  782.42   25.10
   1  17   1  776.42   24.90
   1  17   1  767.92   25.20
   1  17   1  826.22   26.40
  -1  17  -1  815.22   24.20
   1  17   1  776.82   24.30
  -1  17  -1  824.92   27.00
  -1  17  -1  741.63   24.90
  -1  17  -1  729.73   24.90
   2 -17   1  110.69    5.90
  -2 -17  -1  108.39    7.50
   2 -17   1   99.69    8.10
  -2 -17  -1  106.49    7.60
  -2 -17  -1  103.69    7.30
  -2  17  -1   98.89    6.00
   2  17   1   95.89    6.20
   2  17   1   96.49    7.00
   2  17   1   90.69    7.80
  -2  17  -1   88.39    9.10
   2  17   1   91.29    6.30
  -2  17  -1   98.09    7.70
   2  17   1   96.49    8.50
   2  17   1   99.29    7.40
  -2  17  -1  102.09    7.00
   3 -17   1  544.25   17.30
  -3 -17  -1  550.94   16.30
   3 -17   1  532.35   19.30
  -3 -17  -1  555.44   18.10
  -3 -17  -1  535.05   18.60
   3 -17   1  529.95   19.90
  -3 -17  -1  539.45   19.00
   3  17   1  568.64   20.10
   3  17   1  488.15   18.70
  -3  17  -1  535.25   18.30
   3  17   1  521.05   16.70
  -3  17  -1  548.25   17.10
  -3  17  -1  538.15   21.00
  -3  17  -1  517.15   15.50
   3  17   1  564.44   17.70
   3  17   1  507.85   18.10
  -3  17  -1  530.05   15.70
  -4 -17  -1  551.84   18.30
   4 -17   1  565.54   18.50
  -4 -17  -1  564.94   19.60
  -4 -17  -1  558.24   19.40
   4 -17   1  538.55   19.90
   4 -17   1  552.14   21.10
   4  17   1  541.95   15.90
   4  17   1  537.15   16.60
   4  17   1  548.05   17.70
  -4  17  -1  543.55   18.80
  -4  17  -1  551.84   22.20
  -4  17  -1  594.74   17.40
  -4  17  -1  555.54   17.10
   5 -17   1   88.19   10.70
   5 -17   1   70.59    7.80
  -5 -17  -1   80.99    6.60
  -5 -17  -1   69.49    7.50
  -5 -17  -1   70.79    6.30
  -5 -17  -1   78.29    7.40
   5 -17   1   84.69    7.90
  -5  17  -1   63.89    5.50
   5  17   1   73.79    4.90
  -5  17  -1   69.59    6.50
   5  17   1   75.29    5.20
  -5  17  -1   79.29    9.10
  -6 -17  -1  366.56   14.20
   6 -17   1  344.77   18.10
   6 -17   1  369.56   16.10
   6 -17   1  381.86   12.30
  -6 -17  -1  382.76   13.00
  -6 -17  -1  379.46   15.40
  -6 -17  -1  392.56   15.30
  -6  17  -1  362.66   18.50
   6  17   1  344.77   13.10
  -6  17  -1  377.66   14.00
  -6  17  -1  353.46   13.80
  -7 -17  -1  260.97   12.80
   7 -17   1  263.77    9.40
   7 -17   1  269.37   13.50
  -7 -17  -1  252.57   13.20
  -7 -17  -1  238.78   17.70
   7  17   1  260.97   11.30
  -7  17  -1  262.37   11.80
  -7  17  -1  247.98   16.70
  -7  17  -1  248.48   11.10
   8 -17   1   67.29    9.30
  -8 -17  -1   66.09    7.80
  -8 -17  -1   59.09    6.90
  -8 -17  -1   64.89    7.10
   8 -17   1   58.99    5.10
  -8  17  -1   51.89    9.50
  -8  17  -1   64.69    6.90
   8  17   1   68.19    7.60
   9 -17   1  271.47   14.80
   9 -17   1  312.57   11.40
  -9 -17  -1  316.17   14.90
  -9 -17  -1  321.17   17.00
  -9 -17  -1  313.97   15.10
  -9  17  -1  277.97   14.40
  -9  17  -1  351.36   20.10
  -9  17  -1  286.17   12.40
 -10 -17  -1    1.80    5.40
 -10 -17  -1    5.50    5.20
 -10 -17  -1   23.70    9.00
  10 -17   1    5.90    5.50
 -10  17  -1    9.40    9.60
 -10  17  -1    6.90    5.70
 -11 -17  -1  121.49   12.50
 -11 -17  -1  111.99   12.20
  11 -17   1  112.69   12.10
 -11  17  -1  109.09   14.30
 -11  17  -1  133.19   12.80
 -11 -18   1  208.58   13.70
 -11 -18   1  182.58   13.60
 -11  18   1  211.08   13.70
 -11  18   1  170.38   20.10
 -10 -18   1   37.10    7.30
 -10 -18   1   22.80    5.70
 -10  18   1   35.50   10.70
 -10  18   1   25.60    5.90
   9 -18  -1  112.49    8.10
   9 -18  -1  118.69   10.90
  -9 -18   1  124.69   10.80
  -9 -18   1  117.89   10.40
  -9 -18   1  130.99   13.40
  -9  18   1  108.39    9.80
  -9  18   1  123.19   16.40
  -8 -18   1  401.26   16.90
  -8 -18   1  386.96   17.70
  -8 -18   1  404.16   13.50
   8 -18  -1  380.56   13.80
   8 -18  -1  381.16   17.20
  -8 -18   1  365.26   16.70
  -8  18   1  357.06   20.90
  -8  18   1  390.26   14.50
  -8  18   1  373.26   15.30
   7 -18  -1    7.40    4.10
  -7 -18   1   14.70    5.30
  -7 -18   1   17.00    5.90
  -7 -18   1   17.70    4.90
   7 -18  -1   22.80    7.70
  -7 -18   1   16.00    3.50
   7 -18  -1   12.30    3.50
  -7  18   1   13.60    7.10
  -7  18   1   22.90    3.90
   7  18  -1    5.80    3.70
  -7  18   1   14.10    3.90
  -6 -18   1  805.52   26.60
  -6 -18   1  769.52   25.20
   6 -18  -1  786.72   27.10
  -6 -18   1  804.32   24.50
   6 -18  -1  756.42   27.90
  -6 -18   1  765.62   26.40
   6 -18  -1  802.72   24.20
  -6  18   1  799.72   24.00
  -6  18   1  782.12   25.00
   6  18  -1  751.92   24.20
  -6  18   1  825.82   29.50
  -5 -18   1  542.75   17.80
  -5 -18   1  528.95   19.10
   5 -18  -1  521.75   20.40
   5 -18  -1  531.65   17.30
   5 -18  -1  518.95   17.80
  -5 -18   1  505.15   19.40
  -5 -18   1  520.65   17.70
   5 -18  -1  501.85   20.20
  -5  18   1  520.45   15.90
   5  18  -1  488.95   16.40
  -5  18   1  542.45   21.60
  -5  18   1  527.55   18.10
   4 -18  -1   79.79    6.50
  -4 -18   1   76.69    7.70
   4 -18  -1   94.69    8.80
   4 -18  -1   89.59    6.70
  -4 -18   1   75.39    7.20
  -4 -18   1   79.89    7.90
   4 -18  -1   80.09    9.60
  -4  18   1   75.49    6.70
   4  18  -1   74.89    9.20
   4  18  -1   80.79    4.00
  -4  18   1   75.29    9.70
   4  18  -1   75.79    4.30
   4  18  -1   76.39    3.90
  -4  18   1   90.49    6.00
   4  18  -1   82.49    4.40
  -3 -18   1 1074.39   33.50
  -3 -18   1 1065.99   31.20
  -3 -18   1 1084.29   33.10
   3 -18  -1 1078.79   31.00
   3 -18  -1 1086.09   32.40
   3 -18  -1 1079.89   34.30
  -3  18   1 1084.99   35.30
   3  18  -1 1068.49   31.30
   3  18  -1 1156.48   39.00
  -3  18   1 1064.49   33.00
  -3  18   1 1095.79   32.30
   3  18  -1 1064.59   32.60
   3  18  -1 1077.69   33.50
   3  18  -1 1144.59   35.70
   2 -18  -1  402.36   16.20
  -2 -18   1  426.46   15.70
  -2 -18   1  409.16   15.40
   2  18  -1  404.06   13.80
  -2  18   1  414.36   17.10
  -2  18   1  398.76   15.20
  -2  18   1  414.76   14.60
   2  18  -1  390.16   15.10
   2  18  -1  400.96   14.80
   2  18  -1  426.06   17.40
  -2  18   1  402.66   16.40
  -1 -18   1  160.08    9.20
   1 -18  -1  176.68    9.70
  -1 -18   1  153.48    9.20
   1 -18  -1  168.28    9.10
   1  18  -1  165.18   11.00
  -1  18   1  166.58   10.50
  -1  18   1  157.58    9.10
   1  18  -1  148.89    8.50
  -1  18   1  153.88    9.10
   1  18  -1  159.98    8.30
   1  18  -1  153.88    8.60
  -1  18   1  158.78    8.50
  -1  18   1  154.88    9.50
   0 -18   1  366.56   14.20
   0 -18   1  360.26   14.50
   0 -18  -1  370.06   14.30
   0 -18  -1  368.76   14.60
   0  18   1  360.66   14.00
   0  18   1  356.06   15.50
   0  18   1  371.26   15.60
   0  18  -1  363.46   13.50
   0  18   1  356.26   14.30
   0  18  -1  353.26   14.70
   0  18  -1  355.16   16.00
   0  18   1  366.66   14.00
   0  18  -1  363.76   13.90
   0  18   1  359.96   13.70
   1 -18   1  270.87   11.80
  -1 -18  -1  287.07   12.20
  -1 -18  -1  270.77   11.90
   1 -18   1  281.47   12.70
   1  18   1  262.67   11.10
   1  18   1  273.07   13.40
  -1  18  -1  255.07   13.60
   1  18   1  256.37   13.00
   1  18   1  268.97   11.70
  -1  18  -1  260.87   11.90
  -1  18  -1  279.57   10.90
   1  18   1  270.17   11.30
  -2 -18  -1 1393.66   41.40
  -2 -18  -1 1385.26   40.90
  -2 -18  -1 1399.06   41.20
   2 -18   1 1375.76   41.90
   2  18   1 1437.86   42.80
  -2  18  -1 1391.06   39.90
  -2  18  -1 1333.07   41.00
   2  18   1 1298.07   41.20
  -2  18  -1 1432.06   43.70
   2  18   1 1340.57   40.40
   2  18   1 1371.46   39.90
  -3 -18  -1  382.56   15.30
  -3 -18  -1  395.96   12.30
  -3 -18  -1  373.26   14.40
   3 -18   1  353.86   16.40
   3 -18   1  395.36   15.90
  -3 -18  -1  376.96   14.80
   3 -18   1  392.36   13.50
   3  18   1  385.06   13.80
  -3  18  -1  366.36   14.70
  -3  18  -1  409.86   13.40
   3  18   1  382.36   16.50
  -3  18  -1  392.66   17.60
   3  18   1  376.66   13.00
  -4 -18  -1   64.99    5.50
   4 -18   1   60.59    6.80
   4 -18   1   56.79    7.70
   4 -18   1   44.30    6.90
  -4 -18  -1   64.69    7.40
  -4 -18  -1   60.09    6.60
  -4 -18  -1   52.19    7.30
   4  18   1   53.79    4.50
  -4  18  -1   58.49    7.90
  -4  18  -1   43.50    5.10
  -4  18  -1   60.39    5.20
   4  18   1   67.39    5.40
  -4  18  -1   58.39    4.50
   5 -18   1  655.53   22.60
  -5 -18  -1  720.23   22.00
   5 -18   1  662.23   25.40
  -5 -18  -1  681.73   23.70
  -5 -18  -1  708.13   23.50
   5 -18   1  692.03   24.20
  -5  18  -1  717.53   26.90
   5  18   1  678.43   20.30
  -5  18  -1  683.73   22.70
  -5  18  -1  671.23   21.20
  -6 -18  -1   31.30    3.90
  -6 -18  -1   23.70    4.70
   6 -18   1   25.60    5.00
  -6 -18  -1   37.10    5.20
   6  18   1   24.40    3.60
  -6  18  -1   26.10    4.40
  -6  18  -1   27.90    4.30
  -6  18  -1   31.00    7.80
  -7 -18  -1  257.47   13.30
  -7 -18  -1  252.67   13.10
  -7 -18  -1  253.97   12.90
   7 -18   1  258.17   13.90
   7  18   1  251.37   11.00
  -7  18  -1  235.98   11.30
  -7  18  -1  288.87   17.70
  -7  18  -1  245.98   11.60
  -8 -18  -1  161.18   11.40
  -8 -18  -1  170.38   11.30
  -8 -18  -1  161.38   13.10
   8 -18   1  167.78   11.70
  -8  18  -1  194.98   19.50
  -8  18  -1  149.19    9.30
  -8  18  -1  162.18   10.30
  -9 -18  -1   33.40    5.90
  -9 -18  -1   45.60    6.70
   9 -18   1   44.00    6.60
  -9 -18  -1   31.00   12.10
  -9  18  -1   45.20   10.50
  -9  18  -1   35.00    6.30
 -10 -18  -1  267.97   15.30
 -10 -18  -1  243.98   14.60
  10 -18   1  258.77   15.40
 -10  18  -1  281.67   21.40
 -10  18  -1  263.07   14.70
 -11 -18  -1   34.00    6.30
 -11 -18  -1   28.30    7.40
  11 -18   1   48.50    7.00
 -11  18  -1   44.90    7.70
 -11  18  -1   43.70   11.50
 -10 -19   1   12.50    6.70
 -10 -19   1    8.50    5.50
 -10  19   1   29.10   10.80
 -10  19   1    5.60    6.00
   9 -19  -1   -3.10    4.90
  -9 -19   1    1.00    5.30
   9 -19  -1   -1.50    4.60
  -9 -19   1   -4.80    5.30
  -9  19   1    7.20    5.10
  -8 -19   1    0.10    6.70
  -8 -19   1    4.80    5.10
  -8 -19   1    3.70    3.70
   8 -19  -1    8.90    3.80
   8 -19  -1    1.00    4.70
  -8 -19   1    5.80    5.20
  -8  19   1   13.70    3.90
  -8  19   1    4.40    4.40
  -8  19   1    2.50    8.20
  -7 -19   1   70.19    7.40
   7 -19  -1   84.29    7.10
  -7 -19   1   65.79    7.30
  -7 -19   1   71.99    7.60
   7 -19  -1   72.09    9.20
  -7 -19   1   76.39    7.30
  -7  19   1   61.89    9.50
   7  19  -1   63.29    6.60
  -7  19   1   67.69    6.70
  -7  19   1   63.99    7.20
   6 -19  -1   93.39    7.30
  -6 -19   1   84.69    8.70
  -6 -19   1   81.69    8.80
   6 -19  -1   69.29    9.30
  -6 -19   1   85.69    7.60
   6 -19  -1   64.99    8.70
  -6 -19   1   75.19    8.50
   6  19  -1   94.09    6.10
  -6  19   1   80.69    7.90
  -6  19   1   97.09   12.60
  -6  19   1   87.79    5.80
   5 -19  -1   29.30    4.10
   5 -19  -1   27.10    5.30
   5 -19  -1   20.90    4.80
  -5 -19   1   22.10    4.60
  -5 -19   1   23.40    4.80
   5 -19  -1   24.50    6.80
  -5 -19   1   26.70    4.50
  -5 -19   1   24.70    5.40
  -5  19   1   25.50    3.30
  -5  19   1   23.10    6.70
  -5  19   1   20.30    3.50
   5  19  -1   25.70    3.20
   5  19  -1   21.10    3.00
  -5  19   1   16.40    4.20
  -4 -19   1    8.40    4.10
   4 -19  -1    0.70    4.20
  -4 -19   1    8.10    5.90
   4 -19  -1    7.00    3.60
   4 -19  -1   11.30    3.80
  -4 -19   1    8.10    3.90
   4  19  -1    6.20    5.10
  -4  19   1   13.50    3.90
   4  19  -1    9.00    2.10
   4  19  -1    5.70    2.00
  -4  19   1    8.70    5.50
  -4  19   1    7.70    3.30
  -3 -19   1   23.20    4.50
  -3 -19   1   27.80    5.10
   3 -19  -1   19.10    4.60
   3 -19  -1   31.50    3.40
  -3  19   1   27.80    4.00
   3  19  -1   21.60    3.40
  -3  19   1   21.30    4.20
   3  19  -1   19.70    3.80
  -3  19   1   24.50    5.50
   3  19  -1   28.60    6.30
   3  19  -1   32.40    3.80
   2 -19  -1   -0.90    4.10
  -2 -19   1    2.40    3.80
  -2 -19   1    0.30    3.60
   2  19  -1    0.60    3.60
   2  19  -1    1.10    2.80
   2  19  -1   -1.60    3.20
  -2  19   1   -2.60    3.90
  -2  19   1    3.60    3.60
   2  19  -1    9.00    4.80
  -2  19   1    4.10    4.50
  -2  19   1   -4.50    2.90
  -1 -19   1   45.70    5.50
   1 -19  -1   39.10    5.30
  -1 -19   1   38.60    5.10
  -1  19   1   38.50    4.70
   1  19  -1   23.50    4.10
   1  19  -1   51.29    5.70
  -1  19   1   35.40    6.30
  -1  19   1   41.90    6.10
  -1  19   1   37.30    5.20
   1  19  -1   28.80    4.40
   1  19  -1   44.20    6.60
   0 -19   1    1.00    3.40
   0 -19   1    0.10    3.60
   0 -19  -1    1.40    3.60
   0 -19  -1    6.30    3.80
   0  19   1   -1.00    4.20
   0  19   1    2.00    3.40
   0  19   1    6.50    3.30
   0  19  -1    2.70    3.40
   0  19  -1    6.90    4.70
   0  19  -1   -1.90    3.20
   1 -19   1   21.40    4.60
   1 -19   1   22.30    5.00
  -1 -19  -1   29.70    4.80
  -1 -19  -1   15.90    4.40
  -1  19  -1   21.90    3.80
   1  19   1   26.40    4.10
   1  19   1   14.10    4.20
  -1  19  -1   28.70    6.20
   1  19   1   18.40    3.90
   1  19   1   25.90    5.20
  -2 -19  -1  131.89    9.00
  -2 -19  -1  127.79    8.90
  -2 -19  -1  122.69    8.90
   2 -19   1  124.09    9.40
  -2  19  -1  117.79    7.10
   2  19   1  126.49    7.90
   2  19   1  126.09    9.80
   2  19   1  110.19    7.10
  -2  19  -1  129.79   11.10
   3 -19   1   13.10    3.60
  -3 -19  -1    8.80    4.50
  -3 -19  -1    8.50    2.50
  -3 -19  -1    1.60    4.10
   3 -19   1    7.00    5.20
  -3 -19  -1    9.60    3.90
  -3  19  -1    8.10    2.90
   3  19   1    8.90    3.10
  -3  19  -1    5.70    5.30
   3  19   1    0.40    2.70
  -3  19  -1    9.00    3.90
   3  19   1    9.60    5.20
  -4 -19  -1   22.50    3.80
   4 -19   1   23.00    4.70
   4 -19   1   29.30    5.40
  -4 -19  -1   28.90    5.30
  -4 -19  -1   19.00    4.90
  -4 -19  -1   28.20    4.60
   4 -19   1   25.80    9.00
   4  19   1   28.80    3.60
  -4  19  -1   27.20    3.40
  -4  19  -1   26.20    2.70
  -4  19  -1   32.70    3.60
  -4  19  -1   31.50    6.80
   4  19   1   23.30    3.80
   4  19   1   26.50    5.80
  -4  19  -1   22.00    4.50
  -5 -19  -1    9.40    3.70
  -5 -19  -1    2.60    4.00
   5 -19   1    8.80    4.40
  -5  19  -1    7.20    3.80
  -5  19  -1    8.50    2.90
  -5  19  -1    9.00    6.60
   6 -19   1    1.20    4.10
  -6 -19  -1    3.10    4.50
  -6 -19  -1    4.90    4.30
  -6 -19  -1   10.10    3.70
  -6 -19  -1   -2.70    4.10
  -6  19  -1    4.00    3.40
  -6  19  -1    4.90    3.80
   6  19   1    0.60    2.60
  -6  19  -1    5.60    6.90
  -7 -19  -1   63.59    7.10
   7 -19   1   75.49    9.70
  -7 -19  -1   79.79    9.70
  -7 -19  -1   63.19    8.70
   7  19   1   73.09    6.20
  -7  19  -1   55.29    7.50
  -7  19  -1   62.29    7.70
  -7  19  -1   53.59    9.60
   8 -19   1   29.90    6.60
  -8 -19  -1   33.30    5.90
  -8 -19  -1   44.00    7.00
  -8  19  -1   39.40    5.10
  -8  19  -1   52.99   10.00
  -8  19  -1   47.70    6.10
   9 -19   1    7.10    5.20
  -9 -19  -1   -4.10    5.20
  -9 -19  -1    8.20    5.90
  -9  19  -1   24.10   10.10
  -9  19  -1    7.70    5.40
 -10 -19  -1    3.80    6.40
 -10 -19  -1    0.50    5.30
  10 -19   1   -2.60    5.20
 -10  19  -1    2.70    6.10
 -10  19  -1    1.60    9.90
 -10 -20   1   24.30    6.40
 -10 -20   1   24.10    7.00
 -10  20   1   24.40    6.20
 -10  20   1   23.50   11.50
  -9 -20   1   60.79    7.80
  -9 -20   1   40.70    6.90
   9 -20  -1   47.50    7.20
  -9  20   1   60.69    6.60
  -9  20   1   52.99   10.80
  -8 -20   1  214.38   13.30
   8 -20  -1  250.37   11.10
  -8 -20   1  222.98   13.60
   8 -20  -1  243.28   14.30
  -8 -20   1  250.67   11.00
  -8  20   1  218.28   12.10
  -8  20   1  218.98   18.20
   7 -20  -1    3.90    4.10
  -7 -20   1    9.80    4.00
   7 -20  -1    4.60    4.80
  -7 -20   1    4.10    4.90
  -7 -20   1    2.90    4.80
  -7  20   1    2.30    7.00
  -7  20   1    0.90    3.30
  -7  20   1    0.80    3.90
   6 -20  -1  253.67   11.30
  -6 -20   1  258.07   13.60
  -6 -20   1  268.87   11.90
  -6 -20   1  253.37   13.20
   6 -20  -1  246.78   13.50
  -6 -20   1  253.97   12.40
  -6  20   1  268.57   12.10
  -6  20   1  259.87    9.50
   6  20  -1  245.88    9.90
  -6  20   1  288.67   17.10
   5 -20  -1  163.88   11.60
   5 -20  -1  167.38    9.30
  -5 -20   1  166.28    9.90
   5 -20  -1  136.89   13.30
   5 -20  -1  158.48    9.90
  -5 -20   1  147.39   10.50
  -5 -20   1  163.78   10.70
  -5  20   1  152.28    9.70
   5  20  -1  154.98    6.20
  -5  20   1  154.68    8.30
   5  20  -1  157.58   12.90
  -5  20   1  170.88   14.10
  -4 -20   1   74.69    8.70
  -4 -20   1   80.09    8.60
  -4 -20   1   76.89    6.60
   4 -20  -1   90.69    7.00
   4 -20  -1   82.79    9.40
   4  20  -1   80.69    4.40
  -4  20   1   66.79    8.60
   4  20  -1   81.39    4.50
  -4  20   1   68.59    6.70
  -4  20   1   77.99    7.90
  -3 -20   1  818.02   27.40
   3 -20  -1  831.52   28.40
  -3 -20   1  859.71   27.20
   3 -20  -1  845.12   24.10
   3  20  -1  855.21   29.90
   3  20  -1  813.52   24.80
  -3  20   1  832.62   26.10
   3  20  -1  837.52   25.30
  -3  20   1  856.11   28.70
   3  20  -1  768.42   26.20
  -3  20   1  838.62   29.40
  -2 -20   1   -1.90    5.10
   2 -20  -1    7.70    5.40
  -2  20   1    1.10    4.10
   2  20  -1   -4.40    2.80
   2  20  -1    5.90    3.40
  -2  20   1   -4.20    4.40
  -2  20   1    4.40    3.40
   2  20  -1   -4.90    4.90
  -1 -20   1  615.24   28.70
  -1 -20   1  669.33   23.10
   1 -20  -1  686.13   23.60
   1  20  -1  668.03   21.70
  -1  20   1  639.04   21.80
   1  20  -1  600.24   22.00
  -1  20   1  677.23   24.50
  -1  20   1  682.33   22.90
   1  20  -1  700.03   25.10
   0 -20   1  362.36   15.30
   0 -20  -1  369.96   14.90
   0 -20  -1  348.27   15.30
   0 -20   1  305.67   19.10
   0  20  -1  362.36   14.00
   0  20   1  317.67   14.00
   0  20  -1  372.66   14.40
   0  20   1  375.96   14.60
   0  20  -1  341.57   16.90
   0  20   1  364.76   16.30
  -1 -20  -1   -0.50    3.70
   1 -20   1    6.60    4.20
  -1 -20  -1    4.10    4.00
  -1  20  -1   -0.70    3.10
   1  20   1   -5.40    4.80
   1  20   1    2.60    3.60
  -1  20  -1   -3.20    4.90
  -2 -20  -1  754.72   24.30
  -2 -20  -1  733.53   24.20
   2  20   1  701.73   22.70
   2  20   1  667.43   23.40
  -2  20  -1  684.43   22.70
   2  20   1  746.73   26.20
  -2  20  -1  728.03   26.90
  -3 -20  -1  301.97   13.80
   3 -20   1  284.77   11.40
   3 -20   1  277.77   14.20
  -3 -20  -1  280.77   18.70
  -3 -20  -1  309.07   13.30
   3  20   1  283.67   11.10
  -3  20  -1  300.27   11.60
   3  20   1  278.27   12.00
  -3  20  -1  289.57   15.90
   3  20   1  289.67   15.30
  -4 -20  -1  231.88   11.20
   4 -20   1  211.58   10.70
   4 -20   1  214.08   12.40
  -4 -20  -1  216.78    9.10
  -4 -20  -1  196.68   11.80
  -4 -20  -1  208.68   11.60
  -4  20  -1  208.88    9.20
  -4  20  -1  225.48   15.30
   4  20   1  217.58   13.20
   4  20   1  211.38    9.80
  -5 -20  -1  357.06   15.80
  -5 -20  -1  373.86   13.70
  -5 -20  -1  381.26   14.70
   5 -20   1  378.66   16.80
  -5 -20  -1  361.36   15.70
  -5  20  -1  345.17   11.90
  -5  20  -1  369.26   19.60
  -5  20  -1  357.96   12.60
  -6 -20  -1   23.00    5.60
  -6 -20  -1   22.20    5.20
  -6 -20  -1   27.00    4.50
   6 -20   1   30.50    5.90
  -6 -20  -1   29.30    6.10
   6  20   1   28.30    4.60
  -6  20  -1   15.80    3.70
  -6  20  -1   22.60    8.20
   7 -20   1  198.48   13.20
  -7 -20  -1  183.98   11.90
  -7 -20  -1  172.28   11.80
  -7  20  -1  170.28   17.20
  -7  20  -1  156.38    9.60
  -8 -20  -1  234.28   13.60
  -8 -20  -1  192.88   12.90
   8 -20   1  218.58   14.10
  -8  20  -1  194.98   11.60
  -8  20  -1  255.67   19.60
  -9 -20  -1    8.80    5.90
   9 -20   1    1.70    5.00
  -9 -20  -1   -3.70    6.00
  -9  20  -1   -7.30    9.40
  -9  20  -1   -3.50    5.30
 -10 -20  -1   60.89    7.40
  10 -20   1   77.09   10.90
 -10 -20  -1   77.59    9.20
 -10  20  -1   87.49   13.50
 -10  20  -1   59.49    7.90
   9 -21  -1  124.99   12.80
  -9 -21   1  151.78   12.80
  -9 -21   1  154.28   12.80
  -9  21   1  143.49   15.20
  -9  21   1  142.39   10.60
   8 -21  -1   26.30    5.80
  -8 -21   1   22.80    6.20
  -8 -21   1   15.00    6.00
  -8  21   1   25.90    5.80
  -8  21   1   34.10    9.80
  -7 -21   1  353.86   16.60
   7 -21  -1  370.56   17.50
   7 -21  -1  378.86   14.60
  -7 -21   1  396.56   15.00
  -7 -21   1  353.76   17.00
  -7  21   1  390.66   21.60
  -7  21   1  373.46   14.40
  -6 -21   1   27.20    5.10
  -6 -21   1   17.20    5.90
   6 -21  -1   10.80    4.90
  -6 -21   1   21.30    5.90
   6 -21  -1   21.60    4.70
   6  21  -1   26.80    3.50
  -6  21   1   28.40    7.80
   6  21  -1   28.60    7.40
   5 -21  -1  436.56   18.90
   5 -21  -1  415.46   16.10
  -5 -21   1  467.15   17.30
  -5 -21   1  447.16   18.00
  -5  21   1  493.05   21.90
  -5  21   1  446.76   15.80
   5  21  -1  411.36   20.60
   4 -21  -1  730.93   22.40
  -4 -21   1  756.12   25.50
  -4 -21   1  772.92   25.00
  -4 -21   1  724.93   22.60
   4 -21  -1  732.43   26.50
   4  21  -1  739.73   27.80
  -4  21   1  733.33   28.30
   4  21  -1  745.83   21.30
  -4  21   1  724.03   23.50
   4  21  -1  706.83   21.20
  -3 -21   1    9.10    4.40
  -3 -21   1    4.60    4.60
   3 -21  -1   11.00    4.70
  -3  21   1   -1.90    6.00
   3  21  -1   10.20    7.10
  -3  21   1    6.50    4.00
  -3  21   1    5.00    5.00
   3  21  -1    7.90    3.00
  -2 -21   1  773.62   26.20
   2 -21  -1  780.92   27.10
  -2 -21   1  763.22   26.10
  -2  21   1  791.72   27.10
   2  21  -1  796.92   24.60
   2  21  -1  793.62   28.70
  -2  21   1  765.62   28.10
   2  21  -1  771.62   24.30
  -2  21   1  730.63   24.80
  -1 -21   1  151.88   10.80
  -1 -21   1  151.08    9.90
   1  21  -1  139.59   12.50
  -1  21   1  144.79   12.00
  -1  21   1  140.39   10.60
   1  21  -1  149.59    9.20
  -1  21   1  145.09   10.00
   0 -21  -1  208.78   11.80
   0 -21   1  180.68   12.00
   0 -21   1  178.58   10.80
   0 -21  -1  180.98   11.00
   0  21  -1  163.88   13.10
   0  21  -1  175.88   10.20
   0  21   1  167.58   12.20
   0  21  -1  160.38    9.80
   0  21   1  201.38   10.60
  -1 -21  -1  858.31   28.30
  -1 -21  -1  836.12   27.80
   1 -21   1  826.22   28.70
   1  21   1  885.31   30.00
  -1  21  -1  857.01   30.60
  -1  21  -1  797.22   26.70
  -1  21  -1  860.51   29.80
   1  21   1  853.91   27.10
  -2 -21  -1  117.19    9.70
  -2 -21  -1   99.59    9.00
   2 -21   1  121.49   10.10
   2  21   1   89.19    7.80
  -2  21  -1   79.99    9.20
   2  21   1   88.09   10.40
  -2  21  -1   93.49    7.30
  -3 -21  -1  437.66   17.50
  -3 -21  -1  448.26   17.30
   3 -21   1  418.86   18.20
  -3  21  -1  421.56   15.40
  -3  21  -1  414.06   20.40
   3  21   1  430.36   15.00
   3  21   1  468.55   18.20
   3  21   1  430.86   19.60
  -4 -21  -1  577.24   21.80
   4 -21   1  552.04   19.70
  -4 -21  -1  650.23   21.10
  -4 -21  -1  596.34   18.20
   4 -21   1  581.44   22.40
  -4 -21  -1  597.04   21.60
   4  21   1  583.84   19.80
  -4  21  -1  579.74   19.10
  -4  21  -1  571.34   25.00
   4  21   1  580.64   23.40
   5 -21   1    0.80    4.20
  -5 -21  -1   -0.40    4.10
  -5 -21  -1   10.90    5.10
  -5 -21  -1    4.50    4.60
  -5  21  -1    0.80    2.20
  -5  21  -1    0.20    7.30
   5  21   1    7.10    5.90
  -6 -21  -1  427.56   18.00
  -6 -21  -1  380.16   17.70
   6 -21   1  396.66   18.70
  -6 -21  -1  435.16   15.90
  -6  21  -1  418.66   14.10
  -6  21  -1  408.26   24.80
  -7 -21  -1   81.29   10.20
  -7 -21  -1   81.39   10.80
   7 -21   1   87.09   10.60
  -7  21  -1   84.59   12.10
  -7  21  -1   71.79    7.60
  -8 -21  -1  108.29   11.70
   8 -21   1  106.59   12.00
  -8 -21  -1  113.59   11.10
  -8  21  -1  101.39    9.40
  -8  21  -1  149.09   18.30
   9 -21   1  250.47   15.20
  -9 -21  -1  210.08   14.60
  -9 -21  -1  212.18   13.90
  -9  21  -1  201.68   12.70
  -9  21  -1  208.58   21.40
   8 -22  -1   15.80    5.70
  -8 -22   1    8.80    6.30
  -8 -22   1   14.60    6.00
  -8  22   1   13.90    4.30
  -8  22   1   14.60   10.30
  -7 -22   1    8.70    6.20
  -7 -22   1    7.50    4.80
   7 -22  -1    6.90    4.90
   7  22  -1   11.90    3.40
  -7  22   1   10.20    8.60
  -7  22   1    6.70    2.80
  -6 -22   1   44.40    6.80
  -6 -22   1   44.10    6.10
   6 -22  -1   26.40    5.70
   6  22  -1   43.20    8.40
  -6  22   1   45.60    9.10
  -5 -22   1   21.40    5.10
   5 -22  -1    8.10    5.50
  -5 -22   1    9.50    5.00
  -5  22   1   11.50    4.00
  -5  22   1   19.40    7.40
   5  22  -1   17.50    6.60
  -4 -22   1    7.50    4.60
  -4 -22   1    3.40    4.50
   4 -22  -1    1.80    3.60
   4 -22  -1    0.80    5.10
  -4  22   1    0.40    6.20
   4  22  -1    8.10    6.30
  -4  22   1    3.60    6.10
   4  22  -1    8.30    2.30
  -4  22   1    2.90    3.70
   3 -22  -1   40.00    6.30
  -3 -22   1   49.10    6.80
  -3 -22   1   40.20    6.10
   3  22  -1   33.00    7.10
  -3  22   1   55.79    7.70
   3  22  -1   40.40    4.20
  -3  22   1   34.50    4.90
   3  22  -1   40.90    6.10
  -3  22   1   39.10    8.00
   2 -22  -1   40.40    6.80
  -2 -22   1   30.80    5.70
  -2 -22   1   34.40    6.10
   2  22  -1   28.20    7.10
  -2  22   1   43.50    7.80
   2  22  -1   37.70    4.90
  -2  22   1   39.70    6.60
   2  22  -1   33.00    4.70
  -1 -22   1    3.40    4.70
   1 -22  -1   -2.70    4.70
  -1  22   1   -5.70    4.40
  -1  22   1   -4.20    5.70
   1  22  -1    5.00    4.00
   0 -22   1    7.40    4.50
   0 -22   1    3.10    4.90
   0 -22  -1    5.90    5.10
   0 -22  -1    2.70    4.40
   0  22  -1    5.00    6.00
   0  22   1   13.50    4.90
   0  22  -1    1.30    4.30
   0  22   1    6.20    5.80
  -1 -22  -1    4.10    4.30
  -1 -22  -1    4.60    5.00
   1 -22   1   10.40    5.10
   1  22   1    1.40    4.10
  -1  22  -1    6.30    4.60
  -1  22  -1    2.40    3.80
  -1  22  -1    3.90    6.30
   1  22   1    2.50    5.60
  -2 -22  -1   25.40    5.50
   2 -22   1   16.90    5.40
  -2 -22  -1   25.50    5.50
   2  22   1   30.10    4.80
  -2  22  -1   27.40    7.50
   2  22   1   24.80    6.60
  -2  22  -1   28.80    4.40
  -3 -22  -1   45.80    6.30
  -3 -22  -1   48.50    6.40
   3 -22   1   35.00    6.40
  -3  22  -1   44.80    4.80
  -3  22  -1   34.90    8.10
   3  22   1   39.50    7.40
   3  22   1   45.40    4.60
  -4 -22  -1    8.80    4.70
  -4 -22  -1    6.20    5.00
   4 -22   1   10.00    5.00
   4 -22   1    5.70    5.00
  -4 -22  -1   14.70    5.30
   4  22   1    1.20    6.50
  -4  22  -1   15.90    3.80
   5 -22   1   57.59    7.80
  -5 -22  -1   61.49    7.20
  -5 -22  -1   49.99    6.80
  -5 -22  -1   71.49    9.10
   5  22   1   65.59    8.60
  -5  22  -1   65.39   10.70
   6 -22   1    7.70    5.60
  -6 -22  -1   -7.00    4.90
  -6 -22  -1    7.10    5.10
  -6  22  -1   13.00    9.20
  -6  22  -1    1.00    2.70
  -7 -22  -1   45.80    7.60
  -7 -22  -1   22.10    5.80
   7 -22   1   44.60    7.20
  -7  22  -1   43.00   10.50
  -7  22  -1   32.70    4.60
   8 -22   1    3.60    5.80
  -8 -22  -1    7.20    6.10
  -8 -22  -1    3.20    5.70
  -8  22  -1   10.30    9.70
  -8  22  -1    4.70    4.80
   8 -23  -1   27.60    6.50
  -8 -23   1   36.70    7.60
  -8  23   1   48.30   11.50
  -8  23   1   39.40    4.60
  -7 -23   1  115.59   12.00
   7 -23  -1  100.79   12.10
  -7 -23   1  106.59   11.30
   7  23  -1  124.89   14.40
  -7  23   1  140.79   18.30
  -6 -23   1   -3.50    5.00
   6 -23  -1   -6.10    4.70
  -6 -23   1    2.90    5.70
  -6  23   1   12.30    8.80
   6  23  -1   -0.30    7.10
  -5 -23   1   68.29    8.10
  -5 -23   1   97.89   10.60
   5 -23  -1   77.59   10.90
  -5  23   1   76.89    9.90
   5  23  -1   82.19   10.30
  -5  23   1   90.89   13.50
  -4 -23   1  127.09   11.10
   4 -23  -1  107.99   11.80
  -4 -23   1  103.19   10.30
  -4  23   1  133.19   14.20
  -4  23   1   90.49   10.10
   4  23  -1   97.69   12.60
  -4  23   1  124.99    9.00
   3 -23  -1   60.99    7.90
  -3 -23   1   62.99    8.50
  -3 -23   1   55.29    7.20
   3  23  -1   59.09    6.10
   3  23  -1   79.09    9.70
  -3  23   1   67.99    9.70
  -2 -23   1  366.66   16.10
  -2 -23   1  370.16   16.70
   2 -23  -1  357.36   17.20
   2  23  -1  348.67   13.80
  -2  23   1  356.06   18.90
  -2  23   1  363.06   16.90
   2  23  -1  339.97   18.90
   1 -23  -1  189.38   13.10
  -1 -23   1  189.58   11.70
  -1 -23   1  195.68   12.90
   1  23  -1  204.68   14.70
  -1  23   1  179.78   12.20
   1  23  -1  203.98   11.50
  -1  23   1  198.38   15.10
   1  23  -1  197.38   11.00
   0 -23  -1  101.19    9.80
   0 -23   1   68.59    9.10
   0 -23  -1  102.79   10.40
   0 -23   1   83.69   10.50
   0  23  -1  103.69   12.80
   0  23  -1   77.69    9.80
   0  23  -1   85.59    9.20
   0  23   1   89.59    9.60
   0  23   1   97.49   11.40
  -1 -23  -1  227.18   12.70
  -1 -23  -1  222.08   13.40
   1 -23   1  217.28   13.80
   1  23   1  235.48   12.10
  -1  23  -1  219.48   15.60
  -1  23  -1  235.18   13.10
   1  23   1  167.68   23.10
   2 -23   1   36.00    6.30
  -2 -23  -1   42.50    6.20
  -2 -23  -1   47.80   11.70
  -2  23  -1   46.30    8.70
   2  23   1   36.60    5.20
  -2  23  -1   55.79    7.70
  -2  23  -1   38.90    5.00
   2  23   1   47.20    8.30
   3 -23   1  156.38   12.40
  -3 -23  -1  153.08   11.40
  -3 -23  -1  154.58   11.70
   3  23   1  151.78    8.50
  -3  23  -1  157.78    9.10
  -3  23  -1  155.18   15.60
   3  23   1  149.88   13.10
  -4 -23  -1   46.20    6.40
  -4 -23  -1   50.79    7.10
   4 -23   1   42.30    6.90
   4  23   1   51.49    8.90
  -4  23  -1   59.19   10.10
  -5 -23  -1   26.00    6.40
  -5 -23  -1   26.80    5.80
   5 -23   1   20.70    5.90
  -5 -23  -1   19.50    5.30
  -5  23  -1   24.40    9.00
   5  23   1   26.00    7.40
  -6 -23  -1   85.89   10.90
   6 -23   1   57.49    7.90
  -6 -23  -1   81.59   10.20
   6  23   1   83.99   10.00
  -6  23  -1   82.19   11.80
  -7 -23  -1  195.78   13.70
   7 -23   1  184.78   14.30
  -7 -23  -1  184.48   13.40
  -7  23  -1  195.98   19.50
  -7  23  -1  180.78    8.40
  -7 -24   1    2.40    6.10
  -7  24   1   -2.60    9.60
  -6 -24   1  141.69   12.90
   6 -24  -1  150.88   13.10
  -6 -24   1  158.08   12.60
  -6  24   1  189.48   18.30
  -6  24   1  163.88   15.80
   6  24  -1  135.09   15.50
   5 -24  -1   11.90    6.20
  -5 -24   1   16.60    6.10
  -5 -24   1   19.40    6.30
  -5  24   1   21.00    8.70
   5  24  -1   15.30    7.70
  -5  24   1    2.40    7.70
  -4 -24   1  167.38   12.20
  -4 -24   1  165.68   15.20
   4 -24  -1  182.18   13.30
   4  24  -1  188.28   15.50
  -4  24   1  170.98   15.10
  -4  24   1  192.68   16.70
  -3 -24   1  469.75   19.20
   3 -24  -1  427.86   19.90
  -3 -24   1  452.75   19.10
  -3  24   1  466.05   20.60
  -3  24   1  405.46   25.20
   3  24  -1  442.16   21.80
  -2 -24   1   11.00    5.50
  -2 -24   1    5.00    5.10
   2 -24  -1    9.30    5.60
   2  24  -1   12.90    7.10
  -2  24   1   18.50    6.50
   2  24  -1   13.00    4.20
  -2  24   1    7.80    8.80
  -1 -24   1  283.77   14.70
   1 -24  -1  281.27   15.60
  -1 -24   1  283.87   15.20
   1  24  -1  303.27   17.60
  -1  24   1  300.77   18.10
  -1  24   1  305.57   15.00
   1  24  -1  294.97   13.80
   0 -24  -1  449.06   19.40
   0 -24   1  446.06   19.40
   0 -24   1  423.16   18.40
   0  24  -1  445.56   18.20
   0  24   1  478.65   21.70
   0  24  -1  439.06   21.70
   0  24   1  460.15   18.60
   1 -24   1    7.00    5.20
  -1 -24  -1    1.90    4.90
  -1 -24  -1   -1.70    4.80
   1  24   1    1.10    4.40
  -1  24  -1    4.10    7.40
   1  24   1   -3.90    6.50
  -1  24  -1    2.40    5.10
   2 -24   1  297.87   16.40
  -2 -24  -1  331.17   16.30
  -2 -24  -1  339.37   15.90
   2  24   1  312.17   13.70
  -2  24  -1  322.37   16.50
  -2  24  -1  342.47   19.70
   2  24   1  344.27   18.90
  -3 -24  -1  127.69   11.30
  -3 -24  -1  134.39   11.90
   3 -24   1  124.79   12.90
   3  24   1  125.99   13.60
  -3  24  -1  128.99   12.90
  -3  24  -1  133.19   15.90
   4 -24   1   22.10    6.40
  -4 -24  -1   18.30    6.10
  -4 -24  -1   28.80    6.40
   4  24   1   13.40    7.30
  -4  24  -1   26.50    9.10
  -5 -24  -1  212.58   13.20
  -5 -24  -1  204.68   13.60
   5 -24   1  173.18   13.90
  -5  24  -1  207.68   18.80
   5  24   1  175.78   15.30
  -6 -24  -1   47.50    7.90
   6 -24   1   46.90    7.20
  -6 -24  -1   31.30    6.50
   6  24   1   47.60    9.10
  -6  24  -1   41.80   10.70
  -5 -25   1   43.30    7.40
  -5 -25   1   53.59    7.50
   5 -25  -1   33.30    6.60
  -5  25   1   57.39   11.30
   5  25  -1   51.29    9.40
  -5  25   1   53.79   10.10
   4 -25  -1    8.60    6.20
  -4 -25   1   10.50    5.80
  -4 -25   1   19.70    6.60
  -4  25   1    9.80    7.60
   4  25  -1   23.30    8.10
  -4  25   1   21.00    9.10
   3 -25  -1   10.00    5.80
  -3 -25   1    5.10    5.60
  -3 -25   1   18.30    6.20
  -3  25   1   -0.50    8.00
  -3  25   1    1.00    6.50
   3  25  -1    3.40    7.80
   2 -25  -1  135.99   13.00
  -2 -25   1  112.59   12.40
  -2 -25   1  125.89   11.70
  -2  25   1  128.69   14.90
  -2  25   1   79.39   11.80
   2  25  -1   94.99   11.40
  -1 -25   1   97.19   10.70
  -1 -25   1   92.09   11.80
   1 -25  -1   89.89   11.70
   1  25  -1   68.09   10.10
   1  25  -1  115.79    9.60
  -1  25   1   93.29   11.60
  -1  25   1  110.29   14.30
   0 -25  -1   18.50    6.10
   0 -25   1   15.40    6.20
   0  25  -1   19.70    5.70
   0  25   1   -2.20    7.30
   0  25   1    9.40    5.40
   0  25  -1    0.30    7.60
   1 -25   1  154.68   13.50
  -1 -25  -1  161.88   12.20
  -1 -25  -1  146.99   12.90
   1  25   1  147.09   15.30
  -1  25  -1  167.88   12.70
   1  25   1  178.78   11.30
  -1  25  -1  197.28   16.40
   2 -25   1   -5.30    5.80
  -2 -25  -1    7.50    5.80
  -2 -25  -1    4.40    5.60
  -2  25  -1  -10.00    7.70
   2  25   1    0.40    6.80
   2  25   1    0.10    6.90
  -3 -25  -1   15.40    6.40
  -3 -25  -1   16.30    6.20
   3 -25   1    3.60    6.20
  -3  25  -1   18.40    7.30
   3  25   1   -8.30    7.40
  -3  25  -1   26.70   10.00
  -4 -25  -1   20.60    6.40
  -4 -25  -1   14.50    6.90
   4 -25   1   16.40    6.20
  -4  25  -1   19.30    7.60
  -4  25  -1   27.80    9.90
   4  25   1   19.70    8.50
  -5 -25  -1    3.40    6.30
   5 -25   1   -3.60    5.50
[truncated: 3,788,954 more chars]
