# Supplementary material for: Crystal structures of four new iridium complexes, each containing a highly flexible carbodi­phos­phorane PCP pincer ligand
Source: Acta Crystallogr E Crystallogr Commun. 2018 May 25;74(Pt 6):846–52. doi: 10.1107/S2056989018007569 (PMC6002832; doi:10.1107/S2056989018007569)
Supplement: Supplementary file 2 [file e-74-00846-1bsup4.hkl]

# 
# h,k,l, Fc-squared, Fo-squared, sigma(Fo-squared) and status flag 
# 
data_1b
_shelx_title ' p in P-1' 
_shelx_refln_list_code          4 
_shelx_F_calc_maximum      329.48 
_exptl_crystal_F_000      1568.00 
_reflns_d_resolution_high  0.8459 
 
loop_ 
 _symmetry_equiv_pos_as_xyz 
 'x, y, z' 
 '-x, -y, -z' 
 
_cell_length_a    13.3105 
_cell_length_b    14.3109 
_cell_length_c    19.8482 
_cell_angle_alpha  68.949 
_cell_angle_beta   74.426 
_cell_angle_gamma  70.256 
 
_shelx_F_squared_multiplier     1.000 
 
loop_ 
 _refln_index_h 
 _refln_index_k 
 _refln_index_l 
 _refln_F_squared_calc 
 _refln_F_squared_meas 
 _refln_F_squared_sigma 
 _refln_observed_status 
   2   0   0    18461.21    18436.79    364.79 o 
   3   0   0     6418.63     6114.26    106.37 o 
   4   0   0      396.86      430.80     33.20 o 
   5   0   0     2151.51     2384.90     44.87 o 
   6   0   0       50.28       66.41      9.68 o 
   7   0   0        2.85        9.49      9.58 o 
   8   0   0      283.16      276.22     14.96 o 
   9   0   0     1677.23     1586.16     35.81 o 
  10   0   0      918.83      969.06     81.86 o 
  11   0   0      424.96      378.70     30.90 o 
  12   0   0     2811.52     2772.39    143.38 o 
  13   0   0     2253.75     2100.24    105.93 o 
  14   0   0     1396.45     1544.95    102.45 o 
 -14   1   0      541.31      661.35     75.08 o 
 -13   1   0      199.76      271.98     42.23 o 
 -12   1   0      643.61      731.13     88.77 o 
 -11   1   0      730.95      777.47     34.69 o 
 -10   1   0     3465.18     3341.09     78.06 o 
  -9   1   0    12388.99    12757.96    222.75 o 
  -8   1   0    11359.88    11665.19    193.75 o 
  -7   1   0     8324.95     8282.87    146.90 o 
  -6   1   0    10692.15    10915.96    201.52 o 
  -5   1   0    13809.94    12736.95    205.86 o 
  -4   1   0      179.97      213.43      9.08 o 
  -3   1   0    13039.55    12678.25    240.82 o 
  -2   1   0     1357.48     1516.95     40.66 o 
  -1   1   0     3002.97     3085.06     44.45 o 
   0   1   0    10724.46    10863.45    390.57 o 
   1   1   0    38206.46    36546.51   2070.24 o 
   2   1   0      159.03      147.83     25.88 o 
   3   1   0     7863.83     7664.94    146.55 o 
   4   1   0    27144.22    26799.46    487.06 o 
   5   1   0     7222.72     6791.54    129.82 o 
   6   1   0     2426.55     2452.14     49.12 o 
   7   1   0     3733.65     3715.07     85.41 o 
   8   1   0     3602.08     3543.74    121.43 o 
   9   1   0     4691.57     4529.71     94.21 o 
  10   1   0     3876.31     4255.98     93.45 o 
  11   1   0     5461.77     5241.70    144.81 o 
  12   1   0     1199.91     1182.21     45.48 o 
  13   1   0      389.16      405.01     36.00 o 
  14   1   0     1458.10     1428.67    102.45 o 
 -13   2   0     1304.41     1202.93    116.01 o 
 -12   2   0     1793.59     1938.21     93.77 o 
 -11   2   0      847.82      681.20     89.04 o 
 -10   2   0     2058.07     1995.82     64.08 o 
  -9   2   0      100.38      107.04     17.62 o 
  -8   2   0     2096.29     1992.83     44.32 o 
  -7   2   0     1188.79     1132.75     33.20 o 
  -6   2   0    14381.86    14396.00    225.12 o 
  -5   2   0     3532.03     3481.68     58.51 o 
  -4   2   0    11366.82    10940.44    173.14 o 
  -3   2   0     1585.97     1582.50     30.63 o 
  -2   2   0     7643.52     7347.40    117.91 o 
  -1   2   0    13808.85    13386.65    207.60 o 
   0   2   0    56973.64    57446.23   1459.56 o 
   1   2   0     4721.92     4540.72    122.94 o 
   2   2   0    29758.63    29302.44   1070.35 o 
   3   2   0     3153.84     3344.22     99.45 o 
   4   2   0     3091.65     2853.55     87.46 o 
   5   2   0     2741.68     2957.94     64.15 o 
   6   2   0     3487.75     3353.21     66.66 o 
   7   2   0      479.59      474.75     20.79 o 
   8   2   0     7222.04     6654.17    144.33 o 
   9   2   0     8884.97     9028.01    187.70 o 
  10   2   0     5039.18     4981.25    114.12 o 
  11   2   0     5997.86     6215.37    157.64 o 
  12   2   0     3563.67     3709.99    137.21 o 
  13   2   0     2859.16     2948.42    113.03 o 
  14   2   0      433.87      561.06     61.80 o 
 -13   3   0      464.75      487.64     56.33 o 
 -12   3   0      625.13      634.37     51.54 o 
 -11   3   0     3045.08     3265.24    178.21 o 
 -10   3   0     4788.82     4837.66    148.80 o 
  -9   3   0     8369.71     8550.22    168.69 o 
  -8   3   0     6189.46     6171.89    121.07 o 
  -7   3   0     1943.84     2034.23     98.66 o 
  -6   3   0     5782.54     5993.10    128.88 o 
  -5   3   0      529.00      499.27     33.34 o 
  -4   3   0      300.30      259.63      8.61 o 
  -3   3   0      184.74      214.12      6.65 o 
  -2   3   0     1592.52     1715.33     27.50 o 
  -1   3   0    11971.17    11814.26    183.55 o 
   0   3   0    18653.77    18204.59    321.81 o 
   1   3   0    50752.83    50406.19   1162.08 o 
   2   3   0    23561.51    23839.58    721.26 o 
   3   3   0    35860.67    35044.69   1155.50 o 
   4   3   0    64751.69    64496.53   1947.94 o 
   5   3   0     9843.65     9935.02    239.21 o 
   6   3   0     6319.78     6057.63    191.76 o 
   7   3   0       51.79       98.50     24.67 o 
   8   3   0     4059.14     3843.29    179.57 o 
   9   3   0      679.85      751.01     73.05 o 
  10   3   0      541.62      474.12     33.56 o 
  11   3   0       89.98       84.02     29.54 o 
  12   3   0      463.34      444.51     46.08 o 
  13   3   0     2005.95     2004.64     88.63 o 
  14   3   0     1973.95     1871.83     89.99 o 
  15   3   0      767.20      735.61    113.03 o 
 -13   4   0     1414.66     1307.55    102.96 o 
 -12   4   0      382.67      322.54     43.99 o 
 -11   4   0      219.27      254.60     40.66 o 
 -10   4   0       27.73        0.00     55.43 o 
  -9   4   0     2939.68     2902.07     73.30 o 
  -8   4   0     8032.65     7792.49    151.65 o 
  -7   4   0    15093.45    15113.89    260.64 o 
  -6   4   0    16225.68    17037.79    261.09 o 
  -5   4   0    10177.34    10110.81    166.02 o 
  -4   4   0    11796.83    11207.75    345.85 o 
  -3   4   0     2066.69     2404.29     45.25 o 
  -2   4   0      847.50     1111.94     22.14 o 
  -1   4   0     9824.83     9600.66    156.77 o 
   0   4   0       78.02       94.20      9.49 o 
   1   4   0      765.29      871.41     24.09 o 
   2   4   0       19.54       13.55      8.13 o 
   3   4   0     1859.08     2005.41     69.01 o 
   4   4   0     9387.70     9992.88    661.89 o 
   5   4   0     5994.00     5715.60    252.07 o 
   6   4   0      145.05      189.54     21.95 o 
   7   4   0     5124.81     5222.21    262.10 o 
   8   4   0    17725.04    17711.60    525.01 o 
   9   4   0     7710.57     7980.58    295.44 o 
  10   4   0     3683.71     3480.90     92.86 o 
  11   4   0     2245.04     2113.33     86.19 o 
  12   4   0     2597.83     2699.60    108.15 o 
  13   4   0      985.40     1028.61     56.65 o 
  14   4   0        1.63        0.00     35.51 o 
  15   4   0       66.51      116.01     86.46 o 
 -12   5   0     1847.37     1975.50    132.75 o 
 -11   5   0     1486.82     1343.94    104.40 o 
 -10   5   0     1890.10     1918.93     69.36 o 
  -9   5   0     2131.21     2039.97     77.52 o 
  -8   5   0       63.79       69.93     28.46 o 
  -7   5   0        8.59       30.40     31.03 o 
  -6   5   0       20.52       58.00     17.62 o 
  -5   5   0     1171.60     1142.94     26.10 o 
  -4   5   0     2520.64     2596.49     44.50 o 
  -3   5   0     1554.86     1554.04     28.65 o 
  -2   5   0      575.37      510.51     14.04 o 
  -1   5   0     4804.95     4822.45     83.31 o 
   0   5   0    15949.57    15886.08    274.15 o 
   1   5   0    11565.68    11699.95    249.92 o 
   2   5   0    23870.77    22904.86    567.30 o 
   3   5   0    28982.49    29806.31    609.25 o 
   4   5   0    26810.19    26781.95    752.14 o 
   5   5   0     7412.21     6751.33    178.40 o 
   6   5   0      100.07      226.70    176.59 o 
   7   5   0      112.68       80.76     12.17 o 
   8   5   0     3952.80     4029.73    111.15 o 
   9   5   0     5748.63     5770.10    199.49 o 
  10   5   0     1232.26     1182.02     47.66 o 
  11   5   0     3343.81     3628.20    113.03 o 
  12   5   0     1887.92     2166.19    106.52 o 
  13   5   0     1900.07     1962.90     92.16 o 
  14   5   0     1960.65     2079.99    109.23 o 
  15   5   0     1324.99     1205.88     79.42 o 
 -11   6   0      144.71      232.50     45.83 o 
 -10   6   0      461.74      464.59     52.85 o 
  -9   6   0     2960.34     2766.56     84.93 o 
  -8   6   0     4964.22     4898.97    135.25 o 
  -7   6   0     4844.92     5023.36     86.87 o 
  -6   6   0     8539.59     8316.97    141.38 o 
  -5   6   0    11939.86    11954.42    196.16 o 
  -4   6   0     6169.04     6308.99    101.28 o 
  -3   6   0     2806.55     2711.98     46.08 o 
  -2   6   0     2195.63     2009.49     39.67 o 
  -1   6   0      346.10      394.26     12.35 o 
   0   6   0      498.48      469.78     22.50 o 
   1   6   0     2181.59     2266.39     50.06 o 
   2   6   0    16877.56    17130.54    463.49 o 
   3   6   0    15274.28    16176.46    344.23 o 
   4   6   0    28737.93    28666.89    704.58 o 
   5   6   0    10337.87     9970.99    386.51 o 
   6   6   0     7379.07     7678.06    223.17 o 
   7   6   0    10798.61    11440.98    396.67 o 
   8   6   0     7838.36     7834.97    461.86 o 
   9   6   0     1762.20     1735.75     59.02 o 
  10   6   0      139.90      136.09     26.08 o 
  11   6   0      269.15      248.82     34.42 o 
  12   6   0      803.99      650.78     60.98 o 
  13   6   0      206.86      274.03     46.62 o 
  14   6   0       34.25       37.68     43.37 o 
  15   6   0       91.54      140.94     61.80 o 
 -11   7   0      207.63      194.05     87.26 o 
 -10   7   0     1131.21      987.99    114.38 o 
  -9   7   0       31.53       57.72     65.05 o 
  -8   7   0      581.98      513.73     61.80 o 
  -7   7   0      219.02      226.49     42.28 o 
  -6   7   0     1555.64     1582.33     39.44 o 
  -5   7   0     4148.15     4198.44     72.97 o 
  -4   7   0     6075.95     5703.13     98.27 o 
  -3   7   0     6522.44     6470.20    106.16 o 
  -2   7   0     1774.09     1707.10     36.17 o 
  -1   7   0    20220.27    20601.33    327.08 o 
   0   7   0    10960.96    11546.06    198.45 o 
   1   7   0     1457.77     1505.23     34.76 o 
   2   7   0     4052.50     3994.65     98.66 o 
   3   7   0     2560.32     2400.10     61.26 o 
   4   7   0      959.52     1082.55     41.20 o 
   5   7   0      177.25      240.69     27.38 o 
   6   7   0       80.86       38.58     22.06 o 
   7   7   0      959.96      973.16     64.78 o 
   8   7   0     4047.70     3896.08    135.52 o 
   9   7   0     5343.18     5520.81    165.12 o 
  10   7   0     1218.02     1253.31     55.29 o 
  11   7   0      737.22      730.19     53.40 o 
  12   7   0     3276.58     3615.73    137.69 o 
  13   7   0     2289.66     2405.25    102.18 o 
  14   7   0      972.95     1041.89     80.77 o 
 -10   8   0      816.54      966.56    123.19 o 
  -9   8   0     1911.46     2132.98     95.79 o 
  -8   8   0     2394.54     2384.88    370.65 o 
  -7   8   0     1335.48     1408.04     52.28 o 
  -6   8   0     4546.56     4536.20     97.27 o 
  -5   8   0     1348.17     1301.09     33.29 o 
  -4   8   0     1388.99     1409.40     31.17 o 
  -3   8   0      144.37      136.91     10.78 o 
  -2   8   0      179.62      171.23     16.40 o 
  -1   8   0      455.78      381.09     14.71 o 
   0   8   0     4043.98     4252.39     78.06 o 
   1   8   0     4117.60     4090.67     86.51 o 
   2   8   0     3094.32     2974.92    132.00 o 
   3   8   0     9938.63    10295.88    253.70 o 
   4   8   0    24170.21    23380.27    525.28 o 
   5   8   0     6520.73     6419.68    158.56 o 
   6   8   0     6797.33     6570.65    185.67 o 
   7   8   0      986.59     1075.91     60.36 o 
   8   8   0     1698.08     1692.34     74.87 o 
   9   8   0      192.10      171.84     21.68 o 
  10   8   0       13.74       27.10     18.97 o 
  11   8   0      363.26      381.09     48.79 o 
  12   8   0      647.32      510.65     54.21 o 
  13   8   0     2354.95     2430.72    123.33 o 
  14   8   0     1281.39     1275.53     92.97 o 
  -9   9   0       11.63        0.00     54.48 o 
  -8   9   0      916.67      891.62     51.14 o 
  -7   9   0     3152.92     3141.76    200.30 o 
  -6   9   0     3512.41     3771.51    113.48 o 
  -5   9   0     6235.41     6120.83    245.57 o 
  -4   9   0     9691.29     9909.26    223.34 o 
  -3   9   0     2787.43     2753.18     53.76 o 
  -2   9   0     3793.73     3778.08     70.66 o 
  -1   9   0     1231.15     1158.54     29.73 o 
   0   9   0       69.62       41.26     20.33 o 
   1   9   0       16.68       27.56     11.70 o 
   2   9   0      578.38      575.83     21.58 o 
   3   9   0      814.36      918.71     53.94 o 
   4   9   0     2113.22     2108.45     81.31 o 
   5   9   0     4142.71     4468.71    125.22 o 
   6   9   0     1992.59     2075.11     75.89 o 
   7   9   0     4065.76     4357.85    144.47 o 
   8   9   0    10852.18    11213.64    396.81 o 
   9   9   0     3234.35     3235.32    159.24 o 
  10   9   0     2748.99     2803.41    126.85 o 
  11   9   0     1790.48     1926.04     82.13 o 
  12   9   0     2192.19     2314.18    100.29 o 
  13   9   0      228.45      335.82     62.88 o 
  14   9   0       23.85        0.00     43.64 o 
  -8  10   0      141.61      104.53    118.99 o 
  -7  10   0      114.45      148.02     51.83 o 
  -6  10   0      291.04      304.52     75.62 o 
  -5  10   0      947.79      817.08    103.67 o 
  -4  10   0      944.29      951.86     31.56 o 
  -3  10   0     2604.69     2666.53     60.41 o 
  -2  10   0     2816.53     2863.04     69.68 o 
  -1  10   0      945.33      941.49     34.96 o 
   0  10   0     1688.33     1688.91     39.47 o 
   1  10   0      184.71      242.74     29.95 o 
   2  10   0     1578.63     1672.42     51.50 o 
   3  10   0     4986.30     5079.86    119.44 o 
   4  10   0     6799.98     7017.06    174.55 o 
   5  10   0     3518.09     3510.02    104.89 o 
   6  10   0     1326.83     1249.51     58.82 o 
   7  10   0      252.27      221.71     37.13 o 
   8  10   0        6.28       67.76     30.09 o 
   9  10   0     1548.22     1536.82    118.45 o 
  10  10   0     3131.54     3261.75    196.24 o 
  11  10   0     2383.08     2394.95    224.15 o 
  12  10   0     2912.95     3093.81    149.87 o 
  13  10   0     1457.65     1308.09    105.84 o 
  -7  11   0      745.79      759.96    106.79 o 
  -6  11   0     1270.07     1245.73    127.36 o 
  -5  11   0     3885.78     4047.77    162.46 o 
  -4  11   0     1093.03     1087.30     68.57 o 
  -3  11   0     2536.75     2404.21    114.79 o 
  -2  11   0     3090.18     2991.90    106.11 o 
  -1  11   0        4.48        2.62     24.39 o 
   0  11   0       79.58       72.67     14.08 o 
   1  11   0      183.81      217.11     19.59 o 
   2  11   0     1409.20     1347.62     44.70 o 
   3  11   0     2257.88     2307.44     77.34 o 
   4  11   0     9033.05     9127.12    213.23 o 
   5  11   0     3448.86     3691.35    101.10 o 
   6  11   0     5507.60     5880.85    199.49 o 
   7  11   0     7534.12     7686.54    273.75 o 
   8  11   0     4609.61     4482.53    174.28 o 
   9  11   0     1898.38     1917.10     95.68 o 
  10  11   0      109.87       53.94     45.81 o 
  11  11   0       90.22        0.00     60.17 o 
  12  11   0        6.31        0.00     80.61 o 
  13  11   0      157.93      102.94     66.45 o 
  -6  12   0       37.85        0.00     71.96 o 
  -5  12   0      516.18      330.13    121.16 o 
  -4  12   0     2102.97     2775.76    279.72 o 
  -3  12   0     2238.01     2361.06     87.98 o 
  -2  12   0     4058.37     4085.82    144.60 o 
  -1  12   0     3964.74     4072.83    112.91 o 
   0  12   0     1755.48     1798.88     89.85 o 
   1  12   0     1157.79     1190.22    101.64 o 
   2  12   0     2070.94     2040.40    124.54 o 
   3  12   0      532.02      473.51     31.71 o 
   4  12   0      672.20      648.07     39.84 o 
   5  12   0      167.49      152.33     29.54 o 
   6  12   0     1136.90     1072.25     58.00 o 
   7  12   0      655.15      593.59     48.25 o 
   8  12   0     2760.27     2864.39    139.32 o 
   9  12   0     2238.31     2410.12    122.78 o 
  10  12   0     2563.01     2466.77    134.44 o 
  11  12   0     1922.01     1930.65    123.60 o 
  12  12   0     1333.18     1509.54    120.16 o 
  -4  13   0      329.30      393.56    119.80 o 
  -3  13   0      271.92      243.70    168.05 o 
  -2  13   0        3.36       81.77    121.56 o 
  -1  13   0       67.92       82.55     63.83 o 
   0  13   0     2531.11     2564.27    104.29 o 
   1  13   0     2998.27     2952.70    112.70 o 
   2  13   0      619.38      593.53     74.13 o 
   3  13   0     1719.46     1698.74    102.32 o 
   4  13   0     1779.58     1786.99     74.81 o 
   5  13   0      575.02      556.18     41.74 o 
   6  13   0     1752.26     1835.78     93.78 o 
   7  13   0     2021.72     2061.02     94.59 o 
   8  13   0     1031.05     1031.87     66.95 o 
   9  13   0       97.80       53.94     45.81 o 
  10  13   0       74.10       78.33     43.37 o 
  11  13   0       27.71        0.00     51.23 o 
  -3  14   0     3478.39     3504.06    314.41 o 
  -2  14   0     4752.38     4849.76    311.83 o 
  -1  14   0     3257.24     3460.36    280.80 o 
   0  14   0      714.32     1131.63    169.67 o 
   1  14   0       65.58        0.00     95.00 o 
   2  14   0      215.25      122.31     55.29 o 
   3  14   0        2.26        4.28     26.88 o 
   4  14   0      621.62      664.06     53.67 o 
   5  14   0      455.17      403.86     52.31 o 
   6  14   0      187.99      178.89     40.39 o 
   7  14   0      725.84      683.03     73.45 o 
   8  14   0     1439.15     1476.11     91.88 o 
   9  14   0     1504.38     1405.09    109.23 o 
  10  14   0     1284.47     1264.42    111.13 o 
   0  15   0     2575.45     2537.69    166.84 o 
   1  15   0     1067.77     1031.36    144.06 o 
   2  15   0      447.10      401.71     58.65 o 
   3  15   0      816.84      803.29     96.76 o 
   4  15   0      349.06      279.09    145.96 o 
   5  15   0      436.70      433.67     69.39 o 
   6  15   0      289.28      260.47     60.44 o 
   7  15   0      363.89      184.58     53.67 o 
   8  15   0      216.90      136.06     65.59 o 
  -7 -15   1       63.66        0.00     64.78 o 
  -6 -15   1       10.46       65.05     40.39 o 
  -5 -15   1       70.34       27.10     54.21 o 
  -4 -15   1      169.61      128.55     40.03 o 
  -3 -15   1       15.36      174.77     70.03 o 
  -2 -15   1      322.76      306.23     81.58 o 
  -1 -15   1       88.85      147.30    145.14 o 
  -9 -14   1      695.60      627.20     62.61 o 
  -8 -14   1     2359.70     2576.55    137.42 o 
  -7 -14   1     3445.44     3510.02    246.65 o 
  -6 -14   1     2458.89     2210.09    117.36 o 
  -5 -14   1     2921.37     2920.23    123.87 o 
  -4 -14   1     2801.92     2792.30    115.46 o 
  -3 -14   1     2168.66     2194.97    111.26 o 
  -2 -14   1      691.41      692.08     45.10 o 
  -1 -14   1      261.04      154.35     37.22 o 
   0 -14   1      558.99      420.67     70.26 o 
   1 -14   1        5.10        6.79     71.32 o 
   2 -14   1      946.32      787.25    347.48 o 
 -11 -13   1     1172.49     1145.16    109.23 o 
 -10 -13   1      515.46      377.02     78.87 o 
  -9 -13   1      634.61      656.20     66.68 o 
  -8 -13   1        7.76       21.41     32.25 o 
  -7 -13   1        1.02        0.00     37.68 o 
  -6 -13   1      208.96      227.95     37.68 o 
  -5 -13   1      339.05      355.07     41.20 o 
  -4 -13   1      945.25      893.09     52.85 o 
  -3 -13   1     2622.23     2640.51    101.64 o 
  -2 -13   1     2748.94     2623.96    186.48 o 
  -1 -13   1     1107.41     1056.79     52.54 o 
   0 -13   1     1091.19     1139.13    127.80 o 
   1 -13   1     2477.57     2781.06    238.25 o 
   2 -13   1     3288.60     3901.63    467.28 o 
   3 -13   1     1771.95     1900.15    121.62 o 
   4 -13   1      990.47      162.63    249.63 o 
 -12 -12   1      179.83      239.06     62.88 o 
 -11 -12   1      921.03      969.25     77.79 o 
 -10 -12   1      930.02     1035.12     87.01 o 
  -9 -12   1      373.38      324.44     50.69 o 
  -8 -12   1     3853.07     3896.53    162.36 o 
  -7 -12   1     5231.97     5519.27    177.80 o 
  -6 -12   1     3087.41     3108.88    116.01 o 
  -5 -12   1     4469.47     4665.48    135.25 o 
  -4 -12   1     2277.90     2435.87     87.28 o 
  -3 -12   1     1466.56     1476.11     63.97 o 
  -2 -12   1       15.78       50.92     27.06 o 
  -1 -12   1      226.78      233.50     22.89 o 
   0 -12   1       14.60       13.56     17.92 o 
   1 -12   1     1137.61     1194.24    102.05 o 
   2 -12   1     3858.57     3729.05    109.31 o 
   3 -12   1     2884.44     2723.97    110.56 o 
   4 -12   1     2777.59     3097.49    214.40 o 
   5 -12   1     2334.50     2299.00    174.82 o 
   6 -12   1     1320.71     1253.31    188.10 o 
 -12 -11   1     1484.23     1220.24    163.71 o 
 -11 -11   1      602.08      524.74     62.07 o 
 -10 -11   1      803.10      819.91     74.54 o 
  -9 -11   1      462.41      487.34     55.29 o 
  -8 -11   1      126.26      143.38     48.52 o 
  -7 -11   1     1204.74     1127.54     66.41 o 
  -6 -11   1     3806.91     3903.04    136.61 o 
  -5 -11   1     2962.65     2988.26     96.76 o 
  -4 -11   1    13305.02    13738.86    369.32 o 
  -3 -11   1    11263.17    12233.46    296.56 o 
  -2 -11   1     3869.21     3920.98     99.96 o 
  -1 -11   1     4885.55     4867.33    162.76 o 
   0 -11   1     1745.29     1668.50     51.92 o 
   1 -11   1     1331.21     1219.00     39.60 o 
   2 -11   1      764.32      709.52     29.69 o 
   3 -11   1        9.11        0.00     10.43 o 
   4 -11   1      484.51      502.08     38.61 o 
   5 -11   1       24.99       99.59     50.28 o 
   6 -11   1      774.05      737.47    128.61 o 
   7 -11   1      649.94      635.77     81.06 o 
 -13 -10   1      419.11      453.46     59.90 o 
 -12 -10   1     2190.96     2379.77    111.67 o 
 -11 -10   1     2327.78     2154.50    199.13 o 
 -10 -10   1     1053.63     1099.47     47.55 o 
  -9 -10   1     6045.23     6453.02    250.99 o 
  -8 -10   1     5906.25     5636.09    195.42 o 
  -7 -10   1     5518.39     5651.54    179.97 o 
  -6 -10   1      320.21      339.62     30.63 o 
  -5 -10   1      159.16      197.59     35.24 o 
  -4 -10   1        4.75       45.81     21.95 o 
  -3 -10   1     2718.56     2666.69     98.52 o 
  -2 -10   1     4967.69     4900.44    105.30 o 
  -1 -10   1      165.34      209.10     18.35 o 
   0 -10   1     1080.62     1072.69     56.51 o 
   1 -10   1     1898.45     2006.64     48.20 o 
   2 -10   1      175.53      181.87     14.61 o 
   3 -10   1     3837.28     3699.99    124.00 o 
   4 -10   1     3323.64     3395.20    195.15 o 
   5 -10   1     5243.62     5256.92    162.36 o 
   6 -10   1     3108.48     3123.81    363.20 o 
   7 -10   1      600.21      615.20     59.28 o 
   8 -10   1      605.25      466.88     93.56 o 
 -13  -9   1      801.03      650.78     71.83 o 
 -12  -9   1      121.51       81.04     46.08 o 
 -11  -9   1      109.08        0.00     57.19 o 
 -10  -9   1       19.51       53.94     18.97 o 
  -9  -9   1      717.43      517.69     68.57 o 
  -8  -9   1     1788.12     1850.39     80.30 o 
  -7  -9   1     4218.47     4271.75     99.79 o 
  -6  -9   1     1645.76     1818.16     57.73 o 
  -5  -9   1     5607.77     5888.98    143.92 o 
  -4  -9   1    13041.75    13709.41    390.03 o 
  -3  -9   1     6491.55     6792.10    180.24 o 
  -2  -9   1     2339.81     2181.64     60.25 o 
  -1  -9   1      142.83      214.94     55.84 o 
   0  -9   1       40.14       48.61     12.93 o 
   1  -9   1      225.27      218.20     14.11 o 
   2  -9   1       16.74        4.06     10.29 o 
   3  -9   1       19.52       24.41     11.85 o 
   4  -9   1      154.31      147.73     11.70 o 
   5  -9   1     4088.47     4116.66     97.59 o 
   6  -9   1     3667.04     3672.63     99.27 o 
   7  -9   1     3610.79     3576.71    134.17 o 
   8  -9   1     2227.87     2391.66    133.28 o 
   9  -9   1     2724.05     2458.58    191.55 o 
 -14  -8   1     1017.36     1086.07     95.95 o 
 -13  -8   1     2902.66     2640.51    160.46 o 
 -12  -8   1     5266.54     5833.14    198.95 o 
 -11  -8   1     3725.34     3890.03    194.88 o 
 -10  -8   1      978.13      896.07     90.26 o 
  -9  -8   1      907.96      895.45     44.36 o 
  -8  -8   1      415.37      414.00     59.90 o 
  -7  -8   1        5.39       10.96     30.49 o 
  -6  -8   1       88.86       71.16     30.90 o 
  -5  -8   1       17.95       84.02     29.54 o 
  -4  -8   1      169.00      116.01     18.97 o 
  -3  -8   1    14233.29    14639.10    340.16 o 
  -2  -8   1     6318.44     6455.23    252.88 o 
  -1  -8   1     5860.02     5957.04    115.66 o 
   0  -8   1     8015.55     8054.29    145.94 o 
   1  -8   1     2543.84     2689.10     55.80 o 
   2  -8   1     4365.52     4415.88     94.64 o 
   3  -8   1     3954.35     3958.98     81.86 o 
   4  -8   1     1855.71     1783.80     57.05 o 
   5  -8   1     3273.88     3020.88     67.34 o 
   6  -8   1        4.33        0.00     11.61 o 
   7  -8   1       37.30        0.00     24.24 o 
   8  -8   1       10.69       41.34     56.78 o 
   9  -8   1     1773.43     1926.77    215.75 o 
  10  -8   1     2835.65     2509.33    237.43 o 
 -14  -7   1        0.04       97.85     76.16 o 
 -13  -7   1      200.82      281.07     45.26 o 
 -12  -7   1     2022.27     2094.09     90.53 o 
 -11  -7   1     3014.47     3179.08    117.36 o 
 -10  -7   1     3104.92     3062.80    138.23 o 
  -9  -7   1     1454.66     1273.53    154.36 o 
  -8  -7   1     2833.09     2844.43    137.31 o 
  -7  -7   1     4219.89     4468.11    147.41 o 
  -6  -7   1     3720.72     3752.74    118.97 o 
  -5  -7   1     6501.18     6231.71    184.31 o 
  -4  -7   1     4084.59     3929.06     97.85 o 
  -3  -7   1     4544.48     4447.83     97.30 o 
  -2  -7   1      984.18     1033.56     31.44 o 
  -1  -7   1       12.21       34.03     24.39 o 
   0  -7   1       13.79        5.62     20.46 o 
   1  -7   1     8413.86     8330.57    145.79 o 
   2  -7   1     1508.44     1301.19     29.80 o 
   3  -7   1     5671.40     5682.78    117.63 o 
   4  -7   1     7763.41     7762.36    256.27 o 
   5  -7   1     5893.47     6056.50     94.34 o 
   6  -7   1     6732.27     6799.66    125.36 o 
   7  -7   1     1089.38     1051.78     37.00 o 
   8  -7   1      740.15      819.93     29.51 o 
   9  -7   1     1947.54     2000.31    110.86 o 
  10  -7   1       17.63        9.64     81.45 o 
  11  -7   1        2.71      105.40     67.83 o 
 -14  -6   1     1315.35      940.25     76.71 o 
 -13  -6   1     1807.74     1730.35    104.08 o 
 -12  -6   1      550.59      510.65     49.33 o 
 -11  -6   1       53.72       65.05     30.36 o 
 -10  -6   1       13.74       13.55     32.80 o 
  -9  -6   1        9.55       28.14     22.15 o 
  -8  -6   1     1258.08     1196.40     44.46 o 
  -7  -6   1      156.89      115.09     30.63 o 
  -6  -6   1     1744.91     1726.66    129.83 o 
  -5  -6   1      409.90      454.43     51.50 o 
  -4  -6   1     8657.67     7814.81    277.68 o 
  -3  -6   1    26199.72    25906.05    504.99 o 
  -2  -6   1    12746.77    12401.08    289.75 o 
  -1  -6   1    23422.11    24071.79    892.01 o 
   0  -6   1    20880.71    21299.93    379.67 o 
   1  -6   1     9706.16     9470.02    170.26 o 
   2  -6   1      279.86      345.17     12.05 o 
   3  -6   1     1397.79     1524.65     28.39 o 
   4  -6   1       34.33       27.75     14.77 o 
   5  -6   1     1713.37     1797.93     37.09 o 
   6  -6   1     1769.26     1804.21     35.09 o 
   7  -6   1      561.86      570.29     18.45 o 
   8  -6   1      609.42      600.36     23.11 o 
   9  -6   1     1875.58     1931.47     71.01 o 
  10  -6   1     2492.93     2638.55    101.10 o 
  11  -6   1     1792.75     1606.47    149.35 o 
 -14  -5   1      364.65      324.44     50.69 o 
 -13  -5   1     1591.92     1644.70     71.83 o 
 -12  -5   1     2611.14     2608.53    111.67 o 
 -11  -5   1     4708.54     4991.01    176.45 o 
 -10  -5   1     3523.22     3630.92    104.01 o 
  -9  -5   1     4737.66     4647.01    289.07 o 
  -8  -5   1     8025.53     8005.43    272.13 o 
  -7  -5   1     4880.83     4865.96    127.12 o 
  -6  -5   1     2052.02     1682.02    120.07 o 
  -5  -5   1     7077.28     6941.74    234.32 o 
  -4  -5   1     7168.19     7710.11    197.13 o 
  -3  -5   1       22.85       83.25     13.55 o 
  -2  -5   1     1076.20     1051.92     33.88 o 
  -1  -5   1    12270.07    12706.49    275.35 o 
   0  -5   1     7346.73     7390.60    157.07 o 
   1  -5   1    10514.45    10183.57    170.39 o 
   2  -5   1     4073.69     3596.95     68.98 o 
   3  -5   1     5934.59     5898.90     87.57 o 
   4  -5   1     6371.78     6299.62    174.01 o 
   5  -5   1     4199.27     4218.61     66.38 o 
   6  -5   1     3943.46     4193.46     69.67 o 
   7  -5   1     1731.30     1860.32     37.39 o 
   8  -5   1     3018.54     2843.62     61.33 o 
   9  -5   1        2.16       30.27     14.58 o 
  10  -5   1      210.63      142.70     43.64 o 
  11  -5   1      303.60      297.65     58.27 o 
  12  -5   1     1042.20     1014.92     78.20 o 
 -14  -4   1      884.75      915.05     69.39 o 
 -13  -4   1     1390.71     1373.92     77.25 o 
 -12  -4   1      159.67      181.87     43.64 o 
 -11  -4   1        2.78       32.80     35.24 o 
 -10  -4   1      564.06      616.85     52.72 o 
  -9  -4   1     2114.08     2135.31    259.12 o 
  -8  -4   1     4340.20     4470.80    134.13 o 
  -7  -4   1     6214.90     5775.44    146.11 o 
  -6  -4   1     4023.25     3833.03     97.47 o 
  -5  -4   1    12589.84    12465.21    335.80 o 
  -4  -4   1     7758.54     7708.43    206.53 o 
  -3  -4   1     9013.98     9090.30    258.62 o 
  -2  -4   1    14543.55    14966.51    372.05 o 
  -1  -4   1     3738.81     3915.36     81.82 o 
   0  -4   1     7245.84     7865.25    148.40 o 
   1  -4   1     7851.86     7922.61    134.30 o 
   2  -4   1      320.08      215.00      8.40 o 
   3  -4   1      219.81      359.61     11.79 o 
   4  -4   1     1716.90     1709.97     31.89 o 
   5  -4   1     1169.20      914.27     21.10 o 
   6  -4   1     3620.68     3604.97    174.69 o 
   7  -4   1     5468.45     5700.13     90.58 o 
   8  -4   1      710.67      834.03     24.99 o 
   9  -4   1     2926.54     2932.46    137.42 o 
  10  -4   1     2252.16     2236.50     77.37 o 
  11  -4   1      968.87     1083.35     52.50 o 
  12  -4   1      545.13      545.30     59.03 o 
  13  -4   1      216.04      352.97     98.66 o 
 -14  -3   1      493.44      489.51     50.69 o 
 -13  -3   1     2541.45     2592.54    100.83 o 
 -12  -3   1     6814.16     7034.41    209.52 o 
 -11  -3   1     3458.70     3597.03    131.19 o 
 -10  -3   1     3562.52     3538.31    128.88 o 
  -9  -3   1     3594.39     3496.06     83.60 o 
  -8  -3   1     2973.75     2965.18    251.53 o 
  -7  -3   1      481.53      460.81     28.90 o 
  -6  -3   1     2744.10     2845.35     68.83 o 
  -5  -3   1       40.64       30.30     20.60 o 
  -4  -3   1     2505.08     2401.38    171.16 o 
  -3  -3   1    12173.78    12375.83    348.02 o 
  -2  -3   1     9925.08     8998.56    459.15 o 
  -1  -3   1     1592.55     1394.32     54.21 o 
   0  -3   1    14382.41    14221.76    273.99 o 
   1  -3   1     1036.04      944.26     19.18 o 
   2  -3   1    15862.85    15575.89    224.99 o 
   3  -3   1    12766.52    12647.90    280.26 o 
   4  -3   1     1059.15     1065.20     21.98 o 
   5  -3   1     4785.46     4546.05     73.45 o 
   6  -3   1      178.60      192.54     23.99 o 
   7  -3   1       98.41      104.54     28.32 o 
   8  -3   1     1134.26     1160.44     36.34 o 
   9  -3   1      584.38      585.87     43.23 o 
  10  -3   1     3047.90     3113.82     80.93 o 
  11  -3   1     1892.39     1855.40     64.95 o 
  12  -3   1     2518.16     2530.26    224.15 o 
  13  -3   1     3216.14     3329.70    282.70 o 
 -14  -2   1      577.43      539.11     53.12 o 
 -13  -2   1      113.23       65.05     30.36 o 
 -12  -2   1      401.82      377.02     40.39 o 
 -11  -2   1     2664.15     2628.45    100.42 o 
 -10  -2   1     3063.35     3119.57     71.00 o 
  -9  -2   1     3377.76     3392.27     77.19 o 
  -8  -2   1     5686.66     5146.16    109.38 o 
  -7  -2   1     5045.03     5005.73    109.09 o 
  -6  -2   1     3119.69     3248.10    121.56 o 
  -5  -2   1    13505.29    13632.66    303.18 o 
  -4  -2   1    10620.23    10635.06    262.17 o 
  -3  -2   1     4720.37     4673.35    133.44 o 
  -2  -2   1     2875.86     2741.43     78.49 o 
  -1  -2   1       58.07       62.26      8.59 o 
   0  -2   1      997.37      997.90     81.31 o 
   1  -2   1    29416.77    29347.75    580.12 o 
   2  -2   1     1696.27     1725.05     34.56 o 
   3  -2   1     3718.44     3511.31     67.90 o 
   4  -2   1    22666.60    22055.40    321.30 o 
   5  -2   1     6955.21     6365.71    128.61 o 
   6  -2   1    17906.88    17845.16    280.15 o 
   7  -2   1     9148.43     9150.13    157.92 o 
   8  -2   1     4579.81     4444.57     93.65 o 
   9  -2   1     3219.84     3411.73     68.34 o 
  10  -2   1      153.50      130.42     17.89 o 
  11  -2   1       63.09       73.79     28.19 o 
  12  -2   1       83.24      135.07     36.59 o 
  13  -2   1      383.09      396.36     50.82 o 
 -14  -1   1     1293.83     1444.39     98.93 o 
 -13  -1   1     3398.71     3786.76    166.69 o 
 -12  -1   1     2206.17     2133.19     68.34 o 
 -11  -1   1      484.10      509.01    109.50 o 
 -10  -1   1       19.74       46.19     18.05 o 
  -9  -1   1      268.90      273.35     19.83 o 
  -8  -1   1       43.17       52.08     32.53 o 
  -7  -1   1     2118.08     2047.43     48.22 o 
  -6  -1   1     5011.46     5000.32    236.35 o 
  -5  -1   1      932.27      810.21     24.96 o 
  -4  -1   1    24957.04    24900.32    505.30 o 
  -3  -1   1    35494.71    33795.80    741.01 o 
  -2  -1   1     2111.28     2167.82     64.84 o 
  -1  -1   1    58687.91    57702.59   2726.43 o 
   0  -1   1    38714.60    37467.79   2338.03 o 
   1  -1   1    37489.79    35812.44    679.24 o 
   2  -1   1     4013.99     4087.50     61.23 o 
   3  -1   1     5957.08     6040.70     88.53 o 
   4  -1   1     4442.81     4078.83     96.36 o 
   5  -1   1     4227.48     4064.04     60.95 o 
   6  -1   1       72.13       46.70      8.59 o 
   7  -1   1     1346.75     1347.68     88.36 o 
   8  -1   1     2834.90     2867.47     58.74 o 
   9  -1   1     5588.91     5487.01    105.40 o 
  10  -1   1      583.15      550.62     19.89 o 
  11  -1   1      796.29      973.41     35.57 o 
  12  -1   1     2669.19     2446.64    271.32 o 
  13  -1   1     1738.21     1748.05     87.54 o 
  14  -1   1      836.50      737.29     98.93 o 
 -14   0   1      106.90       70.20     54.21 o 
 -13   0   1     1393.72     1492.37     92.43 o 
 -12   0   1     3402.52     3598.34    159.78 o 
 -11   0   1     9018.83     9359.33    256.35 o 
 -10   0   1     2326.73     2199.82     58.46 o 
  -9   0   1    11113.83    11396.81    191.50 o 
  -8   0   1     3045.50     3094.72     60.97 o 
  -7   0   1     1538.09     1534.94     34.69 o 
  -6   0   1    11642.48    11916.67    200.43 o 
  -5   0   1      190.67      221.13     11.06 o 
  -4   0   1     4633.24     4640.32    102.59 o 
  -3   0   1     5463.21     5927.28    133.14 o 
  -2   0   1    15266.61    16060.83    347.43 o 
  -1   0   1      304.50      561.35     17.44 o 
   1   0   1    32633.86    30983.60   1136.22 o 
   2   0   1    18257.84    17620.01    263.32 o 
   3   0   1    43170.94    42526.07    667.50 o 
   4   0   1    20095.46    19449.57    312.94 o 
   5   0   1     4685.37     4512.86     71.67 o 
   6   0   1     9599.40     9336.37    152.77 o 
   7   0   1      929.74      975.93     24.53 o 
   8   0   1     2982.46     2721.28     50.86 o 
   9   0   1      990.33      985.89     37.81 o 
  10   0   1      127.79      121.71     18.20 o 
  11   0   1      572.91      631.31     30.10 o 
  12   0   1       29.17       41.93     25.75 o 
  13   0   1     1781.78     1725.53     81.71 o 
  14   0   1     2815.32     2781.46    164.79 o 
 -14   1   1      824.25      810.96     76.98 o 
 -13   1   1      409.08      441.27     94.46 o 
 -12   1   1      128.50      145.15     34.42 o 
 -11   1   1      166.86      141.95     24.53 o 
 -10   1   1      777.40      817.22     38.62 o 
  -9   1   1       96.79      103.95     15.04 o 
  -8   1   1     3211.31     3363.69     64.01 o 
  -7   1   1     7415.87     7022.34    179.02 o 
  -6   1   1      270.19      304.78     22.77 o 
  -5   1   1    16207.86    16159.50    260.74 o 
  -4   1   1     2663.89     2705.10     53.80 o 
  -3   1   1     5780.57     5404.41    104.53 o 
  -2   1   1    27675.99    27493.64    559.80 o 
  -1   1   1    13392.18    13646.32    243.26 o 
   0   1   1    42789.45    39946.22   2060.21 o 
   1   1   1     3491.39     3651.65    130.76 o 
   2   1   1      323.80      262.25     13.55 o 
   3   1   1    11685.64    11391.61    267.25 o 
   4   1   1      486.90      367.57     12.44 o 
   5   1   1    34597.04    33510.81    644.46 o 
   6   1   1     4995.87     5435.83    110.41 o 
   7   1   1    15435.18    15197.46    274.07 o 
   8   1   1     5588.41     6040.81    104.74 o 
   9   1   1     4654.63     4671.63     94.78 o 
  10   1   1     3513.93     3654.70     79.07 o 
  11   1   1      680.15      693.04     27.31 o 
  12   1   1     3489.91     3777.39    173.87 o 
  13   1   1      282.75      262.60     47.16 o 
  14   1   1       30.71       10.84     37.95 o 
 -13   2   1     1323.50     1245.51     88.63 o 
 -12   2   1     2616.17     2498.89    151.38 o 
 -11   2   1     5746.83     5580.59    274.97 o 
 -10   2   1     2635.31     2788.24     80.53 o 
  -9   2   1    12344.73    11844.39    217.64 o 
  -8   2   1     3073.44     3054.38     71.16 o 
  -7   2   1     2904.63     2988.26     64.40 o 
  -6   2   1      236.75      245.27     14.45 o 
  -5   2   1      380.01      427.17     15.85 o 
  -4   2   1     2592.16     2589.57     50.53 o 
  -3   2   1     6924.01     6643.62    157.07 o 
  -2   2   1    55666.99    55843.04   1040.00 o 
  -1   2   1    35246.22    33762.86    650.64 o 
   0   2   1    21168.37    19541.62    619.20 o 
   1   2   1     3605.94     3678.61    145.28 o 
   2   2   1    13694.39    12420.20    389.57 o 
   3   2   1     5886.59     5666.20    133.98 o 
   4   2   1     2585.57     2795.49    131.19 o 
   5   2   1     3732.55     3423.79    211.55 o 
   6   2   1     1977.46     1900.24     36.88 o 
   7   2   1      660.91      619.62     46.08 o 
   8   2   1      358.42      396.02     18.35 o 
   9   2   1      385.24      419.81     26.56 o 
  10   2   1       41.55       14.35     15.54 o 
  11   2   1     1369.74     1356.87     44.16 o 
  12   2   1      236.89      290.59     95.00 o 
  13   2   1     3295.08     3273.67    119.26 o 
  14   2   1     3389.99     3303.49    191.63 o 
  15   2   1     2555.53     2545.10    157.48 o 
 -13   3   1      115.25      202.82     40.88 o 
 -12   3   1       62.19       34.23     42.26 o 
 -11   3   1     2357.82     2193.45     73.59 o 
 -10   3   1     1717.39     1674.22     49.60 o 
  -9   3   1     3898.53     4046.90    162.08 o 
  -8   3   1    16905.12    16972.21    320.41 o 
  -7   3   1    14211.59    14084.58    251.57 o 
  -6   3   1     7491.94     7326.05    165.07 o 
  -5   3   1    11476.97    11719.02    208.18 o 
  -4   3   1      126.73      139.31      9.13 o 
  -3   3   1      206.29      192.78      7.43 o 
  -2   3   1     6725.06     6710.46    111.46 o 
  -1   3   1      147.68      128.85      5.84 o 
   0   3   1    60844.00    59098.83   1041.45 o 
   1   3   1     8178.05     7864.90    180.38 o 
   2   3   1      408.64      553.74     21.95 o 
   3   3   1     4797.23     4900.19    149.08 o 
   4   3   1     3651.90     3482.72    120.27 o 
   5   3   1     9734.17     9450.15    925.34 o 
   6   3   1    10535.68     9921.61    234.32 o 
   7   3   1    16221.94    16724.97    626.65 o 
   8   3   1    14814.73    14473.68    321.86 o 
   9   3   1    11077.20    11004.91    245.07 o 
  10   3   1     2655.21     2749.65     77.04 o 
  11   3   1      632.98      606.02     54.48 o 
  12   3   1      555.33      629.64     47.16 o 
  13   3   1      211.59      232.56     46.08 o 
  14   3   1      633.80      571.09     47.16 o 
  15   3   1      728.68      775.73     81.31 o 
 -12   4   1     1175.06     1129.66     62.20 o 
 -11   4   1      858.62      783.12     42.22 o 
 -10   4   1     1462.42     1315.33     53.24 o 
  -9   4   1     1785.77     1805.92     79.55 o 
  -8   4   1     1481.54     1500.37     39.66 o 
  -7   4   1     3857.37     3856.21     81.93 o 
  -6   4   1     2781.75     2666.62     94.05 o 
  -5   4   1     5985.38     6204.21     96.58 o 
  -4   4   1     4036.64     3625.85    100.02 o 
  -3   4   1    14911.29    15587.44    227.62 o 
  -2   4   1     2356.00     2299.08     38.81 o 
  -1   4   1     2086.86     2169.76     35.88 o 
   0   4   1     4758.69     4576.45     76.16 o 
   1   4   1    25480.39    24757.28    472.32 o 
   2   4   1    20779.98    19409.47    435.30 o 
   3   4   1    22320.37    23189.46    665.96 o 
   4   4   1    14671.07    14076.75    796.06 o 
   5   4   1      714.57      681.72     30.76 o 
   6   4   1     3100.06     3094.43    139.72 o 
   7   4   1    15090.20    15570.57    392.34 o 
   8   4   1     8680.64     8763.81    384.75 o 
   9   4   1    12331.42    12538.34    526.23 o 
  10   4   1     6426.75     6253.38    153.08 o 
  11   4   1     2359.83     2515.90    360.08 o 
  12   4   1      473.05      531.79     55.29 o 
  13   4   1      832.14      902.31     50.14 o 
  14   4   1       98.64       89.72     40.39 o 
  15   4   1      622.18      758.38     83.21 o 
 -12   5   1     1367.24     1233.16     84.20 o 
 -11   5   1     1391.95     1560.14     90.51 o 
 -10   5   1     1611.97     1609.88     70.61 o 
  -9   5   1     5915.43     5802.77    182.41 o 
  -8   5   1     8687.13     8914.22    180.73 o 
  -7   5   1     2373.67     2563.04    126.04 o 
  -6   5   1     3436.04     3376.51     66.26 o 
  -5   5   1     6515.29     6439.39    108.21 o 
  -4   5   1     2971.29     3059.83     52.99 o 
  -3   5   1      356.24      352.82     15.59 o 
  -2   5   1     3556.13     3977.74     67.28 o 
  -1   5   1     2960.55     3004.54     88.36 o 
   0   5   1    18173.30    17964.52    295.55 o 
   1   5   1     9177.35     9530.93    184.27 o 
   2   5   1    37679.70    37953.23    892.55 o 
   3   5   1    44215.57    44479.98   1273.64 o 
   4   5   1    14538.09    14486.04    309.22 o 
   5   5   1     7447.61     6994.04    199.99 o 
   6   5   1     4039.24     3798.79    190.54 o 
   7   5   1     3742.34     3909.22     99.60 o 
   8   5   1     4089.78     3994.53    146.09 o 
   9   5   1       82.56       83.16     37.81 o 
  10   5   1     1014.01      975.99     59.22 o 
  11   5   1       18.68       19.24     32.80 o 
  12   5   1       12.25        0.00     38.22 o 
  13   5   1       65.12        0.00     32.25 o 
  14   5   1       91.52      132.27     49.06 o 
  15   5   1      664.23      704.99     66.41 o 
 -11   6   1      100.66       15.24     34.19 o 
 -10   6   1       47.27      193.03     44.47 o 
  -9   6   1      645.67      657.63     37.66 o 
  -8   6   1     1879.57     1705.49     50.66 o 
  -7   6   1     2930.79     2895.72     60.54 o 
  -6   6   1     1399.08     1395.90     34.51 o 
  -5   6   1     6950.91     6787.14    113.43 o 
  -4   6   1    13630.40    13621.22    218.95 o 
  -3   6   1     8958.61     9388.07    142.18 o 
  -2   6   1      207.59      182.37     10.57 o 
  -1   6   1     3691.23     3695.43     97.98 o 
   0   6   1     6460.08     6780.96    125.30 o 
   1   6   1     5069.51     5070.45     99.17 o 
   2   6   1      301.94      304.11     16.26 o 
   3   6   1     2223.03     2200.34     58.55 o 
   4   6   1     1570.73     1536.82     49.06 o 
   5   6   1     3007.52     2983.67     79.14 o 
   6   6   1     5896.60     5246.44    203.55 o 
   7   6   1    13109.70    12972.43    516.61 o 
   8   6   1     8712.08     8781.58    228.37 o 
   9   6   1    14470.66    14730.67    345.44 o 
  10   6   1     6209.98     6364.40    347.21 o 
  11   6   1     2100.15     2084.60     95.14 o 
  12   6   1     1139.35     1148.69     70.47 o 
  13   6   1     1384.50     1565.55     86.46 o 
  14   6   1      154.17      162.63     54.48 o 
  15   6   1      179.37      136.06     65.59 o 
 -11   7   1      259.88      303.42     53.78 o 
 -10   7   1      472.96      499.42     50.59 o 
  -9   7   1     1098.15     1082.61    163.17 o 
  -8   7   1      688.75      615.55     29.71 o 
  -7   7   1     1691.09     1662.45     80.64 o 
  -6   7   1      883.65      932.47     24.46 o 
  -5   7   1     1143.75     1136.01     44.18 o 
  -4   7   1      117.45      124.83     11.25 o 
  -3   7   1     4271.12     4367.24     75.76 o 
  -2   7   1     6067.10     6184.86    126.98 o 
  -1   7   1     4734.70     4709.38     90.53 o 
   0   7   1    26873.80    26861.21    441.65 o 
   1   7   1    24262.75    23819.31   1116.30 o 
   2   7   1     7415.83     7161.64    148.04 o 
   3   7   1    11096.82    10669.11    247.46 o 
   4   7   1    19806.05    21143.62    545.07 o 
   5   7   1     7149.60     6999.44    208.98 o 
   6   7   1      205.54      214.12     30.36 o 
   7   7   1       43.01       80.23     43.64 o 
   8   7   1      304.94      239.58     34.12 o 
   9   7   1     2316.20     2371.42     92.29 o 
  10   7   1     2592.87     2556.16    292.32 o 
  11   7   1      736.13      802.02     47.16 o 
  12   7   1      225.05      295.17     53.67 o 
  13   7   1     2902.67     3062.80    138.23 o 
  14   7   1     1293.60     1301.55     93.78 o 
  15   7   1      143.99      121.70     75.89 o 
 -10   8   1       21.08        0.00     27.58 o 
  -9   8   1      567.33      606.84    173.33 o 
  -8   8   1     2522.51     2705.88    195.96 o 
  -7   8   1     3655.07     3527.66    102.73 o 
  -6   8   1     5681.78     5491.07    118.53 o 
  -5   8   1    13644.79    13572.17    236.01 o 
  -4   8   1     7107.26     7280.83    117.42 o 
  -3   8   1     6694.40     6597.02    110.51 o 
  -2   8   1      431.03      426.75     44.45 o 
  -1   8   1      623.37      571.19     18.46 o 
   0   8   1      196.47      173.08     14.43 o 
   1   8   1    10853.55    10912.24    238.52 o 
   2   8   1     5262.01     5354.66    119.64 o 
   3   8   1     1443.93     1476.11     52.04 o 
   4   8   1     3691.43     3838.26     96.76 o 
   5   8   1     8342.43     8636.01    212.77 o 
   6   8   1     1641.79     1528.69    101.91 o 
   7   8   1     3660.10     3994.65    131.73 o 
   8   8   1     4654.99     4695.68    146.10 o 
   9   8   1     6437.20     6328.97    234.40 o 
  10   8   1     2581.39     2869.82    111.67 o 
  11   8   1     4686.15     4932.46    182.68 o 
  12   8   1     2023.83     2118.21     86.19 o 
  13   8   1        0.40       37.68     40.39 o 
  14   8   1       15.76       24.39     43.37 o 
  -9   9   1      476.95      439.42     59.69 o 
  -8   9   1       74.86       95.04     52.85 o 
  -7   9   1       50.70      106.52     68.85 o 
  -6   9   1      105.91      101.51     14.65 o 
  -5   9   1      961.15      867.38     65.46 o 
  -4   9   1     6574.58     6386.68    225.78 o 
  -3   9   1     3821.69     3897.24     66.53 o 
  -2   9   1     5539.79     5796.20     98.99 o 
  -1   9   1     7805.98     7852.77    193.93 o 
   0   9   1      795.20      800.74     22.66 o 
   1   9   1     3002.25     2862.72     68.03 o 
   2   9   1      992.28     1060.17     51.63 o 
   3   9   1     2065.29     2189.29    134.17 o 
   4   9   1     5199.33     5388.63    152.87 o 
   5   9   1      375.16      330.13     24.67 o 
   6   9   1       88.47       53.94     24.39 o 
   7   9   1      323.32      410.09     31.71 o 
   8   9   1     1049.46     1180.67     60.71 o 
   9   9   1     2092.39     1962.90    101.37 o 
  10   9   1     5993.82     6073.23    200.60 o 
  11   9   1     6334.12     6394.15    205.18 o 
  12   9   1     4045.43     4315.88    142.92 o 
  13   9   1     3661.43     4011.85    156.03 o 
  14   9   1     1237.04     1319.66     82.61 o 
  -8  10   1     1726.14     1779.73    259.52 o 
  -7  10   1     2062.99     2163.46     97.53 o 
  -6  10   1     3269.64     3212.11    136.50 o 
  -5  10   1     3438.11     3331.86    112.29 o 
  -4  10   1     1563.87     1643.37     52.22 o 
  -3  10   1      176.15      158.83     14.36 o 
  -2  10   1        1.77        0.00     14.46 o 
  -1  10   1      124.97      128.91     12.98 o 
   0  10   1     3108.62     3099.72     64.00 o 
   1  10   1     6268.99     6199.18    117.93 o 
   2  10   1     2450.92     2492.13     70.17 o 
   3  10   1     7892.42     8015.37    169.73 o 
   4  10   1     9389.69     9694.69    219.09 o 
   5  10   1     6343.14     6723.52    170.76 o 
   6  10   1     2953.77     3167.42     99.74 o 
   7  10   1     3178.45     3297.52    107.60 o 
   8  10   1     3075.28     3226.24    106.52 o 
   9  10   1      666.17      614.19     74.81 o 
  10  10   1        7.52       51.50     48.52 o 
  11  10   1      891.93      905.72     47.67 o 
  12  10   1      363.56      400.06     89.62 o 
  13  10   1     1031.12     1062.41    202.74 o 
  14  10   1      518.32      458.46     65.32 o 
  -7  11   1     1628.78     1468.14    134.72 o 
  -6  11   1     1623.37     1732.42    128.93 o 
  -5  11   1     3117.44     3149.61    137.41 o 
  -4  11   1     3015.20     3106.03     97.37 o 
  -3  11   1     4441.37     4323.17    116.39 o 
  -2  11   1     3612.77     3412.18     99.30 o 
  -1  11   1     4763.64     4757.02    140.27 o 
   0  11   1     2430.71     2572.44     61.46 o 
   1  11   1       50.54       20.99     27.10 o 
   2  11   1     1301.39     1372.64     41.41 o 
   3  11   1     2138.69     2188.35     63.35 o 
   4  11   1        5.74        0.00     47.16 o 
   5  11   1       58.40       62.61     24.67 o 
   6  11   1      156.09      165.34     29.54 o 
   7  11   1     6241.46     6237.54    221.99 o 
   8  11   1     1522.34     1540.89     77.79 o 
   9  11   1     4806.73     5050.10    184.85 o 
  10  11   1     3920.84     4228.29    264.00 o 
  11  11   1     1364.18     1740.34    182.89 o 
  12  11   1     2674.49     3304.18    206.92 o 
  13  11   1     1431.69     1420.50    189.46 o 
  -6  12   1       10.53       30.47    183.63 o 
  -5  12   1       64.09       81.58     57.05 o 
  -4  12   1       76.68       22.27     29.95 o 
  -3  12   1      207.13      230.42     31.23 o 
  -2  12   1       33.34       12.91     20.06 o 
  -1  12   1      932.23      851.21     34.49 o 
   0  12   1     1860.58     1976.09     63.29 o 
   1  12   1     3054.62     3323.04    217.65 o 
   2  12   1     1865.54     1879.86     75.35 o 
   3  12   1     4754.40     4830.55    152.06 o 
   4  12   1    11882.85    11930.28    341.24 o 
   5  12   1     3341.22     3357.70    114.65 o 
   6  12   1     1170.24     1298.03     59.90 o 
   7  12   1      936.44     1008.56     76.16 o 
   8  12   1        2.47        0.00     43.10 o 
   9  12   1     1510.46     1286.65     78.33 o 
  10  12   1      863.73      822.89     77.79 o 
  11  12   1     1823.73     1947.05    132.54 o 
  12  12   1     1485.19     1543.30    160.01 o 
  -4  13   1     2883.39     2786.88    291.37 o 
  -3  13   1     3789.70     4294.33    229.40 o 
  -2  13   1     1793.32     1894.23     91.20 o 
  -1  13   1     1441.23     1394.23    107.47 o 
   0  13   1      158.74      113.60     29.81 o 
   1  13   1     1220.89     1199.25     58.57 o 
   2  13   1      947.14      884.49     94.59 o 
   3  13   1     1092.59     1094.04     66.04 o 
   4  13   1     3808.31     3590.79    149.62 o 
   5  13   1     3626.37     3653.40    144.74 o 
   6  13   1     3101.01     3085.84    127.12 o 
   7  13   1     2438.73     2435.87    107.88 o 
   8  13   1     1799.46     1835.78     93.78 o 
   9  13   1     1473.95     1354.68     88.09 o 
  10  13   1      595.91      519.86     71.28 o 
  11  13   1      457.63      456.76     64.02 o 
  12  13   1      983.29      708.14    843.35 o 
  -3  14   1     1631.58     1439.70    112.35 o 
  -2  14   1     1987.13     2060.96    161.14 o 
  -1  14   1     3453.51     3984.05    230.25 o 
   0  14   1     3827.75     3852.23    185.33 o 
   1  14   1     2464.95     2506.35    105.09 o 
   2  14   1      389.53      290.42     40.25 o 
   3  14   1      594.87      570.19     39.52 o 
   4  14   1      300.98      347.48     33.07 o 
   5  14   1       34.60       24.39     27.38 o 
   6  14   1      268.57      143.38     48.52 o 
   7  14   1      212.84      420.66     76.98 o 
   8  14   1       46.59       37.68     46.08 o 
   9  14   1      190.46      248.82     74.00 o 
  10  14   1      610.15      741.31     93.51 o 
  -1  15   1      131.54      191.30     63.32 o 
   0  15   1      410.81      477.66     94.46 o 
   1  15   1     1287.27     1244.45    147.72 o 
   2  15   1      959.39      885.22     67.08 o 
   3  15   1     1286.97     1329.07     80.09 o 
   4  15   1     1402.15     1462.95    163.85 o 
   5  15   1     1653.87     1640.63    109.77 o 
   6  15   1     1786.93     1752.03    108.96 o 
   7  15   1     1862.87     1871.83     94.59 o 
   8  15   1     2185.17     2171.06    135.79 o 
   9  15   1      475.36      707.70    102.45 o 
   4  16   1      111.33      138.51    133.76 o 
   5  16   1      431.42      532.43    109.19 o 
  -6 -15   2     1748.44     1516.49    146.09 o 
  -5 -15   2      790.97      730.19     81.58 o 
  -4 -15   2      431.90      361.03    126.58 o 
  -3 -15   2      102.60       63.85    101.78 o 
  -2 -15   2       73.36        0.00    134.98 o 
  -8 -14   2       35.51      103.00     46.62 o 
  -7 -14   2      721.83      621.78     75.35 o 
  -6 -14   2     1166.51     1282.85     85.65 o 
  -5 -14   2     1248.53     1271.74     81.58 o 
  -4 -14   2     1630.43     1666.11     89.17 o 
  -3 -14   2     1092.53     1265.99     75.49 o 
  -2 -14   2     1707.03     1683.67     91.68 o 
  -1 -14   2     1362.74     1394.22    104.57 o 
   0 -14   2     1344.34     1467.40    105.22 o 
   1 -14   2     2284.50     2640.53    250.17 o 
   2 -14   2     1423.10     1376.78    140.04 o 
 -10 -13   2      337.58      279.18     67.76 o 
  -9 -13   2      670.66      713.39     63.97 o 
  -8 -13   2     1232.25     1309.14     82.94 o 
  -7 -13   2     2940.42     3167.42    240.15 o 
  -6 -13   2     1821.60     1818.16     71.01 o 
  -5 -13   2      601.17      512.82     40.11 o 
  -4 -13   2      434.15      371.06     40.11 o 
  -3 -13   2      197.81      105.17     26.83 o 
  -2 -13   2      726.28      781.35     45.38 o 
  -1 -13   2      969.72      897.36     54.25 o 
   0 -13   2     2053.83     2380.27    256.27 o 
   1 -13   2     3221.75     3492.86    186.25 o 
   2 -13   2     4591.50     4903.25    253.23 o 
   3 -13   2     4369.92     4132.43    191.33 o 
   4 -13   2     1770.90     1678.85    196.24 o 
 -11 -12   2       13.12       45.81     48.52 o 
 -10 -12   2      319.10      252.07     62.88 o 
  -9 -12   2      305.84      312.23     38.94 o 
  -8 -12   2      750.73      880.62     68.03 o 
  -7 -12   2     5046.37     5020.55    155.04 o 
  -6 -12   2     5484.46     5304.88    197.05 o 
  -5 -12   2     5244.65     5350.41    198.13 o 
  -4 -12   2     6165.23     6204.74    205.18 o 
  -3 -12   2     2110.96     2254.27     84.02 o 
  -2 -12   2     2306.63     2219.85     93.24 o 
  -1 -12   2      177.14      181.87     20.46 o 
   0 -12   2      928.52      952.27     62.61 o 
   1 -12   2        4.33        3.54     13.60 o 
   2 -12   2      210.15      213.23     45.49 o 
   3 -12   2      169.85       84.00     38.51 o 
   4 -12   2      264.02      252.07     71.01 o 
   5 -12   2      278.13      187.56     92.70 o 
 -12 -11   2     1232.73      991.54     76.83 o 
 -11 -11   2     1179.34      995.27     91.88 o 
 -10 -11   2      631.99      457.79     84.57 o 
  -9 -11   2      629.59      530.58     54.16 o 
  -8 -11   2     2933.85     3138.15    134.17 o 
  -7 -11   2     1340.13     1294.24     67.49 o 
  -6 -11   2      413.27      381.09     32.53 o 
  -5 -11   2      283.40      274.03     32.80 o 
  -4 -11   2      271.48      243.94     27.65 o 
  -3 -11   2     1951.13     1994.72     64.36 o 
  -2 -11   2      889.20      943.40     71.96 o 
  -1 -11   2     3194.30     3118.70     80.65 o 
   0 -11   2     3325.42     3347.45     88.32 o 
   1 -11   2     2950.89     3063.23     91.64 o 
   2 -11   2     3929.35     3883.91    127.48 o 
   3 -11   2     1279.57     1100.44     61.26 o 
   4 -11   2     3760.96     3761.28    146.91 o 
   5 -11   2     3080.76     3202.66    212.23 o 
   6 -11   2      252.48      138.50     78.33 o 
   7 -11   2        1.07       48.15     69.86 o 
 -13 -10   2        6.67        0.00     86.73 o 
 -12 -10   2       73.25        0.00     27.10 o 
 -11 -10   2      275.48      414.43     84.84 o 
 -10 -10   2      194.26      312.12    101.64 o 
  -9 -10   2     1454.54     1336.46     66.82 o 
  -8 -10   2     5863.13     5628.82    170.32 o 
  -7 -10   2     3287.91     3132.19     98.93 o 
  -6 -10   2     6337.87     6204.74    172.11 o 
  -5 -10   2     4709.10     4808.87    130.10 o 
  -4 -10   2     6329.95     6545.45    193.80 o 
  -3 -10   2     3109.47     3156.48     78.91 o 
  -2 -10   2       34.17       30.49     16.21 o 
  -1 -10   2     1540.09     1472.94     58.55 o 
   0 -10   2      684.32      601.86     34.02 o 
   1 -10   2     1816.36     1824.83    108.01 o 
   2 -10   2      398.95      434.66     69.25 o 
   3 -10   2      310.82      283.57     18.02 o 
   4 -10   2     2460.92     2190.58    107.33 o 
   5 -10   2     3350.68     3308.16    113.28 o 
   6 -10   2     5438.33     5668.39    220.78 o 
   7 -10   2     1774.57     1693.89    115.07 o 
   8 -10   2      631.16      789.36     87.42 o 
 -13  -9   2     2499.49     2629.67    133.62 o 
 -12  -9   2     3255.10     3297.52    191.36 o 
 -11  -9   2     2583.61     2748.39    130.91 o 
 -10  -9   2      153.90      127.66     95.41 o 
  -9  -9   2        4.36        0.00     19.24 o 
  -8  -9   2      675.07      638.82     53.12 o 
  -7  -9   2      316.86      265.62     34.83 o 
  -6  -9   2     5099.44     5273.43    111.85 o 
  -5  -9   2     4357.22     4344.30    116.55 o 
  -4  -9   2    10601.83    10690.52    333.66 o 
  -3  -9   2     9382.27     9468.12    253.43 o 
  -2  -9   2     7458.54     7619.29    166.36 o 
  -1  -9   2     2638.07     2802.67     91.61 o 
   0  -9   2      117.02      128.91     28.46 o 
   1  -9   2      631.43      664.06     20.40 o 
   2  -9   2      324.94      393.92     35.51 o 
   3  -9   2      233.44      294.47     14.50 o 
   4  -9   2     1931.64     2000.84     53.64 o 
   5  -9   2       45.31       41.27     20.33 o 
   6  -9   2       59.71       61.30     26.02 o 
   7  -9   2      338.09      255.52     38.34 o 
   8  -9   2      348.23      317.09     45.95 o 
   9  -9   2     1828.43     2038.73    262.37 o 
 -14  -8   2      687.92      816.93     80.23 o 
 -13  -8   2     1534.46     1666.11    101.91 o 
 -12  -8   2     2707.17     2886.62    139.86 o 
 -11  -8   2     4582.68     4615.88    191.09 o 
 -10  -8   2     1820.42     1760.70    148.53 o 
  -9  -8   2     1546.02     1468.25    123.60 o 
  -8  -8   2     1657.82     1524.99     92.69 o 
  -7  -8   2      844.69      886.63     47.66 o 
  -6  -8   2     1395.31     1460.81     49.96 o 
  -5  -8   2      587.41      683.03     34.53 o 
  -4  -8   2     3232.47     3074.18     80.77 o 
  -3  -8   2       65.16       72.91     15.99 o 
  -2  -8   2      236.32      236.03     42.96 o 
  -1  -8   2       27.27       11.59     20.33 o 
   0  -8   2     1896.19     1926.56     42.79 o 
   1  -8   2     2981.00     3051.39     67.73 o 
   2  -8   2     6413.06     6199.59    127.16 o 
   3  -8   2     5850.30     5960.26    110.71 o 
   4  -8   2     4921.20     4934.61    143.79 o 
   5  -8   2     9577.42     9838.63    173.62 o 
   6  -8   2     4286.46     4385.70    121.43 o 
   7  -8   2     1676.68     1578.27     64.37 o 
   8  -8   2      647.59      579.65     53.12 o 
   9  -8   2       45.08       18.85     66.41 o 
  10  -8   2      346.55      340.12    151.38 o 
 -14  -7   2      894.40      770.04     75.08 o 
 -13  -7   2      353.53      330.13     69.93 o 
 -12  -7   2      221.77      304.11     49.06 o 
 -11  -7   2       21.95      206.54     70.20 o 
 -10  -7   2      940.98      969.25     61.53 o 
  -9  -7   2      139.40       85.74     29.96 o 
  -8  -7   2      540.54      553.81     65.32 o 
  -7  -7   2     1757.36     1840.39     85.76 o 
  -6  -7   2     3936.28     4120.40    136.73 o 
  -5  -7   2    10453.97    10902.00    267.68 o 
  -4  -7   2     9087.14     8550.10    185.00 o 
  -3  -7   2    18601.55    18266.21    436.38 o 
  -2  -7   2    19477.51    19228.44    508.89 o 
  -1  -7   2     3810.82     3928.82     86.22 o 
   0  -7   2    11493.28    11981.29    348.56 o 
   1  -7   2      139.41      104.93      9.84 o 
   2  -7   2     3438.92     3649.19     68.92 o 
   3  -7   2     3471.28     3715.04     76.30 o 
   4  -7   2     2977.17     3019.40    100.83 o 
   5  -7   2     3717.18     3744.02    107.47 o 
   6  -7   2     3741.44     3810.69    131.05 o 
   7  -7   2     2898.96     2974.62     70.97 o 
   8  -7   2     1007.87      966.68     75.08 o 
   9  -7   2     2913.34     2658.94    142.70 o 
  10  -7   2     1396.51     1522.02    197.86 o 
  11  -7   2      512.18      333.42     64.79 o 
 -14  -6   2     2498.20     2565.98    137.15 o 
 -13  -6   2     2799.90     3016.72    148.80 o 
 -12  -6   2     6354.80     6904.04    224.97 o 
 -11  -6   2     2559.35     2672.50    123.87 o 
 -10  -6   2     2875.22     2726.70    114.11 o 
  -9  -6   2      642.45      684.92     40.37 o 
  -8  -6   2      636.61      644.04     66.13 o 
  -7  -6   2      500.17      487.47     74.13 o 
  -6  -6   2      600.67      612.78     74.27 o 
  -5  -6   2      254.67      228.13     26.83 o 
  -4  -6   2       16.68       13.04     18.24 o 
  -3  -6   2      259.10      363.52     29.27 o 
  -2  -6   2    21260.01    21362.61    550.90 o 
  -1  -6   2    16844.43    17636.81    393.84 o 
   0  -6   2    18246.28    18892.48    438.28 o 
   1  -6   2    17775.86    17749.65    308.91 o 
   2  -6   2    10109.90    10032.34    432.32 o 
   3  -6   2     3525.78     3529.59    116.96 o 
   4  -6   2     1326.39     1255.52     33.07 o 
   5  -6   2     2091.38     2053.39     37.44 o 
   6  -6   2       70.54       72.15      8.91 o 
   7  -6   2      303.65      350.86     17.35 o 
   8  -6   2       67.23       49.78     11.88 o 
   9  -6   2       91.07       40.90     18.83 o 
  10  -6   2      543.26      415.61     99.07 o 
  11  -6   2      814.97      891.93     78.07 o 
 -14  -5   2       87.55      143.38     64.78 o 
 -13  -5   2        0.82       21.41     35.24 o 
 -12  -5   2      157.15       75.62     43.37 o 
 -11  -5   2     1315.47     1444.39     71.28 o 
 -10  -5   2     1894.43     1756.37     82.94 o 
  -9  -5   2     2201.28     2166.01    129.42 o 
  -8  -5   2     2735.59     2662.14     82.67 o 
  -7  -5   2     8353.71     8450.68    267.33 o 
  -6  -5   2      419.53      460.90    109.10 o 
  -5  -5   2     2089.77     1930.66    155.71 o 
  -4  -5   2    10544.63    10350.85    515.12 o 
  -3  -5   2    13343.27    13564.50    333.99 o 
  -2  -5   2     6718.91     6827.74    167.39 o 
  -1  -5   2     4118.16     3896.21    187.16 o 
   0  -5   2     1333.27     1367.08     38.76 o 
   1  -5   2     3012.08     3048.17     63.29 o 
   2  -5   2     6905.66     7025.47    148.13 o 
   3  -5   2    20548.77    20171.11    301.05 o 
   4  -5   2     2570.42     2537.98     50.01 o 
   5  -5   2     3170.68     2949.67     48.84 o 
   6  -5   2    11658.80    11716.57    280.80 o 
   7  -5   2     2316.92     2329.08     43.49 o 
   8  -5   2     2949.02     3251.94     85.79 o 
   9  -5   2     4066.29     4362.02    115.49 o 
  10  -5   2     1514.49     1371.16    189.05 o 
  11  -5   2      922.59      910.31     52.84 o 
  12  -5   2      129.43      180.57     43.07 o 
 -14  -4   2      153.41      143.38     48.52 o 
 -13  -4   2     2165.27     2185.70    102.18 o 
 -12  -4   2     5968.58     6528.64    218.73 o 
 -11  -4   2     3948.30     4007.93    125.22 o 
 -10  -4   2     3051.36     3115.73    103.81 o 
  -9  -4   2     1459.96     1308.02     50.60 o 
  -8  -4   2     1558.26     1798.96     59.49 o 
  -7  -4   2     1399.10     1452.76     53.34 o 
  -6  -4   2      753.07      739.76     58.55 o 
  -5  -4   2     1976.95     1745.53     55.39 o 
  -4  -4   2    15806.21    16415.37    727.48 o 
  -3  -4   2    23471.20    23196.16    576.24 o 
  -2  -4   2    21920.74    21417.10    515.82 o 
  -1  -4   2    19435.88    18748.57    402.88 o 
   0  -4   2    21953.46    22370.20    440.04 o 
   1  -4   2    11740.52    11066.55    193.23 o 
   2  -4   2      550.27      631.14     24.94 o 
   3  -4   2      133.23      199.34      8.13 o 
   4  -4   2       25.24       38.59      9.49 o 
   5  -4   2     2050.63     2144.15     59.90 o 
   6  -4   2      599.29      624.69     17.81 o 
   7  -4   2     1607.60     1639.32     30.38 o 
   8  -4   2      150.11      158.93     13.28 o 
   9  -4   2      962.96      905.39     26.14 o 
  10  -4   2     3311.34     3532.61    170.35 o 
  11  -4   2     2081.22     1961.92    153.68 o 
  12  -4   2     3089.02     2951.37    145.26 o 
  13  -4   2     3815.67     3737.34    198.53 o 
 -14  -3   2       23.11        0.00     27.10 o 
 -13  -3   2      117.19      284.60     59.63 o 
 -12  -3   2     1488.17     1695.92     85.65 o 
 -11  -3   2     5807.14     6001.19    177.53 o 
 -10  -3   2     6747.94     7297.86    181.72 o 
  -9  -3   2    15831.99    16340.03    410.86 o 
  -8  -3   2    13217.79    13382.58    312.92 o 
  -7  -3   2     7564.71     7631.66    177.71 o 
  -6  -3   2     1222.96     1178.80     92.56 o 
  -5  -3   2      163.37      194.53     18.97 o 
  -4  -3   2      124.19       97.95     28.87 o 
  -3  -3   2     1689.25     1645.33     63.29 o 
  -2  -3   2     1333.71     1404.53     38.90 o 
  -1  -3   2       25.88        9.80      8.27 o 
   0  -3   2     3266.63     3246.07     70.94 o 
   1  -3   2     9772.03     9375.42    331.22 o 
   2  -3   2    12116.83    12191.31    181.76 o 
   3  -3   2      660.32      596.30     12.63 o 
   4  -3   2    11179.82    10942.60    422.42 o 
   5  -3   2    14350.14    14165.13    208.22 o 
   6  -3   2     9974.84     9718.72    134.12 o 
   7  -3   2     3492.13     3585.59     68.44 o 
   8  -3   2     3406.27     3195.17     62.05 o 
   9  -3   2      718.04      722.06     25.42 o 
  10  -3   2      543.17      499.04     49.06 o 
  11  -3   2        1.27        0.00     20.16 o 
  12  -3   2      380.19      355.93     41.61 o 
  13  -3   2      892.62      715.80     57.62 o 
 -14  -2   2      816.30      908.54     91.07 o 
 -13  -2   2      974.60      982.26     65.32 o 
 -12  -2   2     1937.31     2210.09     83.21 o 
 -11  -2   2      812.01      699.57     57.73 o 
 -10  -2   2       51.24       53.83     16.80 o 
  -9  -2   2      340.51      330.48     51.50 o 
  -8  -2   2      855.27      885.96     49.87 o 
  -7  -2   2    11356.39    11251.43    240.54 o 
  -6  -2   2     2612.01     2347.02    107.33 o 
  -5  -2   2     4947.70     4934.54    118.99 o 
  -4  -2   2     3597.63     3432.50     84.67 o 
  -3  -2   2     9785.13     9301.94    280.43 o 
  -2  -2   2     8082.85     7917.24    200.30 o 
  -1  -2   2    11398.76    11639.62    220.70 o 
   0  -2   2    21273.11    20737.24    407.02 o 
   1  -2   2    19878.60    19637.44    354.90 o 
   2  -2   2     3820.14     3729.91     53.46 o 
   3  -2   2       26.94       32.66      5.65 o 
   4  -2   2     2041.20     2156.72     37.56 o 
   5  -2   2    21445.36    21557.25    297.14 o 
   6  -2   2    20211.03    19626.55    502.11 o 
   7  -2   2     5098.05     4804.90     81.16 o 
   8  -2   2     4484.25     4658.41     80.40 o 
   9  -2   2     9209.36     9228.76    165.80 o 
  10  -2   2     5458.66     5303.75    112.99 o 
  11  -2   2     1695.28     1655.77     59.87 o 
  12  -2   2     1307.94     1324.32     57.34 o 
  13  -2   2      616.24      560.02     76.43 o 
  14  -2   2      211.01      295.56     92.16 o 
 -14  -1   2      276.35      260.47     65.59 o 
 -13  -1   2     2087.94     2175.94     97.03 o 
 -12  -1   2     2889.62     3108.12     92.08 o 
 -11  -1   2     5456.13     5708.73    150.76 o 
 -10  -1   2     4986.77     5169.09    125.76 o 
  -9  -1   2     5120.99     5240.40    111.51 o 
  -8  -1   2     6234.73     6371.77    123.86 o 
  -7  -1   2     2019.12     2005.56     88.50 o 
  -6  -1   2      419.84      395.32     17.31 o 
  -5  -1   2     4777.30     5038.68    106.24 o 
  -4  -1   2    12880.45    12392.92    261.19 o 
  -3  -1   2     7400.61     7214.30    191.22 o 
  -2  -1   2      191.76      202.80      8.20 o 
  -1  -1   2    10772.77    10713.20    227.14 o 
   0  -1   2    10011.17    10276.46    169.71 o 
   1  -1   2    42341.78    40760.52    742.43 o 
   2  -1   2    66746.78    66285.95   1285.24 o 
   3  -1   2    15098.07    14956.57    224.51 o 
   4  -1   2     7200.42     6919.24    106.00 o 
   5  -1   2     4468.54     4153.31    120.48 o 
   6  -1   2      132.89      191.79     16.40 o 
   7  -1   2      207.68      202.49     16.26 o 
   8  -1   2      255.02      260.19     13.32 o 
   9  -1   2     1172.69     1187.39     31.67 o 
  10  -1   2     2409.69     2446.02     56.92 o 
  11  -1   2     3362.92     3338.58     86.87 o 
  12  -1   2      622.59      651.94     60.04 o 
  13  -1   2     2007.89     2225.04    117.90 o 
  14  -1   2     2914.67     2759.82    134.95 o 
 -14   0   2      191.66      138.50     71.01 o 
 -13   0   2        6.85       81.04     73.18 o 
 -12   0   2       62.50       93.10     43.50 o 
 -11   0   2     2012.55     2077.44     84.97 o 
 -10   0   2     2080.99     2195.77     53.88 o 
  -9   0   2     3410.39     3630.32     90.80 o 
  -8   0   2    10229.71     9892.58    178.35 o 
  -7   0   2     8272.82     8477.33    142.30 o 
  -6   0   2    11621.85    11599.20    193.12 o 
  -5   0   2    10622.79    11132.87    217.08 o 
  -4   0   2     9779.23     8953.02    183.80 o 
  -3   0   2    10425.47    10748.76    238.14 o 
  -2   0   2     3650.84     3554.90    130.37 o 
  -1   0   2     2049.12     1957.16     40.93 o 
   0   0   2    11272.76    10546.57    185.00 o 
   1   0   2     3752.20     3701.84     57.68 o 
   2   0   2      175.03      190.27      4.76 o 
   3   0   2      129.70      152.90      8.27 o 
   4   0   2    21603.47    21003.56    308.93 o 
   5   0   2     5689.50     5541.31     81.45 o 
   6   0   2    23347.44    22585.81    437.33 o 
   7   0   2     5297.73     5393.08    118.58 o 
   8   0   2     5559.05     5250.30     90.21 o 
   9   0   2     5592.02     5894.55    124.23 o 
  10   0   2      928.33      868.57     30.62 o 
  11   0   2      389.89      414.50     34.56 o 
  12   0   2      384.06      409.46     65.86 o 
  13   0   2      235.63      330.04    120.34 o 
  14   0   2      190.50      102.84     42.28 o 
 -14   1   2      551.61      457.79     58.00 o 
 -13   1   2     1525.76     1573.68     90.80 o 
 -12   1   2      647.43      674.19     53.27 o 
 -11   1   2     1134.95     1149.57     56.70 o 
 -10   1   2      782.94      787.38     24.36 o 
  -9   1   2     1782.07     1790.22     85.51 o 
  -8   1   2     1494.61     1313.63     33.24 o 
  -7   1   2        8.67       27.70     10.34 o 
  -6   1   2     2606.63     2992.81     84.97 o 
  -5   1   2     9376.15     9194.95    177.41 o 
  -4   1   2     2169.65     2140.63     45.92 o 
  -3   1   2      283.56      229.61      8.73 o 
  -2   1   2     5391.03     5259.23     92.22 o 
  -1   1   2    11212.95    11101.14    335.82 o 
   0   1   2    27472.42    26055.84    556.95 o 
   1   1   2    51990.72    49112.41   1321.35 o 
   2   1   2    12934.61    11717.19    224.69 o 
   3   1   2    26067.80    27009.16    489.86 o 
   4   1   2     4726.31     4310.67    119.12 o 
   5   1   2     3976.99     3767.45     57.91 o 
   6   1   2      711.43      753.48     18.53 o 
   7   1   2     9082.74     9461.26    185.77 o 
   8   1   2     1932.64     2003.91     58.41 o 
   9   1   2     1112.74     1095.05     38.08 o 
  10   1   2     6670.42     6871.41    147.45 o 
  11   1   2     1389.54     1506.40     41.68 o 
  12   1   2      778.69      788.50     60.17 o 
  13   1   2     5385.61     5770.71    194.89 o 
  14   1   2     2401.28     2366.44    117.63 o 
 -13   2   2       36.49        0.00     68.30 o 
 -12   2   2      888.82      809.76     52.04 o 
 -11   2   2     1406.01     1418.98     71.39 o 
 -10   2   2     1290.93     1288.54     39.58 o 
  -9   2   2     4063.15     4207.39    115.19 o 
  -8   2   2    11453.98    11901.82    232.96 o 
  -7   2   2     8576.57     8411.27    192.64 o 
  -6   2   2     7512.42     7298.23    200.71 o 
  -5   2   2     1383.47     1360.52     35.36 o 
  -4   2   2    12737.22    12525.81    240.71 o 
  -3   2   2      776.88      869.53     21.36 o 
  -2   2   2    29117.61    28801.64    480.98 o 
  -1   2   2       14.78       45.66      8.13 o 
   0   2   2    19648.09    19388.17    305.56 o 
   1   2   2     4361.17     4276.82     88.16 o 
   2   2   2    46157.71    44648.30   1148.43 o 
   3   2   2     7672.02     8262.78    152.15 o 
   4   2   2    31376.03    30034.33    668.94 o 
   5   2   2    38713.22    37968.61   1350.61 o 
   6   2   2     9317.11     9132.43    152.59 o 
   7   2   2     1958.53     1938.04     40.62 o 
   8   2   2     4499.21     4305.78    120.07 o 
   9   2   2     5772.70     5768.00    110.21 o 
  10   2   2      710.43      718.90     53.53 o 
  11   2   2      120.73      116.01     17.88 o 
  12   2   2        9.00        5.99     18.20 o 
  13   2   2     1193.81     1190.47     58.19 o 
  14   2   2     2331.18     2394.95    112.21 o 
  15   2   2     1056.73     1082.55    102.73 o 
 -13   3   2      540.52      422.89     57.50 o 
 -12   3   2      717.91      723.64     50.79 o 
 -11   3   2      380.27      335.48     38.16 o 
 -10   3   2       50.57       21.27     18.10 o 
  -9   3   2      338.07      389.18     28.60 o 
  -8   3   2     2835.24     2788.16     64.05 o 
  -7   3   2     1754.64     1677.11     68.85 o 
  -6   3   2     4881.63     4934.98    101.53 o 
  -5   3   2     9816.98     9526.16    198.81 o 
  -4   3   2    28087.17    27935.82    695.77 o 
  -3   3   2    29988.10    30220.86    469.86 o 
  -2   3   2    18179.38    17896.37    273.63 o 
  -1   3   2     2349.54     2477.53     51.90 o 
   0   3   2     6409.49     6735.53     87.47 o 
   1   3   2     1874.16     1860.45     34.88 o 
   2   3   2    21527.28    21042.77    504.21 o 
   3   3   2    31578.85    30735.95    890.11 o 
   4   3   2    11165.25    11674.64    724.77 o 
   5   3   2     2930.89     2952.39    134.17 o 
   6   3   2     4270.96     4033.39    222.12 o 
   7   3   2     5208.38     5055.32    324.44 o 
   8   3   2     1721.66     1651.10     44.03 o 
   9   3   2     7429.99     7478.50    337.59 o 
  10   3   2     7169.79     7128.83    155.40 o 
  11   3   2     1492.78     1483.44     67.49 o 
  12   3   2      731.44      799.04     44.18 o 
  13   3   2     1707.67     1700.26     77.25 o 
  14   3   2       46.25      140.94     40.66 o 
  15   3   2      705.69      680.32     78.87 o 
 -12   4   2     1655.54     1793.49     96.19 o 
 -11   4   2     2627.01     2831.06    127.39 o 
 -10   4   2     1639.46     1739.66    162.36 o 
  -9   4   2     3211.20     3172.14     81.72 o 
  -8   4   2     6383.12     6649.89    141.33 o 
  -7   4   2     3446.56     3524.84     92.43 o 
  -6   4   2      487.38      463.50     18.97 o 
  -5   4   2      266.75      246.21     16.26 o 
  -4   4   2     2372.97     2282.12     56.92 o 
  -3   4   2     7129.91     7185.75    150.16 o 
  -2   4   2    20077.97    20413.76    314.98 o 
  -1   4   2     1335.68     1294.08     23.86 o 
   0   4   2     8296.83     7654.52    119.03 o 
   1   4   2     9420.83    10032.15    198.13 o 
   2   4   2     3075.85     2940.59     89.22 o 
   3   4   2    24484.37    24884.29    739.14 o 
   4   4   2    41366.38    42230.05   1475.56 o 
   5   4   2     7544.19     6918.30    536.94 o 
   6   4   2     3888.68     3512.28     81.57 o 
   7   4   2     3829.36     3645.55     82.53 o 
   8   4   2      142.54      131.70     18.15 o 
   9   4   2      452.64      499.23     58.00 o 
  10   4   2     1756.51     1849.23    127.12 o 
  11   4   2     3547.83     3544.45     98.58 o 
  12   4   2      237.27      247.19     36.05 o 
  13   4   2     2589.58     2842.17    100.02 o 
  14   4   2     1325.60     1405.09     89.72 o 
  15   4   2      634.62      640.21     65.86 o 
 -12   5   2       24.81      147.26     38.22 o 
 -11   5   2      365.91      413.42    174.69 o 
 -10   5   2      616.95      519.91     36.03 o 
  -9   5   2      124.01      168.29     44.59 o 
  -8   5   2     3784.32     3588.80    115.19 o 
  -7   5   2     5659.35     5647.38    234.05 o 
  -6   5   2     7008.66     6971.02    142.04 o 
  -5   5   2     4740.79     4708.74     82.40 o 
  -4   5   2    14368.22    14272.57    208.98 o 
  -3   5   2     5864.43     5965.08     96.69 o 
  -2   5   2     3141.02     3222.47     71.01 o 
  -1   5   2       45.77       48.79      7.67 o 
   0   5   2     5036.81     4989.80    102.86 o 
   1   5   2     1727.02     1830.86     39.22 o 
   2   5   2     2070.39     2125.79     99.07 o 
   3   5   2      712.60      805.00     29.54 o 
   4   5   2    19772.89    20334.01    578.95 o 
   5   5   2    32797.20    33659.89    859.75 o 
   6   5   2    23639.23    22833.56    536.53 o 
   7   5   2    11120.45    11553.24    894.17 o 
   8   5   2    11310.47    11178.40    349.51 o 
   9   5   2    13607.56    13767.74    426.49 o 
  10   5   2     3773.90     3894.64    285.27 o 
  11   5   2      318.90      216.58    152.06 o 
  12   5   2       43.20       24.39     29.81 o 
  13   5   2       47.93       91.88     40.93 o 
  14   5   2      333.83      343.41     67.49 o 
  15   5   2        5.09       35.24     43.37 o 
 -11   6   2      512.51      455.38     54.76 o 
 -10   6   2      213.60      182.82     62.34 o 
  -9   6   2       22.08       38.55     21.68 o 
  -8   6   2      671.68      606.86     30.26 o 
  -7   6   2      142.40       93.89     26.02 o 
  -6   6   2      113.62      139.11     25.75 o 
  -5   6   2      302.37      285.24     28.05 o 
  -4   6   2     2727.86     2482.41     90.66 o 
  -3   6   2     5665.07     5382.72    125.76 o 
  -2   6   2    11779.64    11965.11    193.53 o 
  -1   6   2     5810.19     5628.41     93.90 o 
   0   6   2    24607.35    23803.05    365.83 o 
   1   6   2    14650.98    14017.01    264.82 o 
   2   6   2     8037.03     7889.69    194.20 o 
   3   6   2     3568.94     3553.39     80.77 o 
   4   6   2    18201.23    19308.10    535.31 o 
   5   6   2     1044.64     1045.15     40.39 o 
   6   6   2      153.09      190.27     36.05 o 
   7   6   2      201.13       91.29     55.84 o 
   8   6   2     4182.21     4285.44    210.87 o 
   9   6   2     7696.68     7381.37    316.99 o 
  10   6   2     8951.55     8997.08    410.77 o 
  11   6   2      464.16      487.34     41.47 o 
  12   6   2      608.20      674.90     56.92 o 
  13   6   2     1203.76     1268.22     74.27 o 
  14   6   2      849.12      790.36     58.55 o 
  15   6   2      388.85      361.03     59.36 o 
 -11   7   2     1320.25     1273.36     93.37 o 
 -10   7   2     1058.17     1156.37     65.91 o 
  -9   7   2     1511.47     1520.56    110.72 o 
  -8   7   2     1293.21     1467.35     91.07 o 
  -7   7   2     2771.86     2537.73     88.90 o 
  -6   7   2     6903.43     6716.25    110.48 o 
  -5   7   2     9902.93     9737.54    157.92 o 
  -4   7   2     5236.67     5229.59     86.76 o 
  -3   7   2     1018.19      938.33     25.88 o 
  -2   7   2     1050.22     1118.86     27.12 o 
  -1   7   2     5543.24     6084.02    105.12 o 
   0   7   2     9011.32     9325.28    155.97 o 
   1   7   2     9523.54     9939.66    187.04 o 
   2   7   2    10786.81    10677.98    215.94 o 
   3   7   2     2276.45     1990.55     55.84 o 
   4   7   2     4616.78     4552.46    112.48 o 
   5   7   2     6960.98     6749.27    188.10 o 
   6   7   2     1131.42     1242.20     80.77 o 
   7   7   2     6659.27     6444.89    192.17 o 
   8   7   2     4688.00     4901.03    138.23 o 
   9   7   2     3851.41     3652.21     96.21 o 
  10   7   2     3217.83     3271.28    101.80 o 
  11   7   2      610.04      529.62     36.05 o 
  12   7   2      202.57      309.53     51.23 o 
  13   7   2      490.78      553.74     56.38 o 
  14   7   2     2603.96     2754.08    125.76 o 
  15   7   2      368.18      333.93     49.60 o 
 -10   8   2       52.21       62.76     55.29 o 
  -9   8   2       19.96       66.67     46.21 o 
  -8   8   2        9.37       32.80     29.81 o 
  -7   8   2      583.30      645.38     53.94 o 
  -6   8   2     1166.70     1116.19     58.14 o 
  -5   8   2     5512.32     5338.17     96.87 o 
  -4   8   2     6414.18     6215.97    107.34 o 
  -3   8   2    10236.26    10413.82    161.40 o 
  -2   8   2    11036.26    11441.33    204.77 o 
  -1   8   2     8611.34     8629.05    156.84 o 
   0   8   2     7427.73     7289.74    131.61 o 
   1   8   2      218.33      165.34     10.83 o 
   2   8   2     1657.40     1753.11    106.93 o 
   3   8   2        6.27       82.69     25.33 o 
   4   8   2      445.08      425.00     27.92 o 
   5   8   2       15.76        5.42     21.68 o 
   6   8   2      681.47      558.62     36.86 o 
   7   8   2     1780.00     1573.68     70.20 o 
   8   8   2     3443.64     3750.62    126.33 o 
   9   8   2     8521.07     8744.09    260.54 o 
  10   8   2     9623.94     9321.77    394.10 o 
  11   8   2     5748.65     6097.97    166.54 o 
  12   8   2     5276.81     5849.94    189.05 o 
  13   8   2     1722.41     1755.93    104.22 o 
  14   8   2      320.30      424.24     61.79 o 
  15   8   2        8.20        0.00     46.60 o 
  -9   9   2     1013.67      919.00     62.97 o 
  -8   9   2     1637.65     1611.09     91.88 o 
  -7   9   2     2319.97     2241.71     89.08 o 
  -6   9   2      597.43      517.09     86.33 o 
  -5   9   2     1679.55     1574.69     79.01 o 
  -4   9   2      515.22      493.15     20.95 o 
  -3   9   2     1870.33     1731.93     39.03 o 
  -2   9   2     3985.97     4028.92     74.29 o 
  -1   9   2     5742.13     5652.51    102.28 o 
   0   9   2    10132.71     9878.16    179.03 o 
   1   9   2     8904.82     9145.29    167.31 o 
   2   9   2     4937.44     5276.97    107.13 o 
   3   9   2     3836.35     3990.96    112.89 o 
   4   9   2    11967.45    12366.39    301.13 o 
   5   9   2     4075.67     3988.14    105.17 o 
   6   9   2     1781.24     1885.38     63.42 o 
   7   9   2     1509.67     1649.03     80.23 o 
   8   9   2      511.88      480.29     41.20 o 
   9   9   2     1087.44     1107.76    181.87 o 
  10   9   2        7.34       65.61     44.63 o 
  11   9   2      108.38      134.00     48.79 o 
  12   9   2      906.17      900.86     57.25 o 
  13   9   2     1855.97     1676.94     96.15 o 
  14   9   2      992.82     1188.69    130.24 o 
  -8  10   2     2241.62     2259.42    217.65 o 
  -7  10   2     2480.19     2505.24    141.49 o 
  -6  10   2     2943.29     3084.90    156.66 o 
  -5  10   2     2561.54     2621.61     81.05 o 
  -4  10   2     4765.10     4730.06     99.33 o 
  -3  10   2     4928.97     4752.98     93.78 o 
  -2  10   2     3474.85     3466.24     67.10 o 
  -1  10   2     1999.21     2004.40     42.47 o 
   0  10   2      602.84      545.24     25.66 o 
   1  10   2     1609.74     1476.11     39.94 o 
   2  10   2     1898.05     1941.58     48.42 o 
   3  10   2     1517.78     1511.77     49.88 o 
   4  10   2      258.63      277.93     34.29 o 
   5  10   2      355.31      387.32     30.63 o 
   6  10   2     2986.07     3161.46     93.78 o 
   7  10   2     2004.97     1976.73     69.39 o 
   8  10   2     8395.32     8723.29    291.64 o 
   9  10   2     5634.92     5609.86    220.21 o 
  10  10   2     5581.35     5331.06    312.79 o 
  11  10   2     3441.14     3309.45    133.03 o 
  12  10   2     1264.37     1260.52     88.11 o 
  13  10   2      231.20      163.15     43.90 o 
  14  10   2      146.90      282.10    132.95 o 
  -7  11   2      453.82      300.80    102.45 o 
  -6  11   2      235.82      235.81     39.24 o 
  -5  11   2       27.29       54.36    144.06 o 
  -4  11   2      504.92      441.77     28.37 o 
  -3  11   2      281.16      282.54     27.65 o 
  -2  11   2     3135.22     3163.79    164.52 o 
  -1  11   2     1333.87     1334.76     94.59 o 
   0  11   2     3174.35     3343.09    232.96 o 
   1  11   2     8292.98     8337.87    199.35 o 
   2  11   2     1965.77     2051.46     55.72 o 
   3  11   2     8166.68     8337.13    224.75 o 
   4  11   2     7213.96     7163.75    175.63 o 
   5  11   2      185.70      217.01     39.30 o 
   6  11   2        5.65        0.00     21.95 o 
   7  11   2        4.87        5.42     21.68 o 
   8  11   2      529.56      448.85     44.18 o 
   9  11   2      503.37      512.82     89.72 o 
  10  11   2     4298.53     4526.94    223.89 o 
  11  11   2     2403.94     2789.84    217.65 o 
  12  11   2     4068.65     4542.19    230.99 o 
  13  11   2     3787.77     3704.19    241.68 o 
  -6  12   2      179.23      279.93     61.54 o 
  -5  12   2      663.89      721.54     81.58 o 
  -4  12   2     1425.49     1421.67     71.65 o 
  -3  12   2       29.71       16.77    127.26 o 
  -2  12   2      608.74      475.20     73.86 o 
  -1  12   2       47.15       22.90     17.25 o 
   0  12   2      137.97      120.91     26.83 o 
   1  12   2      183.93      124.45     30.46 o 
   2  12   2    10534.32    10511.34    270.82 o 
   3  12   2     5880.82     5871.89    185.71 o 
   4  12   2     7136.23     7468.89    207.08 o 
   5  12   2     6397.81     6428.08    217.11 o 
   6  12   2     2886.69     2937.31    118.45 o 
   7  12   2     1844.28     1894.33     76.98 o 
   8  12   2     2172.41     2314.18     90.26 o 
   9  12   2      533.31      609.04     51.50 o 
  10  12   2      262.93      152.65    125.49 o 
  11  12   2       48.22      206.63    162.63 o 
  12  12   2        9.83       17.47    108.69 o 
  13  12   2       39.26      127.03    103.53 o 
  -5  13   2      598.88      423.19    126.71 o 
  -4  13   2     2142.76     2319.05    215.48 o 
  -3  13   2     2361.97     2330.89    114.81 o 
  -2  13   2     1289.09     1324.32     72.68 o 
  -1  13   2     1744.65     1948.05     83.25 o 
   0  13   2     2890.09     3180.66    134.45 o 
   1  13   2     2677.36     2655.53    237.43 o 
   2  13   2      241.79      183.61     31.63 o 
   3  13   2      374.97      297.76     28.95 o 
   4  13   2        8.16       37.68     32.53 o 
   5  13   2      958.04      905.56     65.86 o 
   6  13   2     1091.29      972.51     55.29 o 
   7  13   2      681.20      529.62     67.22 o 
   8  13   2     1781.14     1917.10    104.89 o 
   9  13   2     4236.80     4001.15    184.31 o 
  10  13   2     2425.71     2567.65    123.93 o 
  11  13   2     2008.70     1847.52    102.46 o 
  12  13   2     2718.98     2897.59    169.41 o 
  -3  14   2        1.62        0.00     71.83 o 
  -2  14   2       19.10      144.19    143.65 o 
  -1  14   2      200.69      188.00     50.14 o 
   0  14   2      885.72      847.19     89.31 o 
   1  14   2     5013.15     5057.65    458.34 o 
   2  14   2     9372.37     9616.78    286.54 o 
   3  14   2     2029.13     2022.62     76.43 o 
   4  14   2     4888.22     4779.38    293.00 o 
   5  14   2      993.61     1055.45     57.46 o 
   6  14   2      382.53      412.26     55.02 o 
   7  14   2      777.09      680.32     62.34 o 
   8  14   2       38.31       70.20     46.35 o 
   9  14   2        4.66       75.36    112.21 o 
  10  14   2      138.41      156.64     60.23 o 
  11  14   2       81.81      108.42     75.89 o 
  -1  15   2     1445.95     1286.82    111.66 o 
   0  15   2      798.57      576.65    165.74 o 
   1  15   2       36.55      120.26     77.11 o 
   2  15   2      849.75      884.18     69.25 o 
   3  15   2     1024.27     1104.31    130.37 o 
   4  15   2      960.76      865.35     50.35 o 
   5  15   2     1589.27     1440.33     82.94 o 
   6  15   2     1297.28     1401.30    113.03 o 
   7  15   2      616.47      591.15     60.71 o 
   8  15   2     1019.62      813.95     98.12 o 
   9  15   2      525.47      501.42    190.00 o 
   2  16   2      775.89      903.12     83.15 o 
   3  16   2      974.56      962.87     68.41 o 
   4  16   2     1042.65     1069.87     65.91 o 
   5  16   2      535.54      504.72     47.70 o 
   6  16   2      139.92      206.54     86.73 o 
  -8 -14   3     1056.30      937.00     89.17 o 
  -7 -14   3      603.11      496.05     95.00 o 
  -6 -14   3       30.88       69.00     45.87 o 
  -5 -14   3       11.08       39.75    128.34 o 
  -4 -14   3       77.82       86.73     70.74 o 
  -3 -14   3      581.83      580.72     57.46 o 
  -2 -14   3     1590.76     1591.84    115.54 o 
  -1 -14   3     1442.76     1512.70    177.40 o 
   0 -14   3      891.32      851.30     75.66 o 
   1 -14   3     1728.99     1774.26    169.01 o 
  -9 -13   3      893.20      950.01     80.23 o 
  -8 -13   3      823.22      769.25     76.84 o 
  -7 -13   3     1456.72     1333.86     93.10 o 
  -6 -13   3     3259.50     2954.96    122.94 o 
  -5 -13   3     2892.71     2858.70    122.51 o 
  -4 -13   3     2602.06     2466.77    103.54 o 
  -3 -13   3     2612.81     2699.60    113.57 o 
  -2 -13   3      642.92      700.74     51.05 o 
  -1 -13   3      227.91      195.67     42.02 o 
   0 -13   3        0.12       60.61     69.67 o 
   1 -13   3       28.11       57.03     76.76 o 
   2 -13   3      636.86      620.11     84.70 o 
   3 -13   3     1106.26      946.33    168.45 o 
 -11 -12   3      363.94      335.82     70.47 o 
 -10 -12   3      107.87      127.66     54.21 o 
  -9 -12   3       35.03       78.33     54.48 o 
  -8 -12   3      111.88       95.16     37.42 o 
  -7 -12   3      103.34       77.15     34.82 o 
  -6 -12   3       67.96      110.59     27.38 o 
  -5 -12   3      111.66      159.92     40.93 o 
  -4 -12   3     1199.68     1242.20     55.02 o 
  -3 -12   3     2541.15     2571.40     95.14 o 
  -2 -12   3     7853.80     7686.54    246.38 o 
  -1 -12   3     6539.10     6781.91    190.75 o 
   0 -12   3     3172.33     3094.94    137.83 o 
   1 -12   3     7140.70     6822.99    352.22 o 
   2 -12   3     2001.80     1850.68    199.35 o 
   3 -12   3      163.48      250.16     64.53 o 
   4 -12   3       68.97       15.99     78.06 o 
   5 -12   3       60.76       37.68    243.13 o 
 -12 -11   3      658.29      711.08     92.22 o 
 -11 -11   3     1598.52     1551.59    131.05 o 
 -10 -11   3     2535.09     2694.88    133.99 o 
  -9 -11   3     1616.76     1702.62     81.54 o 
  -8 -11   3     2698.51     2492.59    100.74 o 
  -7 -11   3     7778.73     7681.23    315.09 o 
  -6 -11   3     3126.76     3143.84    116.82 o 
  -5 -11   3     3499.95     3375.86    120.89 o 
  -4 -11   3     3713.88     3528.72    111.40 o 
  -3 -11   3       84.16      146.84     24.86 o 
  -2 -11   3        3.84        1.64     64.92 o 
  -1 -11   3      935.51      936.84     59.49 o 
   0 -11   3     1239.73     1217.31     71.42 o 
   1 -11   3     2246.22     2151.76     88.50 o 
   2 -11   3     4665.56     4546.00    211.41 o 
   3 -11   3     1733.14     1659.92    197.73 o 
   4 -11   3      256.92      252.07     67.76 o 
   5 -11   3     1630.29     1743.36    121.70 o 
   6 -11   3      943.51      899.32    103.00 o 
   7 -11   3      661.03      262.10    227.68 o 
 -12 -10   3      365.85      389.22     78.06 o 
 -11 -10   3      249.21      316.51     65.95 o 
 -10 -10   3      842.71      904.37     64.64 o 
  -9 -10   3       36.20       98.87     36.73 o 
  -8 -10   3      972.46     1084.89     56.40 o 
  -7 -10   3     3300.14     3345.77     85.09 o 
  -6 -10   3     8498.80     8329.19    247.19 o 
  -5 -10   3     6513.98     6353.28    182.68 o 
  -4 -10   3     3056.32     3016.72     91.61 o 
  -3 -10   3     3628.31     3793.26    115.46 o 
  -2 -10   3     4373.13     4619.27    230.12 o 
  -1 -10   3     2276.71     2239.89     85.38 o 
   0 -10   3     2851.77     2979.19     93.51 o 
   1 -10   3     2847.44     2659.00     73.12 o 
   2 -10   3       49.47       43.98     27.98 o 
   3 -10   3      251.51      242.78     52.99 o 
   4 -10   3      230.32      165.34     29.54 o 
   5 -10   3       51.67        0.00     27.10 o 
   6 -10   3      455.52      230.13    146.36 o 
   7 -10   3     1014.38      923.99    105.98 o 
   8 -10   3      671.50      528.56     99.13 o 
 -13  -9   3      899.18      966.00     74.54 o 
 -12  -9   3     1485.20     1615.42    121.43 o 
 -11  -9   3     1598.43     1818.16    128.75 o 
 -10  -9   3     2561.33     2624.52    165.34 o 
  -9  -9   3     2169.08     2048.60     93.15 o 
  -8  -9   3     1266.66     1263.45     52.48 o 
  -7  -9   3      882.57      974.13     43.70 o 
  -6  -9   3       79.11       63.63     26.92 o 
  -5  -9   3     1499.39     1412.95     43.86 o 
  -4  -9   3      399.82      389.22     28.73 o 
  -3  -9   3      492.81      489.51     27.65 o 
  -2  -9   3     3381.86     3285.41     75.97 o 
  -1  -9   3    10926.75    11132.63    226.96 o 
   0  -9   3     4218.91     4268.32    105.57 o 
   1  -9   3    11057.63    11231.77    218.02 o 
   2  -9   3     6724.50     6969.36    176.86 o 
   3  -9   3     2531.56     2515.87     66.49 o 
   4  -9   3     3644.49     3819.01    122.24 o 
   5  -9   3     2342.12     2340.38     79.87 o 
   6  -9   3     2308.82     2309.07    205.04 o 
   7  -9   3      520.49      509.49     41.26 o 
   8  -9   3       16.63        0.00     36.15 o 
   9  -9   3       24.10       58.83     55.46 o 
 -13  -8   3      496.37      220.09     86.46 o 
 -12  -8   3       34.23        0.00     37.68 o 
 -11  -8   3       29.65      105.17     51.23 o 
 -10  -8   3     1543.68     1695.92     89.99 o 
  -9  -8   3     2803.38     2825.36    232.56 o 
  -8  -8   3     2157.64     2218.52     76.43 o 
  -7  -8   3     5414.07     5538.67    137.03 o 
  -6  -8   3    10697.68    10911.99    271.21 o 
  -5  -8   3     6637.10     6773.76    160.60 o 
  -4  -8   3     6353.28     6350.90    153.18 o 
  -3  -8   3     7065.77     6947.40    164.79 o 
  -2  -8   3     2232.73     2165.20     69.65 o 
  -1  -8   3     1322.09     1298.13     39.57 o 
   0  -8   3       40.73       58.27      9.28 o 
   1  -8   3      337.45      368.06     44.32 o 
   2  -8   3     1763.00     1713.46     74.67 o 
   3  -8   3     4964.51     5030.38    114.01 o 
   4  -8   3      647.92      623.80     31.38 o 
   5  -8   3     1899.70     1805.94     56.24 o 
   6  -8   3     3412.86     3446.00    100.69 o 
   7  -8   3     1402.45     1345.68     62.07 o 
   8  -8   3      330.15      398.83    110.72 o 
   9  -8   3     2202.72     2538.05    220.22 o 
  10  -8   3      951.73      870.60    139.32 o 
 -13  -7   3     2492.43     2976.88    147.72 o 
 -12  -7   3     2038.97     1912.49    109.23 o 
 -11  -7   3     3336.46     3412.17    146.09 o 
 -10  -7   3      847.34      859.21     60.98 o 
  -9  -7   3      277.33      142.20    105.98 o 
  -8  -7   3      338.09      256.48     57.05 o 
  -7  -7   3     2935.38     3012.09     83.75 o 
  -6  -7   3     3869.12     3904.75    110.59 o 
  -5  -7   3      661.12      659.18     42.69 o 
  -4  -7   3      262.86      306.05     42.01 o 
  -3  -7   3     4389.12     4083.26    130.51 o 
  -2  -7   3     4703.92     4695.75    103.75 o 
  -1  -7   3     8293.12     8223.25    175.37 o 
   0  -7   3     8525.96     8965.82    168.18 o 
   1  -7   3     9350.13     9331.11    166.06 o 
   2  -7   3     8160.75     8208.17    172.32 o 
   3  -7   3     4263.39     4416.05     85.32 o 
   4  -7   3     1593.00     1559.01     40.41 o 
   5  -7   3      772.80      659.71     31.03 o 
   6  -7   3     1420.09     1359.64     33.63 o 
   7  -7   3     1364.66     1336.31     39.32 o 
   8  -7   3       74.41       59.66     18.97 o 
   9  -7   3      475.44      466.19     45.81 o 
  10  -7   3     3250.33     3726.53    180.20 o 
  11  -7   3      991.40      967.50    101.85 o 
 -14  -6   3      513.84      691.16     71.28 o 
 -13  -6   3      293.64      298.69     62.88 o 
 -12  -6   3      537.44      635.06     52.58 o 
 -11  -6   3     2145.43     2269.18    104.08 o 
 -10  -6   3     1763.86     1835.78     80.23 o 
  -9  -6   3      775.88      838.72     60.17 o 
  -8  -6   3     1370.95     1264.07    139.86 o 
  -7  -6   3     2239.59     2367.71     90.80 o 
  -6  -6   3     3117.52     3001.20    109.10 o 
  -5  -6   3     3463.90     3159.44    145.96 o 
  -4  -6   3     6372.45     6166.73    143.29 o 
  -3  -6   3     5307.20     4787.88    203.96 o 
  -2  -6   3       71.78       56.01     25.61 o 
  -1  -6   3      148.93      136.56     40.39 o 
   0  -6   3      383.83      296.36     12.64 o 
   1  -6   3     9858.18     9704.39    173.55 o 
   2  -6   3    25353.95    24998.57    472.55 o 
   3  -6   3    18124.39    17838.26    293.13 o 
   4  -6   3    11282.59    11045.67    203.77 o 
   5  -6   3     8072.04     7966.55    240.96 o 
   6  -6   3     2634.46     2608.12    136.74 o 
   7  -6   3     4110.91     3993.34     75.49 o 
   8  -6   3       65.35       51.12     13.69 o 
   9  -6   3     1065.46     1054.74     44.15 o 
  10  -6   3       52.79       12.06     19.65 o 
  11  -6   3       56.17       90.14     59.80 o 
 -14  -5   3     1085.27     1075.77     85.38 o 
 -13  -5   3     1667.84     1412.95    125.22 o 
 -12  -5   3     3141.11     3424.37    140.13 o 
 -11  -5   3     1813.04     1726.01     95.14 o 
 -10  -5   3      117.56       56.92     46.35 o 
  -9  -5   3        2.47       85.43     29.92 o 
  -8  -5   3      448.42      576.45     51.64 o 
  -7  -5   3     5933.62     6000.82    187.24 o 
  -6  -5   3     9008.15     9039.92    275.77 o 
  -5  -5   3     4102.06     4021.91    101.05 o 
  -4  -5   3     9609.63     9078.41    209.75 o 
  -3  -5   3    17455.45    16228.90    363.11 o 
  -2  -5   3     8921.35     8979.94    222.37 o 
  -1  -5   3     8985.07     8954.13    194.99 o 
   0  -5   3    23520.93    24320.62    871.95 o 
   1  -5   3       59.75       75.35      5.13 o 
   2  -5   3       92.20       12.48     36.46 o 
   3  -5   3     2044.41     2163.54     72.23 o 
   4  -5   3      432.21      391.70     10.84 o 
   5  -5   3      110.32      136.54     11.93 o 
   6  -5   3     1042.25     1026.97     57.46 o 
   7  -5   3     1055.53     1079.94     24.66 o 
   8  -5   3      526.63      503.05     45.94 o 
   9  -5   3      713.07      636.69     25.72 o 
  10  -5   3     1948.04     1865.17    115.33 o 
  11  -5   3     1133.53     1210.45     80.77 o 
  12  -5   3     2374.55     2389.99    164.39 o 
 -14  -4   3      777.57      645.36     82.13 o 
 -13  -4   3     2332.93     2518.81    125.49 o 
 -12  -4   3     3122.86     3315.41    132.00 o 
 -11  -4   3     4905.75     5252.02    158.56 o 
 -10  -4   3     5792.38     6180.08    196.51 o 
  -9  -4   3     5119.81     4992.49    135.23 o 
  -8  -4   3     6757.90     6933.96    178.41 o 
  -7  -4   3     4193.18     4137.61    108.42 o 
  -6  -4   3      862.90      887.61     46.89 o 
  -5  -4   3      550.78      679.65     43.93 o 
  -4  -4   3     1679.53     1685.24    114.92 o 
  -3  -4   3      340.30      292.76     16.67 o 
  -2  -4   3    10396.70    10438.82    318.34 o 
  -1  -4   3     1748.23     1563.73     36.29 o 
   0  -4   3      499.66      535.04     27.92 o 
   1  -4   3    41767.84    43217.21    844.77 o 
   2  -4   3    11418.31    10997.87    314.55 o 
   3  -4   3     9064.43     8436.79    160.70 o 
   4  -4   3     2193.08     2014.93     36.99 o 
   5  -4   3     9816.77     9647.44    259.53 o 
   6  -4   3     3257.27     3392.18    147.85 o 
   7  -4   3     2187.83     2264.30     42.85 o 
   8  -4   3      279.35      260.18     21.28 o 
   9  -4   3     1045.61      956.67     40.39 o 
  10  -4   3      186.01      122.92     17.15 o 
  11  -4   3      803.71      755.38     56.65 o 
  12  -4   3      495.99      432.26     67.49 o 
  13  -4   3     2862.93     2627.06    485.30 o 
 -14  -3   3      158.38      162.63     65.05 o 
 -13  -3   3      109.64       62.61     40.39 o 
 -12  -3   3      652.48      642.92     55.56 o 
 -11  -3   3      225.71      168.05     45.81 o 
 -10  -3   3       24.58        0.00     38.22 o 
  -9  -3   3     1122.68     1108.33    154.63 o 
  -8  -3   3     2662.70     2601.45    126.71 o 
  -7  -3   3    14066.21    13925.57    311.41 o 
  -6  -3   3    10751.29    10766.33    249.63 o 
  -5  -3   3     7394.00     7164.62    234.59 o 
  -4  -3   3     5078.01     4863.07    130.92 o 
  -3  -3   3      654.35      580.03     24.12 o 
  -2  -3   3    13651.59    13390.17    279.59 o 
  -1  -3   3    11120.50    11122.47    216.96 o 
   0  -3   3     8863.49     8735.33    175.31 o 
   1  -3   3     1919.80     2049.34     36.70 o 
   2  -3   3     1128.02     1091.98     74.67 o 
   3  -3   3     1382.71     1272.27     20.33 o 
   4  -3   3     2138.97     2093.77     59.49 o 
   5  -3   3    16352.66    16490.74    313.87 o 
   6  -3   3    14449.33    14267.39    298.01 o 
   7  -3   3     5054.57     4994.80     72.83 o 
   8  -3   3     4273.44     4508.08     71.50 o 
   9  -3   3     2224.34     2348.33     45.91 o 
  10  -3   3     1748.10     1585.36     45.43 o 
  11  -3   3       45.07        8.10     70.34 o 
  12  -3   3       14.50       15.45     37.76 o 
  13  -3   3      566.17      600.99     60.11 o 
 -14  -2   3     1421.08     1294.24    104.89 o 
 -13  -2   3     3192.86     3559.62    155.31 o 
 -12  -2   3     3480.24     3603.26    124.95 o 
 -11  -2   3     7033.16     7254.50    230.66 o 
 -10  -2   3     6744.24     7186.23    364.42 o 
  -9  -2   3     5517.60     5513.25    138.69 o 
  -8  -2   3     2660.29     2631.19    125.09 o 
  -7  -2   3       28.32       20.62     18.69 o 
  -6  -2   3    12587.37    13255.84    379.33 o 
  -5  -2   3     9708.04     9248.08    217.74 o 
  -4  -2   3    10034.25     9952.87    252.52 o 
  -3  -2   3    10762.83    10150.06    325.52 o 
  -2  -2   3    10979.28    10822.23    226.30 o 
  -1  -2   3     3168.65     3158.11     59.43 o 
   0  -2   3     5297.44     5194.11     91.62 o 
   1  -2   3     2168.28     2311.08     45.40 o 
   2  -2   3     6479.53     6356.65     89.16 o 
   3  -2   3    22696.83    23169.23    316.45 o 
   4  -2   3     2148.90     2008.82     35.84 o 
   5  -2   3     3705.70     3564.47     54.80 o 
   6  -2   3     2128.55     1882.70     49.87 o 
   7  -2   3     1166.25     1135.88     21.88 o 
   8  -2   3      216.84      223.41     18.57 o 
   9  -2   3     1428.86     1384.00     32.52 o 
  10  -2   3     2723.24     2827.58     62.24 o 
  11  -2   3     1720.16     1641.35     53.08 o 
  12  -2   3      480.86      462.40     61.12 o 
  13  -2   3      948.91     1083.02     70.61 o 
  14  -2   3     1540.38     1412.13     93.99 o 
 -14  -1   3      304.26      220.09     72.64 o 
 -13  -1   3      580.03      642.92     74.00 o 
 -12  -1   3     3202.79     3126.49    104.89 o 
 -11  -1   3     1998.76     2010.76     67.11 o 
 -10  -1   3     6163.17     6433.60    182.95 o 
  -9  -1   3     4829.40     5141.00    109.12 o 
  -8  -1   3     1964.31     1850.47     49.06 o 
  -7  -1   3    14405.73    14414.40    288.10 o 
  -6  -1   3      633.89      570.59     22.65 o 
  -5  -1   3      115.74      172.54     15.99 o 
  -4  -1   3     3723.15     3630.39    113.70 o 
  -3  -1   3    10304.62    10925.51    266.95 o 
  -2  -1   3     3644.84     3466.92     74.88 o 
  -1  -1   3    19026.74    19109.48    360.31 o 
   0  -1   3      731.70      831.81     14.85 o 
   1  -1   3      284.97      356.48     24.67 o 
   2  -1   3     8061.09     8203.80    104.25 o 
   3  -1   3     8519.05     8449.94    114.45 o 
   4  -1   3     5357.43     5158.07     71.21 o 
   5  -1   3    40020.32    40032.92    676.53 o 
   6  -1   3    20670.98    20066.91    566.35 o 
   7  -1   3    13621.55    13268.34    212.06 o 
   8  -1   3     2722.79     2607.68     52.25 o 
   9  -1   3     2128.22     2198.79     80.50 o 
  10  -1   3       60.47       80.13     16.13 o 
  11  -1   3     2425.93     2421.09     62.48 o 
  12  -1   3      637.84      589.80     43.91 o 
  13  -1   3      155.56      175.84    112.62 o 
  14  -1   3      822.63      841.77     67.53 o 
 -14   0   3      407.39      482.73     91.61 o 
 -13   0   3      754.39      704.99     94.05 o 
 -12   0   3      445.44      437.34     29.17 o 
 -11   0   3      266.01      195.37     53.94 o 
 -10   0   3      557.84      557.68     28.05 o 
  -9   0   3     2289.78     2358.02     78.20 o 
  -8   0   3       22.76       28.93     12.42 o 
  -7   0   3      543.94      566.25     39.30 o 
  -6   0   3     6574.70     6465.62    136.17 o 
  -5   0   3     3474.30     3387.78     72.83 o 
  -4   0   3     1085.01      985.01     57.19 o 
  -3   0   3     1863.39     1627.89     39.40 o 
  -2   0   3     1333.67     1203.12     26.97 o 
  -1   0   3    36821.82    36879.68    713.89 o 
   0   0   3    68768.30    66696.27   1851.58 o 
   1   0   3     1455.96     1452.74     24.81 o 
   2   0   3      899.67      973.80     17.06 o 
   3   0   3      167.86      176.18      6.70 o 
   4   0   3     6133.15     5977.05     79.73 o 
   5   0   3       21.07       18.97      8.13 o 
   6   0   3    16801.26    16412.67    434.21 o 
   7   0   3    11357.50    11321.67    156.13 o 
   8   0   3     5449.36     5415.79    103.40 o 
   9   0   3     9403.67     9363.77    173.33 o 
  10   0   3     1043.37      960.84     36.23 o 
  11   0   3     1022.47     1038.99     57.60 o 
  12   0   3       71.75      101.42     20.33 o 
  13   0   3      742.52      698.20     41.23 o 
  14   0   3     1034.76     1081.93     70.34 o 
 -13   1   3     1224.68     1117.24     83.48 o 
 -12   1   3     2050.64     2117.57     90.53 o 
 -11   1   3     2060.45     2309.22     82.88 o 
 -10   1   3     5036.55     5126.92    105.67 o 
  -9   1   3     6270.18     6300.12    115.11 o 
  -8   1   3     6819.48     7085.66    119.85 o 
  -7   1   3     9341.19     9230.59    177.18 o 
  -6   1   3     1383.30     1276.97     28.76 o 
  -5   1   3     3107.61     3103.43     93.10 o 
  -4   1   3      340.63      363.73     16.09 o 
  -3   1   3      142.28      124.90     23.45 o 
  -2   1   3    73076.55    72139.65   1463.81 o 
  -1   1   3    63503.27    62816.89   1244.61 o 
   0   1   3     8412.66     8011.08    144.53 o 
   1   1   3    12168.21    12635.90    247.79 o 
   2   1   3     3089.21     3024.30     52.17 o 
   3   1   3    16385.97    17035.84    283.92 o 
   4   1   3    16260.50    15985.77    348.97 o 
   5   1   3     4135.12     4147.60     65.66 o 
   6   1   3    11327.68    11015.26    167.95 o 
   7   1   3     1022.93      964.81     22.53 o 
   8   1   3      312.58      277.06     23.31 o 
   9   1   3      885.85      830.98     27.18 o 
  10   1   3      175.91      177.73     27.10 o 
  11   1   3      834.72      886.69     32.72 o 
  12   1   3      199.74      167.32     24.70 o 
  13   1   3     1482.04     1583.55     66.24 o 
  14   1   3     1533.18     1460.12    144.20 o 
  15   1   3     1163.97     1065.47     95.14 o 
 -13   2   3       20.33        0.00     27.10 o 
 -12   2   3       33.31       15.06     34.35 o 
 -11   2   3      521.22      566.51     44.95 o 
 -10   2   3     1246.69     1169.60     45.06 o 
  -9   2   3      648.14      579.34     28.22 o 
  -8   2   3      488.74      426.47     21.14 o 
  -7   2   3     5594.75     5478.99    139.32 o 
  -6   2   3     9007.91     8769.79    175.00 o 
  -5   2   3    10935.46    10926.65    196.21 o 
  -4   2   3    26243.35    25507.54    498.80 o 
  -3   2   3    21072.24    21056.80    370.27 o 
  -2   2   3     5979.55     5993.82     98.62 o 
  -1   2   3     5310.31     5354.89     83.39 o 
   0   2   3     3100.48     3031.83     65.86 o 
   1   2   3       23.25       24.59      3.83 o 
   2   2   3      739.40      619.93     18.10 o 
   3   2   3     8631.87     8999.99    266.84 o 
   4   2   3      992.35      917.33     36.18 o 
   5   2   3     1150.89     1174.01     28.93 o 
   6   2   3    16466.96    16154.92    246.74 o 
   7   2   3     8875.24     8736.73    127.81 o 
   8   2   3     9657.30     9692.81    205.72 o 
   9   2   3    14593.63    15030.46    352.90 o 
  10   2   3    10680.99    10621.76    313.06 o 
  11   2   3     4146.67     4339.58    133.08 o 
  12   2   3       51.21       26.81     20.32 o 
  13   2   3      545.04      515.45     76.43 o 
  14   2   3       23.70       43.10     34.96 o 
  15   2   3       39.01        0.00     43.37 o 
 -13   3   3      562.39      656.20     74.81 o 
 -12   3   3     1990.02     1956.59    158.97 o 
 -11   3   3     2638.77     2640.59     93.45 o 
 -10   3   3     1419.09     1482.43    108.28 o 
  -9   3   3     2805.15     2690.04     72.30 o 
  -8   3   3    13478.61    13102.50    269.16 o 
  -7   3   3     3555.46     3458.63     82.35 o 
  -6   3   3       20.49       21.55     29.81 o 
  -5   3   3      350.86      393.56     18.16 o 
  -4   3   3       53.56       51.50     10.48 o 
  -3   3   3    10056.38    10204.10    151.27 o 
  -2   3   3    23763.63    22892.81    417.27 o 
  -1   3   3      386.64      399.32     22.63 o 
   0   3   3    40973.83    38696.64    593.28 o 
   1   3   3    59273.21    59932.65   1071.75 o 
   2   3   3     4730.51     4905.45    110.75 o 
   3   3   3     4879.72     5065.91    111.81 o 
   4   3   3     9457.47     9664.90    471.48 o 
   5   3   3     2146.69     2409.49     81.99 o 
   6   3   3      143.59      212.51     18.92 o 
   7   3   3     2030.84     2118.94    112.08 o 
   8   3   3      293.39      248.81     20.60 o 
   9   3   3      740.05      690.50     28.32 o 
  10   3   3     4943.65     5190.03    105.76 o 
  11   3   3     2994.07     3005.31     95.27 o 
  12   3   3     1705.27     1700.26     64.51 o 
  13   3   3     2443.99     2792.30    110.04 o 
  14   3   3     1747.94     1778.32     87.82 o 
  15   3   3      432.83      601.18     71.56 o 
 -12   4   3      495.85      645.19    105.44 o 
 -11   4   3     2492.00     2544.10    145.14 o 
 -10   4   3     2224.15     2175.41    176.86 o 
  -9   4   3     4651.41     4642.08    109.02 o 
  -8   4   3    13064.87    13024.13    276.85 o 
  -7   4   3    16951.51    16798.86    310.00 o 
  -6   4   3     8717.69     8566.32    166.77 o 
  -5   4   3    12715.90    12729.11    258.44 o 
  -4   4   3     2525.98     2448.57     52.71 o 
  -3   4   3      863.94      909.39     20.28 o 
  -2   4   3     3635.62     4118.86     62.64 o 
  -1   4   3      326.78      304.64     27.10 o 
   0   4   3      559.31      568.19     13.04 o 
   1   4   3     1056.65     1007.78     19.72 o 
   2   4   3    47894.96    47131.12   1248.97 o 
   3   4   3     2302.01     2247.47    104.35 o 
   4   4   3     7308.30     7100.16    218.05 o 
   5   4   3    18586.27    18114.69   1113.72 o 
   6   4   3      694.72      583.14     23.99 o 
   7   4   3    16278.97    15707.60    419.44 o 
   8   4   3    10501.05    10767.29    487.74 o 
   9   4   3     3628.92     3456.12     73.06 o 
  10   4   3     5047.62     5124.55    115.63 o 
  11   4   3       35.65       84.95     27.24 o 
  12   4   3      130.31      217.11     32.25 o 
  13   4   3      176.83      187.56     29.81 o 
  14   4   3     2519.25     2597.69    116.82 o 
  15   4   3      404.52      377.02     48.52 o 
 -12   5   3      849.66      936.97    131.05 o 
 -11   5   3      244.75      207.46     62.61 o 
 -10   5   3        8.89        8.65     20.06 o 
  -9   5   3       89.32       90.86     18.34 o 
  -8   5   3      390.16      398.84     41.33 o 
  -7   5   3     1029.45     1052.05     33.44 o 
  -6   5   3     2052.68     1967.52     48.97 o 
  -5   5   3     4405.17     4366.27     87.11 o 
  -4   5   3     3095.59     2915.14     45.68 o 
  -3   5   3     8927.38     8522.08    210.87 o 
  -2   5   3    11614.30    11864.39    175.96 o 
  -1   5   3    10779.27    10917.97    185.53 o 
   0   5   3      390.97      398.07     19.52 o 
   1   5   3     5294.34     4899.88    123.46 o 
   2   5   3     2957.52     2725.74     51.77 o 
   3   5   3      715.88      786.00     44.86 o 
   4   5   3    25210.63    25925.75   1549.69 o 
   5   5   3      266.32      311.67     27.19 o 
   6   5   3     5090.02     5072.23    136.34 o 
   7   5   3    10021.85    10280.48    192.69 o 
   8   5   3     8213.92     7970.31    691.98 o 
   9   5   3    10884.83    10899.76    569.46 o 
  10   5   3     9964.08     9967.27    201.88 o 
  11   5   3     8302.32     8531.19    192.28 o 
  12   5   3     1124.52     1343.29     64.78 o 
  13   5   3     1550.14     1619.49     79.69 o 
  14   5   3      247.29      275.92     39.84 o 
  15   5   3       39.15        0.00     40.93 o 
 -11   6   3     2509.21     2544.62    132.38 o 
 -10   6   3     2556.42     2409.41    285.00 o 
  -9   6   3     3545.80     3408.91    122.55 o 
  -8   6   3     4567.92     4391.21    234.18 o 
  -7   6   3     1472.60     1487.24    168.18 o 
  -6   6   3     1279.75     1164.32     33.34 o 
  -5   6   3     1668.41     1720.29     71.28 o 
  -4   6   3     2800.65     2810.47     53.04 o 
  -3   6   3       51.66       26.23     10.57 o 
  -2   6   3      250.28      168.82     11.93 o 
  -1   6   3     2325.09     2363.01     48.11 o 
   0   6   3     1628.44     1518.86     30.02 o 
   1   6   3     3784.62     3754.83     62.71 o 
   2   6   3    17821.26    17551.66    343.69 o 
   3   6   3    11305.25    10597.98    366.45 o 
   4   6   3     8125.63     7932.87    595.89 o 
   5   6   3     8673.07     8094.03    288.53 o 
   6   6   3     7448.73     7007.63    371.33 o 
   7   6   3      488.28      652.96     47.23 o 
   8   6   3      636.78      581.84     66.95 o 
   9   6   3      342.05      325.91     39.30 o 
  10   6   3     1657.43     1796.06    106.52 o 
  11   6   3     2278.47     2279.21     74.54 o 
  12   6   3      835.90      773.02     43.37 o 
  13   6   3     1725.23     1786.99     88.09 o 
  14   6   3     2229.36     2482.22    114.11 o 
  15   6   3      915.30     1063.28    208.30 o 
 -11   7   3      450.40      335.78     48.82 o 
 -10   7   3     1356.02     1323.19     70.59 o 
  -9   7   3     1917.15     1962.16    159.24 o 
  -8   7   3     2975.05     3002.59    245.16 o 
  -7   7   3     3056.35     3018.32    134.17 o 
  -6   7   3     4796.19     5165.42    134.84 o 
  -5   7   3     6189.81     6012.99     98.57 o 
  -4   7   3     9069.05     9112.04    149.94 o 
  -3   7   3    10526.85    10545.47    165.80 o 
  -2   7   3     5662.62     5597.74     91.75 o 
  -1   7   3    10260.46    10246.13    205.32 o 
   0   7   3     5801.10     6090.36    103.49 o 
   1   7   3      119.42      145.56     25.75 o 
   2   7   3     3949.85     4193.16     92.84 o 
   3   7   3     2440.82     2423.13     57.97 o 
   4   7   3      208.68      191.90     21.68 o 
   5   7   3    12477.48    12881.10    390.03 o 
   6   7   3     5329.29     5189.09    223.48 o 
   7   7   3     5292.88     4871.70    139.28 o 
   8   7   3     7780.74     7727.54    598.60 o 
   9   7   3     5017.49     5211.98    180.92 o 
  10   7   3     8907.33     9254.02    208.80 o 
  11   7   3     4187.15     4213.71    115.37 o 
  12   7   3     2240.83     2452.55     83.08 o 
  13   7   3     1794.18     1868.51     97.85 o 
  14   7   3        2.90        0.00     32.91 o 
  15   7   3      292.14      250.10     76.43 o 
 -10   8   3       63.50       40.68     44.82 o 
  -9   8   3      465.28      534.23     50.41 o 
  -8   8   3      707.76      649.01    124.41 o 
  -7   8   3      207.42      160.01     28.32 o 
  -6   8   3      311.06      339.11     44.99 o 
  -5   8   3      129.83      119.93     16.40 o 
  -4   8   3       44.91       50.99     18.84 o 
  -3   8   3     3155.91     3066.56     52.54 o 
  -2   8   3    13243.79    13474.27    200.76 o 
  -1   8   3     9020.11     8929.60    149.51 o 
   0   8   3    19389.20    19386.71    311.29 o 
   1   8   3    23405.75    23684.35    392.60 o 
   2   8   3     5333.83     5483.93    139.23 o 
   3   8   3    12915.20    12810.36    268.00 o 
   4   8   3     3588.37     3903.04     97.58 o 
   5   8   3     6511.15     6638.41    279.99 o 
   6   8   3       12.45        0.00     29.54 o 
   7   8   3      423.61      251.06     97.85 o 
   8   8   3      169.70      135.02     26.09 o 
   9   8   3      150.88       59.67     32.49 o 
  10   8   3      328.14      404.11     30.58 o 
  11   8   3      934.55     1071.44    114.79 o 
  12   8   3     2176.25     2112.32    106.79 o 
  13   8   3     4532.19     4680.76    176.49 o 
  14   8   3     2077.20     2123.67    130.62 o 
  15   8   3     1376.18     1443.57    114.43 o 
  -9   9   3     1078.46      855.96     76.16 o 
  -8   9   3     2775.42     2864.39    139.32 o 
  -7   9   3     4224.29     4436.19    416.19 o 
  -6   9   3     3490.90     3789.33    322.27 o 
  -5   9   3     6163.95     6074.86     99.30 o 
  -4   9   3     5004.95     5219.76    101.78 o 
  -3   9   3     3267.42     3161.46     53.76 o 
  -2   9   3      759.03      652.26     26.70 o 
  -1   9   3       24.96       19.88     14.91 o 
   0   9   3       60.28       63.14     24.12 o 
   1   9   3     1867.33     1806.16     46.55 o 
   2   9   3     9535.74     9535.69    186.41 o 
   3   9   3     2536.59     2475.31     69.40 o 
   4   9   3     1558.06     1586.81     44.86 o 
   5   9   3     4817.27     4932.46    146.36 o 
   6   9   3     2108.71     2142.06     91.61 o 
   7   9   3     4461.13     4450.69    154.22 o 
   8   9   3     3789.00     4087.26    283.65 o 
   9   9   3     6516.43     6363.78    193.24 o 
  10   9   3     5438.81     5519.48    217.45 o 
  11   9   3      573.21      620.65     55.63 o 
  12   9   3      561.63      598.52    116.82 o 
  13   9   3       74.47       27.56     61.67 o 
  14   9   3      464.21      438.45     64.73 o 
  -8  10   3      196.82      100.02     40.66 o 
  -7  10   3      832.21      836.12    145.69 o 
  -6  10   3      871.08      943.85     69.53 o 
  -5  10   3     1098.46     1156.85     51.17 o 
  -4  10   3     1924.70     1817.46     49.90 o 
  -3  10   3     7061.61     7188.22    137.42 o 
  -2  10   3     3027.14     3156.30     87.82 o 
  -1  10   3     7499.63     7437.76    126.60 o 
   0  10   3     7663.71     8009.26    214.80 o 
   1  10   3     6672.11     6960.91    134.73 o 
   2  10   3     3649.90     3492.92     73.67 o 
   3  10   3      518.38      500.59     30.56 o 
   4  10   3     1090.77     1095.95     39.99 o 
   5  10   3      121.01       84.02     32.53 o 
   6  10   3     2621.84     2405.25     76.71 o 
   7  10   3      276.61      260.47     26.83 o 
   8  10   3      335.32      332.02     43.86 o 
   9  10   3     6237.33     6421.33    271.29 o 
  10  10   3     5182.32     5280.06    234.72 o 
  11  10   3     5011.88     5202.55    202.77 o 
  12  10   3     3262.89     3625.74    274.30 o 
  13  10   3     2893.57     2906.41    185.38 o 
  14  10   3     1124.36      955.72     82.62 o 
  -7  11   3      514.18      575.22    155.71 o 
  -6  11   3       41.60       27.56     32.41 o 
  -5  11   3      296.60      297.48    127.53 o 
  -4  11   3       34.79       18.12     17.06 o 
  -3  11   3      650.75      655.30     32.87 o 
  -2  11   3       44.10       40.82     20.33 o 
  -1  11   3       57.78       70.20     16.32 o 
   0  11   3       68.44       51.30     26.97 o 
   1  11   3     6775.20     6853.71    150.70 o 
   2  11   3     6699.45     6782.84    142.39 o 
   3  11   3     4422.73     4481.97    115.54 o 
   4  11   3     9866.46     9732.66    214.53 o 
   5  11   3     4173.06     4330.86    119.92 o 
   6  11   3     2832.60     2931.61    101.37 o 
   7  11   3     2689.75     2732.13     87.01 o 
   8  11   3      182.32      214.42     31.06 o 
   9  11   3       68.46       78.33    100.56 o 
  10  11   3      124.14      101.96     45.16 o 
  11  11   3      789.68      799.47     77.30 o 
  12  11   3       14.86      222.56    121.71 o 
  13  11   3      568.67      640.67    116.01 o 
  14  11   3     1383.25     1348.48    105.23 o 
  -6  12   3     1701.23     1953.70    317.39 o 
  -5  12   3      594.10      602.41    162.63 o 
  -4  12   3     2303.80     2292.17    334.06 o 
  -3  12   3     2916.89     2862.10     87.54 o 
  -2  12   3     1327.14     1267.21    109.50 o 
  -1  12   3     2311.27     2266.00     76.00 o 
   0  12   3     1261.41     1221.35     42.47 o 
   1  12   3      890.80      793.63     99.47 o 
   2  12   3       87.54       73.78     27.24 o 
   3  12   3        4.84        0.00     27.10 o 
   4  12   3       99.96       65.33     20.48 o 
   5  12   3     5129.43     5214.35    165.34 o 
   6  12   3     6070.47     6090.36    187.02 o 
   7  12   3     1722.89     1670.17     68.03 o 
   8  12   3     3223.56     3234.42    118.89 o 
   9  12   3     3225.28     3316.89    117.96 o 
  10  12   3     3149.78     3051.41    328.64 o 
  11  12   3     1078.77     1187.59    183.72 o 
  12  12   3     1246.77     1292.08    138.06 o 
  13  12   3     2135.07     2257.86    174.83 o 
  -5  13   3       24.37       39.88    159.65 o 
  -4  13   3      110.20       48.00    197.18 o 
  -3  13   3      698.52      651.18     52.32 o 
  -2  13   3     1401.56     1349.94     61.43 o 
  -1  13   3     1649.69     1680.01    283.38 o 
   0  13   3     2933.92     2997.32    147.18 o 
   1  13   3     8337.02     8637.75    227.75 o 
   2  13   3     5311.20     5613.25    157.65 o 
   3  13   3     6102.82     6199.34    210.74 o 
   4  13   3     3650.57     3565.86    136.88 o 
   5  13   3     1287.89     1253.31     59.09 o 
   6  13   3      374.60      412.26     46.62 o 
   7  13   3        4.71        2.71     41.20 o 
   8  13   3       73.11      164.31     97.71 o 
   9  13   3     1041.31     1044.48    233.64 o 
  10  13   3     1447.91     1522.26     95.15 o 
  11  13   3     1060.91     1020.61    372.82 o 
  12  13   3      478.16      493.23    265.62 o 
  -3  14   3      714.58      647.25     80.77 o 
  -2  14   3      977.33      912.39     97.44 o 
  -1  14   3      425.47      334.85     34.08 o 
   0  14   3       38.39       74.86     35.24 o 
   1  14   3       55.82        0.00     85.38 o 
   2  14   3     1719.25     1687.39     66.59 o 
   3  14   3     1382.84     1481.96     70.98 o 
   4  14   3     3060.59     3336.14    117.85 o 
   5  14   3     4921.55     5005.92    184.31 o 
   6  14   3     1198.76     1202.35     68.57 o 
   7  14   3      989.40     1045.15     67.22 o 
   8  14   3      897.18      849.27    328.10 o 
   9  14   3      508.44      504.04     70.74 o 
  10  14   3      433.25      465.31     72.10 o 
  11  14   3      140.97      317.35    112.35 o 
  -1  15   3     1854.45     1818.11    112.45 o 
   0  15   3     2797.86     2706.03    118.28 o 
   1  15   3     1969.58     1927.11    139.45 o 
   2  15   3     2218.00     2224.65    130.37 o 
   3  15   3      707.25      571.08    147.04 o 
   4  15   3      322.19      264.96     93.37 o 
   5  15   3        0.80        0.00     28.37 o 
   6  15   3        6.10       91.88     45.81 o 
   7  15   3      100.15      135.37     49.37 o 
   8  15   3      320.44      414.02    261.29 o 
   9  15   3      890.82     1058.33     99.88 o 
  10  15   3     1459.66     1238.73    114.79 o 
   2  16   3     1176.68      964.35     64.53 o 
   3  16   3     1274.14     1240.18     78.67 o 
   4  16   3     2249.24     2205.27    116.81 o 
   5  16   3     2030.95     1998.36     92.83 o 
   6  16   3     1639.80     1462.59    239.06 o 
   7  16   3     1495.63     1512.74    110.94 o 
  -6 -14   4     1983.72     1917.10    103.97 o 
  -5 -14   4     1789.45     1723.21    100.03 o 
  -4 -14   4      714.63      629.73     51.70 o 
  -3 -14   4       38.60        0.00     52.30 o 
  -2 -14   4        1.29       85.35     78.71 o 
  -1 -14   4      363.78      318.60     68.02 o 
   0 -14   4      228.13      102.75    100.02 o 
  -9 -13   4      867.95      988.77    101.37 o 
  -8 -13   4      425.66      457.79     84.57 o 
  -7 -13   4      165.07      168.09     51.33 o 
  -6 -13   4      724.51      822.53     60.58 o 
  -5 -13   4     1435.86     1325.53    139.32 o 
  -4 -13   4     2014.81     1816.66     87.29 o 
  -3 -13   4     3772.49     3613.15    191.76 o 
  -2 -13   4     3664.18     3592.88    134.72 o 
  -1 -13   4     2252.61     2377.79    116.90 o 
   0 -13   4      928.38      817.36     88.54 o 
   1 -13   4      919.76      851.45     68.15 o 
   2 -13   4     1176.15     1130.63    195.02 o 
   3 -13   4        1.03       12.69    127.19 o 
 -10 -12   4     1356.41     1209.40     90.53 o 
  -9 -12   4       62.99      176.18     62.07 o 
  -8 -12   4      120.19       63.14     37.42 o 
  -7 -12   4     1041.25     1032.09     89.17 o 
  -6 -12   4     1164.05     1197.96     57.26 o 
  -5 -12   4      804.14      696.92    146.36 o 
  -4 -12   4      364.13      357.61     77.79 o 
  -3 -12   4       16.97        0.00     35.24 o 
  -2 -12   4      759.76      735.05     39.98 o 
  -1 -12   4     2710.84     2801.79    133.35 o 
   0 -12   4     4256.20     4143.44    135.30 o 
   1 -12   4     5808.37     6519.24    412.80 o 
   2 -12   4     5534.16     5672.44    287.58 o 
   3 -12   4     2003.48     2004.63    114.09 o 
   4 -12   4      541.34      640.21    176.45 o 
   5 -12   4      270.37      674.90    202.74 o 
 -11 -11   4       19.43        0.00     50.14 o 
 -10 -11   4      477.01      543.59     56.42 o 
  -9 -11   4     2822.18     3000.28    126.55 o 
  -8 -11   4      524.07      605.10     43.50 o 
  -7 -11   4     2874.31     2932.22     99.86 o 
  -6 -11   4     5703.86     5360.41    211.69 o 
  -5 -11   4     2341.36     2235.32     78.25 o 
  -4 -11   4     5070.19     5284.54    153.53 o 
  -3 -11   4     4364.24     4300.40    212.63 o 
  -2 -11   4     3036.90     2911.54    128.07 o 
  -1 -11   4     1278.69     1247.49     63.70 o 
   0 -11   4        7.53        0.00     10.36 o 
   1 -11   4      132.92      110.67     55.56 o 
   2 -11   4      387.61      345.03     36.32 o 
   3 -11   4     1695.22     1587.11    161.54 o 
   4 -11   4      305.86      210.87     51.50 o 
   5 -11   4      634.36      738.60     93.51 o 
   6 -11   4     1147.84      950.01    147.72 o 
 -12 -10   4     1413.52     1435.49    147.04 o 
 -11 -10   4     1859.97     1711.85    260.20 o 
 -10 -10   4     1816.83     1760.70    109.34 o 
  -9 -10   4      286.30      372.87     51.36 o 
  -8 -10   4      409.90      434.74     36.46 o 
  -7 -10   4       28.88        0.00     23.64 o 
  -6 -10   4      271.60      260.65     26.56 o 
  -5 -10   4     1203.66     1320.44    124.14 o 
  -4 -10   4     1919.38     1869.14     65.60 o 
  -3 -10   4     4564.79     4186.87    116.05 o 
  -2 -10   4     9816.17     9460.82    230.01 o 
  -1 -10   4    11674.18    11517.41    243.29 o 
   0 -10   4     8523.68     8400.95    182.16 o 
   1 -10   4     2086.70     2035.30     50.68 o 
   2 -10   4     3675.25     3764.62    117.91 o 
   3 -10   4     1764.03     1601.91    116.01 o 
   4 -10   4      484.94      448.85     48.52 o 
   5 -10   4      926.88      852.98     51.77 o 
   6 -10   4      267.97      357.24     92.43 o 
   7 -10   4       23.80        0.00     78.33 o 
   8 -10   4       40.34        0.00    275.92 o 
 -12  -9   4      106.74       53.94     48.79 o 
 -11  -9   4      376.29      444.51     68.03 o 
 -10  -9   4     5466.48     5915.12    210.35 o 
  -9  -9   4     6487.61     6889.14    234.68 o 
  -8  -9   4     3331.46     3370.82    182.55 o 
  -7  -9   4     4392.23     4339.50    132.75 o 
  -6  -9   4     4745.22     4665.58    125.44 o 
  -5  -9   4      695.61      718.49     28.53 o 
  -4  -9   4     2812.39     2725.27     83.88 o 
  -3  -9   4      916.69      805.00     41.47 o 
  -2  -9   4     1257.24     1214.09     67.35 o 
  -1  -9   4     1394.04     1393.95    154.90 o 
   0  -9   4     3021.77     2879.33     58.85 o 
   1  -9   4       68.75       77.41     18.97 o 
   2  -9   4     1484.81     1477.10     51.50 o 
   3  -9   4     3679.00     3769.06    171.16 o 
   4  -9   4     4224.52     4475.48    153.14 o 
   5  -9   4     2363.80     2518.81     94.05 o 
   6  -9   4     3912.42     3698.84    129.95 o 
   7  -9   4     1521.88     1459.71     81.72 o 
   8  -9   4      358.36      210.93     50.01 o 
   9  -9   4     1052.48     1070.76    110.27 o 
 -13  -8   4     1827.74     1619.49    104.89 o 
 -12  -8   4     3476.78     3685.12    208.70 o 
 -11  -8   4     1871.20     1926.04    118.72 o 
 -10  -8   4      818.99      849.99     66.68 o 
  -9  -8   4      666.18      691.16     90.26 o 
  -8  -8   4      979.84      945.49     86.73 o 
  -7  -8   4     2169.05     2179.62     63.52 o 
  -6  -8   4     6053.78     6012.74    141.40 o 
  -5  -8   4      404.65      381.30     27.75 o 
  -4  -8   4     1610.84     1600.59     46.85 o 
  -3  -8   4     5197.82     5057.68    103.19 o 
  -2  -8   4     4969.29     4813.70    111.07 o 
  -1  -8   4     4682.04     4568.37    101.26 o 
   0  -8   4     4459.63     4424.08     91.56 o 
   1  -8   4     3503.67     3366.79    246.24 o 
   2  -8   4    10692.40    10657.27    199.60 o 
   3  -8   4     1165.56     1230.02     37.54 o 
   4  -8   4      677.26      588.71     30.36 o 
   5  -8   4       26.55       22.35     18.13 o 
   6  -8   4      990.96     1016.53     43.93 o 
   7  -8   4     1555.21     1548.42     67.76 o 
   8  -8   4     1614.67     1558.22    143.52 o 
   9  -8   4     2635.52     2685.41    125.21 o 
  10  -8   4     1596.21     1820.14    199.77 o 
 -13  -7   4     1536.20     1590.49    103.81 o 
 -12  -7   4     2199.54     2042.05    122.24 o 
 -11  -7   4     4284.54     4715.63    200.30 o 
 -10  -7   4     7794.91     8811.10    283.51 o 
  -9  -7   4     1265.89     1312.94     75.35 o 
  -8  -7   4     1551.28     1747.49     80.34 o 
  -7  -7   4     4016.07     4077.07     95.55 o 
  -6  -7   4     1763.30     1828.36     53.18 o 
  -5  -7   4       13.91        0.00     23.17 o 
  -4  -7   4      204.76      185.83     21.09 o 
  -3  -7   4      116.20       63.07     20.46 o 
  -2  -7   4     2538.51     2573.82    102.45 o 
  -1  -7   4     3569.56     3392.35     71.44 o 
   0  -7   4     2052.25     1988.40     43.57 o 
   1  -7   4     8630.00     8651.57    141.89 o 
   2  -7   4    11563.08    11341.69    222.49 o 
   3  -7   4    12838.96    12910.02    306.42 o 
   4  -7   4     9361.35     9306.57    210.87 o 
   5  -7   4     2389.94     2526.66     56.55 o 
   6  -7   4     4830.21     4850.02    120.33 o 
   7  -7   4      183.13       95.64     27.10 o 
   8  -7   4       66.55      107.64     69.25 o 
   9  -7   4       49.54        0.00     24.93 o 
  10  -7   4      497.26      494.63     66.95 o 
 -13  -6   4       69.53       37.68     62.07 o 
 -12  -6   4      316.06      220.09     68.03 o 
 -11  -6   4       25.97       51.50     38.22 o 
 -10  -6   4      499.09      480.29     47.97 o 
  -9  -6   4     1088.18     1138.11     70.20 o 
  -8  -6   4     2526.30     2556.37    161.00 o 
  -7  -6   4    11607.91    11348.73    648.07 o 
  -6  -6   4     8588.97     8940.77    190.55 o 
  -5  -6   4     2482.16     2360.68     76.03 o 
  -4  -6   4     7075.99     7110.71    145.82 o 
  -3  -6   4     3782.58     3527.38     80.82 o 
  -2  -6   4    12623.82    12126.45    231.36 o 
  -1  -6   4      520.57      490.71     65.59 o 
   0  -6   4     1106.62     1208.58     28.64 o 
   1  -6   4     4265.98     4356.44     89.17 o 
   2  -6   4     1758.04     1917.14     48.12 o 
   3  -6   4     1866.59     1928.01     47.09 o 
   4  -6   4     1651.39     1637.90     44.90 o 
   5  -6   4     5085.33     5076.31    102.99 o 
   6  -6   4      895.06      874.09     20.55 o 
   7  -6   4     4731.46     4633.10    112.62 o 
   8  -6   4     3600.46     3445.16     84.53 o 
   9  -6   4     2097.55     1907.10    134.30 o 
  10  -6   4     1895.52     1767.91     85.79 o 
  11  -6   4      772.02      976.54    209.25 o 
 -14  -5   4     1105.92     1260.63    103.54 o 
 -13  -5   4     1253.29     1516.49    101.37 o 
 -12  -5   4     2595.84     2699.60    108.15 o 
 -11  -5   4     4458.95     4399.32    207.08 o 
 -10  -5   4     2981.28     2909.12    140.40 o 
  -9  -5   4      934.60      946.59     54.46 o 
  -8  -5   4      311.48      296.03     35.05 o 
  -7  -5   4       17.71        1.81     22.06 o 
  -6  -5   4      555.26      479.44     50.28 o 
  -5  -5   4      825.00      771.55     30.76 o 
  -4  -5   4      105.97      160.61     28.73 o 
  -3  -5   4     1819.98     1520.19    122.78 o 
  -2  -5   4     8359.69     8284.62    172.73 o 
  -1  -5   4    13846.81    14105.35    320.92 o 
   0  -5   4    11705.26    11024.43    284.87 o 
   1  -5   4    14673.65    14329.14    232.50 o 
   2  -5   4    31016.38    30065.10   1166.58 o 
   3  -5   4     8229.01     8380.65    151.62 o 
   4  -5   4     2887.14     2600.95     53.48 o 
   5  -5   4     2404.95     2300.70     65.46 o 
   6  -5   4     1140.61     1104.47     41.88 o 
   7  -5   4      292.63      268.88     13.88 o 
   8  -5   4      905.08      813.13     27.09 o 
   9  -5   4      681.24      674.43     30.63 o 
  10  -5   4     1505.76     1574.59     76.03 o 
  11  -5   4      826.72      702.88     60.97 o 
  12  -5   4     1578.16     1625.99    128.90 o 
 -14  -4   4        0.35       43.10     48.52 o 
 -13  -4   4       81.08      105.17     56.65 o 
 -12  -4   4      164.40      119.53     37.68 o 
 -11  -4   4      261.50      275.92     77.79 o 
 -10  -4   4     2842.55     2737.55    108.96 o 
  -9  -4   4     3299.23     3557.34    114.07 o 
  -8  -4   4     4844.84     4463.71    451.42 o 
  -7  -4   4    16225.30    16417.08    373.75 o 
  -6  -4   4    22299.65    22257.33    505.44 o 
  -5  -4   4    12566.86    11598.58    767.73 o 
  -4  -4   4     7321.60     7606.52    201.56 o 
  -3  -4   4     6556.93     6206.18    499.94 o 
  -2  -4   4     4664.95     4940.17    131.59 o 
  -1  -4   4      308.30      264.68     13.13 o 
   0  -4   4      762.21      726.88     18.82 o 
   1  -4   4    10752.81    10937.80    304.11 o 
   2  -4   4    13875.76    14579.75    310.21 o 
   3  -4   4    17318.90    17535.64    321.73 o 
   4  -4   4     9431.19     9306.45    264.13 o 
   5  -4   4     6217.41     6135.10     96.74 o 
   6  -4   4     7572.79     7568.26    391.25 o 
   7  -4   4     7283.47     7276.53    119.53 o 
   8  -4   4       94.06      140.86     36.59 o 
   9  -4   4     1869.05     1937.89     50.17 o 
  10  -4   4     1816.66     1615.02     75.89 o 
  11  -4   4      185.40      117.92     45.94 o 
  12  -4   4      543.35      546.64     54.76 o 
  13  -4   4       55.33        0.00     72.91 o 
 -14  -3   4      585.29      568.65     91.88 o 
 -13  -3   4     1469.14     1578.02    115.74 o 
 -12  -3   4     2239.24     2394.95     96.76 o 
 -11  -3   4     2354.52     2477.07     88.09 o 
 -10  -3   4     1177.81     1191.51     68.30 o 
  -9  -3   4      684.18      663.70     40.52 o 
  -8  -3   4      980.22      910.43     62.34 o 
  -7  -3   4      130.10      128.87     21.33 o 
  -6  -3   4    14903.64    15271.76   1600.92 o 
  -5  -3   4    14201.62    13532.75    309.83 o 
  -4  -3   4     6168.50     5771.52    164.34 o 
  -3  -3   4     9465.03     9296.07    208.57 o 
  -2  -3   4    18326.13    18062.73    408.83 o 
  -1  -3   4     5541.01     5887.41    109.12 o 
   0  -3   4     1046.69      947.12     19.18 o 
   1  -3   4    14532.99    15145.04    338.13 o 
   2  -3   4    12074.87    11631.98    202.85 o 
   3  -3   4     2091.01     2295.75     71.56 o 
   4  -3   4     4812.78     4750.70    107.06 o 
   5  -3   4     2079.23     2214.66     33.32 o 
   6  -3   4     2055.47     2194.59     37.48 o 
   7  -3   4      740.07      857.76     21.56 o 
   8  -3   4     4072.55     4104.00     61.23 o 
   9  -3   4     1206.38     1149.63     28.68 o 
  10  -3   4     2508.93     2475.61     70.72 o 
  11  -3   4     3589.47     3516.37    113.18 o 
  12  -3   4     1320.01     1163.02     70.74 o 
  13  -3   4     1836.75     1797.44    156.39 o 
 -14  -2   4      180.45      339.62     71.01 o 
 -13  -2   4      978.64     1062.22     74.54 o 
 -12  -2   4     1556.96     1670.17     85.11 o 
 -11  -2   4     4355.91     4587.69    162.08 o 
 -10  -2   4     3350.23     3666.14    132.27 o 
  -9  -2   4     3535.01     3576.53    108.02 o 
  -8  -2   4     7221.86     7448.51    214.12 o 
  -7  -2   4     9308.03     9335.32    234.31 o 
  -6  -2   4     5728.07     5473.36    327.83 o 
  -5  -2   4      339.56      385.70     41.33 o 
  -4  -2   4      499.04      490.09     97.98 o 
  -3  -2   4        0.55       12.56      7.27 o 
  -2  -2   4      206.43      206.62      8.86 o 
  -1  -2   4     1482.72     1328.15     26.37 o 
   0  -2   4     1911.49     1961.81     37.00 o 
   1  -2   4    16635.69    16306.06    253.27 o 
   2  -2   4     6245.91     5938.83     86.09 o 
   3  -2   4    12448.61    12489.22    176.27 o 
   4  -2   4    19894.11    20002.80    258.55 o 
   5  -2   4    21044.92    21214.04    291.18 o 
   6  -2   4    29230.98    29344.91    454.27 o 
   7  -2   4      734.29      672.46     18.05 o 
   8  -2   4     1577.58     1566.88     34.65 o 
   9  -2   4        6.60        0.00     12.06 o 
  10  -2   4      510.33      453.32     20.41 o 
  11  -2   4     1414.48     1405.53     46.94 o 
  12  -2   4     2174.66     2164.88    146.77 o 
  13  -2   4      728.46      641.68     48.97 o 
  14  -2   4      287.05      215.64     44.32 o 
 -14  -1   4      216.11      203.55     68.30 o 
 -13  -1   4     1138.24     1169.83    106.79 o 
 -12  -1   4      249.27      221.71     37.13 o 
 -11  -1   4       39.71       84.02     20.70 o 
 -10  -1   4      343.08      344.16     57.05 o 
  -9  -1   4      139.92      101.96     17.88 o 
  -8  -1   4      644.80      675.50     29.45 o 
  -7  -1   4     4999.07     4901.32    110.65 o 
  -6  -1   4    13042.52    13097.97    281.41 o 
  -5  -1   4     6568.43     6428.08    146.36 o 
  -4  -1   4    11269.42    10749.74    237.62 o 
  -3  -1   4     6312.45     6080.64    135.05 o 
  -2  -1   4    13989.35    13159.79    238.03 o 
  -1  -1   4     5286.06     5428.77     90.33 o 
   0  -1   4      225.95      297.11      8.94 o 
   1  -1   4     3151.10     3184.90     49.93 o 
   2  -1   4       33.15       40.72     10.84 o 
   3  -1   4     5586.56     5554.78     76.18 o 
   4  -1   4    12373.79    12618.98    168.13 o 
   5  -1   4     9374.23     9412.83    176.59 o 
   6  -1   4    16178.40    16117.21    442.34 o 
   7  -1   4    11848.26    11836.03    613.51 o 
   8  -1   4    12871.71    12769.48    247.33 o 
   9  -1   4     3367.34     3379.11     93.92 o 
  10  -1   4     3290.10     3238.32     71.29 o 
  11  -1   4     1667.36     1645.95     52.29 o 
  12  -1   4       49.03       65.29     26.92 o 
  13  -1   4      273.50      278.50     35.70 o 
  14  -1   4      626.11      578.60    100.42 o 
 -13   0   4     1650.81     1822.50    120.07 o 
 -12   0   4     3538.36     3716.56    146.09 o 
 -11   0   4     4191.64     4509.46    112.26 o 
 -10   0   4     3362.30     3351.13    157.21 o 
  -9   0   4     1055.87     1063.53     32.61 o 
  -8   0   4     2494.08     2437.79     57.81 o 
  -7   0   4      757.83      764.58     27.02 o 
  -6   0   4      511.34      533.77     22.87 o 
  -5   0   4     3891.49     3720.70     82.80 o 
  -4   0   4     1338.63     1203.77     47.30 o 
  -3   0   4     3865.37     3880.37    166.29 o 
  -2   0   4    13273.53    12930.42    238.93 o 
  -1   0   4     4051.35     3926.82    107.60 o 
   0   0   4      560.38      536.63     10.25 o 
   1   0   4    27323.92    26576.21    451.86 o 
   2   0   4    51503.71    49710.91    819.13 o 
   3   0   4    17266.26    16495.31    253.20 o 
   4   0   4     3511.61     3586.50     47.94 o 
   5   0   4     8971.44     8704.04    116.64 o 
   6   0   4     3877.90     3871.00    158.83 o 
   7   0   4     1630.32     1826.16     55.56 o 
   8   0   4      286.72      327.52     19.26 o 
   9   0   4      777.12      779.32     39.57 o 
  10   0   4     2596.46     2576.55     57.15 o 
  11   0   4     3798.04     3669.93    245.84 o 
  12   0   4     4084.61     4016.56    128.49 o 
  13   0   4      583.79      679.18     85.65 o 
  14   0   4     3120.09     3038.53    174.79 o 
 -13   1   4      510.63      494.11     69.39 o 
 -12   1   4      248.16      361.03     51.50 o 
 -11   1   4     2287.35     2276.81    130.78 o 
 -10   1   4     1103.40     1090.91     60.71 o 
  -9   1   4      110.64      132.95     13.55 o 
  -8   1   4      652.94      656.32     22.77 o 
  -7   1   4     9597.57     9456.76    162.54 o 
  -6   1   4     8885.97     8977.68    213.04 o 
  -5   1   4    17992.89    18473.14    329.78 o 
  -4   1   4    12857.76    13115.26    220.40 o 
  -3   1   4    22455.30    22672.15    416.60 o 
  -2   1   4     2532.83     2767.63     50.31 o 
  -1   1   4     3688.52     3988.02     69.76 o 
   0   1   4      960.98      982.72     20.38 o 
   1   1   4    17095.98    16477.07    339.82 o 
   2   1   4    54104.85    52552.85    935.67 o 
   3   1   4     4858.20     4853.62     76.41 o 
   4   1   4     5555.23     5134.13     73.28 o 
   5   1   4    17824.19    17576.84    248.79 o 
   6   1   4    14175.67    13759.93    193.62 o 
   7   1   4    22818.14    22908.27    418.49 o 
   8   1   4    10011.88    10001.14    152.05 o 
   9   1   4     3407.37     3328.08    148.13 o 
  10   1   4     4378.83     4473.08    168.59 o 
  11   1   4       30.22       55.04     19.86 o 
  12   1   4      481.39      409.01     26.70 o 
  13   1   4       92.30      165.24     39.71 o 
  14   1   4        7.52        0.00     28.37 o 
  15   1   4       99.80      103.00     40.11 o 
 -13   2   4      459.44      300.59     57.73 o 
 -12   2   4     2278.79     2366.92    124.95 o 
 -11   2   4      696.56      823.21     75.35 o 
 -10   2   4      464.13      444.24     87.95 o 
  -9   2   4      358.70      391.93     66.81 o 
  -8   2   4     2289.69     2310.79    115.60 o 
  -7   2   4      649.39      638.11     27.65 o 
  -6   2   4      274.93      228.36      9.86 o 
  -5   2   4      701.43      668.72     40.79 o 
  -4   2   4     5268.72     4762.67    115.19 o 
  -3   2   4    61953.37    62413.12   1181.04 o 
  -2   2   4   106242.66   104523.41   2615.72 o 
  -1   2   4     2257.60     2159.55     38.34 o 
   0   2   4    24323.45    24758.41    459.52 o 
   1   2   4      470.83      365.88     18.97 o 
   2   2   4     5435.06     5448.97     92.15 o 
   3   2   4    27409.85    27887.96    611.31 o 
   4   2   4     2191.51     2300.88     46.89 o 
   5   2   4     1477.64     1415.01     31.73 o 
   6   2   4     4283.57     4229.24     78.06 o 
   7   2   4       44.09       26.92     11.40 o 
   8   2   4     1279.79     1290.58     26.90 o 
   9   2   4     3515.97     3624.36     73.02 o 
  10   2   4     3291.73     3214.57     72.70 o 
  11   2   4     4958.57     5206.30    128.20 o 
  12   2   4     1886.72     1736.86     54.22 o 
  13   2   4     4370.47     4267.62    145.94 o 
  14   2   4     4040.03     4268.95    210.87 o 
  15   2   4      424.85      320.65     72.64 o 
 -12   3   4     1425.81     1319.00     74.85 o 
 -11   3   4     5541.50     5701.33    213.20 o 
 -10   3   4     3296.77     3544.32    266.84 o 
  -9   3   4     3358.11     3445.65     90.75 o 
  -8   3   4     5039.83     5241.89    139.05 o 
  -7   3   4     4918.62     4886.17    100.91 o 
  -6   3   4     8753.32     8684.53    175.99 o 
  -5   3   4     7924.96     7807.90    282.16 o 
  -4   3   4       19.99        5.49     11.59 o 
  -3   3   4      255.37      252.07      9.42 o 
  -2   3   4     2217.51     2079.95     33.54 o 
  -1   3   4     2616.11     2715.31     40.16 o 
   0   3   4     3368.90     3463.60     55.83 o 
   1   3   4     9982.47    10418.14    165.39 o 
   2   3   4     3252.03     3187.34     63.60 o 
   3   3   4      596.24      654.96     33.34 o 
   4   3   4      338.19      463.11     19.24 o 
   5   3   4      988.30      804.06     49.74 o 
   6   3   4    17150.90    16900.35    533.28 o 
   7   3   4     3881.19     3537.51    108.42 o 
   8   3   4     6853.54     7142.63    497.23 o 
   9   3   4     2929.52     2734.98     56.22 o 
  10   3   4      264.35      257.71     23.39 o 
  11   3   4      256.24      225.69     28.78 o 
  12   3   4     2112.70     1986.68    313.46 o 
  13   3   4     2220.14     2324.20    105.44 o 
  14   3   4     3905.48     3870.51    161.81 o 
  15   3   4     2703.30     3339.54    186.48 o 
 -12   4   4      307.42      245.49     46.01 o 
 -11   4   4       12.42       43.07     35.31 o 
 -10   4   4       85.93      105.14     43.23 o 
  -9   4   4     1289.66     1322.61     88.22 o 
  -8   4   4       43.85       20.06     13.53 o 
  -7   4   4     1497.13     1413.10     37.25 o 
  -6   4   4     1500.85     1440.54     36.31 o 
  -5   4   4     2190.28     2111.06     47.33 o 
  -4   4   4    11214.24    11482.44    193.13 o 
  -3   4   4     8884.42     8564.92    125.90 o 
  -2   4   4    38680.48    38360.35    636.87 o 
  -1   4   4     5532.55     5423.60    103.54 o 
   0   4   4      606.85      701.09     20.73 o 
   1   4   4     1522.21     1301.67     23.86 o 
   2   4   4     2581.08     2557.63     54.31 o 
   3   4   4      696.23      664.25     25.54 o 
   4   4   4     4417.23     4551.16     96.76 o 
   5   4   4     2328.61     2037.97     86.46 o 
   6   4   4    12131.66    12524.66    355.07 o 
   7   4   4    17911.57    18374.12    425.00 o 
   8   4   4    11541.51    11949.10    479.21 o 
   9   4   4     6881.25     6891.41    223.07 o 
  10   4   4    10429.99    10737.15    216.49 o 
  11   4   4     3172.88     3605.47    231.20 o 
  12   4   4      280.67      262.10     30.36 o 
  13   4   4      730.59      813.95     50.41 o 
  14   4   4      328.12      455.63     64.51 o 
  15   4   4      812.14      722.94     71.83 o 
 -12   5   4     2759.97     2398.73    133.47 o 
 -11   5   4     3374.87     3442.61    168.17 o 
 -10   5   4     2458.60     2566.08    185.26 o 
  -9   5   4     3007.22     3047.51    187.56 o 
  -8   5   4      466.68      490.67     34.96 o 
  -7   5   4     1095.14     1116.14     31.64 o 
  -6   5   4      181.26      171.95     16.29 o 
  -5   5   4       14.19        0.00     21.55 o 
  -4   5   4      711.77      808.57     18.47 o 
  -3   5   4     2735.33     2655.97     88.09 o 
  -2   5   4     5428.80     5141.04     70.01 o 
  -1   5   4     5012.97     4685.07     70.04 o 
   0   5   4    13474.64    12964.82    213.31 o 
   1   5   4    13255.10    12758.26    209.00 o 
   2   5   4    11269.26    11579.94    209.84 o 
   3   5   4     4868.49     4490.66    102.17 o 
   4   5   4      479.65      454.81     45.67 o 
   5   5   4      418.70      313.42     62.34 o 
   6   5   4     1741.02     1541.38     66.68 o 
   7   5   4      436.90      456.71     29.95 o 
   8   5   4      198.60      178.15     19.00 o 
   9   5   4      524.88      533.54     27.99 o 
  10   5   4      769.14      891.83     29.90 o 
  11   5   4     6303.54     6371.53    132.03 o 
  12   5   4     1906.46     2103.84     71.56 o 
  13   5   4     1598.85     1700.17     72.10 o 
  14   5   4     2756.25     2946.15    136.64 o 
  15   5   4     1417.06     1463.07     90.42 o 
 -11   6   4     1338.80     1532.91    130.64 o 
 -10   6   4     3960.93     4128.47    174.29 o 
  -9   6   4     5333.29     5652.16    318.75 o 
  -8   6   4     1280.39     1377.53     50.05 o 
  -7   6   4     2375.75     2293.50     62.25 o 
  -6   6   4     1530.85     1489.69     84.29 o 
  -5   6   4      128.97      141.60     13.51 o 
  -4   6   4     3277.97     3435.46     57.11 o 
  -3   6   4     4386.82     4261.93    135.52 o 
  -2   6   4      388.38      380.54     25.48 o 
  -1   6   4     1143.19     1187.82     22.80 o 
   0   6   4      778.06      763.00     24.39 o 
   1   6   4     2513.87     2308.72     42.42 o 
   2   6   4     2357.19     2300.53     49.05 o 
   3   6   4      607.58      471.78     29.14 o 
   4   6   4     2659.46     2475.42     67.73 o 
   5   6   4     7966.55     7816.93    167.06 o 
   6   6   4    21352.75    20762.55   1699.45 o 
   7   6   4    15597.27    15453.55    672.05 o 
   8   6   4     1518.67     1397.68     62.20 o 
   9   6   4     6700.51     6987.06    295.57 o 
  10   6   4     3805.77     3898.55    107.99 o 
  11   6   4      288.82      305.79    112.75 o 
  12   6   4      214.73      192.14     40.93 o 
  13   6   4        3.63        0.00     44.45 o 
  14   6   4      977.40      964.10     67.38 o 
  15   6   4     1430.39     1241.33    106.93 o 
 -10   7   4       29.05       53.84     52.05 o 
  -9   7   4       75.48       44.50     29.68 o 
  -8   7   4        3.51       24.29     82.67 o 
  -7   7   4        1.95       33.14     17.48 o 
  -6   7   4      904.21      865.15     29.00 o 
  -5   7   4      284.05      294.75     10.41 o 
  -4   7   4       84.79       85.71     36.59 o 
  -3   7   4     7413.08     7460.49    122.98 o 
  -2   7   4     5898.00     5807.07     92.42 o 
  -1   7   4    18306.63    18202.90    248.39 o 
   0   7   4    13429.41    13182.89    227.54 o 
   1   7   4    24248.26    23094.80    364.75 o 
   2   7   4    17452.33    16967.05    306.48 o 
   3   7   4      307.63      400.28     29.00 o 
   4   7   4     2539.99     2615.24     69.06 o 
   5   7   4     2951.88     3085.40     86.18 o 
   6   7   4     1817.15     1895.52    153.28 o 
   7   7   4     2256.15     2250.88     68.58 o 
   8   7   4     7096.59     6935.31    283.92 o 
   9   7   4     5067.18     5239.06    130.48 o 
  10   7   4     3045.27     3123.06     84.25 o 
  11   7   4     4198.91     4172.36    150.12 o 
  12   7   4     1325.93     1553.53     60.70 o 
  13   7   4     3439.81     3406.55    128.02 o 
  14   7   4     2340.55     2546.82    144.25 o 
  15   7   4      253.47      307.97     51.62 o 
 -10   8   4     1940.41     1954.99    122.15 o 
  -9   8   4     1522.93     1524.62     77.25 o 
  -8   8   4     4315.57     4569.71    151.12 o 
  -7   8   4     1724.40     1809.89     75.35 o 
  -6   8   4     1916.31     1770.76    143.92 o 
  -5   8   4     1080.93     1038.46     54.48 o 
  -4   8   4     2433.08     2362.78     46.05 o 
  -3   8   4      773.57      721.36     25.21 o 
  -2   8   4       40.76       35.44     13.69 o 
  -1   8   4      636.72      642.77     18.69 o 
   0   8   4     8929.61     9116.21    145.58 o 
   1   8   4    13376.78    13299.08    219.81 o 
   2   8   4    20394.95    20387.73    359.88 o 
   3   8   4    11216.88    11334.98    278.50 o 
   4   8   4     5816.12     6024.49    129.15 o 
   5   8   4     3127.69     3321.09    174.55 o 
   6   8   4     3190.61     3012.08    104.89 o 
   7   8   4      467.07      477.34     57.73 o 
   8   8   4       60.15       46.17     44.86 o 
   9   8   4      444.06      527.51     97.98 o 
  10   8   4     1217.07     1043.82     77.25 o 
  11   8   4      522.34      582.73     50.07 o 
  12   8   4       20.36       88.43     49.40 o 
  13   8   4       22.06        0.00     29.50 o 
  14   8   4      734.50      800.07     59.35 o 
  15   8   4     2019.26     1906.95    242.31 o 
  -9   9   4      310.53      403.86     58.55 o 
  -8   9   4      423.30      385.15     49.06 o 
  -7   9   4     2039.80     1895.90    126.44 o 
  -6   9   4     2094.58     2038.32     74.81 o 
  -5   9   4      902.76      813.88     43.50 o 
  -4   9   4     3149.73     3135.64     63.87 o 
  -3   9   4     7591.64     7879.97    119.73 o 
  -2   9   4     6474.65     6834.92    111.50 o 
  -1   9   4     3731.75     3761.24     64.47 o 
   0   9   4     2925.40     2889.03     54.99 o 
   1   9   4     5716.99     5843.50    134.84 o 
   2   9   4      270.95      252.64     19.25 o 
   3   9   4      186.55      161.75     17.35 o 
   4   9   4      903.11     1009.32     29.39 o 
   5   9   4     2116.93     2094.08    289.07 o 
   6   9   4     1457.17     1254.77    128.47 o 
   7   9   4     2219.32     2046.42    136.34 o 
   8   9   4     2942.58     2990.21    105.19 o 
   9   9   4     2412.79     2472.05     95.54 o 
  10   9   4    10318.49    10145.88    350.76 o 
  11   9   4     2728.33     2986.28    144.74 o 
  12   9   4     1283.27     1258.20     66.22 o 
  13   9   4     2971.30     2849.84    145.28 o 
  14   9   4      354.53      348.39     57.86 o 
  15   9   4       11.75       42.32     43.38 o 
  -8  10   4     2151.11     2234.76    127.93 o 
  -7  10   4     1286.18     1532.75    101.91 o 
  -6  10   4      387.26      405.49     90.53 o 
  -5  10   4      228.87      222.62     26.97 o 
  -4  10   4      530.82      473.67     27.05 o 
  -3  10   4      912.48      869.99     28.04 o 
  -2  10   4     3234.79     3356.27    153.28 o 
  -1  10   4     2187.41     2326.91     57.73 o 
   0  10   4     7685.93     7644.85    132.99 o 
   1  10   4    10517.55    10839.15    238.79 o 
   2  10   4     7249.15     7594.48    199.35 o 
   3  10   4     3292.27     3091.38     82.08 o 
   4  10   4     1430.16     1384.96    107.33 o 
   5  10   4     2751.16     2742.43     69.38 o 
   6  10   4     1740.37     1611.01     54.97 o 
   7  10   4      313.79      298.15     39.44 o 
   8  10   4        2.63       38.58     30.78 o 
   9  10   4      789.40      719.94     68.78 o 
  10  10   4     1012.76     1082.04    147.18 o 
  11  10   4     1551.04     1471.81    131.46 o 
  12  10   4      755.31      686.44    192.03 o 
  13  10   4     1605.55     1887.02    183.36 o 
  14  10   4     4233.11     4077.35    211.45 o 
  -7  11   4     6196.58     5722.28    322.81 o 
  -6  11   4     3368.56     3703.50    178.14 o 
  -5  11   4     1002.17     1157.94    267.52 o 
  -4  11   4      263.30      277.47     74.13 o 
  -3  11   4      785.42      653.01     88.50 o 
  -2  11   4      576.64      485.43     23.18 o 
  -1  11   4      180.22      170.25     28.60 o 
   0  11   4      617.46      472.98     76.57 o 
   1  11   4      191.85      188.92     41.74 o 
   2  11   4     3301.59     3464.10    125.90 o 
   3  11   4       72.46       50.39     15.34 o 
   4  11   4     1114.00     1167.27     74.81 o 
   5  11   4     3901.04     3710.19     90.32 o 
   6  11   4     7997.01     7820.21    196.51 o 
   7  11   4     4036.65     3989.05    329.05 o 
   8  11   4     1983.59     1885.31     69.14 o 
   9  11   4     2620.17     2795.64    118.86 o 
  10  11   4     1977.78     1953.34    104.54 o 
  11  11   4      354.79      359.56     62.28 o 
  12  11   4      749.77      670.92    167.23 o 
  13  11   4      353.11      420.15     79.65 o 
  14  11   4      139.09      186.64    116.68 o 
  -6  12   4     1613.96     1657.30    197.73 o 
  -5  12   4     1008.27     1120.48     72.16 o 
  -4  12   4      655.20      654.17     61.39 o 
  -3  12   4     2513.30     2387.06     72.15 o 
  -2  12   4     1625.02     1602.04    130.10 o 
  -1  12   4     2282.39     2230.93    183.50 o 
   0  12   4     2906.79     2945.27     79.64 o 
   1  12   4     2219.82     2315.61     61.90 o 
   2  12   4     8133.99     8099.13    188.76 o 
   3  12   4     3295.41     3352.43     88.13 o 
   4  12   4     3813.86     3471.13    357.91 o 
   5  12   4     1189.25     1161.36     93.10 o 
   6  12   4       84.68      100.24     58.00 o 
   7  12   4      912.55     1011.82     49.45 o 
   8  12   4     2817.92     2720.00    361.17 o 
   9  12   4     1937.69     2044.20     89.28 o 
  10  12   4     3103.36     2989.03    135.33 o 
  11  12   4     2514.57     2623.10    130.51 o 
  12  12   4     1098.09     1310.10    103.78 o 
  13  12   4     1213.24     1053.37    109.60 o 
  -5  13   4      972.56      991.71    115.33 o 
  -4  13   4      953.85      965.54    181.74 o 
  -3  13   4      314.24      314.82    126.04 o 
  -2  13   4      222.39      217.10     60.98 o 
  -1  13   4       80.80       83.10     24.53 o 
   0  13   4      703.48      611.62     32.75 o 
   1  13   4     1958.54     1951.38    148.80 o 
   2  13   4     3734.76     3840.22    195.69 o 
   3  13   4     6301.14     6442.94    174.44 o 
   4  13   4     8131.19     8714.45    594.67 o 
   5  13   4     7221.78     7504.11    509.16 o 
   6  13   4     6271.99     6487.89    240.82 o 
   7  13   4      329.34      395.71     56.61 o 
   8  13   4       57.57       16.14     34.59 o 
   9  13   4      407.10      453.03     49.33 o 
  10  13   4       33.45       19.48     63.42 o 
  11  13   4       18.91       49.62     46.34 o 
  12  13   4        6.97       21.99     78.47 o 
  -3  14   4     1579.92     1448.46    217.92 o 
  -2  14   4      878.28      952.98     71.28 o 
  -1  14   4      977.03      978.60     61.20 o 
   0  14   4      911.46      909.29     52.14 o 
   1  14   4     1829.72     1736.45     67.45 o 
   2  14   4      271.54      214.93     31.85 o 
   3  14   4       25.32       86.64     34.59 o 
   4  14   4      163.02      196.26     58.27 o 
   5  14   4      460.19      456.85     38.57 o 
   6  14   4      617.65      642.66    349.10 o 
   7  14   4     1153.77     1170.80     66.38 o 
   8  14   4     2797.58     2704.60    120.17 o 
   9  14   4     2317.11     2360.18    117.69 o 
  10  14   4     2194.93     2143.35    178.35 o 
  11  14   4     1213.56     1043.77    167.23 o 
  12  14   4      362.30      486.34    223.88 o 
  -1  15   4     1031.52      979.01    123.73 o 
   0  15   4     1505.30     1525.40     90.53 o 
   1  15   4     3505.97     3806.11    141.41 o 
   2  15   4     3980.81     3900.81    148.01 o 
   3  15   4     1369.70     1465.05    151.24 o 
   4  15   4     2773.43     2854.60    105.13 o 
   5  15   4     5977.14     6113.09    208.99 o 
   6  15   4     1587.72     1696.89    209.79 o 
   7  15   4      357.29      392.84    102.73 o 
   8  15   4       92.63       94.22     79.55 o 
   9  15   4      248.59      100.55    142.30 o 
  10  15   4      278.43      330.62    192.31 o 
   1  16   4       65.26        0.00     68.17 o 
   2  16   4      775.99      713.21     48.34 o 
   3  16   4      278.76      210.26     49.73 o 
   4  16   4      158.14      201.99     44.26 o 
   5  16   4     1332.60     1286.58     77.04 o 
   6  16   4     3152.83     3180.44    136.76 o 
   7  16   4     1788.76     1638.07    226.73 o 
   8  16   4     1903.52     1767.19    109.99 o 
  -4 -14   5      553.64      434.72    102.59 o 
  -3 -14   5     1020.75      933.02     97.10 o 
  -2 -14   5     1487.19     1079.17    213.31 o 
  -8 -13   5       50.40        0.00     37.40 o 
  -7 -13   5      315.85      248.82     62.34 o 
  -6 -13   5      189.70       82.12     45.13 o 
  -5 -13   5       12.63       38.63    131.19 o 
  -4 -13   5       30.23       22.66     35.66 o 
  -3 -13   5      691.32      638.14     51.23 o 
  -2 -13   5     2206.78     2049.26    123.37 o 
  -1 -13   5     3272.16     3370.71    234.18 o 
   0 -13   5     3436.34     3508.25    223.61 o 
   1 -13   5     2320.17     2255.02    145.28 o 
   2 -13   5     2854.51     2688.57    198.95 o 
  -9 -12   5     2304.76     2224.73    132.54 o 
  -8 -12   5     2233.12     2477.07    145.01 o 
  -7 -12   5     1301.49     1238.61     70.68 o 
  -6 -12   5     1601.71     1534.69     67.71 o 
  -5 -12   5     1037.10      881.05    105.03 o 
  -4 -12   5      587.73      477.02     74.54 o 
  -3 -12   5     1230.76     1107.01    177.94 o 
  -2 -12   5      337.78      316.01     33.92 o 
  -1 -12   5       43.50      176.90     73.66 o 
   0 -12   5      681.17      652.43     63.63 o 
   1 -12   5      327.78      454.16     53.23 o 
   2 -12   5     1314.59     1362.29    198.27 o 
   3 -12   5     2517.67     2623.16    141.91 o 
   4 -12   5     1775.59     1885.38    190.00 o 
 -10 -11   5      213.34      227.95    100.69 o 
  -9 -11   5       40.91       71.15     60.12 o 
  -8 -11   5      492.40      394.54     65.32 o 
  -7 -11   5       14.71        0.00     43.10 o 
  -6 -11   5     1311.87     1209.43     59.06 o 
  -5 -11   5      782.82      843.99     92.70 o 
  -4 -11   5      959.13      855.39     43.32 o 
  -3 -11   5     1342.75     1363.64    126.04 o 
  -2 -11   5     1579.78     1548.05    107.47 o 
  -1 -11   5     5075.15     5101.65    153.53 o 
   0 -11   5     3856.00     3605.85    160.19 o 
   1 -11   5     2442.87     2455.81     93.50 o 
   2 -11   5     2824.84     2918.18    110.72 o 
   3 -11   5      184.89      150.69     96.09 o 
   4 -11   5       47.82       89.72     92.70 o 
   5 -11   5      100.50      132.27    122.24 o 
   6 -11   5      365.39      393.56    130.10 o 
 -11 -10   5      495.84      586.52     61.93 o 
 -10 -10   5     2316.93     2194.48    106.52 o 
  -9 -10   5     6067.37     5688.11    258.15 o 
  -8 -10   5     2716.50     2911.71    101.80 o 
  -7 -10   5     3674.02     3611.18    109.66 o 
  -6 -10   5     2800.97     2760.50    109.37 o 
  -5 -10   5     1990.59     1788.72     71.97 o 
  -4 -10   5      940.81      980.26     42.80 o 
  -3 -10   5     1080.68      989.01     38.05 o 
  -2 -10   5      206.61      213.30     19.92 o 
  -1 -10   5     3691.53     3513.76     88.86 o 
   0 -10   5     8508.20     8483.11    327.29 o 
   1 -10   5     4117.92     4211.61    121.16 o 
   2 -10   5     2535.32     2396.89     74.48 o 
   3 -10   5     6241.28     6396.58    188.51 o 
   4 -10   5     1559.62     1231.35     80.50 o 
   5 -10   5     1182.38      966.00     51.77 o 
   6 -10   5     1037.89     1072.25     88.63 o 
   7 -10   5      211.98      416.59    101.91 o 
 -12  -9   5      742.66      799.04     70.74 o 
 -11  -9   5      116.34      144.21    107.06 o 
 -10  -9   5      173.89      228.52    113.70 o 
  -9  -9   5     1829.77     1813.56     93.47 o 
  -8  -9   5     1937.43     2002.45     80.98 o 
  -7  -9   5     5103.94     5397.72    266.03 o 
  -6  -9   5    10721.08    10583.24    299.78 o 
  -5  -9   5     6521.80     6753.48    156.89 o 
  -4  -9   5     3335.80     3391.27     91.54 o 
  -3  -9   5     1492.00     1445.26     55.04 o 
  -2  -9   5     1849.77     1916.63     63.29 o 
  -1  -9   5      518.01      474.38     43.37 o 
   0  -9   5      394.73      385.67     18.16 o 
   1  -9   5     2378.32     2306.32     62.54 o 
   2  -9   5     1359.38     1221.20     48.40 o 
   3  -9   5       37.76        0.00     31.31 o 
   4  -9   5      126.23       59.36     29.81 o 
   5  -9   5     1873.50     1756.37     82.94 o 
   6  -9   5      741.00      685.74     46.35 o 
   7  -9   5     1722.84     1661.77    140.13 o 
   8  -9   5     1631.34     1338.76    133.82 o 
 -12  -8   5     1382.01     1358.74    107.33 o 
 -11  -8   5     2130.80     2166.19    126.04 o 
 -10  -8   5     3319.65     3424.37    158.29 o 
  -9  -8   5     5210.75     5276.13    162.34 o 
  -8  -8   5      190.51      207.07     39.29 o 
  -7  -8   5      204.25      187.89     20.33 o 
  -6  -8   5     1207.80     1259.94     48.31 o 
  -5  -8   5     2904.67     3054.14     81.35 o 
  -4  -8   5       70.88       41.74     15.52 o 
  -3  -8   5       49.92       38.11     15.54 o 
  -2  -8   5      338.16      366.48     18.76 o 
  -1  -8   5      653.83      601.14     46.89 o 
   0  -8   5     1973.90     1962.90     41.98 o 
   1  -8   5     3821.95     3860.94     68.15 o 
   2  -8   5     8543.50     8888.89    398.03 o 
   3  -8   5     6763.18     6791.98    135.62 o 
   4  -8   5     3346.02     3448.77     91.61 o 
   5  -8   5     5499.91     5785.44    142.57 o 
   6  -8   5      391.31      295.17     26.83 o 
   7  -8   5      299.98      251.61     32.64 o 
   8  -8   5     1001.97     1013.64     74.52 o 
   9  -8   5     1071.92      888.90    108.04 o 
 -13  -7   5       18.83       65.05     54.48 o 
 -12  -7   5       94.39      140.94     68.03 o 
 -11  -7   5      345.06      295.17     48.25 o 
 -10  -7   5     1277.97     1405.09    109.23 o 
  -9  -7   5     2782.94     3179.08    134.98 o 
  -8  -7   5     3647.11     3596.25    103.13 o 
  -7  -7   5     7295.11     7513.76    196.52 o 
  -6  -7   5     6538.42     6665.23    195.42 o 
  -5  -7   5     6029.51     6054.04    120.35 o 
  -4  -7   5     2534.56     2552.10     79.14 o 
  -3  -7   5     3877.09     3797.43     78.52 o 
  -2  -7   5      728.64      649.24     23.53 o 
  -1  -7   5       28.02        8.02     14.12 o 
   0  -7   5      764.12      812.75     20.64 o 
   1  -7   5      265.95      226.87      9.77 o 
   2  -7   5      146.67       97.96     17.78 o 
   3  -7   5     4167.67     4268.11    124.95 o 
   4  -7   5     7495.34     7750.51    155.85 o 
   5  -7   5     8394.34     8733.04    204.37 o 
   6  -7   5     5810.42     6089.76    253.16 o 
   7  -7   5     4120.55     4138.72    347.21 o 
   8  -7   5     1085.02      926.18    137.96 o 
   9  -7   5      958.54      898.38     81.18 o 
  10  -7   5      102.24       91.26     63.70 o 
 -13  -6   5     1407.07     1428.67    118.18 o 
 -12  -6   5      496.96      457.79     64.51 o 
 -11  -6   5     1125.38     1205.88     86.73 o 
 -10  -6   5     1716.94     1743.36     91.34 o 
  -9  -6   5       47.79       86.73     37.95 o 
  -8  -6   5      903.45     1014.02     53.33 o 
  -7  -6   5     1284.93     1284.85     61.80 o 
  -6  -6   5     5367.64     5343.35    110.23 o 
  -5  -6   5     6623.10     6550.22    128.03 o 
  -4  -6   5     6216.45     6131.27    126.77 o 
  -3  -6   5     4506.85     4472.10     93.62 o 
  -2  -6   5     9158.73     9357.60    271.18 o 
  -1  -6   5    19358.37    19597.14    536.94 o 
   0  -6   5     3229.38     2939.64     55.49 o 
   1  -6   5     4135.23     3951.80     71.61 o 
   2  -6   5     5342.34     5156.17    181.46 o 
   3  -6   5     2769.57     2824.67     60.62 o 
   4  -6   5      823.69      727.21     30.90 o 
   5  -6   5      257.01      262.95     16.96 o 
   6  -6   5      184.70      156.83     17.50 o 
   7  -6   5     2754.13     2741.55     81.20 o 
   8  -6   5     3437.04     3405.89    104.59 o 
   9  -6   5     1098.11     1008.56     79.14 o 
  10  -6   5      946.37     1064.15    228.76 o 
  11  -6   5     1723.87     1828.31    123.88 o 
 -13  -5   5      955.73     1069.00     85.11 o 
 -12  -5   5      930.62      952.99     96.49 o 
 -11  -5   5     1671.47     1822.50    102.18 o 
 -10  -5   5     1899.34     2032.83     98.66 o 
  -9  -5   5     2692.48     2603.11    127.39 o 
  -8  -5   5      840.23     1043.13     54.67 o 
  -7  -5   5     5357.32     5221.13    534.36 o 
  -6  -5   5     7959.45     7956.35    241.91 o 
  -5  -5   5     4196.49     4226.67     89.42 o 
  -4  -5   5     2408.74     2440.06     54.14 o 
  -3  -5   5       21.62       66.57     24.53 o 
  -2  -5   5     3471.84     3492.76    231.47 o 
  -1  -5   5     8401.42     8522.43    157.00 o 
   0  -5   5     2861.79     2839.43     53.23 o 
   1  -5   5     8609.77     9017.97    170.07 o 
   2  -5   5     8292.48     8204.31    270.23 o 
   3  -5   5    19578.04    19656.88    326.43 o 
   4  -5   5     9695.65     9675.45    362.93 o 
   5  -5   5     6582.20     6770.55    119.09 o 
   6  -5   5     8707.99     8937.85    178.08 o 
   7  -5   5      858.53      803.13     20.46 o 
   8  -5   5      662.80      565.12     87.14 o 
   9  -5   5      612.45      600.79     25.75 o 
  10  -5   5       47.26       95.97     27.89 o 
  11  -5   5        1.98       11.42     29.68 o 
  12  -5   5      358.60      377.25     92.83 o 
 -13  -4   5      396.70      335.82     59.09 o 
 -12  -4   5      121.88      138.50     49.06 o 
 -11  -4   5      446.96      412.26     48.52 o 
 -10  -4   5      385.53      371.06     60.17 o 
  -9  -4   5      373.96      284.86    152.19 o 
  -8  -4   5       55.04       48.92     28.46 o 
  -7  -4   5     1192.66     1265.49     44.20 o 
  -6  -4   5    17999.27    17973.85    582.34 o 
  -5  -4   5    26637.38    26030.67   1316.73 o 
  -4  -4   5    19414.49    18719.39    362.71 o 
  -3  -4   5    13874.79    13605.66    340.30 o 
  -2  -4   5    13050.27    12871.14    307.09 o 
  -1  -4   5     7974.24     8287.67    134.81 o 
   0  -4   5     5221.71     5485.81     94.14 o 
   1  -4   5     2304.61     2279.04     40.39 o 
   2  -4   5     2581.26     2609.75     53.11 o 
   3  -4   5        5.57        0.00     13.55 o 
   4  -4   5     1034.42     1027.46     29.16 o 
   5  -4   5      597.73      587.29     48.25 o 
   6  -4   5     1136.49     1120.48     29.41 o 
   7  -4   5     9185.71     9197.94    146.41 o 
   8  -4   5     2045.27     2001.10     41.98 o 
   9  -4   5     3900.05     3680.58     84.84 o 
  10  -4   5     3802.15     3631.85    129.90 o 
  11  -4   5     1194.19     1300.78    321.19 o 
  12  -4   5     1293.90     1146.37     90.55 o 
 -13  -3   5     1547.94     1573.68     90.80 o 
 -12  -3   5     3125.61     3405.94    127.66 o 
 -11  -3   5     2901.98     2988.26    136.61 o 
 -10  -3   5     3749.06     3729.30    133.62 o 
  -9  -3   5     2115.85     2322.84    284.87 o 
  -8  -3   5     1010.73     1002.19     61.53 o 
  -7  -3   5     4681.29     4843.36    134.71 o 
  -6  -3   5     2111.25     2261.84    102.45 o 
  -5  -3   5       22.29       51.74     19.35 o 
  -4  -3   5     3889.55     3892.93    100.96 o 
  -3  -3   5     4797.35     4826.66    110.91 o 
  -2  -3   5     5053.46     4766.10     93.85 o 
  -1  -3   5    25692.57    25432.56    447.49 o 
   0  -3   5    21853.25    22271.16    382.25 o 
   1  -3   5     7379.82     7446.79    131.27 o 
   2  -3   5    16676.06    15883.61    243.80 o 
   3  -3   5     8648.69     9358.16    160.67 o 
   4  -3   5     8725.72     8815.69    131.32 o 
   5  -3   5    12614.42    12471.91    165.49 o 
   6  -3   5     1762.40     1679.89     31.54 o 
   7  -3   5     1313.03     1263.01     25.83 o 
   8  -3   5      153.52      200.08     11.63 o 
   9  -3   5      117.50      149.88     13.89 o 
  10  -3   5       64.42       67.14     12.46 o 
  11  -3   5     1305.15     1288.31     53.75 o 
  12  -3   5     2370.51     2496.67    202.33 o 
  13  -3   5     1079.06     1027.30     84.80 o 
 -13  -2   5      169.32      162.63     59.63 o 
 -12  -2   5      125.07      178.89     37.68 o 
 -11  -2   5      557.22      658.64     69.39 o 
 -10  -2   5     2667.18     2748.39    114.65 o 
  -9  -2   5      703.62      771.02    111.81 o 
  -8  -2   5     2183.59     2285.95     96.63 o 
  -7  -2   5    10306.09    10069.65    246.76 o 
  -6  -2   5    17978.62    17702.94    396.41 o 
  -5  -2   5    20604.49    20654.86    448.14 o 
  -4  -2   5     4468.17     4261.94    115.46 o 
  -3  -2   5     4437.64     4622.90    120.34 o 
  -2  -2   5     2348.48     2144.29     39.18 o 
  -1  -2   5      107.45      117.57     16.13 o 
   0  -2   5     5721.72     6176.06    102.25 o 
   1  -2   5      494.21      555.70     13.60 o 
   2  -2   5       35.97       44.09      4.61 o 
   3  -2   5     4156.57     4146.80     66.81 o 
   4  -2   5    12202.97    12346.77    149.71 o 
   5  -2   5     1939.74     2069.61     62.07 o 
   6  -2   5     5303.27     5081.46     81.97 o 
   7  -2   5    10881.39    10561.44    158.39 o 
   8  -2   5     5908.32     5981.31     84.90 o 
   9  -2   5     8683.02     8676.15    154.14 o 
  10  -2   5     4518.47     4522.30     91.48 o 
  11  -2   5     1309.62     1204.55     48.79 o 
  12  -2   5      209.51      191.97     74.67 o 
  13  -2   5      476.31      405.76     74.00 o 
 -13  -1   5     1699.87     1544.95    110.59 o 
 -12  -1   5     2477.72     2920.23    134.98 o 
 -11  -1   5     4253.28     4406.09    131.19 o 
 -10  -1   5     2710.44     2650.56    100.56 o 
  -9  -1   5      503.72      467.59     24.88 o 
  -8  -1   5       18.88       37.91     19.57 o 
  -7  -1   5        7.00       40.29     14.58 o 
  -6  -1   5     2913.90     2736.25    289.61 o 
  -5  -1   5     9345.90     9439.00    218.42 o 
  -4  -1   5     7005.76     6983.85    192.71 o 
  -3  -1   5    18548.64    18408.84    315.50 o 
  -2  -1   5     6915.54     6639.37    110.90 o 
  -1  -1   5    19370.08    18876.88    307.36 o 
   0  -1   5     2667.30     2575.76     36.85 o 
   1  -1   5    13221.34    12641.10    194.42 o 
   2  -1   5     3918.89     3864.82     57.36 o 
   3  -1   5     8893.13     8745.80    121.59 o 
   4  -1   5     3037.54     2877.43     41.35 o 
   5  -1   5      618.79      626.93     14.37 o 
   6  -1   5     1642.44     1575.42     28.78 o 
   7  -1   5     1520.94     1671.93     31.54 o 
   8  -1   5     3004.85     3024.77     50.51 o 
   9  -1   5     3544.79     3706.92     63.93 o 
  10  -1   5     6186.43     6247.66    214.80 o 
  11  -1   5    10642.99    10840.36    737.65 o 
  12  -1   5     1993.70     2110.50     75.21 o 
  13  -1   5     1174.49     1206.05     70.06 o 
  14  -1   5      931.89      838.69     90.66 o 
 -13   0   5     1404.65     1187.72     93.24 o 
 -12   0   5     1587.09     1691.59    107.06 o 
 -11   0   5     4796.66     4848.15    126.67 o 
 -10   0   5     6096.73     5891.28    149.33 o 
  -9   0   5     3169.12     3179.40     76.68 o 
  -8   0   5     2163.00     2255.02     50.57 o 
  -7   0   5     3144.24     3143.82     66.99 o 
  -6   0   5     6382.79     6668.66    152.60 o 
  -5   0   5       78.27       74.71     10.97 o 
  -4   0   5       69.34       70.57     10.93 o 
  -3   0   5     3353.54     3186.09     59.26 o 
  -2   0   5     8344.91     8083.55    147.88 o 
  -1   0   5       43.26       40.99      6.64 o 
   0   0   5     8439.06     8029.99    135.39 o 
   1   0   5    18142.84    17700.00    312.97 o 
   2   0   5    12611.87    12453.59    209.36 o 
   3   0   5    28356.44    28551.02    429.10 o 
   4   0   5    39670.86    40441.22    588.57 o 
   5   0   5     7271.69     7238.50    103.27 o 
   6   0   5    22612.48    22642.26    296.59 o 
   7   0   5     5397.06     5298.24     94.59 o 
   8   0   5     4307.68     4347.80     72.10 o 
   9   0   5     1297.43     1319.78     35.78 o 
  10   0   5       48.18       57.60     15.54 o 
  11   0   5      208.94      207.76     19.77 o 
  12   0   5     1492.65     1492.24    153.28 o 
  13   0   5      316.21      242.83     23.70 o 
  14   0   5      398.80      329.69     56.24 o 
 -13   1   5       75.21       45.81     59.09 o 
 -12   1   5       50.09       37.68     37.68 o 
 -11   1   5      558.06      507.32     66.13 o 
 -10   1   5      433.41      463.62     23.39 o 
  -9   1   5     2117.88     2161.62     65.46 o 
  -8   1   5      158.67      171.76     21.41 o 
  -7   1   5     1896.32     1916.46     50.39 o 
  -6   1   5     5678.69     5659.47    113.97 o 
  -5   1   5    18566.13    18954.37    473.79 o 
  -4   1   5     8918.15     8710.79    160.50 o 
  -3   1   5    64725.16    64919.08   1319.08 o 
  -2   1   5    74752.53    74126.35   1390.47 o 
  -1   1   5    23026.52    22671.03    408.30 o 
   0   1   5      419.30      315.74     10.16 o 
   1   1   5    17353.12    16658.90    313.14 o 
   2   1   5     2110.55     2171.98     37.30 o 
   3   1   5     2206.58     2244.28     98.52 o 
   4   1   5       13.22       19.57      9.49 o 
   5   1   5     3888.85     3770.95     58.74 o 
   6   1   5     1043.93      934.48     21.26 o 
   7   1   5    13040.62    13146.07    197.12 o 
   8   1   5     1031.64      973.56     25.00 o 
   9   1   5     4920.89     5094.42    160.46 o 
  10   1   5     5904.85     5892.34    184.58 o 
  11   1   5     3570.13     3450.83     95.47 o 
  12   1   5     2609.01     2797.46    225.78 o 
  13   1   5     1826.06     1953.80     87.01 o 
  14   1   5     1000.60      893.23     44.85 o 
  15   1   5       18.27       71.40     37.69 o 
 -13   2   5      710.44      588.71     63.15 o 
 -12   2   5     2727.26     2875.51    161.81 o 
 -11   2   5     4446.25     4538.98    348.56 o 
 -10   2   5     2107.11     2086.85     96.09 o 
  -9   2   5     2563.99     2581.75     91.05 o 
  -8   2   5      100.22      101.39     20.33 o 
  -7   2   5     4716.95     4595.05     87.63 o 
  -6   2   5     1539.19     1551.29     38.44 o 
  -5   2   5     4231.57     4138.25     80.31 o 
  -4   2   5     1019.79     1034.44     27.33 o 
  -3   2   5     5083.99     5337.24     88.57 o 
  -2   2   5    37777.20    39062.35    738.36 o 
  -1   2   5      801.89      926.55     30.09 o 
   0   2   5    17205.15    16697.13    294.96 o 
   1   2   5    21762.93    21414.88    414.70 o 
   2   2   5    31081.07    31315.38    559.78 o 
   3   2   5   108557.88   109375.98   2306.38 o 
   4   2   5     3939.35     4307.29     78.37 o 
   5   2   5     7425.83     6935.57    119.43 o 
   6   2   5     1074.62      998.89     24.42 o 
   7   2   5      239.36      229.45     10.46 o 
   8   2   5     2963.89     3136.40    125.36 o 
   9   2   5     1021.49     1062.80     37.27 o 
  10   2   5       18.43       25.30     14.16 o 
  11   2   5     3468.70     3377.22     81.58 o 
  12   2   5     3444.00     3457.25    110.59 o 
  13   2   5     4190.89     4523.47    134.44 o 
  14   2   5     1934.97     1990.12    107.06 o 
  15   2   5     1223.55     1073.84    138.23 o 
 -12   3   5       28.65       10.84     45.81 o 
 -11   3   5      348.54      352.56     40.73 o 
 -10   3   5     1578.07     1605.24     82.12 o 
  -9   3   5     4136.37     4005.68    171.71 o 
  -8   3   5     1779.61     1794.63     53.80 o 
  -7   3   5     1836.94     1831.28     54.42 o 
  -6   3   5     5396.83     5149.92    146.36 o 
  -5   3   5    16797.64    16903.71    305.13 o 
  -4   3   5     5153.32     5307.71     96.47 o 
  -3   3   5    25709.60    24506.80    561.87 o 
  -2   3   5     3203.36     3058.54     46.70 o 
  -1   3   5     1420.30     1162.85     20.12 o 
   0   3   5      354.36      392.75     15.45 o 
   1   3   5    17382.63    16533.34    279.73 o 
   2   3   5     7758.58     8135.60    139.43 o 
   3   3   5    29827.79    30346.18    828.31 o 
   4   3   5    31919.40    32941.61   1211.84 o 
   5   3   5     4287.65     4157.17    137.69 o 
   6   3   5     4260.04     4107.26    182.95 o 
   7   3   5    11869.16    11748.95    199.52 o 
   8   3   5     4309.58     4325.97     74.94 o 
   9   3   5    11474.07    11683.54    194.62 o 
  10   3   5     5992.06     6174.84    110.86 o 
  11   3   5     1033.38      936.39     53.40 o 
  12   3   5     1150.61     1190.48     44.72 o 
  13   3   5       93.82      105.11     27.50 o 
  14   3   5        6.39       80.14    100.42 o 
  15   3   5      951.03      743.39     67.68 o 
 -12   4   5     1836.39     1871.83    130.64 o 
 -11   4   5     3112.01     3152.99    230.52 o 
 -10   4   5      967.10     1061.44    125.90 o 
  -9   4   5      387.60      270.77     24.01 o 
  -8   4   5       78.89       49.20     51.36 o 
  -7   4   5     3909.12     3856.08     86.49 o 
  -6   4   5      497.86      462.96     19.80 o 
  -5   4   5     5571.28     5572.26    186.89 o 
  -4   4   5     9722.23     9780.39    163.78 o 
  -3   4   5    13602.08    13422.69    200.28 o 
  -2   4   5    13049.10    13196.19    186.10 o 
  -1   4   5     6285.15     5897.20     84.21 o 
   0   4   5    20869.13    20805.34    286.16 o 
   1   4   5    15350.64    14919.89    219.11 o 
   2   4   5    25506.43    25568.39    423.33 o 
   3   4   5    16393.84    16212.92    465.25 o 
   4   4   5     1358.99     1352.93     35.17 o 
   5   4   5      281.58      289.03     33.75 o 
   6   4   5      783.94      779.85     25.14 o 
   7   4   5      269.09      305.87     19.18 o 
   8   4   5     1149.72     1206.84     72.37 o 
   9   4   5      444.75      490.95     25.46 o 
  10   4   5     1529.61     1456.23     39.01 o 
  11   4   5    11009.59    10956.30    237.68 o 
  12   4   5     5248.53     5146.85    137.27 o 
  13   4   5     5470.73     5403.81    206.54 o 
  14   4   5     2309.31     2465.76    141.32 o 
  15   4   5     1203.26     1144.16    119.80 o 
 -11   5   5     2638.46     2938.74    259.39 o 
 -10   5   5     4463.32     4057.18    366.45 o 
  -9   5   5     3624.52     3579.23    126.42 o 
  -8   5   5     4975.57     5050.20    140.91 o 
  -7   5   5     6152.56     6092.40    136.51 o 
  -6   5   5     3109.52     2863.68     66.61 o 
  -5   5   5       71.54       94.00     13.09 o 
  -4   5   5      363.52      364.23     12.30 o 
  -3   5   5    10002.32    10412.17    188.29 o 
  -2   5   5     1788.95     1860.51     31.72 o 
  -1   5   5      354.04      353.42     15.59 o 
   0   5   5      204.62      164.17      9.35 o 
   1   5   5      265.38      325.19     21.68 o 
   2   5   5     8031.87     7934.18    130.61 o 
   3   5   5    22962.02    21763.13    376.00 o 
   4   5   5     3203.62     2932.62    107.20 o 
   5   5   5    34520.27    33798.68    724.77 o 
   6   5   5    20532.45    20721.94    933.75 o 
   7   5   5     6915.35     6866.95    258.44 o 
   8   5   5     4827.92     4722.66    111.26 o 
   9   5   5      958.61     1023.37     41.16 o 
  10   5   5     1783.78     1878.52     58.64 o 
  11   5   5       16.61       30.09     32.53 o 
  12   5   5     1128.41     1149.50     71.56 o 
  13   5   5      233.27      273.78     47.30 o 
  14   5   5     2030.67     2067.57    106.59 o 
  15   5   5     2966.65     2848.92    189.72 o 
 -11   6   5      797.43      728.27    154.90 o 
 -10   6   5       50.53        0.00     73.18 o 
  -9   6   5       67.89       74.67     63.29 o 
  -8   6   5      437.97      379.54     27.89 o 
  -7   6   5     2058.30     1913.83     77.52 o 
  -6   6   5     3481.81     3566.11     87.55 o 
  -5   6   5      836.87      860.84     28.07 o 
  -4   6   5     4524.07     4575.01    109.37 o 
  -3   6   5     9384.91     9656.21    155.46 o 
  -2   6   5    18671.44    18509.22    245.29 o 
  -1   6   5    11842.73    11838.40    254.51 o 
   0   6   5     8768.34     8524.15    125.63 o 
   1   6   5     5636.92     5131.81     89.31 o 
   2   6   5      272.51      188.42     10.63 o 
   3   6   5      428.00      353.90     21.66 o 
   4   6   5    10283.08    10422.28    252.63 o 
   5   6   5     7344.85     7865.63    286.09 o 
   6   6   5    10602.11    11176.45    708.92 o 
   7   6   5     9197.38     8656.93    663.65 o 
   8   6   5     6441.81     6593.61    160.02 o 
   9   6   5     4783.87     4775.93    230.25 o 
  10   6   5     2880.73     3008.35     88.51 o 
  11   6   5     4038.02     4107.35    110.57 o 
  12   6   5     1661.22     1742.12     72.24 o 
  13   6   5     2685.13     2734.21     97.70 o 
  14   6   5      704.87      707.59     54.62 o 
  15   6   5      835.29      725.55     83.62 o 
 -10   7   5     3150.23     3510.02    185.12 o 
  -9   7   5     2862.56     2948.42    158.29 o 
  -8   7   5     2034.50     1906.10    113.30 o 
  -7   7   5     2552.22     2512.84     79.07 o 
  -6   7   5      311.79      346.65     71.28 o 
  -5   7   5      182.80      150.92     31.17 o 
  -4   7   5      467.80      438.05     17.26 o 
  -3   7   5       34.03       11.09     22.90 o 
  -2   7   5      701.36      717.47     26.43 o 
  -1   7   5     8198.74     7880.45    117.11 o 
   0   7   5     6009.56     5849.76     91.72 o 
   1   7   5     4391.19     4235.95     73.25 o 
   2   7   5    17199.66    17802.11    661.08 o 
   3   7   5    11451.17    11277.38    199.19 o 
   4   7   5     7591.33     6996.94    154.25 o 
   5   7   5     7050.79     6843.72    146.97 o 
   6   7   5     1473.84     1252.18    132.81 o 
   7   7   5     1171.09     1166.66    126.17 o 
   8   7   5       37.92       64.14     36.44 o 
   9   7   5      114.10       86.39     39.17 o 
  10   7   5     1359.54     1398.34     78.06 o 
  11   7   5      639.40      608.61     43.16 o 
  12   7   5     1117.87      950.89     60.31 o 
  13   7   5      784.72      802.74     43.64 o 
  14   7   5     3109.41     3196.37    172.47 o 
  15   7   5     3507.84     3439.71    203.30 o 
 -10   8   5     1040.68      911.79     81.86 o 
  -9   8   5      687.48      755.67     74.54 o 
  -8   8   5     1174.52     1096.10    185.39 o 
  -7   8   5     2555.42     2577.26    177.26 o 
  -6   8   5     5403.85     5698.16    167.14 o 
  -5   8   5     2538.62     2629.11     51.31 o 
  -4   8   5     3163.33     3108.48     61.12 o 
  -3   8   5    11378.36    11417.84    316.17 o 
  -2   8   5     6225.67     6165.06    188.10 o 
  -1   8   5     1176.14     1164.57     28.32 o 
   0   8   5     1111.43     1054.01     57.19 o 
   1   8   5    11668.89    12402.98    191.59 o 
   2   8   5      869.57      958.09     40.11 o 
   3   8   5     2086.49     1966.82    109.37 o 
   4   8   5     7003.18     7020.78    132.51 o 
   5   8   5    14245.22    14723.99    321.23 o 
   6   8   5    13063.96    12790.24    520.68 o 
   7   8   5     5818.84     5784.19    184.85 o 
   8   8   5     1565.63     1394.80    117.50 o 
   9   8   5     2824.78     3038.30    116.39 o 
  10   8   5     1396.41     1461.79    149.07 o 
  11   8   5     2981.34     2813.12    149.62 o 
  12   8   5       22.05      101.98     48.78 o 
  13   8   5      584.88      643.47     45.85 o 
  14   8   5      414.38      347.86     53.75 o 
  15   8   5      416.60      325.82     83.75 o 
  -9   9   5      553.50      586.00     90.80 o 
  -8   9   5     1045.85     1213.19     90.80 o 
  -7   9   5      776.55      730.53     81.58 o 
  -6   9   5       18.28        0.00     22.45 o 
  -5   9   5      505.41      464.28     20.70 o 
  -4   9   5      682.01      733.23     39.57 o 
  -3   9   5     4900.69     5116.43     81.51 o 
  -2   9   5    11167.27    11513.41    157.92 o 
  -1   9   5     7037.61     7025.44    148.13 o 
   0   9   5     4133.89     3877.23     74.67 o 
   1   9   5    11947.58    11400.83    175.65 o 
   2   9   5    12684.37    12842.06    226.59 o 
   3   9   5      168.33      152.74     16.99 o 
   4   9   5     2061.41     2058.49     77.65 o 
   5   9   5      953.35      961.30    100.83 o 
   6   9   5      282.61      336.20    119.26 o 
   7   9   5     1260.83     1254.13     88.22 o 
   8   9   5     1806.35     1641.21    258.17 o 
   9   9   5      346.86      413.72     87.14 o 
  10   9   5     3532.33     3382.01    295.30 o 
  11   9   5     3668.15     3724.37    134.29 o 
  12   9   5     1057.44     1167.15     72.72 o 
  13   9   5     1498.03     1395.87     65.38 o 
  14   9   5     2330.70     2615.36    137.77 o 
  15   9   5     2466.55     2207.32    330.94 o 
  -8  10   5     3436.88     3553.39    211.14 o 
  -7  10   5     4041.05     4060.78    192.44 o 
  -6  10   5     5208.89     4827.96    171.88 o 
  -5  10   5     1330.95     1391.43    130.24 o 
  -4  10   5      189.98      158.58     27.65 o 
  -3  10   5     1075.86     1069.00     32.41 o 
  -2  10   5      559.61      524.86     20.99 o 
  -1  10   5       60.04       30.50     26.97 o 
   0  10   5      272.74      262.81     35.24 o 
   1  10   5      415.66      440.99     55.70 o 
   2  10   5     1951.33     1901.68     50.01 o 
   3  10   5     5527.93     5736.52    113.56 o 
   4  10   5      185.48      200.80     22.83 o 
   5  10   5     3460.85     3605.50    144.87 o 
   6  10   5     4710.16     4693.93    119.84 o 
   7  10   5     4399.85     4249.37    131.51 o 
   8  10   5     5135.54     4759.55    150.00 o 
   9  10   5     6589.14     6775.06    218.03 o 
  10  10   5     1236.46     1468.40    108.52 o 
  11  10   5      137.48      163.94     49.74 o 
  12  10   5       58.28       94.86     42.26 o 
  13  10   5        9.90        0.00     58.18 o 
  14  10   5      673.70      534.15     64.11 o 
  -7  11   5      951.22      796.33     67.49 o 
  -6  11   5     1359.66     1412.95     94.05 o 
  -5  11   5     3072.01     2969.08    140.85 o 
  -4  11   5     3205.15     3195.76    199.22 o 
  -3  11   5     2168.87     2337.45     82.94 o 
  -2  11   5     1687.31     1746.00     50.01 o 
  -1  11   5     2817.81     2887.07     67.08 o 
   0  11   5     1104.75     1196.61    124.41 o 
   1  11   5     5662.92     5496.47    123.87 o 
   2  11   5     3035.70     3049.17    100.42 o 
   3  11   5     2863.32     3013.11     74.74 o 
   4  11   5      444.42      462.65     26.78 o 
   5  11   5       21.66       35.86     35.10 o 
   6  11   5      660.78      620.39     33.37 o 
   7  11   5     6193.08     6378.77    164.76 o 
   8  11   5     3914.32     3882.77    166.63 o 
   9  11   5     5079.71     5081.48    247.64 o 
  10  11   5     3472.07     3667.85    290.42 o 
  11  11   5     3021.49     2972.80    187.48 o 
  12  11   5     1538.86     1730.35    112.48 o 
  13  11   5      384.63      501.16     81.06 o 
  14  11   5      242.49      281.27    288.12 o 
  -6  12   5      584.35      505.77     68.03 o 
  -5  12   5        7.09       37.43     33.61 o 
  -4  12   5       32.42       35.88     36.15 o 
  -3  12   5      521.47      460.79     25.96 o 
  -2  12   5     1156.18     1215.64     46.16 o 
  -1  12   5     1995.75     2056.66    100.96 o 
   0  12   5     1284.18     1258.14     49.69 o 
   1  12   5     2662.69     2643.24     68.13 o 
   2  12   5     4500.97     4618.48    119.76 o 
   3  12   5     2059.47     2220.45     57.14 o 
   4  12   5     2846.33     3076.30    137.96 o 
   5  12   5     6208.42     6074.10    186.75 o 
   6  12   5     4482.24     4497.62    317.66 o 
   7  12   5     1446.10     1252.90    127.12 o 
   8  12   5       27.68       27.23     82.80 o 
   9  12   5      180.13      316.03     60.67 o 
  10  12   5      128.87      203.22    322.14 o 
  11  12   5     2198.74     2193.20    175.23 o 
  12  12   5      632.69      736.43    135.93 o 
  13  12   5      117.56      147.65    175.23 o 
  -5  13   5     1650.41     1598.18    176.31 o 
  -4  13   5      507.15      557.12     81.18 o 
  -3  13   5     1400.20     1318.60     59.20 o 
  -2  13   5     1015.68     1022.44     86.73 o 
  -1  13   5      419.79      372.58     28.87 o 
   0  13   5      778.15      678.89     39.71 o 
   1  13   5      864.34      895.57     45.25 o 
   2  13   5        7.96       25.01     24.13 o 
   3  13   5       23.50       14.95     23.09 o 
   4  13   5      412.53      405.32     34.83 o 
   5  13   5     1754.63     1853.01    164.66 o 
   6  13   5     3141.93     3252.17     96.99 o 
   7  13   5     5143.07     5507.92    312.92 o 
   8  13   5     3107.54     3229.68    112.07 o 
   9  13   5     3595.87     3856.15    495.33 o 
  10  13   5     1740.39     1807.40     98.04 o 
  11  13   5      593.19      600.81     79.96 o 
  12  13   5      180.81       24.84     67.63 o 
  13  13   5       46.32      207.23    115.74 o 
  -3  14   5      203.44      204.75     33.56 o 
  -2  14   5     1296.76     1343.95     76.10 o 
  -1  14   5     2451.65     2632.02    110.10 o 
   0  14   5     1605.21     1737.46     93.81 o 
   1  14   5     6476.62     6779.49    187.63 o 
   2  14   5     5424.79     5275.47    163.03 o 
   3  14   5      946.13      940.64     56.78 o 
   4  14   5     1953.84     1952.62     81.51 o 
   5  14   5     1385.81     1452.83     59.11 o 
   6  14   5        8.32        0.00     95.81 o 
   7  14   5      699.16      802.13    229.30 o 
   8  14   5     1298.26     1379.13     82.24 o 
   9  14   5     1108.41     1048.71    130.10 o 
  10  14   5     1980.58     2070.18    108.20 o 
  11  14   5     1851.16     1971.78    276.33 o 
  12  14   5      887.92      802.19     84.37 o 
  -2  15   5        4.29       36.25     51.98 o 
  -1  15   5      200.79      175.32     33.84 o 
   0  15   5      614.14      454.07    110.31 o 
   1  15   5      727.51      717.15     67.35 o 
   2  15   5     1966.59     1927.56    169.27 o 
   3  15   5     2351.96     2313.83    235.40 o 
   4  15   5      989.35     1018.46     54.09 o 
   5  15   5     1979.81     1863.52    109.62 o 
   6  15   5     1559.53     1427.25     93.65 o 
   7  15   5      528.84      486.92    187.70 o 
   8  15   5     1070.39     1204.62     94.70 o 
   9  15   5      720.45      813.63    137.15 o 
  10  15   5      717.33      748.82    110.22 o 
   1  16   5     1126.86     1117.62     61.51 o 
   2  16   5      355.42      321.65     39.14 o 
   3  16   5      186.60      146.48     47.07 o 
   4  16   5      116.09      116.21     40.13 o 
   5  16   5      360.53      339.57     72.91 o 
   6  16   5       24.93        6.87     48.65 o 
   7  16   5      181.66      113.27     80.36 o 
   8  16   5      205.39      327.51    233.37 o 
   9  16   5     1596.45     1682.90    455.90 o 
  -6 -13   6      475.72      480.54     51.77 o 
  -5 -13   6       25.27       29.36    116.82 o 
  -4 -13   6       21.50       39.05     43.50 o 
  -3 -13   6        1.36       22.66     50.71 o 
  -2 -13   6       16.94      330.36    104.29 o 
  -1 -13   6      149.41      124.94     89.04 o 
   0 -13   6      978.30      944.64    266.98 o 
   1 -13   6      454.26      432.90     93.69 o 
  -8 -12   6      612.56      531.79     57.73 o 
  -7 -12   6      794.87      908.54     72.10 o 
  -6 -12   6      316.21      385.24     44.11 o 
  -5 -12   6     1236.18     1209.20     64.97 o 
  -4 -12   6     1087.17     1151.42    117.77 o 
  -3 -12   6     1287.93     1203.42     63.20 o 
  -2 -12   6     3170.80     3089.74    126.31 o 
  -1 -12   6     2954.88     3136.93    158.26 o 
   0 -12   6     2141.91     1936.21     97.01 o 
   1 -12   6      681.84      720.97    101.10 o 
   2 -12   6      394.62      210.42     50.99 o 
   3 -12   6       42.04      162.63     62.34 o 
   4 -12   6     1223.41     1069.00    180.52 o 
 -10 -11   6     1719.08     1548.45    188.38 o 
  -9 -11   6     2553.29     2382.11    150.09 o 
  -8 -11   6     1156.30     1171.60     77.97 o 
  -7 -11   6      772.20      785.07     68.17 o 
  -6 -11   6      555.20      597.35     75.08 o 
  -5 -11   6      126.16       95.35     89.31 o 
  -4 -11   6      436.43      421.43     48.11 o 
  -3 -11   6      740.57      732.93     42.88 o 
  -2 -11   6     1052.00     1082.04     49.66 o 
  -1 -11   6     4458.17     4237.25    171.98 o 
   0 -11   6     7178.29     7068.91    280.67 o 
   1 -11   6     3858.28     3538.15    199.49 o 
   2 -11   6     3233.20     3209.48    125.91 o 
   3 -11   6     1688.92     1691.32     90.66 o 
   4 -11   6      850.38      889.84    117.90 o 
   5 -11   6       63.06        0.00     95.14 o 
 -11 -10   6      208.25      171.92     54.09 o 
 -10 -10   6      604.10      596.47     71.71 o 
  -9 -10   6     1576.68     1512.76    101.64 o 
  -8 -10   6     2796.22     2812.07    134.61 o 
  -7 -10   6     3617.96     3390.00    185.67 o 
  -6 -10   6     6681.32     6841.16    206.84 o 
  -5 -10   6     4148.54     3985.99    188.38 o 
  -4 -10   6      976.76     1002.46     44.94 o 
  -3 -10   6     1212.33     1233.20    483.27 o 
  -2 -10   6     1697.05     1556.40     77.38 o 
  -1 -10   6      479.82      471.89     26.20 o 
   0 -10   6      136.32      110.73     11.95 o 
   1 -10   6      356.21      374.69     37.16 o 
   2 -10   6       92.69      110.38     34.02 o 
   3 -10   6      497.06      449.30     39.79 o 
   4 -10   6     1114.04     1065.47     61.26 o 
   5 -10   6      916.05      924.53    101.37 o 
   6 -10   6     1429.42     1594.55    137.15 o 
   7 -10   6     2295.63     2471.92    253.70 o 
 -11  -9   6     1128.32     1254.06     87.82 o 
 -10  -9   6     2078.42     1990.03     94.55 o 
  -9  -9   6     1150.89     1132.34    120.61 o 
  -8  -9   6      190.40      255.75     57.05 o 
  -7  -9   6       27.18       35.22     22.88 o 
  -6  -9   6      476.35      550.67     36.13 o 
  -5  -9   6      239.83      240.24     26.20 o 
  -4  -9   6      505.85      557.30     55.56 o 
  -3  -9   6      492.01      489.16     28.47 o 
  -2  -9   6     3298.44     3457.89     82.46 o 
  -1  -9   6    10897.58    10982.14    192.45 o 
   0  -9   6     7639.30     7563.64    160.03 o 
   1  -9   6     4617.50     4558.58    124.74 o 
   2  -9   6     5938.03     5654.75    465.25 o 
   3  -9   6     2089.77     1909.05    133.22 o 
   4  -9   6      682.76      586.00     42.82 o 
   5  -9   6       50.65       15.99     24.12 o 
   6  -9   6        0.87        0.00     43.37 o 
   7  -9   6      798.55      905.56    147.18 o 
   8  -9   6     2204.26     1786.99    193.80 o 
 -12  -8   6       45.31      130.10     48.79 o 
 -11  -8   6     1445.82     1488.30     88.36 o 
 -10  -8   6     2189.14     2117.83    128.20 o 
  -9  -8   6     5877.31     6101.23    266.17 o 
  -8  -8   6     4172.70     4099.45    204.37 o 
  -7  -8   6     7063.44     7057.07    186.80 o 
  -6  -8   6    11768.32    12067.59    291.21 o 
  -5  -8   6      812.13      758.47     33.33 o 
  -4  -8   6      256.19      282.19     22.60 o 
  -3  -8   6      948.21     1039.12     68.57 o 
  -2  -8   6     2001.91     1971.22     50.60 o 
  -1  -8   6     1292.56     1302.92     36.03 o 
   0  -8   6     2876.99     2844.88     55.01 o 
   1  -8   6     1746.67     1720.87     45.95 o 
   2  -8   6      755.62      696.21     45.81 o 
   3  -8   6     5270.64     5144.49    199.62 o 
   4  -8   6     3632.62     3754.77    133.90 o 
   5  -8   6     2522.04     2523.96     99.47 o 
   6  -8   6     3509.25     3672.38    132.54 o 
   7  -8   6     1306.36     1412.95    125.22 o 
   8  -8   6      641.66      802.47    119.80 o 
   9  -8   6      328.51      266.51    114.92 o 
 -12  -7   6      144.85      110.59     51.50 o 
 -11  -7   6      239.67       65.05     48.79 o 
 -10  -7   6      398.68      361.03     51.50 o 
  -9  -7   6        5.46        0.00     30.37 o 
  -8  -7   6     2523.18     2512.80     80.02 o 
  -7  -7   6     2058.13     2211.02    131.46 o 
  -6  -7   6     9859.84     9933.51    238.38 o 
  -5  -7   6     5955.59     5895.34    135.93 o 
  -4  -7   6     1890.80     1872.47     76.57 o 
  -3  -7   6      293.93      293.99     41.88 o 
  -2  -7   6     1063.67     1038.29     31.39 o 
  -1  -7   6     1271.71     1204.98     32.53 o 
   0  -7   6     4378.76     4290.30     79.49 o 
   1  -7   6     1625.38     1640.43     40.11 o 
   2  -7   6     4301.66     4288.43     91.48 o 
   3  -7   6     2322.91     2293.42    228.76 o 
   4  -7   6      203.61      168.05     21.68 o 
   5  -7   6       31.34        0.00     21.68 o 
   6  -7   6      442.55      478.12     38.76 o 
   7  -7   6     7009.60     7416.25    203.98 o 
   8  -7   6     4698.10     4950.65    170.65 o 
   9  -7   6     3791.21     4032.23    446.41 o 
  10  -7   6     2354.77     2423.45    277.96 o 
 -13  -6   6     1250.60     1389.64    128.20 o 
 -12  -6   6     1602.36     1713.00    111.94 o 
 -11  -6   6     1342.79     1460.39     75.62 o 
 -10  -6   6     2637.19     2699.60    135.25 o 
  -9  -6   6     1735.61     1885.38     76.98 o 
  -8  -6   6      387.01      400.08     52.58 o 
  -7  -6   6     4206.70     4138.14    123.87 o 
  -6  -6   6     2745.35     2759.05    138.37 o 
  -5  -6   6      149.55      181.44     31.03 o 
  -4  -6   6      131.48      127.09     20.10 o 
  -3  -6   6      231.23      262.14     18.93 o 
  -2  -6   6     1357.63     1461.86     37.96 o 
  -1  -6   6     1680.77     1574.13     43.50 o 
   0  -6   6     9867.78    10002.46    163.65 o 
   1  -6   6     8275.61     8413.03    143.25 o 
   2  -6   6    14042.11    13487.16    630.31 o 
   3  -6   6    16314.01    16373.50    291.27 o 
   4  -6   6     5065.20     5065.00    111.13 o 
   5  -6   6     4409.56     4665.48     99.47 o 
   6  -6   6     1096.91     1013.60    145.69 o 
   7  -6   6      648.24      605.98     34.52 o 
   8  -6   6      582.20      623.40     47.16 o 
   9  -6   6      459.93      426.59     40.84 o 
  10  -6   6      999.54     1015.07     73.62 o 
  11  -6   6      716.67      631.36     67.08 o 
 -13  -5   6       44.16      119.53     68.30 o 
 -12  -5   6      132.70      145.82     54.21 o 
 -11  -5   6        8.48      119.53     64.78 o 
 -10  -5   6       25.16       32.80     40.66 o 
  -9  -5   6      488.26      558.62     51.77 o 
  -8  -5   6     3728.84     3847.57    128.77 o 
  -7  -5   6     5118.29     5366.84    150.25 o 
  -6  -5   6    15594.49    15957.28    374.58 o 
  -5  -5   6    19139.26    18936.06    384.56 o 
  -4  -5   6     7718.88     7770.09    201.93 o 
  -3  -5   6     5964.71     5986.80    113.44 o 
  -2  -5   6     7160.16     6632.58    146.08 o 
  -1  -5   6     1662.53     1850.53     49.47 o 
   0  -5   6      856.02      825.41     22.17 o 
   1  -5   6     8128.40     8397.67    137.34 o 
   2  -5   6     2386.73     2507.93    138.23 o 
   3  -5   6    14528.94    14981.15    293.00 o 
   4  -5   6     4337.20     4447.83    111.13 o 
   5  -5   6      115.10      133.60     17.84 o 
   6  -5   6     3649.74     3845.46    110.86 o 
   7  -5   6     4958.46     5174.06    112.46 o 
   8  -5   6     3600.74     3468.56     89.58 o 
   9  -5   6     2205.50     2236.99     86.73 o 
  10  -5   6      709.42      681.94    100.96 o 
  11  -5   6     1304.87     1229.31     91.20 o 
  12  -5   6      539.88      337.73     56.64 o 
 -13  -4   6     1612.19     2122.82    139.05 o 
 -12  -4   6      972.48     1220.24     91.07 o 
 -11  -4   6     1011.50     1238.67     87.82 o 
 -10  -4   6     2044.29     2027.95     89.17 o 
  -9  -4   6      180.86      197.59     45.26 o 
  -8  -4   6      391.63      438.48     32.44 o 
  -7  -4   6      552.33      616.47     58.06 o 
  -6  -4   6       56.61       91.97     25.88 o 
  -5  -4   6     1060.15     1063.59     39.03 o 
  -4  -4   6     5164.80     5206.77    101.00 o 
  -3  -4   6     5314.70     5241.55    127.93 o 
  -2  -4   6    15564.78    15319.18    256.74 o 
  -1  -4   6     4840.73     4789.12     81.26 o 
   0  -4   6     5774.79     5797.48     99.57 o 
   1  -4   6     7588.88     7585.40    132.43 o 
   2  -4   6     3190.46     3031.06     58.07 o 
   3  -4   6    10996.01    11257.55    220.90 o 
   4  -4   6     2328.58     2456.47     56.65 o 
   5  -4   6     1029.32     1162.83     66.41 o 
   6  -4   6     5552.25     5654.48    124.27 o 
   7  -4   6       46.46       10.45     10.84 o 
   8  -4   6     1850.22     1764.49     38.73 o 
   9  -4   6      834.97      841.45     27.32 o 
  10  -4   6     2444.50     2476.67    123.19 o 
  11  -4   6     2432.24     2876.09    141.49 o 
  12  -4   6     2802.05     2890.31    186.61 o 
 -13  -3   6      553.40      515.26     56.65 o 
 -12  -3   6      923.37      915.05     59.90 o 
 -11  -3   6      942.27     1127.54     84.02 o 
 -10  -3   6     1696.19     1704.33     85.92 o 
  -9  -3   6     2553.30     2415.27     87.01 o 
  -8  -3   6     2012.01     2019.96    104.35 o 
  -7  -3   6    11826.44    12064.91    268.33 o 
  -6  -3   6    17325.85    17176.37    486.80 o 
  -5  -3   6    12241.00    12120.45    277.50 o 
  -4  -3   6     5942.66     6051.86    145.96 o 
  -3  -3   6     1395.09     1508.67     83.35 o 
  -2  -3   6     4088.24     4384.98     79.41 o 
  -1  -3   6       24.33       29.12      6.56 o 
   0  -3   6     3642.57     3387.81     61.21 o 
   1  -3   6     5744.36     5977.97    100.55 o 
   2  -3   6     5932.93     5431.31     95.54 o 
   3  -3   6     5972.57     5671.96    101.60 o 
   4  -3   6     8642.70     8455.63    137.96 o 
   5  -3   6     3084.71     3261.91     51.22 o 
   6  -3   6     5773.84     5655.55     83.30 o 
   7  -3   6     7660.21     7589.90    171.57 o 
   8  -3   6     4433.54     4299.39     68.20 o 
   9  -3   6      287.51      266.34     17.62 o 
  10  -3   6      668.15      620.78     26.16 o 
  11  -3   6      139.97      111.54     20.25 o 
  12  -3   6     1244.52     1212.00     81.68 o 
  13  -3   6      305.93      295.91    126.04 o 
 -13  -2   6     1176.30     1180.67     89.44 o 
 -12  -2   6      972.08     1041.89     67.22 o 
 -11  -2   6      861.90      847.01     63.70 o 
 -10  -2   6      431.00      395.45     43.37 o 
  -9  -2   6      699.90      683.03     40.93 o 
  -8  -2   6      380.08      382.16     25.98 o 
  -7  -2   6     4601.63     4881.40    135.78 o 
  -6  -2   6     8148.36     7641.54    200.26 o 
  -5  -2   6     9748.82     9831.04    197.12 o 
  -4  -2   6    16996.30    16421.67    301.33 o 
  -3  -2   6    15116.03    14861.36    247.46 o 
  -2  -2   6    24645.02    24075.37    393.99 o 
  -1  -2   6     3436.60     3419.03    100.29 o 
   0  -2   6      813.72      818.09     18.63 o 
   1  -2   6      684.21      710.64     24.94 o 
   2  -2   6      659.47      749.05     16.34 o 
   3  -2   6      217.99      158.83     17.48 o 
   4  -2   6       16.26       12.47      5.29 o 
   5  -2   6      504.33      506.65     13.01 o 
   6  -2   6     1404.80     1590.65     28.32 o 
   7  -2   6     4211.10     4285.64     69.08 o 
   8  -2   6     4547.73     4705.28    113.70 o 
   9  -2   6     5028.27     5074.08     93.19 o 
  10  -2   6     4674.91     4523.08     97.53 o 
  11  -2   6     6830.07     6810.86    176.39 o 
  12  -2   6     4207.88     4304.37    147.49 o 
  13  -2   6      170.19      245.20     59.33 o 
 -13  -1   6     2268.99     2079.99    137.69 o 
 -12  -1   6     3760.48     3838.26    167.78 o 
 -11  -1   6     3921.44     4060.78    146.09 o 
 -10  -1   6     5010.72     4971.68    142.16 o 
  -9  -1   6     3271.35     3312.07     89.31 o 
  -8  -1   6      112.61      113.56     16.53 o 
  -7  -1   6     3605.68     3914.21     93.68 o 
  -6  -1   6      452.38      404.22     28.96 o 
  -5  -1   6       11.19       29.39     13.07 o 
  -4  -1   6      184.78      213.00     25.21 o 
  -3  -1   6       62.70       75.61     13.69 o 
  -2  -1   6      210.08      217.88     16.13 o 
  -1  -1   6     7349.51     7250.18    112.79 o 
   0  -1   6      537.71      494.18     10.57 o 
   1  -1   6     5410.75     5725.02    106.25 o 
   2  -1   6    29454.63    29791.07    461.98 o 
   3  -1   6    10070.63    10223.75    195.42 o 
   4  -1   6     8404.08     8554.77    126.51 o 
   5  -1   6    10284.04    10062.48    137.99 o 
   6  -1   6    10725.37    10878.64    151.26 o 
   7  -1   6     3914.47     3798.32     61.63 o 
   8  -1   6      583.15      579.73     18.10 o 
   9  -1   6      443.20      409.08     35.24 o 
  10  -1   6       16.53       32.49     13.41 o 
  11  -1   6     2144.15     2127.44     62.79 o 
  12  -1   6     3201.08     3106.71    160.46 o 
  13  -1   6     1279.88     1293.63    103.27 o 
  14  -1   6     1077.76      921.03    226.46 o 
 -13   0   6       64.79      119.53     46.62 o 
 -12   0   6       33.38       51.50     56.92 o 
 -11   0   6      362.77      389.22     32.80 o 
 -10   0   6       44.61       87.83     35.37 o 
  -9   0   6     3148.94     3144.25     80.41 o 
  -8   0   6     4521.75     4589.46    127.12 o 
  -7   0   6     3676.26     3732.02     89.40 o 
  -6   0   6     8738.18     8424.91    160.58 o 
  -5   0   6     8778.17     8455.66    151.82 o 
  -4   0   6     5238.86     5088.96     92.80 o 
  -3   0   6    28044.26    29051.50    501.91 o 
  -2   0   6    22037.34    21841.84    402.64 o 
  -1   0   6     3947.54     3750.49     57.46 o 
   0   0   6    10829.56    10428.49    149.84 o 
   1   0   6      385.91      326.15     10.34 o 
   2   0   6      242.95      248.75     29.27 o 
   3   0   6    10581.56    10217.10    171.14 o 
   4   0   6    14046.94    14289.97    248.41 o 
   5   0   6     1287.08     1224.09     24.31 o 
   6   0   6    15469.97    15910.69    236.35 o 
   7   0   6    10620.63    10816.33    308.04 o 
   8   0   6     4164.35     4222.54     74.03 o 
   9   0   6     5678.08     5774.64    106.39 o 
  10   0   6     2454.63     2489.59     85.92 o 
  11   0   6     1453.50     1471.57     99.34 o 
  12   0   6       98.46      117.39     19.07 o 
  13   0   6        7.25        0.00     21.08 o 
  14   0   6      225.71      186.25     35.75 o 
 -13   1   6     2404.55     2688.76    183.50 o 
 -12   1   6     1721.27     1844.73    125.22 o 
 -11   1   6     3060.48     2966.58    197.73 o 
 -10   1   6     3464.14     3621.29     94.05 o 
  -9   1   6      227.99      219.06     41.06 o 
  -8   1   6       19.60       39.43     22.90 o 
  -7   1   6      846.45      764.19     28.13 o 
  -6   1   6      102.69       93.15     14.28 o 
  -5   1   6       22.11        0.00     13.32 o 
  -4   1   6      664.83      651.49     20.18 o 
  -3   1   6    14262.47    14402.00    338.67 o 
  -2   1   6    27044.51    28543.23    475.86 o 
  -1   1   6    16356.21    14768.93    316.58 o 
   0   1   6    15760.93    15477.50    250.78 o 
   1   1   6     1215.72     1111.56     26.02 o 
   2   1   6    19691.16    20127.08    354.79 o 
   3   1   6     8572.39     9194.07    153.36 o 
   4   1   6     8267.52     8537.70    134.84 o 
   5   1   6       40.41       65.22      7.76 o 
   6   1   6      835.04      858.88     18.18 o 
   7   1   6      661.10      716.06     19.74 o 
   8   1   6      228.83      259.61     16.51 o 
   9   1   6      349.77      344.38     17.14 o 
  10   1   6     1974.83     2183.64     51.09 o 
  11   1   6     2399.69     2290.07     54.48 o 
  12   1   6     5384.05     5336.06    147.22 o 
  13   1   6     1645.65     1495.20     60.73 o 
  14   1   6      865.94      802.11    116.14 o 
  15   1   6     1631.27     1397.23    124.68 o 
 -12   2   6     1210.28     1180.67     96.49 o 
 -11   2   6     1528.27     1690.18     88.30 o 
 -10   2   6     2396.00     2460.42    159.78 o 
  -9   2   6     4458.24     4482.53    160.46 o 
  -8   2   6     2140.57     2167.58     52.86 o 
  -7   2   6      142.51      154.44     15.60 o 
  -6   2   6     3371.17     3384.62     75.09 o 
  -5   2   6     5536.25     5731.48    123.08 o 
  -4   2   6     2360.04     2288.00     46.63 o 
  -3   2   6    35328.24    36671.46    591.71 o 
  -2   2   6     6179.65     6202.41    200.98 o 
  -1   2   6     9260.62     9684.90    154.59 o 
   0   2   6      219.55      220.72     20.73 o 
   1   2   6     2087.34     1841.26     36.25 o 
   2   2   6    32921.45    33071.38    609.09 o 
   3   2   6    27249.48    27147.56    459.06 o 
   4   2   6    37512.70    38555.89    656.72 o 
   5   2   6     4119.39     4047.59     65.10 o 
   6   2   6     6831.81     6711.48    243.80 o 
   7   2   6     5535.35     5248.23     85.29 o 
   8   2   6     1715.75     1655.56     36.05 o 
   9   2   6     2835.18     2951.73     56.05 o 
  10   2   6     2738.86     2640.44    131.32 o 
  11   2   6      725.50      656.38     40.25 o 
  12   2   6      481.43      402.90     31.59 o 
  13   2   6      131.02      142.96     23.18 o 
  14   2   6       41.67       44.45     82.67 o 
  15   2   6     1207.26     1051.54    112.40 o 
 -12   3   6      888.19      886.86     74.54 o 
 -11   3   6     1259.13     1317.69     69.18 o 
 -10   3   6      157.30       89.64     47.43 o 
  -9   3   6      207.51       97.85     38.22 o 
  -8   3   6      268.54      309.02     25.05 o 
  -7   3   6     1025.08     1071.61     77.79 o 
  -6   3   6      384.09      427.08     46.76 o 
  -5   3   6     8685.47     8720.01    209.92 o 
  -4   3   6    14966.95    14907.83    271.76 o 
  -3   3   6     9669.34     9616.77    152.13 o 
  -2   3   6    44151.66    45009.55    734.12 o 
  -1   3   6     3901.82     3572.09     58.35 o 
   0   3   6    19317.62    19087.75    317.39 o 
   1   3   6    25316.71    24023.58    421.69 o 
   2   3   6      453.57      513.21     14.12 o 
   3   3   6     1622.41     1368.18     48.38 o 
   4   3   6     5722.57     6075.83    134.17 o 
   5   3   6     2946.89     2750.22     49.59 o 
   6   3   6     1264.02     1270.69     37.27 o 
   7   3   6     3576.22     3433.54     68.99 o 
   8   3   6     3087.76     3365.80     63.64 o 
   9   3   6     1858.39     1866.01     42.91 o 
  10   3   6     4331.25     4381.67     81.08 o 
  11   3   6     6338.14     6548.89    132.42 o 
  12   3   6     6841.02     6541.40    161.67 o 
  13   3   6     4418.35     4455.97    168.45 o 
  14   3   6     1761.15     1812.53     98.53 o 
  15   3   6      914.80      848.41     76.75 o 
 -12   4   6      552.45      410.09     56.92 o 
 -11   4   6     2510.12     2509.15    125.34 o 
 -10   4   6     4562.49     4811.16    652.00 o 
  -9   4   6     6875.58     6731.69    277.55 o 
  -8   4   6     6646.84     6813.83    165.72 o 
  -7   4   6     3742.95     3656.73     82.26 o 
  -6   4   6     3349.26     3381.76     76.73 o 
  -5   4   6       90.54       30.03     12.87 o 
  -4   4   6     5614.42     5567.54     90.50 o 
  -3   4   6        7.20       17.19      6.80 o 
  -2   4   6      140.68      101.89      8.34 o 
  -1   4   6     5973.76     5793.76     81.06 o 
   0   4   6    10358.75    10264.26    149.56 o 
   1   4   6     4587.46     4594.71     69.14 o 
   2   4   6    13775.07    13801.24    237.73 o 
   3   4   6      527.20      444.87     11.60 o 
   4   4   6     7315.06     6775.34    145.45 o 
   5   4   6     3406.13     3410.44     75.20 o 
   6   4   6     8241.56     7973.59    176.04 o 
   7   4   6     6041.80     6110.36    150.29 o 
   8   4   6      635.50      657.38     24.53 o 
   9   4   6      469.40      478.79     21.29 o 
  10   4   6      948.85      935.03     91.48 o 
  11   4   6     1352.77     1339.21     40.16 o 
  12   4   6     1395.26     1432.03     91.48 o 
  13   4   6     2061.88     2138.02     75.64 o 
  14   4   6     2646.54     2818.81    123.74 o 
  15   4   6     2746.10     2797.99    170.76 o 
 -11   5   6       38.35       27.61     43.22 o 
 -10   5   6      844.78      872.07     94.46 o 
  -9   5   6     1093.47     1128.44     60.31 o 
  -8   5   6     7073.46     6664.40    174.90 o 
  -7   5   6     3971.70     3854.73     94.74 o 
  -6   5   6     5275.13     5095.65    123.47 o 
  -5   5   6     2916.01     2911.95     63.53 o 
  -4   5   6     3704.75     3710.42     62.36 o 
  -3   5   6     5146.50     5328.81     85.48 o 
  -2   5   6    14180.11    14397.87    292.86 o 
  -1   5   6     7071.55     7174.34     99.22 o 
   0   5   6     1250.26     1184.20     20.32 o 
   1   5   6     1367.95     1321.04     47.16 o 
   2   5   6      289.24      224.94     11.27 o 
   3   5   6      680.02      740.72     21.79 o 
   4   5   6      323.36      330.56     15.04 o 
   5   5   6     3242.89     3138.43    101.64 o 
   6   5   6    18581.26    18197.66   1386.26 o 
   7   5   6     5408.28     5086.97    106.92 o 
   8   5   6    10462.99     9996.72    313.19 o 
   9   5   6     1745.97     1774.78     58.71 o 
  10   5   6     2486.75     2753.86    173.33 o 
  11   5   6     7698.70     7707.85    168.88 o 
  12   5   6      810.35      789.50     39.92 o 
  13   5   6      326.61      397.75     56.24 o 
  14   5   6       13.86       45.65     33.94 o 
  15   5   6        3.60        0.00     24.69 o 
 -11   6   6     2495.18     2343.77    118.36 o 
 -10   6   6     3574.57     3685.12    195.96 o 
  -9   6   6     2450.03     2213.77    125.49 o 
  -8   6   6     1962.11     1836.51     89.04 o 
  -7   6   6       60.08       58.43     51.36 o 
  -6   6   6       34.54       15.06     13.33 o 
  -5   6   6     6766.46     6836.78    130.82 o 
  -4   6   6     2564.72     2449.88     49.50 o 
  -3   6   6     1371.55     1266.39     42.55 o 
  -2   6   6    14365.63    14309.65    232.20 o 
  -1   6   6     4610.07     4499.55     66.51 o 
   0   6   6    14233.83    14429.00    206.51 o 
   1   6   6    10661.24    10745.27    183.50 o 
   2   6   6    16042.85    16210.26    234.29 o 
   3   6   6     8498.15     8101.50    128.16 o 
   4   6   6     5530.65     5370.70     95.28 o 
   5   6   6      133.14      162.50     20.46 o 
   6   6   6       33.20       27.99     18.66 o 
   7   6   6     1694.57     1566.15     52.93 o 
   8   6   6     1237.07     1318.74     76.98 o 
   9   6   6       56.18       71.26     21.95 o 
  10   6   6     1672.70     1697.42     73.05 o 
  11   6   6     5101.80     5461.36    144.25 o 
  12   6   6     3278.03     3259.92    137.83 o 
  13   6   6     1898.50     1828.59     69.24 o 
  14   6   6     1417.81     1438.94     74.16 o 
  15   6   6     2508.42     2354.29    133.56 o 
 -10   7   6     1538.99     1464.18    103.54 o 
  -9   7   6     3013.23     3436.57    237.98 o 
  -8   7   6     3352.33     3469.24    366.59 o 
  -7   7   6     2837.82     2959.00    157.34 o 
  -6   7   6     5065.87     5384.62    197.32 o 
  -5   7   6      194.86      273.79     48.92 o 
  -4   7   6      112.83      121.63     12.34 o 
  -3   7   6     2747.45     2814.05     60.58 o 
  -2   7   6     2024.81     2070.88     47.43 o 
  -1   7   6      796.38      842.90     34.69 o 
   0   7   6      860.85      815.62     19.91 o 
   1   7   6       72.45       87.42     10.53 o 
   2   7   6     1424.24     1365.98     31.21 o 
   3   7   6     6377.63     6216.13    111.13 o 
   4   7   6     9981.30     9728.43    199.04 o 
   5   7   6    22883.00    23021.91    557.44 o 
   6   7   6    19196.07    17678.35   1187.99 o 
   7   7   6     2763.86     2628.96    134.30 o 
   8   7   6     2002.79     2032.44    186.21 o 
   9   7   6       66.30       54.57     22.35 o 
  10   7   6     1217.34     1143.74     50.96 o 
  11   7   6       24.44        0.00     36.73 o 
  12   7   6      143.26      146.74     29.71 o 
  13   7   6       22.49        0.00     49.87 o 
  14   7   6      117.24      143.34     49.22 o 
  15   7   6      263.25      334.39     56.22 o 
  -9   8   6       74.15      162.63     67.76 o 
  -8   8   6       10.04        0.00     35.24 o 
  -7   8   6      241.20      198.35     69.12 o 
  -6   8   6      667.68      701.82     76.71 o 
  -5   8   6     4836.56     4718.47     86.19 o 
  -4   8   6     1598.78     1584.41     45.67 o 
  -3   8   6     4354.76     4296.32     90.93 o 
  -2   8   6    10902.96    11151.31    162.75 o 
  -1   8   6     9043.82     8920.92    121.52 o 
   0   8   6     6380.07     6377.92     99.48 o 
   1   8   6     3228.99     3089.20     60.97 o 
   2   8   6    13582.18    13785.04    234.66 o 
   3   8   6      772.20      718.37     21.14 o 
   4   8   6        2.60        0.00     12.27 o 
   5   8   6      703.99      744.94     30.48 o 
   6   8   6     4198.22     4057.72    120.28 o 
   7   8   6    11061.35    11111.18    375.94 o 
   8   8   6     1766.72     1663.81    155.44 o 
   9   8   6     3742.26     3600.13    191.36 o 
  10   8   6     1722.54     1609.93     57.09 o 
  11   8   6     3309.44     3471.72    141.42 o 
  12   8   6     2264.42     2297.95    124.27 o 
  13   8   6      397.57      505.77     42.28 o 
  14   8   6     2020.29     2180.86    101.58 o 
  15   8   6     1410.37     1620.98     94.60 o 
  -9   9   6     2003.45     1871.83    108.15 o 
  -8   9   6     2122.91     2234.76    123.05 o 
  -7   9   6     3533.04     3689.05    523.93 o 
  -6   9   6     2595.06     2519.24    143.11 o 
  -5   9   6      213.30      194.93     14.91 o 
  -4   9   6        6.30        6.61     40.52 o 
  -3   9   6      980.97     1009.79     31.00 o 
  -2   9   6      876.92      855.12     88.22 o 
  -1   9   6     4308.72     4179.77     70.74 o 
   0   9   6     6399.64     6654.58    116.06 o 
   1   9   6     4583.42     4859.99     84.60 o 
   2   9   6     9554.43     9359.37    159.15 o 
   3   9   6     8584.62     8581.03    157.54 o 
   4   9   6     9187.85     9008.70    187.83 o 
   5   9   6     2609.70     2604.43     59.85 o 
   6   9   6     7125.52     7224.90    380.82 o 
   7   9   6     2199.66     2055.66    120.61 o 
   8   9   6     1199.97     1153.96    121.70 o 
   9   9   6     1595.89     1535.26     76.94 o 
  10   9   6       12.18       64.42     66.54 o 
  11   9   6     2231.00     2212.17     93.51 o 
  12   9   6     1328.61     1188.01     98.12 o 
  13   9   6      413.05      425.27     93.10 o 
  14   9   6     1536.54     1671.92    127.12 o 
  15   9   6     2272.56     2000.80    205.45 o 
  -8  10   6      522.65      571.09     64.78 o 
  -7  10   6      854.52     1324.32     98.39 o 
  -6  10   6     2929.33     3188.43    247.33 o 
  -5  10   6     4772.23     5001.75    463.21 o 
  -4  10   6     2693.30     2553.53    133.62 o 
  -3  10   6     3580.73     3779.89     81.11 o 
  -2  10   6     1315.94     1363.93     67.08 o 
  -1  10   6      440.12      461.74     21.48 o 
   0  10   6     2668.55     2767.62     50.31 o 
   1  10   6      114.45       96.04     20.60 o 
   2  10   6     1282.97     1259.76     32.87 o 
   3  10   6       98.07      102.86     16.15 o 
   4  10   6     1492.17     1429.38     96.63 o 
   5  10   6     3102.97     3209.91     77.08 o 
   6  10   6     2937.16     2842.74     66.66 o 
   7  10   6     4872.25     4966.67    150.64 o 
   8  10   6     7402.34     7116.16    479.07 o 
   9  10   6     3694.68     4128.33    330.40 o 
  10  10   6     4257.55     4338.73    169.52 o 
  11  10   6     2348.30     2463.22     97.89 o 
  12  10   6     1232.28     1065.40     71.03 o 
  13  10   6      488.78      524.18     56.32 o 
  14  10   6      410.23      365.61     55.55 o 
  15  10   6        0.11        0.00    131.46 o 
  -7  11   6     1834.09     1795.94    136.88 o 
  -6  11   6      295.95      309.53     49.60 o 
  -5  11   6      392.95      307.06     49.87 o 
  -4  11   6     1888.16     1805.91     59.17 o 
  -3  11   6      893.54      896.01     34.06 o 
  -2  11   6     3835.25     3952.28     87.59 o 
  -1  11   6     4982.38     4980.78    128.75 o 
   0  11   6     4181.39     4352.90     77.30 o 
   1  11   6     6063.91     6163.22    150.84 o 
   2  11   6     4583.16     4883.39     99.43 o 
   3  11   6     2241.70     2297.55     56.11 o 
   4  11   6     1664.87     1668.56     42.91 o 
   5  11   6     1795.44     1898.77     47.81 o 
   6  11   6     3912.56     3833.17    134.71 o 
   7  11   6     1291.01     1190.28     74.40 o 
   8  11   6     1848.13     1837.98     84.44 o 
   9  11   6      817.40      783.04     68.32 o 
  10  11   6     3008.56     3192.51    137.05 o 
  11  11   6     1504.96     1795.54    119.51 o 
  12  11   6     1225.72     1117.24     83.23 o 
  13  11   6      858.31      692.12     77.04 o 
  14  11   6     1082.29      964.30    106.06 o 
  -6  12   6     3269.97     3208.35    206.54 o 
  -5  12   6     1945.15     1974.23    111.89 o 
  -4  12   6     1600.30     1821.64     97.50 o 
  -3  12   6      742.68      693.30     61.66 o 
  -2  12   6      641.51      667.84     30.76 o 
  -1  12   6      324.24      315.25     22.80 o 
   0  12   6      389.30      369.51     39.57 o 
   1  12   6       10.46        4.86     18.24 o 
   2  12   6      250.94      268.05     39.44 o 
   3  12   6      250.89      266.97     25.20 o 
   4  12   6      260.60      296.48     30.83 o 
   5  12   6     4441.05     4569.18    216.56 o 
   6  12   6     8143.14     8328.82    227.58 o 
   7  12   6     6704.74     6819.35    345.04 o 
   8  12   6     5162.79     5129.36    268.06 o 
   9  12   6      526.47      778.24    107.94 o 
  10  12   6     1840.64     2202.83    226.19 o 
  11  12   6      150.16      120.98    159.51 o 
  12  12   6      286.68      340.85     70.98 o 
  13  12   6      517.63      557.33     80.26 o 
  14  12   6      847.62      903.61    164.39 o 
  -5  13   6      518.94      501.90     50.97 o 
  -4  13   6      469.07      453.51    165.47 o 
  -3  13   6      936.87      950.22     65.99 o 
  -2  13   6     2518.90     2585.35    100.83 o 
  -1  13   6     1858.79     1776.24     65.16 o 
   0  13   6     1955.53     2016.52     85.84 o 
   1  13   6     4170.32     4127.34    110.52 o 
   2  13   6     3262.73     3297.99     89.72 o 
   3  13   6      992.82     1058.09     55.97 o 
   4  13   6       77.31      108.46     23.44 o 
   5  13   6        0.75        0.00     31.31 o 
   6  13   6      164.70       51.24     90.80 o 
   7  13   6     2177.52     2159.42    212.36 o 
   8  13   6     1893.27     1939.74     89.87 o 
   9  13   6     1430.06     1658.53    263.59 o 
  10  13   6     4531.05     4731.57    354.53 o 
  11  13   6     2266.72     2347.58    149.99 o 
  12  13   6      815.71      900.15    205.32 o 
  13  13   6      198.09      310.47    154.63 o 
  -3  14   6       60.62       64.79     37.46 o 
  -2  14   6       83.27       85.67     43.20 o 
  -1  14   6     1103.32      998.44    130.78 o 
   0  14   6     1618.71     1598.32     62.73 o 
   1  14   6     1559.71     1577.48     80.77 o 
   2  14   6     4160.46     4298.99    132.46 o 
   3  14   6     2463.04     2664.33    185.53 o 
   4  14   6     4981.90     4976.97    330.27 o 
   5  14   6     2044.20     2021.31     75.25 o 
   6  14   6     2745.70     2775.14    114.89 o 
   7  14   6     1778.67     2043.66    269.55 o 
   8  14   6      153.68      198.38     45.88 o 
   9  14   6      178.77      282.83     65.45 o 
  10  14   6        1.92       81.84     46.37 o 
  11  14   6      299.79      218.08    142.84 o 
  12  14   6      474.68      257.89     83.78 o 
  -2  15   6     1628.43     1576.04    101.35 o 
  -1  15   6      884.63      830.58     54.80 o 
   0  15   6      476.01      436.39     53.67 o 
   1  15   6      847.37      796.27     66.41 o 
   2  15   6       47.20      145.23     39.46 o 
   3  15   6      867.17      787.97     72.10 o 
   4  15   6      953.19      792.94     54.75 o 
   5  15   6       34.98       39.11     67.76 o 
   6  15   6      491.12      493.40    115.06 o 
   7  15   6     1001.52     1111.91     67.91 o 
   8  15   6     1349.70     1487.16     94.40 o 
   9  15   6     2607.12     2917.27    175.77 o 
  10  15   6     4015.84     4233.89    190.74 o 
  11  15   6     2370.33     2361.45    156.39 o 
   1  16   6     2998.59     3012.81    128.78 o 
   2  16   6     2507.40     2374.87    114.57 o 
   3  16   6      991.94     1084.87     61.45 o 
   4  16   6      322.19      298.10     56.51 o 
   5  16   6      226.44      310.74    100.15 o 
   6  16   6      664.02      637.34     59.39 o 
   7  16   6       92.24      157.02     50.92 o 
   8  16   6      154.48       96.05     48.93 o 
   9  16   6       70.98       96.38     46.21 o 
  -5 -13   7      717.16      683.18    124.54 o 
  -4 -13   7      262.85      375.80    133.89 o 
  -3 -13   7      338.37      299.52     81.31 o 
  -2 -13   7      475.63      582.74    208.30 o 
  -1 -13   7     1090.48      838.68     89.78 o 
   0 -13   7      150.39       45.81     91.61 o 
  -7 -12   7        4.84        0.00     46.35 o 
  -6 -12   7       11.86        0.00     37.96 o 
  -5 -12   7      322.67      231.36     51.13 o 
  -4 -12   7     1475.56     1387.23     75.94 o 
  -3 -12   7      667.22      673.75     47.98 o 
  -2 -12   7     1224.97     1279.56    100.92 o 
  -1 -12   7     2369.25     2476.10    122.75 o 
   0 -12   7     3250.99     2918.37    141.52 o 
   1 -12   7     2375.62     2364.88    160.32 o 
   2 -12   7     1711.43     1664.52    112.19 o 
   3 -12   7     1839.43     1339.50    186.75 o 
  -9 -11   7     1337.02     1368.50    105.44 o 
  -8 -11   7     1796.08     1832.04    117.43 o 
  -7 -11   7     2288.20     2133.06    141.81 o 
  -6 -11   7     1870.68     1780.02     71.70 o 
  -5 -11   7     1568.02     1532.23     69.55 o 
  -4 -11   7      800.08      829.00     48.43 o 
  -3 -11   7       88.14      127.08     26.37 o 
  -2 -11   7        3.51       23.97     22.90 o 
  -1 -11   7      144.84       80.49     54.07 o 
   0 -11   7     1814.08     1733.65    119.80 o 
   1 -11   7      949.89      901.61     55.43 o 
   2 -11   7      957.89      932.91     72.47 o 
   3 -11   7     1919.51     1765.24    102.92 o 
   4 -11   7     2403.55     2056.14    212.50 o 
   5 -11   7     2616.69     2808.83    264.81 o 
 -10 -10   7      244.83      205.01     47.04 o 
  -9 -10   7       90.36        6.11     33.41 o 
  -8 -10   7      144.73       90.95     49.32 o 
  -7 -10   7       42.23       36.73     27.66 o 
  -6 -10   7      449.30      490.33    107.06 o 
  -5 -10   7     2478.39     2440.59     86.39 o 
  -4 -10   7     4926.67     4880.15    130.52 o 
  -3 -10   7     4069.99     4233.97    281.34 o 
  -2 -10   7     3910.15     3863.37    107.32 o 
  -1 -10   7     3358.88     3344.09     91.08 o 
   0 -10   7     1127.39     1034.55    132.68 o 
   1 -10   7      145.80      109.29     26.52 o 
   2 -10   7      192.53      142.69     60.98 o 
   3 -10   7      445.34      464.33     68.98 o 
   4 -10   7      227.34      288.12     97.30 o 
   5 -10   7      301.34      372.96     94.59 o 
   6 -10   7      446.96      190.27    127.93 o 
 -11  -9   7      738.28      570.50     51.20 o 
 -10  -9   7     3250.19     3096.19    260.47 o 
  -9  -9   7     2548.32     2469.95    240.01 o 
  -8  -9   7     1406.14     1403.74     72.95 o 
  -7  -9   7     4262.51     4080.75    137.28 o 
  -6  -9   7     1588.10     1427.20     62.75 o 
  -5  -9   7      362.80      360.17     35.06 o 
  -4  -9   7      237.42      220.61     24.21 o 
  -3  -9   7     1299.65     1176.43     46.13 o 
  -2  -9   7     1147.70     1086.78     40.00 o 
  -1  -9   7     2591.74     2600.35     61.87 o 
   0  -9   7     2839.63     2745.23     75.66 o 
   1  -9   7     1736.28     1796.17     71.96 o 
   2  -9   7     2164.52     2128.98     78.24 o 
   3  -9   7     3665.01     3757.88    119.17 o 
   4  -9   7     1703.21     1765.04     78.87 o 
   5  -9   7     1424.25     1401.30     85.65 o 
   6  -9   7     1196.56      995.27    108.42 o 
   7  -9   7     1103.03     1508.36    133.35 o 
   8  -9   7      266.16      231.20    182.14 o 
 -11  -8   7        2.69       26.65     37.16 o 
 -10  -8   7      103.91      106.98     33.93 o 
  -9  -8   7      813.94      812.25     49.39 o 
  -8  -8   7     3284.54     3357.48    164.79 o 
  -7  -8   7     1634.54     1596.31     70.98 o 
  -6  -8   7     5552.37     5755.17    150.57 o 
  -5  -8   7     6973.53     6610.28    198.54 o 
  -4  -8   7     3061.78     3129.70     86.42 o 
  -3  -8   7     1944.16     2054.29     63.42 o 
  -2  -8   7       76.69      111.12     24.12 o 
  -1  -8   7      133.42      142.05     14.12 o 
   0  -8   7       13.72        8.13     16.26 o 
   1  -8   7        7.71        0.00     17.48 o 
   2  -8   7       20.90        9.59     22.90 o 
   3  -8   7      195.21      166.42     21.65 o 
   4  -8   7     1145.96      979.01     52.04 o 
   5  -8   7      571.80      571.09     42.28 o 
   6  -8   7     1757.72     1840.39     84.84 o 
   7  -8   7     5571.04     5534.72    302.21 o 
   8  -8   7     6653.85     7236.88    363.20 o 
   9  -8   7     4181.05     3799.77    346.67 o 
 -12  -7   7     1486.42     1649.03    118.45 o 
 -11  -7   7     2104.66     1995.43    125.49 o 
 -10  -7   7     1226.57     1317.14     84.70 o 
  -9  -7   7     1314.04     1248.11     96.36 o 
  -8  -7   7      754.49      720.45     95.00 o 
  -7  -7   7     1522.40     1389.53    102.18 o 
  -6  -7   7     1762.14     1650.12     67.76 o 
  -5  -7   7      690.55      711.68     39.03 o 
  -4  -7   7     4694.14     4777.12    111.65 o 
  -3  -7   7     2465.53     2575.39    115.74 o 
  -2  -7   7     2672.06     2595.92     60.82 o 
  -1  -7   7     5096.62     5301.47    111.01 o 
   0  -7   7     4477.84     4476.24     81.98 o 
   1  -7   7     5191.42     5164.90     89.49 o 
   2  -7   7     1364.65     1496.96     40.32 o 
   3  -7   7     1080.94     1187.01     34.17 o 
   4  -7   7     1162.30     1096.37     44.72 o 
   5  -7   7       73.81       53.94     21.41 o 
   6  -7   7      986.92      911.79     50.41 o 
   7  -7   7      416.44      339.62     38.49 o 
   8  -7   7     1238.31     1311.13    137.55 o 
   9  -7   7     1979.24     2047.05    116.36 o 
  10  -7   7     2010.97     2289.24    224.15 o 
 -12  -6   7     1785.38     1822.50    120.07 o 
 -11  -6   7     1425.00     1366.33    100.02 o 
 -10  -6   7     1403.29     1528.69     85.38 o 
  -9  -6   7     4506.35     4837.87    188.38 o 
  -8  -6   7     7402.83     7379.64    249.23 o 
  -7  -6   7     2987.56     3256.08     84.03 o 
  -6  -6   7     5226.84     5343.66    144.60 o 
  -5  -6   7     2902.49     2871.01     66.65 o 
  -4  -6   7     1343.34     1384.65     38.05 o 
  -3  -6   7      844.51      869.25     26.57 o 
  -2  -6   7      896.41      933.75     47.16 o 
  -1  -6   7       19.88       20.45     12.39 o 
   0  -6   7     3598.95     3425.55     64.27 o 
   1  -6   7     1600.90     1603.43     73.45 o 
   2  -6   7     1455.54     1355.28     54.21 o 
   3  -6   7     1511.22     1561.59     42.89 o 
   4  -6   7     4204.09     4399.32    103.54 o 
   5  -6   7     1972.66     2279.21     64.51 o 
   6  -6   7     1365.99     1397.23     50.69 o 
   7  -6   7     8433.62     8969.33    232.47 o 
   8  -6   7     3111.50     3055.15    182.95 o 
   9  -6   7     1101.19     1099.13    120.07 o 
  10  -6   7      280.60      276.98     67.63 o 
  11  -6   7       94.21      170.76    100.56 o 
 -12  -5   7      322.44      281.07     50.69 o 
 -11  -5   7      433.55      401.69     66.68 o 
 -10  -5   7        9.03       62.61     37.95 o 
  -9  -5   7      107.45      110.59     38.22 o 
  -8  -5   7     1658.97     1760.70     74.27 o 
  -7  -5   7      133.39      126.27     32.66 o 
  -6  -5   7       59.53       64.47     17.15 o 
  -5  -5   7     2699.20     2783.04     76.98 o 
  -4  -5   7     4105.56     4157.23     92.47 o 
  -3  -5   7     6460.76     6661.72    124.48 o 
  -2  -5   7     8924.98     9151.94    179.48 o 
  -1  -5   7     7181.46     7178.20    128.16 o 
   0  -5   7     9118.01     8727.07    239.33 o 
   1  -5   7     2615.36     2692.71     64.64 o 
   2  -5   7     3148.31     3296.76    124.68 o 
   3  -5   7      939.96      966.00     35.51 o 
   4  -5   7       83.62       43.10     19.24 o 
   5  -5   7     2300.16     2384.65     66.13 o 
   6  -5   7     1177.76     1132.17     38.34 o 
   7  -5   7     3243.44     3263.53     84.62 o 
   8  -5   7     4802.33     4656.20    120.02 o 
   9  -5   7     5513.02     5504.99    171.90 o 
  10  -5   7     3662.56     3728.11    212.23 o 
  11  -5   7     2000.41     2183.63    120.53 o 
 -13  -4   7     1558.85     1444.39    134.44 o 
 -12  -4   7     1562.14     1627.89    134.44 o 
 -11  -4   7     1647.43     1778.32     83.48 o 
 -10  -4   7     2045.77     1990.55     83.75 o 
  -9  -4   7     1889.04     2023.34     88.90 o 
  -8  -4   7     1047.08      981.80    112.08 o 
  -7  -4   7      889.14      876.61     97.58 o 
  -6  -4   7     7957.57     7729.00    201.52 o 
  -5  -4   7     6308.42     6827.09    142.09 o 
  -4  -4   7     1080.41     1033.58     28.09 o 
  -3  -4   7     2286.50     2364.41     55.84 o 
  -2  -4   7      163.09      194.72     42.28 o 
  -1  -4   7     9578.51     9297.78    152.01 o 
   0  -4   7    11200.14    10704.10    304.38 o 
   1  -4   7    24405.14    25599.95    447.89 o 
   2  -4   7     8042.71     8004.27    171.84 o 
   3  -4   7     8133.90     8083.89    159.10 o 
   4  -4   7     9301.41     9569.49    203.83 o 
   5  -4   7      545.56      561.06     24.67 o 
   6  -4   7       75.27      109.89     26.83 o 
   7  -4   7     3363.75     3456.71     61.29 o 
   8  -4   7       71.91       60.38     10.84 o 
   9  -4   7        2.35       38.37     10.59 o 
  10  -4   7       43.12        0.00     30.89 o 
  11  -4   7      157.53       95.45    110.04 o 
  12  -4   7      276.35      247.58     65.05 o 
 -13  -3   7      242.34      206.54     94.32 o 
 -12  -3   7       62.88       27.10     48.79 o 
 -11  -3   7      285.36      224.70     37.40 o 
 -10  -3   7      665.74      713.39     47.16 o 
  -9  -3   7     3426.87     3467.20    122.51 o 
  -8  -3   7     2285.53     2610.30     99.47 o 
  -7  -3   7     1762.55     1739.96     50.40 o 
  -6  -3   7    12050.50    12670.42    274.35 o 
  -5  -3   7    19854.23    20280.87    695.09 o 
  -4  -3   7    14835.07    15080.97    285.58 o 
  -3  -3   7    13488.11    14022.73    238.70 o 
  -2  -3   7    10193.74    10787.68    175.84 o 
  -1  -3   7      587.70      749.90     25.61 o 
   0  -3   7      205.43      202.07      9.39 o 
   1  -3   7      559.02      507.91     23.58 o 
   2  -3   7       20.51       12.45      6.91 o 
   3  -3   7     3765.57     3863.22     58.71 o 
   4  -3   7     1887.56     1889.22     38.22 o 
   5  -3   7     1207.89     1143.83     66.54 o 
   6  -3   7      594.86      629.14     15.76 o 
   7  -3   7      869.01      875.98     21.44 o 
   8  -3   7     8832.94     9034.70    143.79 o 
   9  -3   7     5563.39     5439.93     95.54 o 
  10  -3   7     6401.61     6503.73    142.34 o 
  11  -3   7     6970.22     6768.05    225.66 o 
  12  -3   7     2182.34     1943.02    145.42 o 
  13  -3   7      325.69      296.21    120.34 o 
 -13  -2   7     1798.29     1858.28    125.76 o 
 -12  -2   7     2373.75     2344.26    116.01 o 
 -11  -2   7     2154.55     2094.09     95.41 o 
 -10  -2   7     2638.05     2742.97    108.96 o 
  -9  -2   7     1024.40      934.02     50.96 o 
  -8  -2   7      580.30      673.15     31.76 o 
  -7  -2   7      138.87      140.67     44.86 o 
  -6  -2   7       94.85       67.75     17.02 o 
  -5  -2   7      695.26      689.68     39.71 o 
  -4  -2   7     3861.63     3823.75     65.98 o 
  -3  -2   7       81.52       80.06     10.41 o 
  -2  -2   7     3286.54     3158.15     96.63 o 
  -1  -2   7     8642.15     8428.14    128.52 o 
   0  -2   7    19175.98    19281.52    314.93 o 
   1  -2   7    15718.24    14944.29    279.99 o 
   2  -2   7    12738.28    12505.12    190.24 o 
   3  -2   7    15574.61    16063.49    221.76 o 
   4  -2   7      967.36      981.91     23.04 o 
   5  -2   7     3144.87     2800.98     43.82 o 
   6  -2   7     1411.78     1364.24     26.27 o 
   7  -2   7        2.04        9.02      7.46 o 
   8  -2   7       48.78       44.86     13.28 o 
   9  -2   7     1668.50     1783.38     57.19 o 
  10  -2   7     4020.86     4146.53     96.37 o 
  11  -2   7     3952.00     3923.99    110.58 o 
  12  -2   7     5975.29     6068.07    225.18 o 
  13  -2   7     1938.79     1812.78    134.14 o 
 -13  -1   7      119.32       72.91     62.34 o 
 -12  -1   7      500.26      466.74     60.71 o 
 -11  -1   7      451.25      558.62     44.18 o 
 -10  -1   7     1492.83     1649.03     80.23 o 
  -9  -1   7     8648.53     8635.87    228.59 o 
  -8  -1   7     5617.92     5145.41    110.50 o 
  -7  -1   7     7229.07     7154.01    160.87 o 
  -6  -1   7     4538.61     4590.03    101.57 o 
  -5  -1   7     7896.03     7340.49    240.15 o 
  -4  -1   7     5001.20     5191.30    145.96 o 
  -3  -1   7     4311.85     4346.84    120.21 o 
  -2  -1   7     3545.48     3827.13     67.63 o 
  -1  -1   7     1020.44      941.95     18.11 o 
   0  -1   7      674.29      542.77     20.60 o 
   1  -1   7     1702.00     1663.12     26.50 o 
   2  -1   7     2331.67     2189.32     37.50 o 
   3  -1   7    23113.16    23021.55    345.42 o 
   4  -1   7    24469.80    24559.08    350.18 o 
   5  -1   7     8570.00     8628.12    111.52 o 
   6  -1   7     1141.56     1147.53     30.09 o 
   7  -1   7     5335.67     5244.85     76.09 o 
   8  -1   7     2689.33     2636.12     51.33 o 
   9  -1   7     1923.65     1976.92     46.35 o 
  10  -1   7     1211.12     1202.74     67.08 o 
  11  -1   7      911.95      813.55     37.13 o 
  12  -1   7       84.51       58.07     56.78 o 
  13  -1   7       19.67       55.13     49.74 o 
  14  -1   7       61.95       27.61     73.05 o 
 -12   0   7     1965.00     2013.86    135.52 o 
 -11   0   7     1300.96     1350.88     76.43 o 
 -10   0   7      906.93      851.66     40.95 o 
  -9   0   7        2.58        8.30     18.10 o 
  -8   0   7     3716.81     3611.01     84.37 o 
  -7   0   7      620.58      669.15     28.35 o 
  -6   0   7     3600.19     3356.15     81.13 o 
  -5   0   7    10583.77    10184.43    406.16 o 
  -4   0   7    10850.84    10593.96    187.70 o 
  -3   0   7      790.57      736.17     68.57 o 
  -2   0   7    21842.91    22720.46    357.45 o 
  -1   0   7    17963.17    18201.09    259.68 o 
   0   0   7    10801.36    10873.17    149.52 o 
   1   0   7    10153.84    10198.06    173.74 o 
   2   0   7      121.05      113.57      9.08 o 
   3   0   7     8583.33     8303.77    133.68 o 
   4   0   7      149.67      148.39     10.71 o 
   5   0   7      332.95      362.10     14.77 o 
   6   0   7      852.16      929.24     22.23 o 
   7   0   7     3104.38     3139.98     52.95 o 
   8   0   7     5580.88     5852.60     95.23 o 
   9   0   7     5716.60     5508.00    103.41 o 
  10   0   7     2498.43     2640.22     58.95 o 
  11   0   7     5916.26     6084.48    132.25 o 
  12   0   7     4372.93     4268.95    112.01 o 
  13   0   7     1961.54     1849.82    205.32 o 
  14   0   7     2030.79     1734.53    124.09 o 
 -12   1   7     1310.89     1405.09    101.37 o 
 -11   1   7     2339.21     2550.25    126.31 o 
 -10   1   7     2561.77     2687.73     78.14 o 
  -9   1   7     2858.36     2850.27     86.93 o 
  -8   1   7     1199.99     1235.37     49.01 o 
  -7   1   7     2934.92     2969.88     74.96 o 
  -6   1   7      963.99      907.80     30.18 o 
  -5   1   7     2624.31     2653.30     82.94 o 
  -4   1   7      980.08      820.31     28.42 o 
  -3   1   7     4778.10     5150.03     95.13 o 
  -2   1   7     4318.70     4506.33     76.47 o 
  -1   1   7     6442.54     6522.24    126.17 o 
   0   1   7     6426.27     7025.70    106.83 o 
   1   1   7    10705.85     9692.59    353.85 o 
   2   1   7    16277.32    16032.05    265.46 o 
   3   1   7    35138.18    34512.12    754.59 o 
   4   1   7    28026.41    28711.53    618.52 o 
   5   1   7     8340.82     8035.35    114.24 o 
   6   1   7     4709.34     4602.18    234.45 o 
   7   1   7     2000.25     2139.63     39.04 o 
   8   1   7      133.57      147.55     11.12 o 
   9   1   7      298.23      337.84     18.87 o 
  10   1   7      102.36      120.60     14.71 o 
  11   1   7      578.76      566.25     44.72 o 
  12   1   7     1082.40     1091.65     41.33 o 
  13   1   7     1411.72     1187.18    113.03 o 
  14   1   7      803.96      723.98     99.34 o 
 -12   2   7      545.43      349.38     62.34 o 
 -11   2   7      250.90      293.27     65.86 o 
 -10   2   7       11.55       47.31     31.51 o 
  -9   2   7      384.63      309.53     21.95 o 
  -8   2   7     5116.39     4976.34    132.32 o 
  -7   2   7     4220.57     4226.91    106.39 o 
  -6   2   7     4550.52     4547.04    194.88 o 
  -5   2   7     6987.32     7055.48    156.89 o 
  -4   2   7     6607.76     6577.81    115.49 o 
  -3   2   7    15086.23    15325.50    267.81 o 
  -2   2   7    25531.44    27049.52    429.74 o 
  -1   2   7    19358.16    19243.49    316.60 o 
   0   2   7     2869.58     2908.36     55.10 o 
   1   2   7      433.68      464.12     13.46 o 
   2   2   7     2353.99     2378.81     44.73 o 
   3   2   7     1612.59     1330.57     36.18 o 
   4   2   7    12180.42    12201.92    269.96 o 
   5   2   7    11986.52    12404.00    200.77 o 
   6   2   7     6574.20     6941.28    108.43 o 
   7   2   7     5743.33     5788.03     89.07 o 
   8   2   7     5224.17     5283.26    151.38 o 
   9   2   7     1313.70     1362.19     32.20 o 
  10   2   7      501.36      551.75     29.41 o 
  11   2   7     3502.71     3415.38     68.89 o 
  12   2   7     4338.14     4170.68    108.13 o 
  13   2   7     3642.14     3560.44    178.62 o 
  14   2   7      975.17      922.46     65.05 o 
  15   2   7      161.35      155.51     45.71 o 
 -12   3   7      929.05     1169.83    106.79 o 
 -11   3   7     3115.80     3491.59    252.34 o 
 -10   3   7     2866.27     3138.15    151.78 o 
  -9   3   7     1156.59     1018.58     69.66 o 
  -8   3   7      584.19      652.40     62.61 o 
  -7   3   7      239.60      234.94     16.45 o 
  -6   3   7      440.51      423.64     23.85 o 
  -5   3   7     1911.88     1818.16     46.73 o 
  -4   3   7    25319.65    26467.72    471.97 o 
  -3   3   7     4656.55     4603.64     72.97 o 
  -2   3   7    10788.85    11266.56    167.89 o 
  -1   3   7    13726.47    13761.39    213.89 o 
   0   3   7    19052.69    18904.99    312.99 o 
   1   3   7     5786.94     5925.94    184.58 o 
   2   3   7    13832.43    13948.20    243.50 o 
   3   3   7    53553.32    54246.86   1070.30 o 
   4   3   7    45275.14    46420.34    786.31 o 
   5   3   7     1545.05     1601.24    104.22 o 
   6   3   7    11714.88    11580.55    193.94 o 
   7   3   7     1280.61     1390.78     34.96 o 
   8   3   7      869.21      877.73     30.76 o 
   9   3   7      121.52      160.74     16.73 o 
  10   3   7      161.20      214.15     17.12 o 
  11   3   7     2136.56     2163.44     54.49 o 
  12   3   7     5186.69     5106.86    119.56 o 
  13   3   7     5366.68     5114.68    324.17 o 
  14   3   7     3283.10     3347.69    246.65 o 
  15   3   7     3656.93     3397.03    301.13 o 
 -11   4   7       13.88       16.82     24.39 o 
 -10   4   7      966.34      785.09    103.81 o 
  -9   4   7     2049.16     2128.79    279.18 o 
  -8   4   7     1190.69     1162.38    127.12 o 
  -7   4   7     8988.11     8934.37    201.04 o 
  -6   4   7    10760.99    10911.88    225.95 o 
  -5   4   7    11447.49    11606.61    220.39 o 
  -4   4   7     1451.54     1447.27     77.25 o 
  -3   4   7    14772.61    14994.30    210.62 o 
  -2   4   7     6058.63     6007.38     90.76 o 
  -1   4   7       18.34       26.60      6.97 o 
   0   4   7      126.89      105.34      7.06 o 
   1   4   7     2269.28     2256.34     34.44 o 
   2   4   7     3584.89     3565.84     61.52 o 
   3   4   7     6460.49     6072.45    114.93 o 
   4   4   7    17873.10    17715.04    302.20 o 
   5   4   7     4436.59     3878.34    133.35 o 
   6   4   7     4740.90     4528.16     73.78 o 
   7   4   7    21021.56    21628.08    405.89 o 
   8   4   7     8226.77     7850.99    516.34 o 
   9   4   7      524.42      518.31     23.58 o 
  10   4   7     1916.42     1962.31     49.88 o 
  11   4   7      563.20      649.86     31.32 o 
  12   4   7     1072.00     1041.40     45.91 o 
  13   4   7        1.05        0.00     25.44 o 
  14   4   7      506.88      521.96     52.47 o 
  15   4   7       36.97       13.51     38.33 o 
 -11   5   7     2067.92     1955.14    110.10 o 
 -10   5   7     2350.93     2141.60    207.62 o 
  -9   5   7      549.08      594.20     41.47 o 
  -8   5   7      239.39      121.29     30.41 o 
  -7   5   7       57.50       66.37     18.97 o 
  -6   5   7     4303.29     4154.71     89.81 o 
  -5   5   7    18347.02    18321.12    342.02 o 
  -4   5   7     9281.75     9315.07    141.63 o 
  -3   5   7     9076.27     9136.63    137.10 o 
  -2   5   7    15550.71    15456.92    242.42 o 
  -1   5   7    15658.43    15658.13    211.87 o 
   0   5   7     9977.18    10040.95    150.04 o 
   1   5   7     5894.96     6225.28     94.64 o 
   2   5   7     8296.96     7893.20    124.29 o 
   3   5   7     1142.41     1204.54     43.10 o 
   4   5   7     3050.35     3146.97    114.38 o 
   5   5   7     3365.83     3537.94     78.77 o 
   6   5   7     5107.44     5102.11    155.99 o 
   7   5   7     3775.52     3752.79     79.75 o 
   8   5   7     1071.58     1012.78     90.66 o 
   9   5   7     3750.28     3669.28    332.03 o 
  10   5   7      891.65      821.02     65.59 o 
  11   5   7     5540.56     5670.55    233.10 o 
  12   5   7     3307.48     3377.25    221.71 o 
  13   5   7     1511.99     1428.65     58.18 o 
  14   5   7     1236.90     1319.77     66.41 o 
  15   5   7     1844.56     1841.19    100.68 o 
 -10   6   7     2826.30     2971.19    170.22 o 
  -9   6   7     3442.68     3415.59    366.72 o 
  -8   6   7     3533.66     3472.89    303.30 o 
  -7   6   7     3158.77     3226.30     98.01 o 
  -6   6   7      813.33      838.08     33.93 o 
  -5   6   7      446.11      434.15     34.29 o 
  -4   6   7     1911.58     1870.11     40.98 o 
  -3   6   7       75.80       74.30     21.82 o 
  -2   6   7       12.04        0.00     10.93 o 
  -1   6   7     2004.94     2012.34     34.59 o 
   0   6   7     2538.64     2451.07     39.68 o 
   1   6   7     1129.20     1206.75     21.65 o 
   2   6   7     5895.66     5773.89     89.50 o 
   3   6   7     4473.18     4339.58    103.27 o 
   4   6   7    23102.16    22443.65    401.02 o 
   5   6   7    17064.17    16252.20    695.09 o 
   6   6   7    58581.96    56640.48   1808.14 o 
   7   6   7    22055.52    21492.13   1639.14 o 
   8   6   7     2188.23     2080.65    111.40 o 
   9   6   7       81.40       83.43     20.68 o 
  10   6   7      353.58      347.96     84.84 o 
  11   6   7      370.25      396.13     43.91 o 
  12   6   7      337.19      407.15     43.48 o 
  13   6   7     1263.13     1403.89     54.90 o 
  14   6   7      963.03      950.76     49.97 o 
  15   6   7      756.90      653.77     57.03 o 
 -10   7   7       15.29        0.00     40.39 o 
  -9   7   7       38.44       72.91     43.64 o 
  -8   7   7      222.01      233.49     62.20 o 
  -7   7   7      358.10      352.44     26.81 o 
  -6   7   7     1446.69     1481.89     61.66 o 
  -5   7   7     3326.23     3343.15     83.84 o 
  -4   7   7     1165.46     1190.31     30.21 o 
  -3   7   7     5664.15     5502.13     97.85 o 
  -2   7   7     8391.48     8367.92    130.24 o 
  -1   7   7    17995.92    18130.98    247.22 o 
   0   7   7     3368.32     3332.51     53.00 o 
   1   7   7     2583.88     2615.88     48.55 o 
   2   7   7     6156.88     5989.09    160.86 o 
   3   7   7      104.88      138.24     13.07 o 
   4   7   7     1050.98     1000.52     35.00 o 
   5   7   7     6161.69     6316.13    134.04 o 
   6   7   7     3614.42     3312.10    119.94 o 
   7   7   7    35911.80    35251.72   2805.98 o 
   8   7   7    16705.85    16635.70    805.68 o 
   9   7   7     1405.25     1375.06    120.07 o 
  10   7   7      746.94      691.48     36.89 o 
  11   7   7     1558.05     1579.03     68.57 o 
  12   7   7       66.72       65.56     29.77 o 
  13   7   7      604.57      538.04     48.25 o 
  14   7   7      157.18      130.91     33.64 o 
  15   7   7      317.21      209.12     49.00 o 
  -9   8   7     1396.02     1520.56    117.63 o 
  -8   8   7     1470.14     1302.79     89.31 o 
  -7   8   7      501.70      564.30     43.10 o 
  -6   8   7      420.85      441.18     41.74 o 
  -5   8   7      140.42      157.36     46.08 o 
  -4   8   7      860.56      809.53     35.91 o 
  -3   8   7     1274.96     1301.62     34.26 o 
  -2   8   7     7857.46     7837.42    120.46 o 
  -1   8   7     6595.16     6605.48     98.52 o 
   0   8   7    13780.90    13858.64    202.40 o 
   1   8   7     5774.60     5568.39     95.08 o 
   2   8   7     3650.06     3660.65     61.97 o 
   3   8   7     9577.94     9210.77    151.07 o 
   4   8   7     1130.53     1191.54     98.39 o 
   5   8   7     4353.18     4510.96    105.80 o 
   6   8   7     4721.44     4318.12    150.57 o 
   7   8   7      532.72      472.73    113.03 o 
   8   8   7       33.78       45.31     35.69 o 
   9   8   7      271.82      202.88     51.63 o 
  10   8   7      214.86      236.98     30.41 o 
  11   8   7     2361.70     2140.11    165.61 o 
  12   8   7     3332.33     3296.27    142.03 o 
  13   8   7     1308.79     1578.67    133.22 o 
  14   8   7      493.71      413.04     58.14 o 
  15   8   7     2653.58     2809.26    249.77 o 
  -9   9   7      820.25      778.71     72.64 o 
  -8   9   7      985.87     1079.30     92.43 o 
  -7   9   7     1384.86     1432.47     82.67 o 
  -6   9   7     1326.25     1276.78    133.08 o 
  -5   9   7     3431.56     3414.96    160.86 o 
  -4   9   7     2527.18     2495.22     65.91 o 
  -3   9   7     5816.81     5911.30    118.49 o 
  -2   9   7     2015.13     1988.43     39.39 o 
  -1   9   7       15.92        4.66     12.34 o 
   0   9   7      262.59      274.18     48.79 o 
   1   9   7      172.19      165.03     27.65 o 
   2   9   7     1448.76     1433.16     51.09 o 
   3   9   7     3879.60     4089.35    136.06 o 
   4   9   7     5452.14     5437.99    102.76 o 
   5   9   7     8078.64     8262.19    267.11 o 
   6   9   7     4598.90     4370.62    108.25 o 
   7   9   7    18557.25    17861.33   1215.50 o 
   8   9   7    11942.87    11620.32    748.89 o 
   9   9   7     4806.58     4530.63    169.13 o 
  10   9   7     4588.42     4800.10    169.83 o 
  11   9   7     1429.64     1326.30    102.32 o 
  12   9   7      268.52      208.13     69.39 o 
  13   9   7       75.83       11.10     56.65 o 
  14   9   7        9.83       14.55     63.29 o 
  15   9   7       43.18        0.00     46.64 o 
  -8  10   7      243.91      184.58     65.05 o 
  -7  10   7      515.91      494.11     57.73 o 
  -6  10   7      278.29      208.03     61.80 o 
  -5  10   7     1271.87     1208.82    106.93 o 
  -4  10   7     2657.07     2698.60     89.44 o 
  -3  10   7     3754.25     3867.20    245.57 o 
  -2  10   7     9539.97     9611.03    154.98 o 
  -1  10   7    10217.63    10251.93    175.13 o 
   0  10   7     6992.83     7359.04    119.51 o 
   1  10   7     8711.04     9086.89    154.38 o 
   2  10   7     4301.66     4422.76     93.78 o 
   3  10   7      522.44      541.38     23.05 o 
   4  10   7      117.60      112.42     15.34 o 
   5  10   7      500.72      584.45     62.61 o 
   6  10   7      157.66      162.80     21.91 o 
   7  10   7       18.40       32.22     66.41 o 
   8  10   7     1097.98     1176.69     87.55 o 
   9  10   7     2663.18     2651.59    266.17 o 
  10  10   7      563.29      422.62    150.16 o 
  11  10   7     3660.97     3470.50    150.24 o 
  12  10   7     1847.76     1882.08     92.81 o 
  13  10   7     1171.61     1115.51    227.14 o 
  14  10   7     1505.13     1555.00    163.17 o 
  15  10   7     1401.69     1619.37    107.66 o 
  -7  11   7     3409.73     3590.79    237.16 o 
  -6  11   7     3074.57     3267.71    166.69 o 
  -5  11   7     2394.72     2263.19    176.99 o 
  -4  11   7      157.05       91.23     20.89 o 
  -3  11   7      119.94       76.22     16.63 o 
  -2  11   7      332.46      351.99     30.76 o 
  -1  11   7     2468.82     2411.22     57.50 o 
   0  11   7     2482.04     2550.99     92.29 o 
   1  11   7     2672.99     2811.22     88.63 o 
   2  11   7     3319.64     3270.35     71.20 o 
   3  11   7     2056.20     1994.25     50.22 o 
   4  11   7      619.69      698.58     32.11 o 
   5  11   7      503.00      537.85     67.22 o 
   6  11   7     3613.41     3821.63     86.07 o 
   7  11   7     9724.90     9427.46    208.82 o 
   8  11   7     2451.68     2456.57    170.08 o 
   9  11   7     2020.49     2156.40    276.33 o 
  10  11   7      447.72      385.59     87.82 o 
  11  11   7       49.75       43.96     45.76 o 
  12  11   7       74.43       53.24     49.87 o 
  13  11   7     1744.73     1783.76    123.35 o 
  14  11   7      545.37      486.78    103.67 o 
  -6  12   7      851.50      747.00     96.76 o 
  -5  12   7      789.47      930.77     66.68 o 
  -4  12   7     1528.94     1642.29    139.32 o 
  -3  12   7     1888.42     1871.25     65.95 o 
  -2  12   7     1864.60     1857.11     96.49 o 
  -1  12   7     3665.62     3612.90     79.72 o 
   0  12   7      913.29      861.00     38.22 o 
   1  12   7     2196.36     2100.92     69.12 o 
   2  12   7     1916.73     1887.71     59.09 o 
   3  12   7       29.96       17.34     25.61 o 
   4  12   7      246.21      272.24     27.16 o 
   5  12   7       21.54        9.69     17.73 o 
   6  12   7     1121.58      982.93    137.01 o 
   7  12   7     3512.48     3591.26    319.15 o 
   8  12   7     5883.30     5924.85    203.88 o 
   9  12   7     3625.73     3991.29    186.09 o 
  10  12   7     4196.65     4518.64    223.69 o 
  11  12   7     4641.77     4784.92    329.59 o 
  12  12   7     1071.75     1255.58    113.94 o 
  13  12   7      117.54      269.05    139.45 o 
  14  12   7       40.61       88.88     74.63 o 
  -5  13   7       11.21       19.24     35.51 o 
  -4  13   7       11.13       30.31     43.93 o 
  -3  13   7        8.91        0.00     30.43 o 
  -2  13   7      659.53      637.59     42.92 o 
  -1  13   7     2873.72     3154.71    160.19 o 
   0  13   7     2097.70     2036.13    169.00 o 
   1  13   7     6191.90     6367.56    163.27 o 
   2  13   7     2826.10     2912.38     87.14 o 
   3  13   7     3339.98     3310.68    138.23 o 
   4  13   7     1337.01     1443.41     54.50 o 
   5  13   7     1545.91     1473.03     75.89 o 
   6  13   7     1421.84     1404.08    166.83 o 
   7  13   7      139.79       88.46     44.73 o 
   8  13   7        7.99        4.59     79.69 o 
   9  13   7      168.79      102.18     66.54 o 
  10  13   7       60.09      131.72     52.49 o 
  11  13   7     1023.15     1013.22     97.04 o 
  12  13   7      894.56      978.68    169.13 o 
  13  13   7     1058.37     1191.07    211.69 o 
  -3  14   7      218.72      286.62     58.82 o 
  -2  14   7     1083.58     1132.27     66.37 o 
  -1  14   7       31.78       74.07     75.89 o 
   0  14   7      102.60        7.36     43.10 o 
   1  14   7      647.33      605.06     61.26 o 
   2  14   7      454.70      433.88     33.63 o 
   3  14   7     2236.09     2237.32     80.10 o 
   4  14   7     1944.13     2021.17    107.06 o 
   5  14   7     2081.09     2117.75    157.75 o 
   6  14   7     2238.65     2196.10    188.65 o 
   7  14   7     4175.21     4365.54    150.97 o 
   8  14   7     3606.93     3566.87    264.00 o 
   9  14   7     1712.85     1639.64     88.50 o 
  10  14   7     3843.28     4291.78    200.33 o 
  11  14   7     1030.09     1020.54    124.27 o 
  12  14   7      127.14        0.00    116.14 o 
  -2  15   7      962.54      978.71    277.14 o 
  -1  15   7     3995.69     3691.00    189.64 o 
   0  15   7     2434.13     2496.25    119.38 o 
   1  15   7     2070.61     2175.60    118.18 o 
   2  15   7     1995.18     2166.54     90.76 o 
   3  15   7      435.03      435.50     46.28 o 
   4  15   7      331.71      250.08     47.43 o 
   5  15   7      269.16      279.71     67.63 o 
   6  15   7       90.53       78.33     38.48 o 
   7  15   7      673.94      795.05     71.94 o 
   8  15   7      549.38      575.72     63.56 o 
   9  15   7      406.20      364.30    132.00 o 
  10  15   7      416.07      657.57    770.99 o 
  11  15   7     1959.05     1766.69    127.85 o 
   1  16   7      660.31      594.04     50.84 o 
   2  16   7     1746.19     1730.01     98.52 o 
   3  16   7     2171.83     2263.73    107.03 o 
   4  16   7     2354.25     2342.13     98.07 o 
   5  16   7     1135.48     1068.33     69.25 o 
   6  16   7      459.59      472.38     52.31 o 
   7  16   7      320.36      380.26     50.34 o 
   8  16   7      151.60      147.65     97.85 o 
   9  16   7      722.09      733.82     69.10 o 
  -6 -12   8      349.46      187.56     48.52 o 
  -5 -12   8      175.51       64.06     49.24 o 
  -4 -12   8        7.61        0.40     28.88 o 
  -3 -12   8      290.85      254.42    136.74 o 
  -2 -12   8      386.04      281.26     63.47 o 
  -1 -12   8      448.01      370.93     68.85 o 
   0 -12   8      775.48      917.74    101.23 o 
   1 -12   8     1390.18     1634.93    126.97 o 
   2 -12   8      833.09      810.95    227.54 o 
  -8 -11   8      541.87      445.65    158.97 o 
  -7 -11   8      663.68      606.16     71.70 o 
  -6 -11   8      709.77      723.48     56.94 o 
  -5 -11   8     2148.99     1959.75     83.84 o 
  -4 -11   8     4264.07     4040.20    169.54 o 
  -3 -11   8     2705.95     2930.99    106.56 o 
  -2 -11   8     1496.51     1467.46     80.12 o 
  -1 -11   8     1926.54     1746.69    121.16 o 
   0 -11   8     1213.92     1306.56     84.97 o 
   1 -11   8       20.66        0.00     54.21 o 
   2 -11   8        0.23        0.00     86.87 o 
   3 -11   8      114.13        0.00     97.58 o 
   4 -11   8      320.26      220.09    118.99 o 
  -9 -10   8     2174.95     2098.04    112.08 o 
  -8 -10   8     1027.46     1027.07     83.95 o 
  -7 -10   8      443.27      343.64    176.45 o 
  -6 -10   8      993.20      858.00     54.95 o 
  -5 -10   8       20.73       22.70     50.01 o 
  -4 -10   8      539.49      447.87     62.07 o 
  -3 -10   8     1283.71     1360.72    155.99 o 
  -2 -10   8     3510.24     3516.13    112.49 o 
  -1 -10   8     4999.56     5006.50    168.80 o 
   0 -10   8     5059.46     4946.84    138.24 o 
   1 -10   8     2937.08     2858.70    106.70 o 
   2 -10   8     1866.98     1731.90    266.57 o 
   3 -10   8     1050.10     1069.00     98.66 o 
   4 -10   8      865.32     1005.30    112.21 o 
   5 -10   8      153.97      227.95     78.60 o 
   6 -10   8       40.44        0.00     91.34 o 
 -10  -9   8      629.13      603.98     62.27 o 
  -9  -9   8     3215.80     3392.89    207.48 o 
  -8  -9   8     3257.58     3348.83    193.39 o 
  -7  -9   8     3180.65     3054.86    125.44 o 
  -6  -9   8     4082.72     4018.56    118.97 o 
  -5  -9   8     5291.01     5479.96    204.37 o 
  -4  -9   8     5253.91     5235.72    146.42 o 
  -3  -9   8      137.09      116.65     19.59 o 
  -2  -9   8       25.03       15.02     40.52 o 
  -1  -9   8      208.41      152.95     15.96 o 
   0  -9   8      363.39      385.59     22.53 o 
   1  -9   8      348.95      402.56     42.68 o 
   2  -9   8      584.57      598.66     40.90 o 
   3  -9   8      505.99      440.37     35.49 o 
   4  -9   8     1249.22     1331.91    106.52 o 
   5  -9   8     1356.98     1191.51     93.51 o 
   6  -9   8     1288.11     1096.37     96.49 o 
   7  -9   8     2361.28     2477.07    227.95 o 
 -11  -8   8      170.14      188.63     50.42 o 
 -10  -8   8      515.92      538.05     80.77 o 
  -9  -8   8      308.92      268.07    102.86 o 
  -8  -8   8       47.39       40.40     42.53 o 
  -7  -8   8      188.76      152.33     30.83 o 
  -6  -8   8      337.07      352.50     27.61 o 
  -5  -8   8     2556.22     2516.21     90.02 o 
  -4  -8   8     6531.30     6739.03    198.36 o 
  -3  -8   8     5161.90     5103.89    193.39 o 
  -2  -8   8     2468.22     2553.44     74.04 o 
  -1  -8   8     3048.69     3155.36     72.19 o 
   0  -8   8     4744.97     4772.30    109.15 o 
   1  -8   8     2474.93     2465.79     64.75 o 
   2  -8   8     1711.02     1593.94     61.46 o 
   3  -8   8     1702.28     1747.73     67.64 o 
   4  -8   8     1398.14     1268.22     55.56 o 
   5  -8   8      185.81      138.50     26.83 o 
   6  -8   8       18.88        0.00     40.66 o 
   7  -8   8      236.75      124.14     87.01 o 
   8  -8   8     1356.83     1444.39    134.44 o 
 -11  -7   8     1665.03     1683.71    113.84 o 
 -10  -7   8     1508.24     1506.23     88.50 o 
  -9  -7   8     2833.27     2600.22     98.10 o 
  -8  -7   8     4915.52     5139.27    152.05 o 
  -7  -7   8     1248.92     1214.27     54.25 o 
  -6  -7   8     2576.27     2535.98     84.31 o 
  -5  -7   8     4845.08     4928.81    118.83 o 
  -4  -7   8     1461.60     1470.47    155.99 o 
  -3  -7   8       42.21       20.27     15.24 o 
  -2  -7   8       29.36       71.40     16.09 o 
  -1  -7   8      624.33      554.56     34.15 o 
   0  -7   8     3328.15     3310.93     64.32 o 
   1  -7   8     5247.44     5384.46     96.76 o 
   2  -7   8     1797.62     1681.56     47.83 o 
   3  -7   8     1776.61     1791.60     61.80 o 
   4  -7   8     9326.94     9970.90    259.93 o 
   5  -7   8      890.93      880.62     40.11 o 
   6  -7   8      765.56      738.60     45.26 o 
   7  -7   8     2105.18     2269.18    129.02 o 
   8  -7   8     1519.55     1649.03    147.99 o 
   9  -7   8      291.86      268.88     92.16 o 
 -12  -6   8       57.46        0.00     60.17 o 
 -11  -6   8       72.90      103.00     62.34 o 
 -10  -6   8       40.42       21.41     53.94 o 
  -9  -6   8     1947.73     1875.88     75.04 o 
  -8  -6   8     1754.50     2002.96     72.80 o 
  -7  -6   8      699.78      745.35     89.31 o 
  -6  -6   8      969.62     1020.41     38.71 o 
  -5  -6   8     4332.99     4125.45     91.42 o 
  -4  -6   8     5274.76     5336.04    101.73 o 
  -3  -6   8     1908.03     1982.72     48.82 o 
  -2  -6   8     4401.11     4539.50     89.26 o 
  -1  -6   8     5287.33     5306.76    181.19 o 
   0  -6   8     2615.03     2743.33     56.26 o 
   1  -6   8      732.42      731.20     22.33 o 
   2  -6   8      102.85       96.90     16.46 o 
   3  -6   8      301.76      298.69     21.68 o 
   4  -6   8      269.44      217.11     24.67 o 
   5  -6   8     4337.21     4461.66    111.40 o 
   6  -6   8     1259.60     1412.95     62.61 o 
   7  -6   8     3611.51     3603.26    100.02 o 
   8  -6   8     3404.41     3929.06    156.66 o 
   9  -6   8     2616.13     2885.22    242.58 o 
  10  -6   8     1634.53     1492.37    176.99 o 
 -12  -5   8     1786.54     1903.27    122.78 o 
 -11  -5   8      754.75      696.58     65.86 o 
 -10  -5   8      812.09      927.51     57.19 o 
  -9  -5   8      792.30      621.78     46.62 o 
  -8  -5   8      513.23      572.51     33.96 o 
  -7  -5   8      160.57       98.02     39.57 o 
  -6  -5   8      916.70      886.60     79.42 o 
  -5  -5   8      124.88       82.48     17.94 o 
  -4  -5   8       23.29       31.92     23.04 o 
  -3  -5   8      468.86      574.75     57.19 o 
  -2  -5   8     3441.96     3436.67     70.41 o 
  -1  -5   8     6252.14     6332.74    109.47 o 
   0  -5   8    13399.41    13238.38    234.86 o 
   1  -5   8     6657.79     6615.69    107.83 o 
   2  -5   8     8932.72     9041.12    142.60 o 
   3  -5   8    10179.55    10852.61    227.68 o 
   4  -5   8     6825.02     6698.04    144.74 o 
   5  -5   8       47.66       48.79     15.99 o 
   6  -5   8      122.33      154.77     16.80 o 
   7  -5   8       33.76       29.81     21.68 o 
   8  -5   8       24.44       20.28     20.88 o 
   9  -5   8       54.77       72.54     25.01 o 
  10  -5   8     1150.66     1064.26    139.32 o 
  11  -5   8      206.38      210.87     92.16 o 
 -12  -4   8      318.76      339.62     78.60 o 
 -11  -4   8      232.67      274.03     48.25 o 
 -10  -4   8     1441.64     1496.16     84.57 o 
  -9  -4   8     2134.45     2190.58     92.70 o 
  -8  -4   8     1041.51      985.52     49.06 o 
  -7  -4   8     1764.29     1720.65     54.71 o 
  -6  -4   8     1710.45     1585.46     57.87 o 
  -5  -4   8     7858.10     7908.25    151.22 o 
  -4  -4   8     5442.96     5408.12    104.69 o 
  -3  -4   8     3665.10     3623.50     67.23 o 
  -2  -4   8     4787.79     4769.30     88.05 o 
  -1  -4   8      691.56      599.38     20.71 o 
   0  -4   8       11.04       10.73     11.93 o 
   1  -4   8     1332.86     1365.13     31.26 o 
   2  -4   8     4435.22     4404.57     71.36 o 
   3  -4   8     5308.93     5297.29    105.98 o 
   4  -4   8     7840.06     7953.52    157.75 o 
   5  -4   8     9685.24    10022.94    208.43 o 
   6  -4   8      699.43      775.73     31.98 o 
   7  -4   8     6088.74     6210.96    362.39 o 
   8  -4   8      697.91      743.52     28.73 o 
   9  -4   8     4057.88     4180.13    284.87 o 
  10  -4   8     1741.71     1820.89     81.60 o 
  11  -4   8      542.72      496.01     72.64 o 
  12  -4   8     1265.67     1420.81    133.35 o 
 -12  -3   8     1811.07     1687.25    106.79 o 
 -11  -3   8      829.73      828.85     68.85 o 
 -10  -3   8      831.51      889.84     52.85 o 
  -9  -3   8      521.80      464.57     42.55 o 
  -8  -3   8      147.52      136.06     30.36 o 
  -7  -3   8      189.08      146.78     23.53 o 
  -6  -3   8      136.03      136.34     47.43 o 
  -5  -3   8     1300.79     1338.09     51.23 o 
  -4  -3   8     3653.21     3944.93     78.26 o 
  -3  -3   8     7908.48     7660.24    137.54 o 
  -2  -3   8     6873.60     7010.41    214.94 o 
  -1  -3   8    20313.15    20603.83    336.91 o 
   0  -3   8    14533.03    14212.13    227.66 o 
   1  -3   8     1010.33      870.07     22.72 o 
   2  -3   8     2744.41     2528.44     38.79 o 
   3  -3   8     3343.96     3491.23     55.70 o 
   4  -3   8      747.25      719.05     21.14 o 
   5  -3   8     2054.78     2123.60     36.58 o 
   6  -3   8      414.96      391.97     43.10 o 
   7  -3   8       26.05       34.57     13.42 o 
   8  -3   8     1805.24     1849.56     38.75 o 
   9  -3   8     1167.95     1091.53     31.18 o 
  10  -3   8     2346.11     2332.73     70.47 o 
  11  -3   8     3481.50     3534.89    295.84 o 
  12  -3   8     4243.45     4376.28    216.44 o 
  13  -3   8     2150.17     1935.26    187.83 o 
 -12  -2   8      449.58      556.18     83.48 o 
 -11  -2   8     1587.08     1557.42     86.19 o 
 -10  -2   8     2850.63     3068.49    121.16 o 
  -9  -2   8     6173.23     6411.28    208.43 o 
  -8  -2   8     5337.29     5176.67    157.21 o 
  -7  -2   8     2788.93     2905.31     80.64 o 
  -6  -2   8     7068.90     6722.87    125.03 o 
  -5  -2   8     7763.62     7686.39    146.75 o 
  -4  -2   8     3447.39     3309.85     61.33 o 
  -3  -2   8      282.58      330.56     15.04 o 
  -2  -2   8       77.44       56.33     11.49 o 
  -1  -2   8     7604.60     7959.20    111.53 o 
   0  -2   8     4084.37     4039.82     66.27 o 
   1  -2   8     7889.52     7938.02    113.58 o 
   2  -2   8     1344.35     1229.06     25.46 o 
   3  -2   8    19231.77    18363.15    252.17 o 
   4  -2   8    13832.33    14127.13    203.80 o 
   5  -2   8     1354.58     1305.23     24.26 o 
   6  -2   8      868.11      857.61     21.28 o 
   7  -2   8     1819.72     1903.02     62.88 o 
   8  -2   8     1145.08     1103.36     29.14 o 
   9  -2   8     1992.48     1962.90     43.30 o 
  10  -2   8     1451.22     1493.96     60.04 o 
  11  -2   8      343.89      324.44     29.78 o 
  12  -2   8       21.59       23.20     27.67 o 
  13  -2   8     1047.66     1026.46    228.35 o 
 -12  -1   8      736.98      747.00     88.36 o 
 -11  -1   8     1046.21     1113.72     83.48 o 
 -10  -1   8      301.77      214.12     45.81 o 
  -9  -1   8      905.26      874.39     55.29 o 
  -8  -1   8     3394.99     3431.55     71.03 o 
  -7  -1   8     4890.87     4767.69    113.68 o 
  -6  -1   8     6415.57     6380.64    127.77 o 
  -5  -1   8    11476.87    11204.77    213.95 o 
  -4  -1   8    10645.19    10444.51    181.44 o 
  -3  -1   8     2731.36     2418.03     48.78 o 
  -2  -1   8     1537.28     1563.32     35.62 o 
  -1  -1   8     3205.03     2982.59     44.18 o 
   0  -1   8     4657.37     4601.79     69.86 o 
   1  -1   8     3758.67     3742.35     57.76 o 
   2  -1   8     1894.23     1944.53     63.83 o 
   3  -1   8      740.89      805.65     22.09 o 
   4  -1   8       91.90       70.74     13.42 o 
   5  -1   8      616.31      592.95     44.18 o 
   6  -1   8     1574.43     1551.25     32.56 o 
   7  -1   8     2153.51     2181.26     39.50 o 
   8  -1   8     6424.14     6614.93    109.67 o 
   9  -1   8     2183.20     2228.48     56.65 o 
  10  -1   8     6156.91     6391.99    126.45 o 
  11  -1   8     3789.37     3710.85     94.43 o 
  12  -1   8     1329.15     1384.06     58.74 o 
  13  -1   8     1031.38      971.37     73.75 o 
  14  -1   8       15.09        0.00     76.43 o 
 -12   0   8     2133.70     1958.29    124.41 o 
 -11   0   8     4138.23     4140.74    167.51 o 
 -10   0   8     4048.74     4262.17    149.62 o 
  -9   0   8     4113.83     4126.55    119.39 o 
  -8   0   8     2116.72     2118.21     71.83 o 
  -7   0   8       36.64       13.63     18.20 o 
  -6   0   8     1071.43     1145.89     36.11 o 
  -5   0   8       33.98        2.01     16.29 o 
  -4   0   8     1662.34     1708.66     48.48 o 
  -3   0   8      355.81      308.48     13.18 o 
  -2   0   8      335.23      312.66     13.01 o 
  -1   0   8     2187.54     1990.00     35.22 o 
   0   0   8     3665.76     3312.65     50.96 o 
   1   0   8     5827.74     5779.31     94.87 o 
   2   0   8     5482.89     4881.43     73.31 o 
   3   0   8    21149.02    21458.38    318.33 o 
   4   0   8    18549.88    19195.13    300.80 o 
   5   0   8     3446.51     3090.39    169.00 o 
   6   0   8      636.14      607.95     16.09 o 
   7   0   8       32.03       18.24     12.33 o 
   8   0   8      913.67      866.93     22.90 o 
   9   0   8     5288.08     5329.66     93.05 o 
  10   0   8     1783.47     1777.24     51.17 o 
  11   0   8      869.46      816.88     31.52 o 
  12   0   8     1827.42     1737.20     63.29 o 
  13   0   8     1272.87     1281.51    142.16 o 
  14   0   8     1474.26     1235.49     87.33 o 
 -12   1   8       72.27      113.84     54.48 o 
 -11   1   8      154.99      220.09     64.78 o 
 -10   1   8     1306.30     1279.56    145.82 o 
  -9   1   8     4700.41     4866.87    145.28 o 
  -8   1   8     2393.90     2444.37    277.68 o 
  -7   1   8     4973.65     4950.17    119.62 o 
  -6   1   8     2221.65     2236.58     55.50 o 
  -5   1   8     4612.01     4521.47     96.35 o 
  -4   1   8     5702.62     5618.98    115.56 o 
  -3   1   8     1094.12     1044.09     28.03 o 
  -2   1   8    10235.17    10293.78    147.11 o 
  -1   1   8     8198.16     8627.33    183.77 o 
   0   1   8     3166.79     3186.43     64.78 o 
   1   1   8     3638.17     3544.28     54.69 o 
   2   1   8      643.41      757.53     17.17 o 
   3   1   8     1642.98     1322.02     26.36 o 
   4   1   8    18275.69    18284.93    290.56 o 
   5   1   8     8964.66     9215.25    133.68 o 
   6   1   8    11086.29    11224.45    269.55 o 
   7   1   8     5909.63     5990.18     89.02 o 
   8   1   8     2508.88     2472.71     45.66 o 
   9   1   8      225.68      226.96     14.91 o 
  10   1   8      973.36     1061.01     35.69 o 
  11   1   8     1513.73     1467.92     63.97 o 
  12   1   8     1567.85     1613.55     50.28 o 
  13   1   8        5.25       31.49     21.62 o 
  14   1   8      202.06      192.13     32.56 o 
 -12   2   8     1318.07     1120.50     90.53 o 
 -11   2   8      657.42      749.98     68.30 o 
 -10   2   8     1784.91     1760.42     70.23 o 
  -9   2   8      123.96      143.38     27.38 o 
  -8   2   8      342.19      295.17     26.83 o 
  -7   2   8      217.80      158.60     26.97 o 
  -6   2   8      967.53      939.57     41.66 o 
  -5   2   8     4007.09     3921.14     91.56 o 
  -4   2   8     8096.60     8413.77    158.23 o 
  -3   2   8    18594.91    19192.46    324.48 o 
  -2   2   8     6034.48     5994.92     90.76 o 
  -1   2   8     5840.50     5939.87    160.19 o 
   0   2   8    16184.87    15850.01    264.12 o 
   1   2   8     2605.11     2621.71     49.06 o 
   2   2   8     8190.82     8074.68    138.85 o 
   3   2   8    26738.03    27384.09    455.38 o 
   4   2   8     3841.54     4277.45    159.37 o 
   5   2   8      806.48      893.09     22.04 o 
   6   2   8      338.30      363.84     11.43 o 
   7   2   8      892.35      964.38     25.20 o 
   8   2   8      891.56      898.59     24.81 o 
   9   2   8     2880.25     3019.06     65.98 o 
  10   2   8     1480.44     1530.84     37.37 o 
  11   2   8     4649.60     4619.17    102.49 o 
  12   2   8     6044.00     5854.85    137.94 o 
  13   2   8     2054.23     2101.03    138.37 o 
  14   2   8      929.03      832.80    186.34 o 
  15   2   8      678.61      428.24    113.84 o 
 -11   3   8      474.67      433.67     82.40 o 
 -10   3   8     1383.46     1516.49     89.17 o 
  -9   3   8     4075.65     4113.91    193.80 o 
  -8   3   8     3515.34     3291.56    101.64 o 
  -7   3   8     4348.86     4435.32    105.00 o 
  -6   3   8    11891.75    12057.80    264.31 o 
  -5   3   8     5224.56     5107.07    115.57 o 
  -4   3   8       80.58       59.08     36.86 o 
  -3   3   8       15.45        2.67      7.95 o 
  -2   3   8      235.00      247.90     11.38 o 
  -1   3   8     1181.49     1138.02     27.31 o 
   0   3   8      935.32      929.86     33.20 o 
   1   3   8     7027.37     6843.97    109.21 o 
   2   3   8    20674.06    20414.52    388.81 o 
   3   3   8     8836.20     9002.87    153.61 o 
   4   3   8    28376.87    27707.09    444.94 o 
   5   3   8     6998.29     7126.88    106.24 o 
   6   3   8    11308.74    11374.22    261.69 o 
   7   3   8     7109.59     7421.16    122.58 o 
   8   3   8     5600.59     5887.65    100.02 o 
   9   3   8      190.03      167.31     27.10 o 
  10   3   8      116.61      112.18     15.04 o 
  11   3   8       29.82       53.94     17.79 o 
  12   3   8        4.83       17.34     25.61 o 
  13   3   8      158.37      173.51     44.59 o 
  14   3   8      288.35      214.89     46.09 o 
  15   3   8      441.14      349.53     46.24 o 
 -11   4   8      401.92      363.20     73.45 o 
 -10   4   8      426.42      404.87     84.02 o 
  -9   4   8      305.72      280.86     37.32 o 
  -8   4   8      233.83      261.62     36.59 o 
  -7   4   8      951.03      977.30     33.33 o 
  -6   4   8     3567.53     3588.02    173.33 o 
  -5   4   8    20269.23    20736.95    355.00 o 
  -4   4   8    16723.62    16577.82    259.54 o 
  -3   4   8     4316.99     4082.88     68.66 o 
  -2   4   8     9871.18     9925.49    155.85 o 
  -1   4   8    12120.20    12029.29    279.99 o 
   0   4   8     2680.14     2515.16    114.79 o 
   1   4   8     3183.83     3472.67     53.14 o 
   2   4   8     2911.44     2616.56     42.25 o 
   3   4   8      974.69     1021.42     25.54 o 
   4   4   8       36.15       57.76     13.70 o 
   5   4   8      634.12      569.06     17.25 o 
   6   4   8      718.86      544.37     42.01 o 
   7   4   8     4403.32     4580.65     91.28 o 
   8   4   8     7516.89     7458.66    301.27 o 
   9   4   8     1448.15     1507.90     97.44 o 
  10   4   8     2358.67     2326.96    151.92 o 
  11   4   8     6556.82     6618.94    161.27 o 
  12   4   8     3992.46     3990.49    102.12 o 
  13   4   8     2586.28     2360.20     81.14 o 
  14   4   8      935.18      933.78     54.95 o 
  15   4   8      813.60      769.19     80.14 o 
 -11   5   8     1237.69     1488.30    112.48 o 
 -10   5   8     1889.80     1917.10    191.36 o 
  -9   5   8     3189.71     3144.45    288.66 o 
  -8   5   8     2791.86     3176.71    461.72 o 
  -7   5   8     3542.32     3579.23    261.83 o 
  -6   5   8      950.85      914.50     30.94 o 
  -5   5   8        4.38        0.00     15.33 o 
  -4   5   8     2325.98     2404.28     42.86 o 
  -3   5   8       21.62       47.79     11.66 o 
  -2   5   8     4006.28     3810.10     61.31 o 
  -1   5   8     4558.61     4546.63     65.84 o 
   0   5   8     7419.74     7432.69    102.94 o 
   1   5   8     7510.62     7696.05    114.10 o 
   2   5   8    10949.45    11215.39    286.63 o 
   3   5   8    14509.25    13779.71    220.32 o 
   4   5   8     6271.70     5639.31    101.22 o 
   5   5   8    18095.30    18686.14    695.23 o 
   6   5   8     8689.11     8544.95    202.47 o 
   7   5   8     2081.31     2141.99     62.61 o 
   8   5   8       83.04       50.28     25.61 o 
   9   5   8     2986.33     3128.03     75.76 o 
  10   5   8     1129.42     1220.99     35.73 o 
  11   5   8     3168.12     3087.64     77.82 o 
  12   5   8     1716.33     1722.66     79.31 o 
  13   5   8     2278.77     2239.69     79.08 o 
  14   5   8     2231.29     2027.71    128.20 o 
  15   5   8     1116.08     1161.90     83.41 o 
 -10   6   8      211.84      157.48     65.32 o 
  -9   6   8     1085.44      918.57     92.83 o 
  -8   6   8     2798.40     2600.23    244.21 o 
  -7   6   8     5869.79     5711.00    158.44 o 
  -6   6   8     1382.11     1372.69     42.23 o 
  -5   6   8    15076.46    15092.15    294.95 o 
  -4   6   8    11273.42    11227.14    194.57 o 
  -3   6   8     1181.62     1149.71     30.61 o 
  -2   6   8     3445.54     3242.10     91.88 o 
  -1   6   8     1171.75     1247.89     47.70 o 
   0   6   8      381.15      370.83     19.24 o 
   1   6   8       78.64       71.63     12.20 o 
   2   6   8      167.89      168.83     19.79 o 
   3   6   8      102.18      120.78     13.96 o 
   4   6   8     5909.98     5672.63     97.17 o 
   5   6   8    17322.31    17845.74    600.91 o 
   6   6   8     5698.18     5669.43    130.21 o 
   7   6   8    15025.09    15199.99    645.08 o 
   8   6   8    11160.50    10494.23    293.27 o 
   9   6   8     2393.96     2349.21     60.39 o 
  10   6   8     1261.62     1181.62     43.74 o 
  11   6   8     1113.06     1105.07     76.84 o 
  12   6   8       18.19        0.00     19.39 o 
  13   6   8        8.15       47.20     27.74 o 
  14   6   8        4.98       89.80     58.41 o 
  15   6   8       34.75       18.53     32.53 o 
 -10   7   8      657.61      672.19     64.78 o 
  -9   7   8      392.97      524.74     76.43 o 
  -8   7   8       23.97      112.25     36.93 o 
  -7   7   8       25.45       61.85     47.30 o 
  -6   7   8        4.37       10.97     18.24 o 
  -5   7   8      894.98      891.06     28.69 o 
  -4   7   8     9276.39     9544.76    175.23 o 
  -3   7   8     3308.43     3196.67     66.60 o 
  -2   7   8     4666.89     4644.34     90.27 o 
  -1   7   8     8491.82     8380.95    131.29 o 
   0   7   8     2306.34     2316.33     43.31 o 
   1   7   8     5185.14     5248.37     80.01 o 
   2   7   8     7432.21     7736.64    128.34 o 
   3   7   8     2021.70     1823.75     40.51 o 
   4   7   8    14120.49    14621.46    238.16 o 
   5   7   8      145.24      143.64     25.88 o 
   6   7   8        7.27        0.00     36.46 o 
   7   7   8     1174.39     1170.80     39.17 o 
   8   7   8     5130.11     4888.19    455.90 o 
   9   7   8     7724.65     7665.21    278.50 o 
  10   7   8     1272.13     1184.59    110.86 o 
  11   7   8     7860.75     8020.62    285.82 o 
  12   7   8     2313.38     2255.20     82.35 o 
  13   7   8     2175.06     2076.50     70.21 o 
  14   7   8     2427.70     2596.13     91.92 o 
  15   7   8     1007.09      984.51    153.28 o 
  -9   8   8      771.12      664.06     64.51 o 
  -8   8   8     1210.82     1086.07    236.62 o 
  -7   8   8      776.48      705.48     50.42 o 
  -6   8   8     3360.18     3245.26    107.54 o 
  -5   8   8     5504.79     5773.46    390.85 o 
  -4   8   8      280.66      280.88     28.46 o 
  -3   8   8      919.29      846.89     27.65 o 
  -2   8   8      644.93      772.52     60.31 o 
  -1   8   8      443.78      460.88     18.05 o 
   0   8   8     2573.40     2439.58     41.67 o 
   1   8   8      109.80      122.14     12.11 o 
   2   8   8     4346.09     4166.24     67.86 o 
   3   8   8    10328.34    10565.92    214.94 o 
   4   8   8    16446.42    16231.01    454.27 o 
   5   8   8    18667.67    18554.18    401.38 o 
   6   8   8    10451.83    10444.87    236.20 o 
   7   8   8    14701.15    14497.11   1124.02 o 
   8   8   8     5082.09     4862.77    359.40 o 
   9   8   8     1061.87     1035.77     55.56 o 
  10   8   8      151.76      184.61     64.78 o 
  11   8   8        3.71        0.00     39.05 o 
  12   8   8     1693.11     1613.70    133.76 o 
  13   8   8     1013.80      984.00    138.37 o 
  14   8   8      341.17      237.93     32.93 o 
  15   8   8      644.31      624.12     76.30 o 
  -8   9   8       22.90        0.00     27.10 o 
  -7   9   8       18.48       40.80     31.17 o 
  -6   9   8      597.63      514.15     79.28 o 
  -5   9   8     4010.64     3943.79    177.67 o 
  -4   9   8    10093.82    10658.61    465.92 o 
  -3   9   8    10531.64    10458.66    206.93 o 
  -2   9   8    14578.32    14501.79    231.88 o 
  -1   9   8    17115.52    17207.38    348.29 o 
   0   9   8     6514.59     6665.87    107.65 o 
   1   9   8     2361.33     2449.12     50.63 o 
   2   9   8      362.74      363.41     27.65 o 
   3   9   8     2418.06     2447.05     48.32 o 
   4   9   8      332.65      373.47     19.56 o 
   5   9   8     2755.33     2887.53    110.86 o 
   6   9   8      332.24      332.26     40.52 o 
   7   9   8      100.62      134.31     21.33 o 
   8   9   8     1815.94     1868.61     70.79 o 
   9   9   8     1653.70     1821.58     84.17 o 
  10   9   8     3922.00     3552.92    167.23 o 
  11   9   8     2517.73     2453.22     92.99 o 
  12   9   8     2354.96     2115.64    105.63 o 
  13   9   8     1966.22     1835.99    181.87 o 
  14   9   8      635.32      530.97     53.01 o 
  15   9   8     1570.44     1417.31     94.04 o 
  -8  10   8      900.56      677.61     73.18 o 
  -7  10   8      741.43      730.19     73.18 o 
  -6  10   8     2418.76     2170.33    253.70 o 
  -5  10   8      125.23      102.14     29.82 o 
  -4  10   8       28.75       20.44     18.04 o 
  -3  10   8     1149.98     1072.08     74.81 o 
  -2  10   8     2707.42     2752.81     55.84 o 
  -1  10   8     5126.62     5133.22     81.64 o 
   0  10   8    10983.31    11176.65    182.83 o 
   1  10   8     5931.37     6142.15    112.43 o 
   2  10   8     4232.44     4566.29     92.93 o 
   3  10   8     7372.24     7356.49    135.03 o 
   4  10   8     2629.23     2791.60    114.38 o 
   5  10   8      433.07      533.13     25.61 o 
   6  10   8     1741.20     1720.17     56.76 o 
   7  10   8     8007.31     8045.87    409.14 o 
   8  10   8    10787.16    10388.23    609.99 o 
   9  10   8      260.53      277.58     65.26 o 
  10  10   8        6.55       71.51     62.34 o 
  11  10   8      203.09      172.58     76.16 o 
  12  10   8     1287.64     1338.35     73.09 o 
  13  10   8     2125.59     2144.48    120.11 o 
  14  10   8     2483.27     2679.68    176.05 o 
  15  10   8     2357.84     2417.02    206.67 o 
  -7  11   8      264.67      170.76     51.77 o 
  -6  11   8     1146.11     1138.11     80.77 o 
  -5  11   8     5046.09     5039.80    861.65 o 
  -4  11   8     3370.01     3276.03    197.32 o 
  -3  11   8     2819.18     2635.00    180.24 o 
  -2  11   8     5284.63     5289.49    267.39 o 
  -1  11   8      870.12      904.11     58.00 o 
   0  11   8      169.86      125.08     15.44 o 
   1  11   8       23.23       27.74     35.24 o 
   2  11   8       67.32       61.35     20.06 o 
   3  11   8       68.70      102.35     17.83 o 
   4  11   8     3983.99     3946.49     81.73 o 
   5  11   8     2007.94     2001.28     49.13 o 
   6  11   8     2467.73     2487.64     64.22 o 
   7  11   8     8586.93     8277.59    219.73 o 
   8  11   8    10703.02    11005.70    341.99 o 
   9  11   8     3227.06     3313.84    245.84 o 
  10  11   8     3565.20     3893.55    392.20 o 
  11  11   8     2268.84     2252.84    114.79 o 
  12  11   8      903.65      817.71     60.85 o 
  13  11   8       20.32       43.20    112.48 o 
  14  11   8      172.40       12.35     25.15 o 
  -6  12   8      183.90      330.13     58.55 o 
  -5  12   8      423.52      433.67     67.22 o 
  -4  12   8      556.45      579.30     47.80 o 
  -3  12   8      844.33      906.75     43.69 o 
  -2  12   8     2671.17     2660.77    220.49 o 
  -1  12   8     7286.21     7569.58    188.91 o 
   0  12   8     6493.65     6735.93    149.86 o 
   1  12   8     2678.02     2722.74    149.75 o 
   2  12   8     6963.62     7293.00    166.53 o 
   3  12   8     1707.14     1711.71     50.93 o 
   4  12   8      300.71      315.22     22.64 o 
   5  12   8      237.02      238.18     38.08 o 
   6  12   8      296.13      227.02     26.20 o 
   7  12   8      159.32        0.00    137.83 o 
   8  12   8       83.99      124.88     48.17 o 
   9  12   8      409.44      481.87    126.71 o 
  10  12   8     1086.24      954.47    220.09 o 
  11  12   8     2248.82     1993.15    221.99 o 
  12  12   8     2415.04     2489.72    172.25 o 
  13  12   8     1888.40     1859.09    134.98 o 
  14  12   8     1158.68     1063.31    105.55 o 
  -4  13   8       73.63       27.10     46.08 o 
  -3  13   8       52.37       56.55     62.61 o 
  -2  13   8      549.08      474.11     29.42 o 
  -1  13   8       56.40       15.83     21.82 o 
   0  13   8      299.24      280.36     28.60 o 
   1  13   8       43.74        2.06     22.55 o 
   2  13   8      529.56      507.98     45.81 o 
   3  13   8     2305.06     2411.03    130.10 o 
   4  13   8     5724.77     6005.19    378.11 o 
   5  13   8     2714.97     2559.50     77.19 o 
   6  13   8     4570.00     4367.43    147.72 o 
   7  13   8     6190.33     6231.39    452.24 o 
   8  13   8     3990.84     4189.98    141.33 o 
   9  13   8     2132.37     2193.07    131.32 o 
  10  13   8     2094.70     1935.25    143.79 o 
  11  13   8      789.75      929.26     96.29 o 
  12  13   8       40.22       36.17     87.25 o 
  13  13   8      525.75      767.05    548.05 o 
  -3  14   8      354.05      298.61    127.53 o 
  -2  14   8     1149.12     1228.92    179.84 o 
  -1  14   8     4297.65     4568.58    223.07 o 
   0  14   8     2444.39     2260.12     95.01 o 
   1  14   8     3900.53     4100.68    146.63 o 
   2  14   8     3151.43     2971.00    105.03 o 
   3  14   8      795.71      796.16     43.52 o 
   4  14   8        5.33        5.70     36.46 o 
   5  14   8     1561.69     1689.20     67.19 o 
   6  14   8     2139.20     2041.73     86.21 o 
   7  14   8     2578.17     2421.85     98.16 o 
   8  14   8     4509.21     4426.31    249.63 o 
   9  14   8     1206.65     1373.73    402.64 o 
  10  14   8     1362.18     1395.26     78.46 o 
  11  14   8     2675.71     2980.20    185.92 o 
  12  14   8     1574.08     1554.86    121.41 o 
  -1  15   8      827.59      766.95    119.39 o 
   0  15   8     2403.31     2336.57    160.46 o 
   1  15   8     1590.15     1620.66     82.63 o 
   2  15   8     2595.30     2764.81    103.29 o 
   3  15   8     4023.52     4376.32    167.11 o 
   4  15   8     3302.98     3299.99    122.51 o 
   5  15   8      400.56      463.90     43.41 o 
   6  15   8      188.91      196.88     36.07 o 
   7  15   8      275.58      168.28     37.95 o 
   8  15   8       49.41        0.00     78.74 o 
   9  15   8        0.75       25.20     65.66 o 
  10  15   8      441.91      461.62     92.43 o 
  11  15   8       25.21        0.00     26.53 o 
   1  16   8      234.15      180.67     46.82 o 
   2  16   8        0.28        0.00     36.26 o 
   3  16   8      147.41       77.74     46.09 o 
   4  16   8     1054.97     1008.74    116.82 o 
   5  16   8     1177.68     1074.48     79.69 o 
   6  16   8     1202.29     1121.26    210.19 o 
   7  16   8     1235.80     1217.08     70.53 o 
   8  16   8     1538.43     1444.47    131.05 o 
   9  16   8     1520.15     1511.98     95.69 o 
  -4 -12   9     1111.64     1105.01    276.06 o 
  -3 -12   9     1076.79     1055.45     98.12 o 
  -2 -12   9      697.20      638.68    290.15 o 
  -1 -12   9      455.28      467.62    155.04 o 
   0 -12   9       81.23        0.00     54.72 o 
  -7 -11   9        3.43        0.00     38.48 o 
  -6 -11   9      118.44      146.13     49.99 o 
  -5 -11   9      390.23      422.47     44.43 o 
  -4 -11   9     1534.85     1661.44     90.53 o 
  -3 -11   9     3210.10     3285.26    135.52 o 
  -2 -11   9     3455.98     3331.69    186.61 o 
  -1 -11   9     4692.97     4771.71    264.00 o 
   0 -11   9     2809.61     2959.34    248.95 o 
   1 -11   9      985.75      979.12     70.39 o 
   2 -11   9      398.10      456.80     96.09 o 
   3 -11   9      191.63       91.88     86.73 o 
  -8 -10   9     1881.40     1600.72     95.15 o 
  -7 -10   9      655.59      741.62     71.15 o 
  -6 -10   9      434.71      450.57     42.81 o 
  -5 -10   9      987.02      883.37     69.52 o 
  -4 -10   9      626.83      613.22     57.19 o 
  -3 -10   9      166.38      175.81     24.43 o 
  -2 -10   9       81.57       42.37     26.97 o 
  -1 -10   9      166.84      150.31     20.43 o 
   0 -10   9     1401.56     1380.12    143.79 o 
   1 -10   9     2103.59     1964.46     81.90 o 
   2 -10   9     1886.07     1822.50    106.31 o 
   3 -10   9     1931.27     2151.82    159.37 o 
   4 -10   9     1228.53     1202.35    122.78 o 
   5 -10   9     1368.78     1316.73    188.92 o 
  -9  -9   9       11.48       57.05     40.44 o 
  -8  -9   9      413.75      502.52     56.92 o 
  -7  -9   9     1292.57     1184.96     77.79 o 
  -6  -9   9     1771.14     1718.27     90.39 o 
  -5  -9   9     1357.22     1314.02     66.96 o 
  -4  -9   9     5823.25     5580.93    169.42 o 
  -3  -9   9     7617.11     7553.39    201.42 o 
  -2  -9   9     5542.55     5462.62    157.55 o 
  -1  -9   9     5392.40     5405.56    219.68 o 
   0  -9   9     2621.40     2639.39     84.92 o 
   1  -9   9      208.39      190.67     56.65 o 
   2  -9   9        4.46        0.00     23.26 o 
   3  -9   9       11.40       81.04     64.78 o 
   4  -9   9      237.05      333.93     83.75 o 
   5  -9   9      797.62      778.71    133.62 o 
   6  -9   9      510.25      471.35     97.30 o 
   7  -9   9      481.86      496.55    480.29 o 
 -10  -8   9     1509.37     1440.76    150.43 o 
  -9  -8   9     3169.80     3188.99    142.61 o 
  -8  -8   9     1572.99     1558.82    140.81 o 
  -7  -8   9     2390.41     2361.22    145.42 o 
  -6  -8   9      465.08      491.37     39.84 o 
  -5  -8   9      644.13      686.19     53.59 o 
  -4  -8   9      241.42      225.71     41.61 o 
  -3  -8   9     5003.55     4851.50    125.54 o 
  -2  -8   9     4864.16     4825.86    163.17 o 
  -1  -8   9     2151.48     2334.26     67.55 o 
   0  -8   9     6252.02     6312.75    144.74 o 
   1  -8   9     5246.43     5205.99    130.58 o 
   2  -8   9     2273.60     2384.85     98.80 o 
   3  -8   9     3267.65     3387.78    127.39 o 
   4  -8   9     1293.93     1420.81     66.68 o 
   5  -8   9      631.28      781.69     93.24 o 
   6  -8   9      145.12      200.57     67.76 o 
   7  -8   9     1090.37      868.43    110.59 o 
 -11  -7   9      740.52      720.25    189.46 o 
 -10  -7   9      999.44      921.91     56.72 o 
  -9  -7   9     2378.52     2446.97    106.37 o 
  -8  -7   9     2969.76     2869.32    103.09 o 
  -7  -7   9     3708.70     3944.45    396.27 o 
  -6  -7   9     2732.58     2698.26     99.34 o 
  -5  -7   9     2315.88     2398.20    126.98 o 
  -4  -7   9     1236.11     1287.46     71.01 o 
  -3  -7   9      452.67      465.26     31.44 o 
  -2  -7   9     1171.46     1183.88     39.15 o 
  -1  -7   9     2918.66     3035.21     72.61 o 
   0  -7   9     1161.47     1210.10     71.28 o 
   1  -7   9       81.72       55.59     21.68 o 
   2  -7   9      760.02      768.01    101.37 o 
   3  -7   9     1653.76     1700.26     55.84 o 
   4  -7   9     1079.02     1072.25     47.70 o 
   5  -7   9     1325.33     1253.31     55.29 o 
   6  -7   9     1603.46     1809.22     88.63 o 
   7  -7   9     3862.24     4133.97    153.95 o 
   8  -7   9     3677.32     4087.35    219.55 o 
   9  -7   9     3451.32     3615.73    250.44 o 
 -11  -6   9      672.10      590.66     83.62 o 
 -10  -6   9      339.90      331.52     36.40 o 
  -9  -6   9      500.29      464.99     65.05 o 
  -8  -6   9       74.87      105.02     58.55 o 
  -7  -6   9      224.89      272.54     77.65 o 
  -6  -6   9      728.70      764.10     89.04 o 
  -5  -6   9       44.93       50.93     16.93 o 
  -4  -6   9      282.54      254.93     39.03 o 
  -3  -6   9     1758.53     1796.47     54.73 o 
  -2  -6   9     1466.02     1454.25    111.13 o 
  -1  -6   9    10443.65    10785.63    187.07 o 
   0  -6   9    12624.67    13052.97    366.72 o 
   1  -6   9     9451.15     9743.68    214.80 o 
   2  -6   9     5703.65     5819.19    135.93 o 
   3  -6   9     2095.37     2224.73     63.97 o 
   4  -6   9      704.29      648.07     31.71 o 
   5  -6   9      114.21      108.42     16.26 o 
   6  -6   9     1096.52      982.26     42.55 o 
   7  -6   9     1032.36      787.38     72.91 o 
   8  -6   9      836.45      849.99     63.70 o 
   9  -6   9     1906.26     2046.93    169.67 o 
  10  -6   9     1169.04     1145.16    126.85 o 
 -11  -5   9     1294.01     1145.16     77.52 o 
 -10  -5   9     1344.24     1557.42     90.53 o 
  -9  -5   9     6214.45     6379.47    268.88 o 
  -8  -5   9     6081.98     5995.43    279.99 o 
  -7  -5   9     4528.68     4433.13    124.83 o 
  -6  -5   9     2017.65     2035.57     60.81 o 
  -5  -5   9      564.63      498.72     23.00 o 
  -4  -5   9      811.16      846.79     48.79 o 
  -3  -5   9     1504.18     1515.14     42.63 o 
  -2  -5   9      335.06      408.39     22.23 o 
  -1  -5   9      112.35      141.26     35.10 o 
   0  -5   9     1934.15     1863.75     40.92 o 
   1  -5   9     9951.90    10436.68    217.24 o 
   2  -5   9     6061.87     6082.03    116.93 o 
   3  -5   9     5985.33     6147.28    130.64 o 
   4  -5   9     4560.16     4888.55    101.91 o 
   5  -5   9     2576.91     2456.47     72.37 o 
   6  -5   9     3348.70     3249.82     83.21 o 
   7  -5   9     1302.11     1238.67     51.23 o 
   8  -5   9      372.19      330.13     43.64 o 
   9  -5   9      828.56      754.19     78.06 o 
  10  -5   9      136.32      161.42     58.41 o 
  11  -5   9      535.00      770.04    104.08 o 
 -12  -4   9      243.57      138.50     65.05 o 
 -11  -4   9        9.18        0.00     56.65 o 
 -10  -4   9      140.10      217.11     42.82 o 
  -9  -4   9      417.77      455.63     51.23 o 
  -8  -4   9     1246.22     1286.65     71.01 o 
  -7  -4   9     3001.85     3089.17    120.75 o 
  -6  -4   9      995.22      899.96     65.19 o 
  -5  -4   9      705.70      799.70     30.62 o 
  -4  -4   9     7196.85     7137.38    145.73 o 
  -3  -4   9     4940.25     4994.44    101.32 o 
  -2  -4   9     7892.28     7827.23    127.80 o 
  -1  -4   9     6100.49     5871.87    105.41 o 
   0  -4   9     3464.61     3368.16     62.31 o 
   1  -4   9     2888.59     2828.36     57.16 o 
   2  -4   9      203.71      189.03     10.29 o 
   3  -4   9     1942.05     1927.05     36.41 o 
   4  -4   9        7.54       29.81     13.55 o 
   5  -4   9    10155.63    10572.35    235.54 o 
   6  -4   9     3186.37     3273.67     77.52 o 
   7  -4   9     3786.07     3851.27    103.27 o 
   8  -4   9     2118.32     2193.57     61.50 o 
   9  -4   9     1592.05     1666.11     69.42 o 
  10  -4   9     3069.56     3234.61    126.38 o 
  11  -4   9     3371.46     3578.33    224.15 o 
  12  -4   9     3188.88     3034.07    258.03 o 
 -12  -3   9     1302.05     1350.88     95.68 o 
 -11  -3   9      733.70      696.58     55.02 o 
 -10  -3   9     1958.74     2079.99     85.38 o 
  -9  -3   9     5927.37     5738.00    213.04 o 
  -8  -3   9     4243.61     3948.57    143.92 o 
  -7  -3   9     3290.58     3124.68     92.02 o 
  -6  -3   9      912.45      949.23     32.36 o 
  -5  -3   9     1639.81     1563.12     65.59 o 
  -4  -3   9      799.29      774.98     30.49 o 
  -3  -3   9      251.43      222.38     13.13 o 
  -2  -3   9      890.13      957.24     23.76 o 
  -1  -3   9     4083.82     4117.85    107.47 o 
   0  -3   9     7717.10     7785.47    118.87 o 
   1  -3   9    12053.54    12274.78    207.62 o 
   2  -3   9    18572.25    18580.80    288.63 o 
   3  -3   9     7493.10     7525.94    113.56 o 
   4  -3   9     7370.97     7336.07    121.22 o 
   5  -3   9     3062.90     3139.44     60.02 o 
   6  -3   9      218.06      199.57     29.81 o 
   7  -3   9     1055.76     1051.27     32.53 o 
   8  -3   9       31.79       27.23      7.25 o 
   9  -3   9        0.79        0.00     36.46 o 
  10  -3   9        7.57        0.00     22.90 o 
  11  -3   9      231.05      183.45     39.03 o 
  12  -3   9     1252.21     1302.79    252.61 o 
 -12  -2   9      299.44      315.22     75.89 o 
 -11  -2   9        5.24        0.00     46.35 o 
 -10  -2   9      113.39      116.01     32.53 o 
  -9  -2   9     1589.40     1853.67     85.11 o 
  -8  -2   9     8764.09     8909.22    255.59 o 
  -7  -2   9     9582.75    10045.61    355.34 o 
  -6  -2   9     4861.15     4762.38     98.26 o 
  -5  -2   9    11913.60    11947.02    212.14 o 
  -4  -2   9    15881.46    15557.22    264.49 o 
  -3  -2   9     4603.02     4737.77    107.47 o 
  -2  -2   9     6600.57     6872.80    122.36 o 
  -1  -2   9      996.83     1022.20     21.68 o 
   0  -2   9     1143.82     1290.52     43.23 o 
   1  -2   9      365.80      561.85     14.09 o 
   2  -2   9     1208.66     1233.21     68.71 o 
   3  -2   9      338.85      301.98     12.74 o 
   4  -2   9     3351.72     3546.64     56.20 o 
   5  -2   9     6132.48     6087.29     94.49 o 
   6  -2   9     1230.36     1236.94     76.71 o 
   7  -2   9     3575.63     3549.52     99.74 o 
   8  -2   9     1394.68     1508.48    116.82 o 
   9  -2   9     2732.39     2725.41     62.34 o 
  10  -2   9     2728.48     2575.26     65.53 o 
  11  -2   9     3011.03     2977.94    115.87 o 
  12  -2   9     2285.98     2294.69    113.32 o 
  13  -2   9      326.78      333.93    158.02 o 
 -12  -1   9     1591.29     1569.62    115.46 o 
 -11  -1   9      701.92      685.74     62.61 o 
 -10  -1   9     2595.63     2792.30    104.62 o 
  -9  -1   9     1896.60     2027.95     93.78 o 
  -8  -1   9      130.33       85.08     16.40 o 
  -7  -1   9       12.69       17.25     24.39 o 
  -6  -1   9     1139.63     1187.82     35.27 o 
  -5  -1   9      958.93      896.44     29.75 o 
  -4  -1   9     7802.38     7822.30    141.47 o 
  -3  -1   9     5933.45     5688.93    103.74 o 
  -2  -1   9      242.35      226.09     13.60 o 
  -1  -1   9     1982.99     1861.41     34.50 o 
   0  -1   9     3481.28     3603.52     58.54 o 
   1  -1   9    13162.63    13655.47    216.22 o 
   2  -1   9    12703.83    12891.91    198.54 o 
   3  -1   9     8266.69     8146.41    128.52 o 
   4  -1   9     9100.62     9294.26    144.62 o 
   5  -1   9      983.59      966.53     40.52 o 
   6  -1   9      192.53      235.26     25.61 o 
   7  -1   9        4.13       14.86     10.84 o 
   8  -1   9     4095.45     3990.37     71.11 o 
   9  -1   9     4351.23     4457.86     85.11 o 
  10  -1   9     4547.70     4686.45    209.25 o 
  11  -1   9     2910.85     2786.91     72.25 o 
  12  -1   9     1256.76     1352.42     56.96 o 
  13  -1   9     2408.43     2692.12    126.70 o 
 -12   0   9       42.58      339.62     78.60 o 
 -11   0   9      109.39      132.27     45.54 o 
 -10   0   9      954.30      930.77     66.68 o 
  -9   0   9     3937.64     3869.02    112.48 o 
  -8   0   9     9636.01     9950.30    269.96 o 
  -7   0   9     3998.87     3788.18     97.04 o 
  -6   0   9     7246.13     7392.33    162.26 o 
  -5   0   9     4494.31     4469.78    105.27 o 
  -4   0   9     2734.85     2747.72     63.66 o 
  -3   0   9      153.76      163.05     12.08 o 
  -2   0   9     1730.92     1736.43     31.30 o 
  -1   0   9     1266.30     1307.58     27.07 o 
   0   0   9      269.10      232.28     23.58 o 
   1   0   9     1102.36     1062.17     20.61 o 
   2   0   9     4768.91     4804.41     72.74 o 
   3   0   9      327.60      217.62     16.67 o 
   4   0   9    10760.95     9926.53    145.87 o 
   5   0   9    17022.49    17370.83    270.39 o 
   6   0   9    11857.55    12021.91    186.54 o 
   7   0   9     7008.28     6935.62    151.51 o 
   8   0   9     5035.79     4920.77     79.98 o 
   9   0   9       79.18      116.18     13.55 o 
  10   0   9      921.38      848.38     27.89 o 
  11   0   9      111.30       76.25     16.80 o 
  12   0   9       37.61       39.63     18.10 o 
  13   0   9      225.87      196.34     25.52 o 
  14   0   9      677.16      635.36     61.41 o 
 -12   1   9     1011.21     1134.59    133.35 o 
 -11   1   9      589.92      453.46     68.85 o 
 -10   1   9      308.49      295.17     42.82 o 
  -9   1   9        7.46        0.00     40.39 o 
  -8   1   9     1330.16     1282.85     55.84 o 
  -7   1   9     3161.47     3210.96     86.22 o 
  -6   1   9     1207.76     1315.84     54.26 o 
  -5   1   9     5352.91     5170.90    138.37 o 
  -4   1   9     4103.91     3708.64     72.74 o 
  -3   1   9     4016.68     4157.56     75.90 o 
  -2   1   9      594.04      519.75     17.89 o 
  -1   1   9     6642.27     6495.12    116.89 o 
   0   1   9     4342.26     4345.16     65.43 o 
   1   1   9     6771.80     6839.90    124.82 o 
   2   1   9      498.13      502.21     12.27 o 
   3   1   9     7495.94     7736.92    126.18 o 
   4   1   9     3124.65     3366.64     59.80 o 
   5   1   9     3074.23     3100.86     55.18 o 
   6   1   9     4301.76     4408.10     75.67 o 
   7   1   9     4866.16     5166.94    164.52 o 
   8   1   9    10856.81    11145.28    170.22 o 
   9   1   9    13682.22    14025.40    258.71 o 
  10   1   9     2238.95     2137.60     72.37 o 
  11   1   9     2613.26     2766.10     57.61 o 
  12   1   9     3135.31     3113.73     80.89 o 
  13   1   9     1269.69     1235.98     57.46 o 
  14   1   9      197.10      177.22     67.49 o 
 -11   2   9      252.86      284.60     68.57 o 
 -10   2   9     1286.84     1468.25    111.67 o 
  -9   2   9     3746.65     3825.25    128.75 o 
  -8   2   9      968.56      883.60     49.60 o 
  -7   2   9      474.27      489.16     25.04 o 
  -6   2   9     1579.93     1623.22     52.18 o 
  -5   2   9     1016.43     1015.65     41.20 o 
  -4   2   9      596.75      691.56     25.66 o 
  -3   2   9      539.44      565.14     26.02 o 
  -2   2   9     1826.29     1791.81     52.85 o 
  -1   2   9     1737.00     1849.01     58.27 o 
   0   2   9    15841.76    15456.29    251.62 o 
   1   2   9     9887.04    10158.56    159.38 o 
   2   2   9     5088.86     5020.34     79.72 o 
   3   2   9    18328.85    17888.36    273.65 o 
   4   2   9    12194.29    12159.43    184.66 o 
   5   2   9    16083.91    16105.54    255.84 o 
   6   2   9    10438.50    10975.57    169.53 o 
   7   2   9      603.51      653.61     42.96 o 
   8   2   9       54.72       45.83     24.53 o 
   9   2   9     3535.66     3515.52     89.58 o 
  10   2   9     1228.34     1337.61     37.76 o 
  11   2   9      665.54      618.12     24.80 o 
  12   2   9      915.79      859.06     33.74 o 
  13   2   9     1035.21      942.50     95.14 o 
  14   2   9     1267.32     1004.38    109.23 o 
  15   2   9      785.19      662.25     55.91 o 
 -11   3   9        7.93       29.81     51.77 o 
 -10   3   9      150.40      100.02     45.81 o 
  -9   3   9       36.68       84.02     40.93 o 
  -8   3   9      598.16      704.99     44.18 o 
  -7   3   9     1835.11     1748.70    145.96 o 
  -6   3   9     1725.01     1716.81     47.66 o 
  -5   3   9    26898.83    27623.37    550.07 o 
  -4   3   9    14127.45    13789.29    216.08 o 
  -3   3   9    13338.12    13179.70    352.22 o 
  -2   3   9    13921.59    14529.87    241.11 o 
  -1   3   9     3495.82     3364.74    120.89 o 
   0   3   9      156.82      146.60     10.57 o 
   1   3   9       14.67       21.25     26.97 o 
   2   3   9     1624.33     1762.07     35.44 o 
   3   3   9     1644.95     1588.98     50.01 o 
   4   3   9     7397.11     7307.15    134.74 o 
   5   3   9     6556.14     6544.59    101.06 o 
   6   3   9     2116.06     2130.90     52.99 o 
   7   3   9     5617.92     5532.70    100.24 o 
   8   3   9     4093.26     3875.83     75.58 o 
   9   3   9     3960.52     4125.85    211.55 o 
  10   3   9     1396.78     1410.38     94.87 o 
  11   3   9     3818.42     3775.04    143.38 o 
  12   3   9     1806.69     1858.36     71.69 o 
  13   3   9      445.58      389.00     29.03 o 
  14   3   9      131.56       74.28     33.03 o 
  15   3   9        1.84       40.59     42.26 o 
 -11   4   9      678.52      601.18     86.73 o 
 -10   4   9     1365.72     1393.44     97.30 o 
  -9   4   9     2225.71     2235.76    247.87 o 
  -8   4   9     1936.17     1806.14     72.06 o 
  -7   4   9      895.82      843.35    117.36 o 
  -6   4   9       41.59       47.94     16.13 o 
  -5   4   9       12.46        2.14     12.27 o 
  -4   4   9     4141.84     4026.21     77.81 o 
  -3   4   9     2207.69     2096.99     59.49 o 
  -2   4   9     7274.90     7242.48    118.49 o 
  -1   4   9    17055.40    17374.52    294.90 o 
   0   4   9    10520.12    10159.21    155.81 o 
   1   4   9     5454.89     5508.40    124.14 o 
   2   4   9      991.31     1024.17     25.62 o 
   3   4   9      191.40      241.72     13.69 o 
   4   4   9     2994.49     2886.58     56.39 o 
   5   4   9     2227.62     1977.77     42.22 o 
   6   4   9     2215.85     2277.39     42.78 o 
   7   4   9     2881.16     2890.76     57.27 o 
   8   4   9       79.17      128.02     39.71 o 
   9   4   9     3429.77     3511.34     80.50 o 
  10   4   9     3686.75     3726.92     76.34 o 
  11   4   9     6532.15     6519.51    136.35 o 
  12   4   9     3229.68     3276.46     78.77 o 
  13   4   9     3642.39     3559.12    107.01 o 
  14   4   9     2455.75     2385.11    226.46 o 
  15   4   9      660.21      766.73    157.88 o 
 -10   5   9      183.95      124.14     56.92 o 
  -9   5   9     1643.01     1786.99    110.04 o 
  -8   5   9     4941.60     4900.85    333.25 o 
  -7   5   9     1761.16     1685.32     60.56 o 
  -6   5   9     1228.51     1240.48     41.49 o 
  -5   5   9     9901.32     9856.54    242.18 o 
  -4   5   9     5923.92     6018.35    102.36 o 
  -3   5   9     4253.93     4354.68     77.71 o 
  -2   5   9      266.40      254.30     15.04 o 
  -1   5   9       59.12       63.77     11.40 o 
   0   5   9      994.30      907.27     19.54 o 
   1   5   9     2831.91     2795.61     46.29 o 
   2   5   9     2627.29     2574.82     46.62 o 
   3   5   9     2429.50     2587.71     48.26 o 
   4   5   9    14889.01    14657.08    260.33 o 
   5   5   9    17456.96    18135.95    483.68 o 
   6   5   9     1538.19     1402.67     46.48 o 
   7   5   9     7299.91     6831.94    172.79 o 
   8   5   9     9426.85     9454.75    185.72 o 
   9   5   9     1245.21     1161.10     36.29 o 
  10   5   9      514.64      552.16     23.95 o 
  11   5   9      492.08      538.53     28.15 o 
  12   5   9      970.01      980.30     43.04 o 
  13   5   9     1343.31     1323.15     59.20 o 
  14   5   9      634.07      550.50     53.26 o 
  15   5   9      366.43      413.43    151.92 o 
 -10   6   9      537.11      503.60     72.37 o 
  -9   6   9      277.27      190.27     54.48 o 
  -8   6   9      129.63       63.01     32.66 o 
  -7   6   9      583.68      521.95     75.21 o 
  -6   6   9      763.36      676.50     32.30 o 
  -5   6   9     2648.17     2720.03     64.91 o 
  -4   6   9    10658.76    10677.76    174.45 o 
  -3   6   9     2331.38     2275.60     50.87 o 
  -2   6   9     7331.90     7144.62    251.26 o 
  -1   6   9    11847.47    12145.81    189.19 o 
   0   6   9     8839.97     9154.11    131.61 o 
   1   6   9     6634.65     7000.53    110.32 o 
   2   6   9     3534.72     3666.91     62.02 o 
   3   6   9     1341.53     1273.33     32.82 o 
   4   6   9      374.18      369.93     27.69 o 
   5   6   9       68.94       64.11     20.33 o 
   6   6   9      102.53       63.35     33.74 o 
   7   6   9      988.18      944.27     35.42 o 
   8   6   9     3834.84     3764.03    223.07 o 
   9   6   9     7169.01     7247.09    410.90 o 
  10   6   9     7313.59     7193.00    520.68 o 
  11   6   9     4767.13     4905.19    108.96 o 
  12   6   9     1707.71     1765.62     61.72 o 
  13   6   9     2023.77     1978.10    102.59 o 
  14   6   9      453.41      460.52     49.47 o 
  15   6   9      505.12      607.79     99.34 o 
  -9   7   9     2558.11     2629.67    144.20 o 
  -8   7   9      967.55     1202.35     97.58 o 
  -7   7   9      834.81      881.91    161.00 o 
  -6   7   9      391.62      469.53     80.23 o 
  -5   7   9      710.91      650.77     25.52 o 
  -4   7   9       29.96        0.00     54.07 o 
  -3   7   9     1712.04     1569.39     37.40 o 
  -2   7   9      261.45      246.17     18.19 o 
  -1   7   9     2241.68     2217.52     41.11 o 
   0   7   9     7986.45     8132.26    132.20 o 
   1   7   9     2054.78     1919.26     36.20 o 
   2   7   9     4787.92     4785.95     77.85 o 
   3   7   9    10316.99    10503.67    176.04 o 
   4   7   9     7531.53     7306.16    291.37 o 
   5   7   9     9562.58     9774.56    289.88 o 
   6   7   9     3871.97     3797.02     86.87 o 
   7   7   9     5482.21     5318.63    312.11 o 
   8   7   9     5493.58     5487.70    322.81 o 
   9   7   9      883.65      867.68     88.77 o 
  10   7   9       38.46       28.50     33.88 o 
  11   7   9     1314.20     1108.06     85.65 o 
  12   7   9     2886.04     3061.23    175.09 o 
  13   7   9     2244.24     2187.65     80.70 o 
  14   7   9     2258.63     2102.73     92.94 o 
  15   7   9      434.32      345.94     87.95 o 
  -9   8   9      491.10      510.65     72.91 o 
  -8   8   9     1040.13     1155.73     95.68 o 
  -7   8   9      786.54      692.91     78.74 o 
  -6   8   9     2497.90     2423.42    176.31 o 
  -5   8   9     1346.79     1298.44    113.03 o 
  -4   8   9     3465.19     3597.88    118.58 o 
  -3   8   9     2493.12     2442.07     52.73 o 
  -2   8   9     3800.25     3860.93     79.93 o 
  -1   8   9     4296.40     4223.63     76.10 o 
   0   8   9     2701.47     2718.83     49.46 o 
   1   8   9       31.25       27.85     10.88 o 
   2   8   9      556.35      492.66     48.79 o 
   3   8   9      434.11      406.58     17.08 o 
   4   8   9     7001.53     7243.01    135.97 o 
   5   8   9      471.29      492.02     18.88 o 
   6   8   9     5624.94     5603.51    123.22 o 
   7   8   9     3875.31     3635.12    179.43 o 
   8   8   9     8673.20     8261.07    765.02 o 
   9   8   9    10745.18    10330.31    683.71 o 
  10   8   9     2688.98     2825.46    102.19 o 
  11   8   9     2650.30     2346.61    173.74 o 
  12   8   9      669.58      666.55    161.27 o 
  13   8   9      223.76      240.33     79.82 o 
  14   8   9       21.78        6.71    104.35 o 
  15   8   9       60.76       92.27     41.02 o 
  -8   9   9      141.57      165.34     48.25 o 
  -7   9   9      119.35       15.99     40.39 o 
  -6   9   9        0.89       34.86     42.01 o 
  -5   9   9       30.17       87.22     40.39 o 
  -4   9   9      362.48      328.44     21.68 o 
  -3   9   9     2252.61     2218.03    103.27 o 
  -2   9   9     3059.94     3185.07     67.75 o 
  -1   9   9     7348.19     7372.51    111.75 o 
   0   9   9    13904.04    14600.29    226.19 o 
   1   9   9     6525.21     6549.78    119.21 o 
   2   9   9     7628.66     8018.15    136.53 o 
   3   9   9     7511.46     7516.35    158.29 o 
   4   9   9     7114.38     7343.40    130.63 o 
   5   9   9       36.04       43.10     15.22 o 
   6   9   9      276.47      309.20     30.83 o 
   7   9   9     1005.93      999.76     50.53 o 
   8   9   9      347.97      352.96     33.25 o 
   9   9   9      285.33      313.00     44.18 o 
  10   9   9      166.70      296.17    206.94 o 
  11   9   9     1414.09     1435.26    114.11 o 
  12   9   9     3008.40     2870.29    134.17 o 
  13   9   9     4474.30     4274.86    155.90 o 
  14   9   9     1394.60     1399.61     72.66 o 
  15   9   9      984.57      913.96    103.13 o 
  -7  10   9      506.01      517.69     54.48 o 
  -6  10   9     2142.94     1929.73    217.78 o 
  -5  10   9     2660.59     2371.74     95.99 o 
  -4  10   9     2067.61     1953.24     89.58 o 
  -3  10   9     1192.74     1130.55     41.92 o 
  -2  10   9      784.09      754.97     29.29 o 
  -1  10   9      657.50      605.60     22.58 o 
   0  10   9      802.41      811.41     28.32 o 
   1  10   9     1631.87     1683.19     39.29 o 
   2  10   9     3209.00     3326.74     78.33 o 
   3  10   9    13462.82    13648.43    273.60 o 
   4  10   9    10936.11    11383.13    208.19 o 
   5  10   9     7123.20     7181.67    154.77 o 
   6  10   9     1659.44     1780.75     66.02 o 
   7  10   9     2592.52     2643.40     80.94 o 
   8  10   9     3889.54     3745.69    108.08 o 
   9  10   9     1693.20     2009.99    214.40 o 
  10  10   9     1207.61     1023.23     94.87 o 
  11  10   9     1326.11     1484.68     77.93 o 
  12  10   9        3.82       35.43     40.00 o 
  13  10   9      320.41      331.43     52.12 o 
  14  10   9      184.03      193.11     78.09 o 
  15  10   9      152.23      105.38     50.73 o 
  -6  11   9       78.99       48.79     34.96 o 
  -5  11   9     1746.99     1310.52    202.06 o 
  -4  11   9     3368.55     3248.71    414.43 o 
  -3  11   9     1417.45     1399.27     46.86 o 
  -2  11   9     3154.59     3086.23    202.74 o 
  -1  11   9     8833.69     9054.73    183.18 o 
   0  11   9     1853.46     1824.97     97.71 o 
   1  11   9     1442.04     1446.96     41.71 o 
   2  11   9     1021.35     1023.90     69.39 o 
   3  11   9       52.31       39.95     36.46 o 
   4  11   9       86.07       61.66     17.54 o 
   5  11   9      696.17      589.20     59.77 o 
   6  11   9       15.30       29.41     16.14 o 
   7  11   9      235.07      270.25     36.13 o 
   8  11   9     2337.52     2626.40     97.19 o 
   9  11   9     1408.62     1282.77    184.58 o 
  10  11   9     3016.44     3209.60    374.99 o 
  11  11   9     5847.97     5390.07    265.62 o 
  12  11   9     4054.12     4010.45    142.10 o 
  13  11   9     3094.47     3019.87    147.25 o 
  14  11   9     1287.42     1354.87    151.27 o 
  -5  12   9      311.84      260.47     75.62 o 
  -4  12   9      121.15      108.42     41.20 o 
  -3  12   9      105.06       25.81     36.29 o 
  -2  12   9        8.16        0.00     18.24 o 
  -1  12   9       98.89       43.28     17.25 o 
   0  12   9     2608.65     2577.62     89.58 o 
   1  12   9     1616.14     1701.30     55.56 o 
   2  12   9     2591.87     2610.90     77.08 o 
   3  12   9     6438.77     6553.19    157.79 o 
   4  12   9     5812.01     5949.98    392.88 o 
   5  12   9     4186.09     4298.89    123.05 o 
   6  12   9     3119.51     3180.82     88.60 o 
   7  12   9     3035.27     3079.21    117.83 o 
   8  12   9     1116.51      948.76     74.70 o 
   9  12   9      833.75      800.71     66.71 o 
  10  12   9     2086.38     1882.58    169.81 o 
  11  12   9       18.05        0.00     98.66 o 
  12  12   9     1132.10      994.27    107.25 o 
  13  12   9     2271.67     2314.82    149.02 o 
  14  12   9     1957.66     1854.24    144.02 o 
  -4  13   9     1185.01     1234.88     91.61 o 
  -3  13   9      964.41      946.76     73.72 o 
  -2  13   9      410.47      451.10     97.17 o 
  -1  13   9     1488.04     1508.96     56.95 o 
   0  13   9     2043.15     1998.81    107.47 o 
   1  13   9     2193.24     2157.23     67.63 o 
   2  13   9      464.54      445.62     49.06 o 
   3  13   9       97.38      115.13     26.02 o 
   4  13   9     1839.53     2065.34     70.05 o 
   5  13   9     7060.55     7586.62    342.33 o 
   6  13   9     4050.35     3850.05    110.20 o 
   7  13   9     3915.55     4141.84    145.69 o 
   8  13   9     2643.50     2682.46     99.12 o 
   9  13   9     2776.21     2905.98    162.76 o 
  10  13   9     1440.89     1624.06    123.91 o 
  11  13   9     1369.56     1373.92    109.64 o 
  12  13   9      681.38      708.16     78.32 o 
  13  13   9      109.04        6.19    225.37 o 
  -3  14   9      632.08      558.62     63.97 o 
  -2  14   9      165.48      184.02     42.42 o 
  -1  14   9     1172.07     1187.29     65.59 o 
   0  14   9     2338.47     2304.98    121.70 o 
   1  14   9     2558.73     2546.59     85.45 o 
   2  14   9     3474.27     3701.59    235.00 o 
   3  14   9     3356.08     3436.07    111.33 o 
   4  14   9     2715.70     2552.14     85.33 o 
   5  14   9      443.27      361.47     42.20 o 
   6  14   9       31.85        1.12     22.11 o 
   7  14   9      178.39      193.03     31.98 o 
   8  14   9      189.56      156.63     48.52 o 
   9  14   9      783.34      701.84    111.81 o 
  10  14   9       41.05       48.53     67.49 o 
  11  14   9      143.01      229.53    128.20 o 
  12  14   9      703.85      738.11    153.68 o 
  -1  15   9      693.81      598.96     51.95 o 
   0  15   9        5.56       23.27     47.16 o 
   1  15   9       22.27       19.00     25.77 o 
   2  15   9      332.73      354.72     35.10 o 
   3  15   9     2393.81     2361.32    198.00 o 
   4  15   9     2155.15     2163.94    116.55 o 
   5  15   9     3822.47     3922.21    143.90 o 
   6  15   9     4396.52     4421.57    210.60 o 
   7  15   9     3134.24     3394.01    133.00 o 
   8  15   9     2190.49     2320.59    188.51 o 
   9  15   9      759.51      710.43     72.16 o 
  10  15   9      409.53      189.34    185.67 o 
  11  15   9      549.81      459.09     85.79 o 
   1  16   9      634.86      585.53     54.81 o 
   2  16   9      996.94      999.60     63.17 o 
   3  16   9     1010.32      915.61    120.21 o 
   4  16   9       60.57       66.25     32.53 o 
   5  16   9      158.52      163.61     40.01 o 
   6  16   9      882.91      794.88     66.63 o 
   7  16   9     2000.06     2042.79    108.32 o 
   8  16   9     1464.83     1327.77     89.65 o 
   9  16   9      938.54      966.72    264.67 o 
  -5 -11  10      230.69      178.89     59.90 o 
  -4 -11  10      380.59      360.96     43.70 o 
  -3 -11  10       80.65      131.69     59.95 o 
  -2 -11  10      247.01      290.36     53.82 o 
  -1 -11  10      445.17      485.11     77.25 o 
   0 -11  10     1611.95     1702.88    130.80 o 
   1 -11  10     2629.12     2520.75    162.07 o 
   2 -11  10     2479.06     2412.26    190.68 o 
  -7 -10  10     1048.74     1062.61     56.98 o 
  -6 -10  10      802.87      768.42     74.26 o 
  -5 -10  10     1703.41     1818.35     88.35 o 
  -4 -10  10     2933.15     2675.77    142.46 o 
  -3 -10  10     4515.16     4196.63    207.89 o 
  -2 -10  10     2444.86     2576.01    124.02 o 
  -1 -10  10     2696.72     2710.08    154.35 o 
   0 -10  10     1159.60     1038.72     82.05 o 
   1 -10  10      227.13      243.72     78.20 o 
   2 -10  10      959.98     1129.36     83.61 o 
   3 -10  10     1308.60     1339.50    133.35 o 
   4 -10  10     1119.46      868.43    168.86 o 
  -8  -9  10      432.73      493.78     49.99 o 
  -7  -9  10        4.36       40.91     85.79 o 
  -6  -9  10       29.55       31.00     23.22 o 
  -5  -9  10      392.91      387.45     73.72 o 
  -4  -9  10     1396.55     1369.65    109.91 o 
  -3  -9  10     5880.13     5588.45    245.54 o 
  -2  -9  10     4072.18     4195.18    134.32 o 
  -1  -9  10     2489.60     2542.69     75.40 o 
   0  -9  10     3879.55     3768.56    135.55 o 
   1  -9  10     2989.31     2799.94    299.23 o 
   2  -9  10     1897.30     1890.53     79.86 o 
   3  -9  10      296.30      152.33     62.88 o 
   4  -9  10      591.34      586.00    108.42 o 
   5  -9  10       34.37      132.27     75.35 o 
   6  -9  10       71.54      184.58    100.56 o 
  -9  -8  10     2365.89     2092.18    105.79 o 
  -8  -8  10     2568.95     2746.45    122.91 o 
  -7  -8  10     2242.30     2217.92     94.27 o 
  -6  -8  10     4307.58     4259.86    172.06 o 
  -5  -8  10     2281.06     2093.81     88.67 o 
  -4  -8  10     2567.49     2416.46    183.90 o 
  -3  -8  10      788.55      782.99     38.00 o 
  -2  -8  10      153.93      157.98     46.21 o 
  -1  -8  10     1179.78     1062.79     38.17 o 
   0  -8  10       13.79       20.35     12.82 o 
   1  -8  10     1654.19     1651.00     51.23 o 
   2  -8  10     1957.01     1938.34     70.14 o 
   3  -8  10     2371.56     2597.69    159.10 o 
   4  -8  10     1522.27     1800.28    123.60 o 
   5  -8  10     2196.75     2456.47    154.77 o 
   6  -8  10     1840.20     1972.12    161.81 o 
   7  -8  10     1111.17      918.03    113.57 o 
 -10  -7  10       38.12       51.23     36.59 o 
  -9  -7  10       24.06       28.25     50.01 o 
  -8  -7  10      606.69      463.49     42.34 o 
  -7  -7  10      508.54      494.37     38.88 o 
  -6  -7  10     1497.16     1520.95     63.43 o 
  -5  -7  10     3234.45     3299.28    193.12 o 
  -4  -7  10     5481.77     5469.51    160.00 o 
  -3  -7  10     4551.11     4527.94    128.79 o 
  -2  -7  10     4713.01     4885.96    115.64 o 
  -1  -7  10     3325.24     3339.24     82.85 o 
   0  -7  10     6570.50     6774.67    163.03 o 
   1  -7  10     1954.59     1882.53     55.30 o 
   2  -7  10      241.68      237.36     97.58 o 
   3  -7  10      291.74      289.75     31.98 o 
   4  -7  10      191.04      145.82     21.41 o 
   5  -7  10      174.46      231.20     61.80 o 
   6  -7  10     1363.63     1536.82    106.25 o 
   7  -7  10      889.78     1015.06     96.22 o 
   8  -7  10     1161.44     1177.14    121.43 o 
   9  -7  10     1679.21      972.51    282.43 o 
 -10  -6  10     2118.26     2019.24    111.10 o 
  -9  -6  10     4610.89     4430.97    350.19 o 
  -8  -6  10     2995.66     3022.86    167.10 o 
  -7  -6  10     1775.41     1705.79     65.13 o 
  -6  -6  10      230.05      232.86     27.47 o 
  -5  -6  10      347.47      385.22     30.79 o 
  -4  -6  10      619.32      658.50     30.79 o 
  -3  -6  10      690.45      639.05     29.79 o 
  -2  -6  10       54.15       71.21     29.68 o 
  -1  -6  10       72.11       19.53     17.54 o 
   0  -6  10     1077.02     1047.13     30.70 o 
   1  -6  10     2731.22     2714.33     54.14 o 
   2  -6  10     3661.02     3802.24     76.98 o 
   3  -6  10     3596.95     3634.70     94.05 o 
   4  -6  10     3979.30     3864.01     97.03 o 
   5  -6  10     4515.86     4651.39    127.93 o 
   6  -6  10      968.24     1011.81     72.91 o 
   7  -6  10      979.26      871.41     70.74 o 
   8  -6  10      236.38      281.07     69.93 o 
   9  -6  10        1.06        0.00     95.14 o 
  10  -6  10       18.01       70.20    116.01 o 
 -11  -5  10      559.80      564.62     86.73 o 
 -10  -5  10     1200.15     1089.50     73.32 o 
  -9  -5  10     1558.89     1651.79    174.69 o 
  -8  -5  10     5062.95     5006.21    180.24 o 
  -7  -5  10     1205.70     1171.99     76.16 o 
  -6  -5  10     2119.52     2070.74     61.35 o 
  -5  -5  10     1646.67     1677.08    166.15 o 
  -4  -5  10     3509.65     3444.26     96.10 o 
  -3  -5  10     4088.34     3976.09     83.52 o 
  -2  -5  10     4589.66     4712.10    129.02 o 
  -1  -5  10     2868.84     2901.08     63.06 o 
   0  -5  10     7881.72     8006.94    149.77 o 
   1  -5  10     1305.07     1427.18     37.27 o 
   2  -5  10      242.32      261.43     13.55 o 
   3  -5  10      629.87      588.71     27.92 o 
   4  -5  10      695.31      685.74     30.09 o 
   5  -5  10     7161.91     7095.67    175.37 o 
   6  -5  10     7604.01     7842.39    211.96 o 
   7  -5  10     3418.78     3780.52    140.94 o 
   8  -5  10     2843.85     2629.67    128.20 o 
   9  -5  10     2577.65     2513.66    130.64 o 
  10  -5  10      952.77      988.77     98.12 o 
  11  -5  10      442.70      425.00    111.67 o 
 -11  -4  10      669.79      724.50     75.62 o 
 -10  -4  10      519.20      357.24     59.09 o 
  -9  -4  10     1427.16     1278.55     62.54 o 
  -8  -4  10      985.22      843.72     44.18 o 
  -7  -4  10      151.67      125.96     25.66 o 
  -6  -4  10        1.22        1.99     15.39 o 
  -5  -4  10      208.41      218.92     19.99 o 
  -4  -4  10     5700.74     5479.08    118.18 o 
  -3  -4  10     6209.33     6422.69    134.12 o 
  -2  -4  10     4924.87     4856.86     98.82 o 
  -1  -4  10    10783.98    11276.34    171.76 o 
   0  -4  10    12870.68    13575.95    230.27 o 
   1  -4  10    14518.78    14788.36    252.82 o 
   2  -4  10     7447.22     7767.37    145.04 o 
   3  -4  10     3142.51     3367.89     65.76 o 
   4  -4  10     2741.01     2710.44     65.05 o 
   5  -4  10       34.10        0.00     13.82 o 
   6  -4  10       80.57       65.05     13.55 o 
   7  -4  10       30.36       29.81     13.55 o 
   8  -4  10      618.41      558.62     59.09 o 
   9  -4  10      515.84      588.71     60.71 o 
  10  -4  10      673.07      638.99    135.25 o 
  11  -4  10      394.18      389.22     82.13 o 
 -11  -3  10      770.76      837.80     84.29 o 
 -10  -3  10     1293.43     1496.16     80.50 o 
  -9  -3  10     3111.13     3220.28    124.14 o 
  -8  -3  10     5445.56     6270.34    197.86 o 
  -7  -3  10     3844.98     3593.76     98.22 o 
  -6  -3  10     3795.42     3877.94    112.62 o 
  -5  -3  10     1887.67     1958.40     50.25 o 
  -4  -3  10     5468.85     5573.77     93.52 o 
  -3  -3  10      371.79      425.80     26.97 o 
  -2  -3  10       27.32       25.01     10.41 o 
  -1  -3  10       10.73        0.00     10.71 o 
   0  -3  10     2260.30     2247.69     40.10 o 
   1  -3  10     2257.29     2362.42     41.24 o 
   2  -3  10     1680.29     1844.67     38.68 o 
   3  -3  10     2159.97     2198.10     36.89 o 
   4  -3  10     3702.31     3819.10     67.76 o 
   5  -3  10     7931.60     8234.56    135.25 o 
   6  -3  10     4211.23     4296.32     77.93 o 
   7  -3  10     2570.93     2555.50     60.03 o 
   8  -3  10     4853.28     5051.00    128.34 o 
   9  -3  10     1703.99     1753.69    111.40 o 
  10  -3  10      910.63      860.44     49.60 o 
  11  -3  10     1288.71     1281.67     99.20 o 
  12  -3  10      248.74       62.51     75.76 o 
 -11  -2  10      128.69       21.41     62.34 o 
 -10  -2  10      369.66      371.06     64.24 o 
  -9  -2  10      477.18      478.12     52.31 o 
  -8  -2  10       66.09       13.55     32.80 o 
  -7  -2  10      690.49      813.95     44.45 o 
  -6  -2  10     1569.95     1479.00     40.95 o 
  -5  -2  10     3437.36     3481.77     91.88 o 
  -4  -2  10     7995.60     8120.52    135.95 o 
  -3  -2  10     6594.63     6381.65    121.79 o 
  -2  -2  10     8552.54     8620.86    361.71 o 
  -1  -2  10     6352.55     6709.91    148.94 o 
   0  -2  10    16843.12    17075.48    265.67 o 
   1  -2  10    13987.20    14774.88    309.13 o 
   2  -2  10     5843.70     6072.36     95.76 o 
   3  -2  10     3122.16     3233.47     49.26 o 
   4  -2  10      882.75      876.56     43.50 o 
   5  -2  10      655.09      639.32     19.89 o 
   6  -2  10      540.36      608.70     49.47 o 
   7  -2  10     1474.12     1529.61    110.72 o 
   8  -2  10     1217.14     1285.08     46.89 o 
   9  -2  10     4900.50     5031.86    105.12 o 
  10  -2  10     4046.68     4110.73    112.15 o 
  11  -2  10     1131.84     1198.94    118.18 o 
  12  -2  10     1223.83     1274.24     98.30 o 
  13  -2  10     1058.23     1187.72    161.54 o 
 -11  -1  10      389.41      531.79     84.02 o 
 -10  -1  10     2135.53     2122.82    100.83 o 
  -9  -1  10     7475.79     7586.26    244.75 o 
  -8  -1  10     5456.26     5438.96    168.32 o 
  -7  -1  10     5068.93     5012.65    266.44 o 
  -6  -1  10      315.47      294.89     17.08 o 
  -5  -1  10     1405.77     1408.16     37.28 o 
  -4  -1  10     1533.35     1578.01     35.17 o 
  -3  -1  10     3425.42     3360.49     66.02 o 
  -2  -1  10     2811.91     2907.64     57.51 o 
  -1  -1  10     6858.06     6749.21    108.41 o 
   0  -1  10     5164.22     5136.89     76.35 o 
   1  -1  10    12838.09    12812.35    220.05 o 
   2  -1  10     8352.88     9113.54    131.38 o 
   3  -1  10     5386.09     5379.72     79.96 o 
   4  -1  10    11500.02    11000.31    161.60 o 
   5  -1  10    10402.81    10684.24    161.17 o 
   6  -1  10     2428.45     2502.08     47.77 o 
   7  -1  10     2849.82     2965.75    137.55 o 
   8  -1  10     2511.44     2508.24     49.64 o 
   9  -1  10      346.08      292.14     48.52 o 
  10  -1  10     1496.19     1361.10     37.70 o 
  11  -1  10      210.59      128.96     29.95 o 
  12  -1  10       68.03      128.38     28.45 o 
  13  -1  10      190.72      155.78     54.37 o 
 -11   0  10       10.67        0.00     46.35 o 
 -10   0  10        4.04       51.50     62.07 o 
  -9   0  10     2067.83     2234.76     98.39 o 
  -8   0  10     2448.32     2613.68     90.53 o 
  -7   0  10     2598.72     2710.44     86.73 o 
  -6   0  10     4336.88     4553.31    105.19 o 
  -5   0  10     7493.08     7685.03    247.73 o 
  -4   0  10     8453.93     8281.08    142.96 o 
  -3   0  10      407.81      357.46     18.84 o 
  -2   0  10      844.73      880.58     19.34 o 
  -1   0  10      675.35      759.56     19.18 o 
   0   0  10     2899.83     2977.18     49.16 o 
   1   0  10       20.13       17.95     10.84 o 
   2   0  10      876.85      838.80     19.79 o 
   3   0  10      394.48      332.51     20.19 o 
   4   0  10       38.91       46.28     11.31 o 
   5   0  10     1345.71     1240.12     28.11 o 
   6   0  10     4194.85     4302.21    133.76 o 
   7   0  10     6617.08     6957.15    172.79 o 
   8   0  10    13760.63    14056.71    444.38 o 
   9   0  10    12367.45    13061.89    481.10 o 
  10   0  10     2036.58     2033.92     49.43 o 
  11   0  10     1581.17     1599.76     49.87 o 
  12   0  10     2006.87     2106.26     71.83 o 
  13   0  10      614.95      458.78     38.58 o 
  14   0  10       46.80        0.97     67.14 o 
 -11   1  10      999.72      959.50     87.01 o 
 -10   1  10      796.75      834.82     96.22 o 
  -9   1  10     1248.27     1141.64     70.47 o 
  -8   1  10     1878.58     1765.04     65.59 o 
  -7   1  10      188.77      228.02     59.63 o 
  -6   1  10       23.27       16.89     18.21 o 
  -5   1  10        7.49        5.44     24.53 o 
  -4   1  10      552.10      539.29     22.71 o 
  -3   1  10     1925.93     1696.15     42.83 o 
  -2   1  10     1221.70     1216.08     32.53 o 
  -1   1  10    20576.80    21314.79    349.22 o 
   0   1  10    13298.08    13079.23    197.68 o 
   1   1  10     8168.27     8117.03    119.40 o 
   2   1  10    22798.57    22610.37    454.13 o 
   3   1  10     8577.36     8397.34    144.37 o 
   4   1  10    13839.60    13658.08    236.54 o 
   5   1  10     2649.75     2487.33     53.13 o 
   6   1  10     5008.01     5115.00    123.19 o 
   7   1  10       16.99       26.27      5.26 o 
   8   1  10     3357.81     3146.94     53.66 o 
   9   1  10     4626.81     4646.92     89.92 o 
  10   1  10     4210.31     4287.75    176.99 o 
  11   1  10      836.34      852.38     30.74 o 
  12   1  10     1538.89     1631.89     46.06 o 
  13   1  10     1401.83     1378.78    184.17 o 
  14   1  10     1153.92     1174.35     73.13 o 
 -11   2  10      619.64      596.30     63.70 o 
 -10   2  10      300.45      438.01     65.32 o 
  -9   2  10     1817.16     1939.86     82.67 o 
  -8   2  10     5169.00     5109.45    156.39 o 
  -7   2  10     6373.18     5993.33    193.53 o 
  -6   2  10     7431.29     7938.81    208.30 o 
  -5   2  10     6747.98     7044.55    155.06 o 
  -4   2  10     4601.31     4610.17     98.55 o 
  -3   2  10     3394.21     3399.61     60.69 o 
  -2   2  10      691.46      698.21     37.27 o 
  -1   2  10      319.19      323.32     16.99 o 
   0   2  10     1119.91     1157.55     37.13 o 
   1   2  10     5896.38     5914.07     99.02 o 
   2   2  10     3547.57     3091.10     48.60 o 
   3   2  10     1250.05     1086.27     30.90 o 
   4   2  10    10140.65     9598.26    147.71 o 
   5   2  10     8904.87     9495.39    264.13 o 
   6   2  10     7126.40     7303.94    151.78 o 
   7   2  10     8571.92     8436.92    300.86 o 
   8   2  10     2120.91     2055.92     44.94 o 
   9   2  10     1432.84     1478.08     38.09 o 
  10   2  10      216.36      226.72     20.00 o 
  11   2  10      232.49      189.46     19.24 o 
  12   2  10      135.59      159.92     28.67 o 
  13   2  10       82.56       86.01     32.80 o 
  14   2  10      311.30      228.63    169.54 o 
 -11   3  10       48.73      108.42     75.89 o 
 -10   3  10       43.92       91.88     45.81 o 
  -9   3  10      417.49      420.66     59.90 o 
  -8   3  10      544.32      546.43     34.15 o 
  -7   3  10      626.30      658.64     40.11 o 
  -6   3  10      174.56      150.67     20.70 o 
  -5   3  10     2537.63     2449.71    163.71 o 
  -4   3  10     3977.58     4046.80     74.48 o 
  -3   3  10     5043.53     4959.08     84.47 o 
  -2   3  10    17205.12    17565.38    287.69 o 
  -1   3  10     9776.79     9873.43    212.09 o 
   0   3  10    15270.33    15326.28    258.73 o 
   1   3  10     1692.34     1542.89     61.26 o 
   2   3  10      495.29      489.00     16.13 o 
   3   3  10      747.30      678.16     16.29 o 
   4   3  10     3323.94     3313.83     81.04 o 
   5   3  10      363.26      457.09     16.45 o 
   6   3  10       95.15      110.59     10.22 o 
   7   3  10      154.79      206.64     50.14 o 
   8   3  10     2068.86     2141.25     60.44 o 
   9   3  10     4461.23     4645.65     85.10 o 
  10   3  10     6882.44     6892.11    137.03 o 
  11   3  10     3752.00     3866.44     87.11 o 
  12   3  10     4052.01     4075.59    103.11 o 
  13   3  10     1992.48     1985.03     76.67 o 
  14   3  10     1202.37     1193.74     67.32 o 
  15   3  10      429.23      374.48     44.68 o 
 -10   4  10      251.03      178.89     43.10 o 
  -9   4  10      409.30      425.00     70.74 o 
  -8   4  10     2399.44     2360.65    275.92 o 
  -7   4  10     3944.82     4120.75    160.86 o 
  -6   4  10     1721.59     1899.88     60.85 o 
  -5   4  10     6902.19     7104.44    281.07 o 
  -4   4  10     5563.50     5375.66     94.30 o 
  -3   4  10     1648.80     1670.69     36.18 o 
  -2   4  10     1607.60     1713.14     39.67 o 
  -1   4  10     3824.38     3706.75     85.51 o 
   0   4  10    22813.85    23399.74    399.71 o 
   1   4  10    20899.51    21545.05    343.79 o 
   2   4  10    21418.80    21932.50    375.18 o 
   3   4  10    10820.85    10944.82    172.14 o 
   4   4  10    10836.03    10742.70    281.48 o 
   5   4  10     3044.79     2892.17     56.40 o 
   6   4  10     3284.22     3344.57     64.62 o 
   7   4  10     3621.04     3673.16     83.46 o 
   8   4  10     5164.56     5187.69    111.69 o 
   9   4  10      191.92      173.78     18.10 o 
  10   4  10      138.08      171.93     23.60 o 
  11   4  10       21.98       16.18     19.11 o 
  12   4  10      651.80      639.55     29.68 o 
  13   4  10     2002.49     2011.23     72.92 o 
  14   4  10     1670.72     1544.12    139.05 o 
  15   4  10      582.83      557.26    156.12 o 
 -10   5  10      362.00      353.17     84.02 o 
  -9   5  10       18.41       13.55     43.37 o 
  -8   5  10      893.01      966.00     74.54 o 
  -7   5  10     5030.32     4710.77    155.99 o 
  -6   5  10     6994.57     7307.82    408.87 o 
  -5   5  10     7896.04     8255.33    356.97 o 
  -4   5  10     9782.98    10152.17    161.12 o 
  -3   5  10     6928.82     6897.81    124.41 o 
  -2   5  10     8486.66     8699.27    137.32 o 
  -1   5  10     4064.61     3972.84     67.17 o 
   0   5  10     3989.95     4063.76     65.25 o 
   1   5  10     4396.93     4575.28     71.02 o 
   2   5  10     3847.54     3972.35     64.45 o 
   3   5  10     1312.67     1381.38     32.47 o 
   4   5  10      956.38      986.09     27.92 o 
   5   5  10      252.56      265.85     20.06 o 
   6   5  10     2055.56     2285.80     48.73 o 
   7   5  10     1335.03     1298.45     28.97 o 
   8   5  10     3782.37     3648.86     81.40 o 
   9   5  10     9964.04    10029.56    609.04 o 
  10   5  10     7452.79     7452.48    239.20 o 
  11   5  10     5833.92     5687.84    124.46 o 
  12   5  10     2384.46     2515.89     74.36 o 
  13   5  10      853.63      830.25     48.07 o 
  14   5  10      389.35      329.66     35.35 o 
  15   5  10        0.73       23.18     34.69 o 
 -10   6  10     2231.16     2415.27    153.41 o 
  -9   6  10     2167.86     2284.09    134.44 o 
  -8   6  10      732.10      571.09     57.19 o 
  -7   6  10      207.10      106.48     31.58 o 
  -6   6  10      615.43      574.11     32.88 o 
  -5   6  10      377.39      347.25     21.26 o 
  -4   6  10      128.96      107.45     13.58 o 
  -3   6  10      844.56      900.58     28.47 o 
  -2   6  10     2285.53     2124.89     42.31 o 
  -1   6  10      982.08     1078.62     59.49 o 
   0   6  10    10202.29    10123.16    148.48 o 
   1   6  10     3473.80     3527.88     58.02 o 
   2   6  10     1553.42     1541.97     26.45 o 
   3   6  10     8649.67     8528.92    142.31 o 
   4   6  10    17883.91    18684.79    354.63 o 
   5   6  10     7375.73     7121.99    140.94 o 
   6   6  10     7756.32     8130.91    142.13 o 
   7   6  10     3063.18     3114.48     62.27 o 
   8   6  10      576.96      563.23     24.86 o 
   9   6  10     1730.75     1721.83    131.59 o 
  10   6  10     4484.33     4310.32     96.37 o 
  11   6  10     1923.34     1967.10     51.03 o 
  12   6  10     3276.30     3001.77    103.92 o 
  13   6  10     6322.53     6018.38    185.81 o 
  14   6  10     2995.43     3000.06    136.96 o 
  15   6  10     1474.94     1351.00    108.91 o 
  -9   7  10     2540.98     2534.53    172.93 o 
  -8   7  10     1726.61     1903.27    113.57 o 
  -7   7  10     1384.88     1549.02     94.32 o 
  -6   7  10     3058.52     2935.54    101.60 o 
  -5   7  10     2958.33     2814.95     76.12 o 
  -4   7  10     5300.81     5398.69    109.98 o 
  -3   7  10     2314.55     2314.23     49.54 o 
  -2   7  10     1827.51     1776.14     43.91 o 
  -1   7  10     3141.43     3057.05     56.46 o 
   0   7  10      204.48      164.14     11.33 o 
   1   7  10      940.12      916.26     63.42 o 
   2   7  10     1767.08     1738.18     37.50 o 
   3   7  10    11144.14    11417.16    188.32 o 
   4   7  10     8106.00     8296.30    242.72 o 
   5   7  10    15020.66    14998.74    299.19 o 
   6   7  10    15514.14    15142.05    265.34 o 
   7   7  10     3459.39     3622.20    138.64 o 
   8   7  10    14949.43    14517.97    514.31 o 
   9   7  10     2063.72     1969.53    155.99 o 
  10   7  10     1414.67     1408.56     76.03 o 
  11   7  10      423.10      319.00     37.05 o 
  12   7  10       46.51       11.77     20.26 o 
  13   7  10        1.23       47.57     24.49 o 
  14   7  10      340.97      261.56    106.79 o 
  15   7  10      349.26      303.47    115.46 o 
  -8   8  10       47.62       97.85     54.48 o 
  -7   8  10      776.01      902.31     84.57 o 
  -6   8  10       93.68       69.25     24.91 o 
  -5   8  10     1294.28     1301.36    149.21 o 
  -4   8  10      928.65      987.63     46.08 o 
  -3   8  10     3494.38     3490.41     77.95 o 
  -2   8  10     3987.87     4022.04     83.59 o 
  -1   8  10     6677.88     6890.92    121.73 o 
   0   8  10     8940.75     8933.21    182.68 o 
   1   8  10     5501.14     5744.08     88.90 o 
   2   8  10     2565.08     2463.71     55.85 o 
   3   8  10      942.42      917.51     23.84 o 
   4   8  10      452.87      445.33     24.22 o 
   5   8  10      335.54      289.84     12.93 o 
   6   8  10     2844.38     2948.92     77.28 o 
   7   8  10     1204.50     1216.40     42.78 o 
   8   8  10       54.29       29.70     21.68 o 
   9   8  10     5127.28     4706.58    526.10 o 
  10   8  10      567.87      552.33     34.74 o 
  11   8  10     3164.60     3061.55    346.39 o 
  12   8  10     4774.43     4627.64    167.37 o 
  13   8  10     3170.60     3252.34    126.31 o 
  14   8  10     1350.12     1326.14     80.42 o 
  15   8  10      695.70      621.40     72.29 o 
  -8   9  10     1501.19     1602.96    108.42 o 
  -7   9  10      477.30      410.09     67.49 o 
  -6   9  10      831.97      896.07     59.09 o 
  -5   9  10     1675.80     1791.05    110.18 o 
  -4   9  10      895.27      855.37     34.83 o 
  -3   9  10       51.16       73.90     19.03 o 
  -2   9  10     2718.73     2594.53    148.40 o 
  -1   9  10      521.85      506.50     20.81 o 
   0   9  10      609.10      638.84     48.38 o 
   1   9  10     1429.50     1432.82     41.47 o 
   2   9  10     7608.91     7737.79    144.70 o 
   3   9  10     7160.32     7551.66    190.14 o 
   4   9  10     9517.29     9240.24    320.78 o 
   5   9  10     4654.33     4648.49     94.50 o 
   6   9  10     3998.94     4037.38    136.47 o 
   7   9  10     1450.65     1424.23     52.91 o 
   8   9  10     5356.77     5327.64    120.85 o 
   9   9  10       69.58       74.92     36.93 o 
  10   9  10      207.22      187.88     40.30 o 
  11   9  10      141.25      202.41     63.56 o 
  12   9  10      476.75      337.18     45.13 o 
  13   9  10      951.38      890.84     59.73 o 
  14   9  10     1791.96     1738.79     94.89 o 
  15   9  10      551.23      440.38     49.24 o 
  -7  10  10      855.52      868.43     82.94 o 
  -6  10  10      688.63      541.55     50.96 o 
  -5  10  10     3562.38     3297.34    427.98 o 
  -4  10  10     3283.89     3259.42    141.08 o 
  -3  10  10     3910.29     3968.00    253.29 o 
  -2  10  10     3771.03     3925.66    174.96 o 
  -1  10  10    12389.96    12561.27    238.21 o 
   0  10  10     7380.13     7509.50    147.38 o 
   1  10  10      124.12      130.18     24.67 o 
   2  10  10      114.32       76.93     17.15 o 
   3  10  10      547.99      549.00     22.79 o 
   4  10  10     1723.45     1799.29     59.22 o 
   5  10  10     6092.67     6273.21    120.53 o 
   6  10  10     6488.49     6337.27    143.90 o 
   7  10  10     6158.82     6154.15    397.35 o 
   8  10  10     6442.72     6468.14    229.98 o 
   9  10  10     4239.85     4409.09    183.90 o 
  10  10  10      277.28      261.76     46.43 o 
  11  10  10     3264.91     3096.52    178.21 o 
  12  10  10     1805.36     1717.48     91.29 o 
  13  10  10      908.62     1063.59    132.00 o 
  14  10  10     1083.39     1196.16    273.48 o 
  15  10  10      219.54      187.74     47.45 o 
  -6  11  10       63.81       19.24     40.93 o 
  -5  11  10       88.36      255.32     46.62 o 
  -4  11  10      218.12      176.42     59.63 o 
  -3  11  10      902.27      836.72    121.43 o 
  -2  11  10     1002.37     1115.54    131.19 o 
  -1  11  10     3588.52     3603.27     96.22 o 
   0  11  10     5380.26     5271.07    135.79 o 
   1  11  10     5921.37     5956.13    132.54 o 
   2  11  10     4851.84     5087.37     99.76 o 
   3  11  10     2437.23     2319.94     73.57 o 
   4  11  10     3276.27     3263.08    158.83 o 
   5  11  10     1148.58     1132.23     74.40 o 
   6  11  10      438.41      430.18     25.84 o 
   7  11  10     1300.56     1228.82     65.56 o 
   8  11  10      676.99      635.06     46.53 o 
   9  11  10       13.85       11.22     33.61 o 
  10  11  10       69.41       57.33     71.34 o 
  11  11  10      192.55      275.40     47.39 o 
  12  11  10     2838.38     2617.56    141.87 o 
  13  11  10     4094.81     3559.72    479.07 o 
  14  11  10     2452.20     2653.12    166.02 o 
  -5  12  10     1661.05     1818.16    119.80 o 
  -4  12  10     2152.73     2075.11    118.72 o 
  -3  12  10     1442.91     1298.15    276.87 o 
  -2  12  10     1229.47     1211.16    179.02 o 
  -1  12  10     1167.42     1136.06    174.96 o 
   0  12  10      422.05      433.23     26.97 o 
   1  12  10      162.24      182.28     23.93 o 
   2  12  10      160.75      242.16     23.96 o 
   3  12  10      429.61      449.96     65.86 o 
   4  12  10      488.50      511.90     51.63 o 
   5  12  10     5532.62     5490.96    124.01 o 
   6  12  10     4261.55     4421.95    301.54 o 
   7  12  10     1636.71     1473.28    235.13 o 
   8  12  10     5176.04     5264.29    213.67 o 
   9  12  10     2419.67     2552.07    208.16 o 
  10  12  10     2170.57     1935.76    108.91 o 
  11  12  10     1527.51     1555.04    227.41 o 
  12  12  10      833.67     1008.84    219.95 o 
  13  12  10       32.17      189.85     82.83 o 
  14  12  10      175.55      103.52     61.40 o 
  -4  13  10     1818.46     1700.26    107.33 o 
  -3  13  10     2074.03     2046.93    122.51 o 
  -2  13  10     1572.06     1430.19    318.07 o 
  -1  13  10     2472.28     2573.29     96.68 o 
   0  13  10     3158.34     3408.69     97.52 o 
   1  13  10     2022.87     2036.15     67.71 o 
   2  13  10     2727.77     2857.00     90.89 o 
   3  13  10     3772.41     3962.18    280.26 o 
   4  13  10     3134.03     3201.80    114.25 o 
   5  13  10      271.88      228.39     29.68 o 
   6  13  10      325.10      304.29     33.86 o 
   7  13  10      115.73      166.30     25.28 o 
   8  13  10     1014.97     1109.92    161.41 o 
   9  13  10     2681.25     2717.43    232.69 o 
  10  13  10     1451.61     1348.09    115.77 o 
  11  13  10      428.32      404.74    159.65 o 
  12  13  10     2642.57     2909.77    175.64 o 
  13  13  10     2011.53     1597.42    247.33 o 
  -3  14  10      157.18      140.94     59.36 o 
  -2  14  10       10.63        8.13     59.90 o 
  -1  14  10        5.91        6.96     51.36 o 
   0  14  10      287.68      207.33     31.84 o 
   1  14  10       46.19       66.23     49.74 o 
   2  14  10      979.77      973.66     67.76 o 
   3  14  10     2702.50     2767.19    133.08 o 
   4  14  10     4019.84     4315.92    134.47 o 
   5  14  10     3793.76     4150.71    120.93 o 
   6  14  10     2161.39     2314.97    188.38 o 
   7  14  10     2247.07     2412.12    184.58 o 
   8  14  10     1721.59     1774.11     78.95 o 
   9  14  10      210.20      329.63     73.45 o 
  10  14  10       19.79        0.00    103.13 o 
  11  14  10      101.47       35.72     56.96 o 
  12  14  10       10.51       53.83     58.83 o 
  -1  15  10     2494.69     2399.93    130.34 o 
   0  15  10     1911.01     1885.68    153.14 o 
   1  15  10      552.96      517.76     49.74 o 
   2  15  10      506.94      498.15     43.95 o 
   3  15  10      233.98      198.35    105.57 o 
   4  15  10       51.75       51.38     93.65 o 
   5  15  10     1098.23     1011.16     58.00 o 
   6  15  10     2884.97     2775.70    223.07 o 
   7  15  10     2740.18     3038.65    133.62 o 
   8  15  10     4332.68     4620.08    414.02 o 
   9  15  10     1495.09     1653.81    311.29 o 
  10  15  10      324.77      126.48     63.15 o 
  11  15  10      574.23      528.96     74.48 o 
   1  16  10     1449.00     1463.69    103.31 o 
   2  16  10     1729.30     1783.79    267.79 o 
   3  16  10     2417.80     2082.20    195.29 o 
   4  16  10     2792.63     2731.94    401.15 o 
   5  16  10     1086.50     1009.08     83.27 o 
   6  16  10      482.99      532.30    108.01 o 
   7  16  10      360.83      347.78     70.08 o 
   8  16  10       32.75      114.85    199.22 o 
   9  16  10      116.72      110.01     54.19 o 
  -2 -11  11      369.30      187.83    134.57 o 
  -1 -11  11      399.15      313.79     54.40 o 
  -6 -10  11      735.85      615.15     52.60 o 
  -5 -10  11      617.52      431.67     98.66 o 
  -4 -10  11     1130.15     1014.96     83.32 o 
  -3 -10  11     2814.63     2835.75    165.14 o 
  -2 -10  11     4005.48     3938.97    208.47 o 
  -1 -10  11     2627.38     2737.71    150.15 o 
   0 -10  11     3040.66     2983.49    186.95 o 
   1 -10  11     1785.73     1783.18     96.14 o 
   2 -10  11      334.98      278.09     67.63 o 
   3 -10  11        9.45        0.00     95.14 o 
  -7  -9  11     1495.00     1410.69     87.41 o 
  -6  -9  11      448.82      351.95     84.43 o 
  -5  -9  11      574.71      494.62     37.95 o 
  -4  -9  11       77.33       61.60     23.44 o 
  -3  -9  11       34.63       42.65     20.16 o 
  -2  -9  11      678.58      746.29    154.90 o 
  -1  -9  11      340.93      404.71     45.94 o 
   0  -9  11      560.66      549.91     65.93 o 
   1  -9  11     1716.90     1846.63     94.31 o 
   2  -9  11     3045.41     3073.63    141.43 o 
   3  -9  11     2412.76     2219.85    142.30 o 
   4  -9  11     1795.05     1976.73    134.17 o 
   5  -9  11     1845.03     1695.92    201.66 o 
  -8  -8  11     1021.60      910.54     75.49 o 
  -7  -8  11     1135.06     1237.22     68.05 o 
  -6  -8  11     2242.41     2342.05    106.12 o 
  -5  -8  11     2788.85     2691.93    103.09 o 
  -4  -8  11     3839.92     3759.19    115.67 o 
  -3  -8  11     6826.45     6920.42    203.88 o 
  -2  -8  11     2712.02     2622.88     94.00 o 
  -1  -8  11     1535.75     1383.78     53.42 o 
   0  -8  11     2333.59     2210.38     80.81 o 
   1  -8  11      938.07      848.38     31.92 o 
   2  -8  11       12.73        5.18     24.45 o 
   3  -8  11      393.89      583.56     88.09 o 
   4  -8  11      754.63      588.71    105.98 o 
   5  -8  11     1632.65     1844.73    134.17 o 
   6  -8  11     1545.21     1432.47    141.76 o 
   7  -8  11      671.64      653.49    154.50 o 
  -9  -7  11     2217.09     2075.99    162.08 o 
  -8  -7  11     1268.69     1348.80     72.53 o 
  -7  -7  11       58.55       42.34     33.74 o 
  -6  -7  11       23.98       39.86    108.69 o 
  -5  -7  11      606.33      498.86     60.04 o 
  -4  -7  11     2563.63     2481.77     70.88 o 
  -3  -7  11     2783.15     2746.99     78.52 o 
  -2  -7  11     2852.59     2711.13     89.45 o 
  -1  -7  11      903.47      935.15     35.17 o 
   0  -7  11     1610.51     1627.75     52.54 o 
   1  -7  11     4599.36     4593.82    213.45 o 
   2  -7  11     5278.97     5548.83    162.47 o 
   3  -7  11     5028.07     5312.47    227.68 o 
   4  -7  11     3216.30     3126.49    139.86 o 
   5  -7  11     1124.14     1187.72    111.13 o 
   6  -7  11      281.49      401.69     71.01 o 
   7  -7  11       28.37        0.00    118.99 o 
   8  -7  11        1.75       67.76     62.61 o 
 -10  -6  11     1693.94     1773.59    100.00 o 
  -9  -6  11     2860.60     2976.52    133.66 o 
  -8  -6  11     5235.52     5471.47    222.00 o 
  -7  -6  11     5080.78     5374.81    172.44 o 
  -6  -6  11     3575.28     3248.51    113.07 o 
  -5  -6  11     1504.53     1483.79     81.72 o 
  -4  -6  11     1354.62     1382.61     47.82 o 
  -3  -6  11      667.51      699.35     26.93 o 
  -2  -6  11       46.49       40.20     14.16 o 
  -1  -6  11      525.21      569.12     33.74 o 
   0  -6  11      634.79      600.46     49.87 o 
   1  -6  11      298.45      255.82     29.27 o 
   2  -6  11      154.77      149.41     14.64 o 
   3  -6  11     1285.16     1350.88     57.46 o 
   4  -6  11     2264.95     2294.12     94.87 o 
   5  -6  11     5547.86     5675.12    227.41 o 
   6  -6  11     7069.00     7750.51    357.51 o 
   7  -6  11     4125.80     4629.98    191.36 o 
   8  -6  11     1614.49     1752.03    161.27 o 
   9  -6  11      843.60      871.41    101.37 o 
 -10  -5  11       16.01       28.49     55.29 o 
  -9  -5  11      512.82      520.69     74.67 o 
  -8  -5  11       15.45        0.00     23.51 o 
  -7  -5  11      394.31      396.87     67.49 o 
  -6  -5  11      792.88      708.28     36.53 o 
  -5  -5  11     1932.30     1899.83     67.52 o 
  -4  -5  11     2247.21     2209.34     66.90 o 
  -3  -5  11     7371.50     7160.66    154.27 o 
  -2  -5  11     4432.06     4714.00     92.49 o 
  -1  -5  11     1592.08     1628.19     48.11 o 
   0  -5  11     5341.58     5307.13    219.27 o 
   1  -5  11     5655.38     5708.70    116.37 o 
   2  -5  11     6147.17     6154.02    111.52 o 
   3  -5  11     5349.32     5380.38    103.74 o 
   4  -5  11     1099.63     1031.87     36.86 o 
   5  -5  11       15.36        0.00     10.84 o 
   6  -5  11      267.62      168.05     48.52 o 
   7  -5  11     3170.67     3540.92    173.47 o 
   8  -5  11     1183.96     1041.89     94.05 o 
   9  -5  11     1367.68     1242.20     95.41 o 
  10  -5  11     1168.75     1045.15    111.13 o 
 -10  -4  11     1529.33     1342.52    175.91 o 
  -9  -4  11     2500.41     2411.96    114.07 o 
  -8  -4  11     4199.75     3874.87    152.47 o 
  -7  -4  11     3355.33     3356.48    184.72 o 
  -6  -4  11     1219.41     1156.21     71.83 o 
  -5  -4  11      714.29      666.28     58.95 o 
  -4  -4  11     2166.94     2228.16     56.71 o 
  -3  -4  11      114.40      108.37     20.06 o 
  -2  -4  11     2255.94     2169.31     55.90 o 
  -1  -4  11     1441.59     1378.00     56.24 o 
   0  -4  11      679.12      712.47     19.94 o 
   1  -4  11     6781.26     6902.60    110.11 o 
   2  -4  11     6137.31     6202.26    128.60 o 
   3  -4  11     2918.69     2985.92     63.02 o 
   4  -4  11     7695.78     7860.82    156.93 o 
   5  -4  11    10306.32    10380.45    275.92 o 
   6  -4  11     6163.57     5985.20    153.14 o 
   7  -4  11     1596.49     1747.69    100.02 o 
   8  -4  11      274.38      232.56     42.82 o 
   9  -4  11      481.05      414.43     61.53 o 
  10  -4  11        4.88       24.39     68.03 o 
  11  -4  11      194.27      289.75     71.01 o 
 -11  -3  11      162.16      353.17     70.47 o 
 -10  -3  11        0.58       32.80     62.61 o 
  -9  -3  11        9.03        0.00     24.09 o 
  -8  -3  11      313.50      308.20     88.50 o 
  -7  -3  11      681.02      674.37     90.53 o 
  -6  -3  11     2012.53     1957.80     74.77 o 
  -5  -3  11     1878.15     1957.88    105.71 o 
  -4  -3  11    11134.47    11301.08    209.59 o 
  -3  -3  11    19264.07    18367.64    303.28 o 
  -2  -3  11     7093.78     7224.23    134.44 o 
  -1  -3  11     4852.34     4784.80     86.10 o 
   0  -3  11     4290.37     4350.83     70.94 o 
   1  -3  11      336.97      409.39     18.65 o 
   2  -3  11      532.79      520.24     18.70 o 
   3  -3  11       78.96       86.78      9.76 o 
   4  -3  11      256.11      232.56      7.41 o 
   5  -3  11     3527.73     3485.76     61.00 o 
   6  -3  11     7629.98     8032.22    162.78 o 
   7  -3  11     2445.93     2547.43    241.36 o 
   8  -3  11     1780.14     1820.76     69.52 o 
   9  -3  11     2876.51     3017.13    103.06 o 
  10  -3  11     1697.55     1738.50    195.02 o 
  11  -3  11     1063.23     1037.56     69.83 o 
  12  -3  11      543.26      583.02     91.50 o 
 -11  -2  11      579.28      568.65     66.95 o 
 -10  -2  11      798.23      614.19     49.06 o 
  -9  -2  11     2617.99     2742.97    108.96 o 
  -8  -2  11     3622.68     3497.83    147.72 o 
  -7  -2  11     1394.52     1269.92     53.93 o 
  -6  -2  11     1760.04     1602.89     66.41 o 
  -5  -2  11      496.09      501.93     22.91 o 
  -4  -2  11       53.98       66.23     22.90 o 
  -3  -2  11     6209.07     6090.46    207.48 o 
  -2  -2  11    15745.72    16356.04    284.21 o 
  -1  -2  11     8346.74     8438.17    140.14 o 
   0  -2  11     5050.17     4991.46    117.36 o 
   1  -2  11     7091.93     7054.56    100.28 o 
   2  -2  11     4291.28     4259.39     71.15 o 
   3  -2  11     2927.00     3036.83     79.96 o 
   4  -2  11     5170.50     5214.21    231.61 o 
   5  -2  11     4016.65     4057.76     74.70 o 
   6  -2  11      839.98      943.02     79.14 o 
   7  -2  11       74.08       76.94     61.26 o 
   8  -2  11      671.84      629.55     24.69 o 
   9  -2  11      204.47      146.20     41.88 o 
  10  -2  11     1136.15     1128.00     43.70 o 
  11  -2  11      825.06      829.61    186.21 o 
  12  -2  11      604.76      661.43    276.87 o 
 -11  -1  11      293.67      248.82     62.34 o 
 -10  -1  11      547.76      656.20     63.97 o 
  -9  -1  11     1980.78     2065.63     99.47 o 
  -8  -1  11     3282.26     3369.62    120.89 o 
  -7  -1  11     5135.46     5205.11    138.50 o 
  -6  -1  11     5519.55     5774.58    169.81 o 
  -5  -1  11     9080.82     9303.13    304.92 o 
  -4  -1  11    10711.42    10343.92    187.14 o 
  -3  -1  11     2695.16     2552.96     52.03 o 
  -2  -1  11       58.11       31.44     10.61 o 
  -1  -1  11      341.64      321.55     16.80 o 
   0  -1  11       20.76       47.76     26.97 o 
   1  -1  11       14.25        4.30     11.08 o 
   2  -1  11      762.66      767.80     17.47 o 
   3  -1  11     1941.13     2053.65     52.31 o 
   4  -1  11      859.18      860.44     23.49 o 
   5  -1  11     7818.05     8285.04    131.43 o 
   6  -1  11     6049.89     6309.89    113.84 o 
   7  -1  11     7328.82     7370.71    146.50 o 
   8  -1  11     8241.01     8593.64    145.88 o 
   9  -1  11     8549.50     8711.39    198.13 o 
  10  -1  11     3286.31     3157.60    123.87 o 
  11  -1  11      304.40      289.97     24.26 o 
  12  -1  11       26.13        8.76     58.40 o 
  13  -1  11      129.99      162.25    113.70 o 
 -11   0  11      571.64      593.59     91.34 o 
 -10   0  11      295.93      288.12     54.75 o 
  -9   0  11      555.50      496.55     48.79 o 
  -8   0  11       45.76       51.50     32.80 o 
  -7   0  11       38.34       48.35     28.32 o 
  -6   0  11      519.78      517.49     25.96 o 
  -5   0  11      710.27      672.18     22.59 o 
  -4   0  11     3618.68     3634.56     71.10 o 
  -3   0  11     9386.57     9202.84    225.10 o 
  -2   0  11    12062.46    11868.63    196.35 o 
  -1   0  11     6677.05     6875.27    120.27 o 
   0   0  11    14431.33    14395.89    227.67 o 
   1   0  11    11786.68    11910.83    208.41 o 
   2   0  11     2462.16     2565.18     43.86 o 
   3   0  11     6157.69     6429.62    103.47 o 
   4   0  11     2353.02     2227.74     42.59 o 
   5   0  11     2122.01     2046.15     37.35 o 
   6   0  11      136.43      111.46     14.98 o 
   7   0  11       18.21       47.63     17.75 o 
   8   0  11      526.49      518.56     23.46 o 
   9   0  11     6145.57     6135.43    348.43 o 
  10   0  11     3755.43     3950.36    249.36 o 
  11   0  11     2326.16     2295.24    161.00 o 
  12   0  11     1050.36      947.70     67.49 o 
  13   0  11      945.55     1172.58    157.34 o 
 -11   1  11     2045.60     2079.99    142.57 o 
 -10   1  11     2030.85     1985.94    120.61 o 
  -9   1  11     3744.25     3903.04    149.62 o 
  -8   1  11     4141.67     4207.96    141.76 o 
  -7   1  11     5004.06     5094.55    171.03 o 
  -6   1  11     1182.64     1134.12     53.33 o 
  -5   1  11     4494.60     4907.73    192.71 o 
  -4   1  11     1819.47     1922.90     42.79 o 
  -3   1  11      150.25      177.29     12.13 o 
  -2   1  11       25.79       39.07      7.46 o 
  -1   1  11      831.66      818.77     20.77 o 
   0   1  11     1843.93     1797.32     29.51 o 
   1   1  11     9718.33     9629.40    146.95 o 
   2   1  11     5329.88     5352.60     82.29 o 
   3   1  11      780.03      706.58     29.27 o 
   4   1  11     3032.80     2851.03    119.94 o 
   5   1  11    10990.21    11241.19    195.20 o 
   6   1  11     7531.45     7915.05    152.60 o 
   7   1  11     4717.27     5069.69    110.72 o 
   8   1  11     2831.59     2774.70     50.01 o 
   9   1  11     1869.08     1903.16     41.37 o 
  10   1  11       85.92      122.08     37.81 o 
  11   1  11       94.81       98.20     16.40 o 
  12   1  11      145.02      130.41     18.74 o 
  13   1  11      247.09      257.12     43.71 o 
  14   1  11      598.04      959.50    171.03 o 
 -11   2  11      228.14      152.33    109.23 o 
 -10   2  11      145.77      154.77     56.92 o 
  -9   2  11       84.83        0.00     56.92 o 
  -8   2  11     1120.53     1184.19     64.51 o 
  -7   2  11      653.82      688.45     40.93 o 
  -6   2  11     3284.97     3466.58     99.24 o 
  -5   2  11     1537.47     1635.74     49.49 o 
  -4   2  11     6287.01     6294.67    126.73 o 
  -3   2  11     6916.36     6828.15    340.16 o 
  -2   2  11     5193.52     4883.68     94.59 o 
  -1   2  11     5522.49     5573.81     87.97 o 
   0   2  11     3712.49     3788.45     67.35 o 
   1   2  11     7223.91     7258.39    106.38 o 
   2   2  11      411.45      440.21     15.31 o 
   3   2  11     3845.13     3909.55     69.09 o 
   4   2  11       41.14       55.52      8.13 o 
   5   2  11     2596.09     2628.07     58.43 o 
   6   2  11     6619.83     6844.19    132.36 o 
   7   2  11     4616.04     4683.40    139.59 o 
   8   2  11     3240.94     3412.12     62.22 o 
   9   2  11     9229.06     9135.27    209.52 o 
  10   2  11     6290.35     6509.53    143.11 o 
  11   2  11     3914.78     4003.80     95.45 o 
  12   2  11      987.14      889.10     44.99 o 
  13   2  11      341.34      374.11     32.66 o 
  14   2  11      189.29      207.37     45.88 o 
 -10   3  11      141.20       65.05     62.07 o 
  -9   3  11      976.16      937.00     70.20 o 
  -8   3  11     1453.37     1405.09     66.41 o 
  -7   3  11     1816.62     1800.28     66.13 o 
  -6   3  11     1256.12     1356.95     45.13 o 
  -5   3  11     1922.05     1972.25     48.97 o 
  -4   3  11      147.67      144.98     15.04 o 
  -3   3  11      353.61      324.15     23.45 o 
  -2   3  11     2086.32     1995.16     47.58 o 
  -1   3  11     5733.88     5761.86    100.52 o 
   0   3  11    16682.65    16771.96    276.45 o 
   1   3  11    35869.46    36248.49    616.85 o 
   2   3  11    10985.63    11068.67    202.74 o 
   3   3  11      971.28      853.37     20.36 o 
   4   3  11     2495.55     2438.54     44.46 o 
   5   3  11     3779.88     3627.17     63.29 o 
   6   3  11      385.78      383.14     15.14 o 
   7   3  11      471.71      409.99     29.68 o 
   8   3  11      850.99      880.94     27.41 o 
   9   3  11        3.06        0.00     14.77 o 
  10   3  11     2507.53     2422.07     63.97 o 
  11   3  11      277.23      282.16     21.11 o 
  12   3  11      752.78      746.32    116.68 o 
  13   3  11     1052.52      985.08     45.96 o 
  14   3  11      844.96      736.47     58.53 o 
 -10   4  11      550.28      571.09     69.66 o 
  -9   4  11      603.14      685.74     81.86 o 
  -8   4  11     1213.80     1373.92     61.80 o 
  -7   4  11     3135.57     3336.00    331.89 o 
  -6   4  11     2100.35     2063.43     60.13 o 
  -5   4  11     4450.08     4712.30    106.41 o 
  -4   4  11     4529.82     4658.62     92.89 o 
  -3   4  11     4530.80     4225.24     85.72 o 
  -2   4  11     1362.60     1363.57     35.03 o 
  -1   4  11     3562.22     3577.31     80.91 o 
   0   4  11        5.57        0.00     18.97 o 
   1   4  11     4643.03     4864.04     74.39 o 
   2   4  11     4419.99     4389.79     75.44 o 
   3   4  11     2137.89     2248.10     96.22 o 
   4   4  11     1747.78     1949.36     39.00 o 
   5   4  11    11474.76    12010.56    208.33 o 
   6   4  11     6637.69     7060.51    135.93 o 
   7   4  11     2979.89     3033.97     56.92 o 
   8   4  11     4330.19     4272.16    146.50 o 
   9   4  11     6763.11     6924.55    126.61 o 
  10   4  11     7775.19     7702.98    303.03 o 
  11   4  11     3521.17     3414.44    136.34 o 
  12   4  11     2737.73     2749.54    128.75 o 
  13   4  11       91.42       51.93     67.63 o 
  14   4  11        6.96       40.84     41.29 o 
  15   4  11      443.91      458.41     79.02 o 
 -10   5  11      235.23      341.52    204.10 o 
  -9   5  11      874.83     1075.77    105.98 o 
  -8   5  11      342.30      343.41     67.49 o 
  -7   5  11      485.54      444.01    113.70 o 
  -6   5  11      204.24      127.27     20.87 o 
  -5   5  11      392.97      391.66     21.83 o 
  -4   5  11      318.62      292.47     23.58 o 
  -3   5  11     2051.52     2028.70     70.34 o 
  -2   5  11     6236.35     6300.03    168.86 o 
  -1   5  11     3975.35     3812.76     83.62 o 
   0   5  11    15033.52    15191.36    258.49 o 
   1   5  11    18004.76    17741.19    274.06 o 
   2   5  11     3118.64     3121.79     57.14 o 
   3   5  11     1902.25     1802.32     64.24 o 
   4   5  11     3957.26     4033.04     85.55 o 
   5   5  11       49.75       42.42     36.59 o 
   6   5  11      657.25      731.60     27.01 o 
   7   5  11      106.11       94.28     12.71 o 
   8   5  11      321.24      306.63     52.04 o 
   9   5  11     5412.30     5220.36    111.26 o 
  10   5  11     6111.22     6188.94    118.99 o 
  11   5  11     5346.07     5136.07    123.26 o 
  12   5  11     5346.89     5225.17    164.50 o 
  13   5  11     5293.42     5239.95    129.70 o 
  14   5  11     3195.06     3198.84    128.57 o 
  15   5  11      446.12      361.96     45.43 o 
  -9   6  11     2374.66     2299.00    129.83 o 
  -8   6  11     3823.55     3685.12    183.23 o 
  -7   6  11     1636.88     1752.03     82.94 o 
  -6   6  11     1977.39     1955.38     74.87 o 
  -5   6  11    12100.41    11578.50    310.62 o 
  -4   6  11     1466.43     1431.47     35.93 o 
  -3   6  11     1185.79     1176.05     60.85 o 
  -2   6  11      115.02      100.15     16.15 o 
  -1   6  11     1190.74     1198.78     30.21 o 
   0   6  11      389.36      365.99     13.49 o 
   1   6  11     5344.78     5110.03    186.88 o 
   2   6  11     9040.15     8883.47    134.16 o 
   3   6  11     1383.79     1337.59     32.01 o 
   4   6  11     9470.26     9355.84    176.41 o 
   5   6  11     7432.40     7402.23    146.32 o 
   6   6  11      915.61      968.41     69.12 o 
   7   6  11      140.24      135.68     15.17 o 
   8   6  11     2066.44     2086.90     51.84 o 
   9   6  11     2847.50     2740.60     69.37 o 
  10   6  11     1848.02     1812.27     51.03 o 
  11   6  11       21.90       48.08     26.97 o 
  12   6  11        2.26        1.17     26.02 o 
  13   6  11      328.89      281.83     42.01 o 
  14   6  11     1105.62     1088.14     69.17 o 
  15   6  11      904.61      661.26    117.50 o 
  -9   7  11      101.67       70.20     51.50 o 
  -8   7  11     1074.10     1096.37     82.67 o 
  -7   7  11     3182.51     3249.82    148.26 o 
  -6   7  11     1638.42     1574.86     81.58 o 
  -5   7  11     4164.22     4136.97    150.02 o 
  -4   7  11     4326.61     4537.59     94.33 o 
  -3   7  11      950.53      927.18     28.87 o 
  -2   7  11      274.67      312.38     34.56 o 
  -1   7  11     2320.69     2310.67     62.34 o 
   0   7  11     2581.17     2638.91     49.36 o 
   1   7  11     5670.86     5816.31     87.71 o 
   2   7  11     4706.04     4772.41     71.79 o 
   3   7  11      220.17      279.12     19.06 o 
   4   7  11        6.25        0.00     24.26 o 
   5   7  11     2999.26     3056.92     97.71 o 
   6   7  11     1179.33     1197.62    105.30 o 
   7   7  11       89.19       92.53     19.24 o 
   8   7  11     2719.12     2853.22    106.11 o 
   9   7  11    13126.04    12723.01    434.21 o 
  10   7  11     3048.16     3126.90    223.61 o 
  11   7  11     3104.95     2920.67    156.66 o 
  12   7  11     1941.52     2044.84    127.26 o 
  13   7  11     3845.03     3651.47    104.31 o 
  14   7  11     1187.81     1054.93     73.08 o 
  15   7  11       30.48       94.94     54.34 o 
  -8   8  11      480.15      553.74     68.57 o 
  -7   8  11      111.19      136.06     54.75 o 
  -6   8  11      599.20      494.11     53.12 o 
  -5   8  11      998.47      945.97     66.27 o 
  -4   8  11       70.93       73.08     14.31 o 
  -3   8  11       95.39       64.94     14.43 o 
  -2   8  11      337.17      327.85     17.97 o 
  -1   8  11      318.76      297.92     16.80 o 
   0   8  11     2345.72     2421.01     48.06 o 
   1   8  11     8547.84     8326.87    129.46 o 
   2   8  11    10576.64    11189.96    187.84 o 
   3   8  11    17708.24    17980.34    285.75 o 
   4   8  11    10268.00    10484.99    189.45 o 
   5   8  11     5444.92     5539.21    117.19 o 
   6   8  11     2331.65     2371.61     65.73 o 
   7   8  11      206.76      143.89     18.84 o 
   8   8  11      919.20      872.22     83.35 o 
   9   8  11     3616.62     3616.24    165.74 o 
  10   8  11     1204.36     1290.49    120.48 o 
  11   8  11      236.22      250.64     36.72 o 
  12   8  11      795.77      675.36    125.90 o 
  13   8  11     2152.40     2277.25     80.36 o 
  14   8  11     1846.08     1717.70    114.79 o 
  15   8  11     1842.36     1607.77    131.05 o 
  -7   9  11     2145.75     2079.99    142.57 o 
  -6   9  11     2202.65     2094.09    133.35 o 
  -5   9  11     3666.84     3484.91    333.38 o 
  -4   9  11     3043.93     3029.69    208.43 o 
  -3   9  11     2456.12     2454.72    100.42 o 
  -2   9  11      635.58      728.09     30.99 o 
  -1   9  11     4764.63     4859.55     93.85 o 
   0   9  11     2771.22     2704.98     53.05 o 
   1   9  11        0.38       24.24     14.91 o 
   2   9  11     3078.08     3026.72    152.46 o 
   3   9  11     2685.44     2701.88     51.86 o 
   4   9  11     6964.31     7166.65    133.89 o 
   5   9  11    12589.37    12587.29    260.08 o 
   6   9  11     4332.77     4313.97    109.77 o 
   7   9  11     1165.57     1186.67     39.06 o 
   8   9  11      877.67      900.18     33.49 o 
   9   9  11      517.08      455.60    146.36 o 
  10   9  11       91.41      120.62     58.55 o 
  11   9  11      497.30      448.92     72.78 o 
  12   9  11      627.92      505.37     73.45 o 
  13   9  11     1060.20     1068.79     82.38 o 
  14   9  11       24.41       29.95     32.44 o 
  15   9  11       66.10       75.88     49.12 o 
  -7  10  11       12.04      113.84     59.90 o 
  -6  10  11      161.85      170.76     57.19 o 
  -5  10  11     1131.51     1113.72     72.91 o 
  -4  10  11     1496.87     1269.85    121.70 o 
  -3  10  11     3994.89     4016.46    157.48 o 
  -2  10  11     3209.68     3249.08    196.51 o 
  -1  10  11      869.75      933.14     33.12 o 
   0  10  11     4817.19     4927.88    101.33 o 
   1  10  11     1947.87     1999.14     52.33 o 
   2  10  11     1931.97     1926.61     48.12 o 
   3  10  11     3980.62     4104.23     91.16 o 
   4  10  11     1791.41     1754.36     48.11 o 
   5  10  11     1171.68     1172.09     35.95 o 
   6  10  11        1.30        9.13     28.46 o 
   7  10  11      125.74      120.83     42.01 o 
   8  10  11       85.20      144.12     28.80 o 
   9  10  11     5831.34     5697.07    194.44 o 
  10  10  11     1110.10      872.85     58.00 o 
  11  10  11      724.58      760.56     65.59 o 
  12  10  11     2331.86     2329.80    107.50 o 
  13  10  11     4364.48     4098.83    197.86 o 
  14  10  11     3435.07     3485.63    208.49 o 
  -6  11  11     1385.31     1385.58    116.28 o 
  -5  11  11     2578.76     2576.55    132.27 o 
  -4  11  11     1062.99      915.05     66.13 o 
  -3  11  11      833.76      796.98     72.91 o 
  -2  11  11      212.24      165.28     33.88 o 
  -1  11  11      192.25      139.75     62.34 o 
   0  11  11      793.18      962.46    107.60 o 
   1  11  11     1004.40      929.27     35.93 o 
   2  11  11     1907.90     1982.67     55.70 o 
   3  11  11     2852.87     2926.07     67.75 o 
   4  11  11     5502.76     5456.14    110.76 o 
   5  11  11    11443.23    11559.93    230.94 o 
   6  11  11    10369.11    10654.01    404.67 o 
   7  11  11     5394.00     5294.15    229.44 o 
   8  11  11     1499.50     1628.21    178.48 o 
   9  11  11     2269.81     2212.38    127.66 o 
  10  11  11       58.54       57.03     33.51 o 
  11  11  11      373.33      401.86     50.77 o 
  12  11  11        3.90       71.22     65.19 o 
  13  11  11      711.59      896.48    378.38 o 
  14  11  11      581.33      531.43    152.33 o 
  -5  12  11     1986.57     1953.69    193.25 o 
  -4  12  11     4632.32     4932.46    248.55 o 
  -3  12  11     5860.99     5519.27    224.42 o 
  -2  12  11     2904.27     2817.65    167.64 o 
  -1  12  11     2185.83     2451.42     85.78 o 
   0  12  11     1303.40     1549.63    179.16 o 
   1  12  11       44.55       37.63     24.74 o 
   2  12  11      141.29      102.68     36.46 o 
   3  12  11      160.46      214.18     39.03 o 
   4  12  11        0.00       27.21     67.76 o 
   5  12  11       71.39      109.25     24.54 o 
   6  12  11     1356.06     1354.09     48.76 o 
   7  12  11      611.72      614.15     45.26 o 
   8  12  11      692.25      735.17     69.34 o 
   9  12  11     3094.26     3357.45    156.28 o 
  10  12  11     1529.29     1367.40     98.91 o 
  11  12  11     1047.36     1020.70     68.37 o 
  12  12  11     1382.61     1162.32    114.92 o 
  13  12  11     2483.03     2185.55    142.78 o 
  14  12  11      629.53      864.78    189.46 o 
  -4  13  11       26.04        0.00     51.50 o 
  -3  13  11      685.28      611.48     69.66 o 
  -2  13  11     1325.61     1145.16     77.52 o 
  -1  13  11      324.75      294.31     36.23 o 
   0  13  11      354.85      323.01     28.31 o 
   1  13  11      750.30      753.92     56.38 o 
   2  13  11      104.87      130.50     27.16 o 
   3  13  11     2352.78     2602.36     92.43 o 
   4  13  11     4260.71     4609.66    134.67 o 
   5  13  11     4074.78     4403.57    129.45 o 
   6  13  11     2004.54     2160.55    108.69 o 
   7  13  11     1591.00     1655.86     86.46 o 
   8  13  11      872.71      856.23     44.04 o 
   9  13  11       87.88      155.40     50.09 o 
  10  13  11      348.93      351.29     59.84 o 
  11  13  11     1011.20     1083.16    116.01 o 
  12  13  11      904.01      848.09     96.23 o 
  13  13  11     2690.73     2750.92    203.75 o 
  -2  14  11      915.39      852.98     79.14 o 
  -1  14  11      738.24      658.64     50.69 o 
   0  14  11      400.29      408.48     35.24 o 
   1  14  11      228.50      229.97     33.26 o 
   2  14  11        4.07       86.72     44.71 o 
   3  14  11        8.73       31.08     35.24 o 
   4  14  11      656.18      707.21     45.03 o 
   5  14  11     2745.15     3003.67    180.38 o 
   6  14  11     2878.09     3143.51    174.55 o 
   7  14  11     3317.74     3591.75    317.39 o 
   8  14  11     7523.82     7561.73    408.06 o 
   9  14  11     3556.14     3381.77    128.28 o 
  10  14  11      881.11      816.93     78.33 o 
  11  14  11       41.23      104.09     77.26 o 
  12  14  11       53.74        0.00    120.75 o 
  -1  15  11     1761.18     1627.89    117.63 o 
   0  15  11     1897.99     1580.87    262.64 o 
   1  15  11     1738.18     1669.58    135.66 o 
   2  15  11     1829.88     1841.92     94.40 o 
   3  15  11     1897.80     1842.96    245.70 o 
   4  15  11      604.00      639.13     77.25 o 
   5  15  11      307.09      282.24     69.25 o 
   6  15  11       34.51       27.18     92.29 o 
   7  15  11       88.87      195.70    256.54 o 
   8  15  11      723.52      734.57     79.01 o 
   9  15  11     2082.97     2069.62    118.58 o 
  10  15  11     1340.18     1366.35    410.09 o 
  11  15  11      877.77      615.78     79.39 o 
   2  16  11      651.85      620.49    132.41 o 
   3  16  11      503.21      475.93     59.34 o 
   4  16  11     1466.65     1519.66    226.19 o 
   5  16  11     2077.24     1956.75    110.25 o 
   6  16  11     2202.45     2434.47    120.00 o 
   7  16  11     2589.96     2740.87    319.56 o 
   8  16  11     2684.75     2668.58    606.19 o 
   9  16  11     1019.76     1037.40    169.00 o 
  -4 -10  12       40.55       59.36     45.81 o 
  -3 -10  12      103.05       36.98     41.49 o 
  -2 -10  12      603.63      488.93     97.30 o 
  -1 -10  12      351.85      299.02     64.92 o 
   0 -10  12      589.14      606.41     88.48 o 
   1 -10  12     1943.49     1916.47    132.19 o 
   2 -10  12     2348.98     2027.95    281.34 o 
  -6  -9  12     1667.57     1689.97     92.16 o 
  -5  -9  12     1374.80     1437.53     85.38 o 
  -4  -9  12     1983.36     1834.51    146.23 o 
  -3  -9  12     2112.16     2009.54    132.68 o 
  -2  -9  12     1501.57     1545.02    186.21 o 
  -1  -9  12      215.53      278.58     57.33 o 
   0  -9  12      120.16      210.28     72.23 o 
   1  -9  12       18.02        0.00     40.36 o 
   2  -9  12      614.85      539.11    113.57 o 
   3  -9  12     1689.13     1666.11    144.47 o 
   4  -9  12     1737.05     1224.04    152.87 o 
  -7  -8  12       13.48       36.09     29.10 o 
  -6  -8  12      484.96      480.06     62.09 o 
  -5  -8  12     1042.64      916.81     71.42 o 
  -4  -8  12     2125.57     2056.38     70.04 o 
  -3  -8  12     4882.19     4810.76    146.57 o 
  -2  -8  12     4444.70     4691.37    148.25 o 
  -1  -8  12     2230.77     2161.05    182.41 o 
   0  -8  12     1808.47     1748.51    186.75 o 
   1  -8  12     1168.69     1197.96     78.53 o 
   2  -8  12     1048.12     1282.85    119.26 o 
   3  -8  12      250.80      232.56     65.05 o 
   4  -8  12       51.48        0.00     70.20 o 
   5  -8  12       41.93       86.73     62.07 o 
   6  -8  12       42.22       84.02     78.33 o 
  -8  -7  12     2027.99     1777.00    195.02 o 
  -7  -7  12     2364.17     2445.03    130.51 o 
  -6  -7  12     1122.02     1173.94     88.09 o 
  -5  -7  12       45.27       18.88     50.01 o 
  -4  -7  12       40.23       23.94     29.81 o 
  -3  -7  12        9.43        4.60     19.22 o 
  -2  -7  12        1.85       20.49     17.25 o 
  -1  -7  12       89.99       80.58     18.56 o 
   0  -7  12       75.73       44.65     15.24 o 
   1  -7  12      243.43      257.13     43.50 o 
   2  -7  12     1323.11     1440.33     90.80 o 
   3  -7  12     2710.53     2886.62    139.86 o 
   4  -7  12     3394.67     3723.06    190.54 o 
   5  -7  12     3257.79     3516.26    185.12 o 
   6  -7  12     4736.27     5274.52    370.52 o 
   7  -7  12     1884.54     1721.67    133.90 o 
  -9  -6  12       51.83       27.10     28.56 o 
  -8  -6  12       46.81        0.00     34.43 o 
  -7  -6  12     1405.34     1448.38     70.17 o 
  -6  -6  12     4333.04     4442.15    168.00 o 
  -5  -6  12     1683.35     1866.37    182.68 o 
  -4  -6  12     2237.55     2270.05     69.86 o 
  -3  -6  12     5810.63     5925.66    155.44 o 
  -2  -6  12     5069.12     5336.27    106.95 o 
  -1  -6  12     2088.27     2139.56     60.31 o 
   0  -6  12     1813.58     1881.25     60.79 o 
   1  -6  12     1243.56     1339.13     51.63 o 
   2  -6  12      367.57      301.83     33.61 o 
   3  -6  12       60.82       56.92     21.95 o 
   4  -6  12        3.23        0.00     48.79 o 
   5  -6  12      536.01      534.23     60.17 o 
   6  -6  12     2375.83     2534.53    125.76 o 
   7  -6  12     2780.54     3051.14    155.31 o 
   8  -6  12     1840.42     1876.17    139.86 o 
   9  -6  12     1475.52     1557.42    201.39 o 
  -9  -5  12     2799.53     2643.59    230.12 o 
  -8  -5  12     3222.61     3160.08    162.76 o 
  -7  -5  12     1170.58     1102.88    111.94 o 
  -6  -5  12      166.32      140.41     26.66 o 
  -5  -5  12      144.37       77.06     21.55 o 
  -4  -5  12        1.91        0.00     20.14 o 
  -3  -5  12      927.12      928.52     38.12 o 
  -2  -5  12     7597.30     7730.35    205.04 o 
  -1  -5  12     1799.28     1858.14     49.19 o 
   0  -5  12      803.16      914.05     52.31 o 
   1  -5  12     2176.94     2174.39    108.42 o 
   2  -5  12     2374.74     2643.92     71.34 o 
   3  -5  12      764.42      834.38     37.40 o 
   4  -5  12     3135.78     3051.14     92.16 o 
   5  -5  12     3402.13     3659.64    157.48 o 
   6  -5  12     1922.02     2065.63    108.96 o 
   7  -5  12       12.80       29.81     51.77 o 
   8  -5  12        2.87       13.55     60.17 o 
   9  -5  12       38.63       21.41     72.91 o 
  10  -5  12      909.37      982.26    153.41 o 
 -10  -4  12     1219.65     1286.65    104.62 o 
  -9  -4  12      621.88      684.55     49.14 o 
  -8  -4  12     2113.88     1963.04    190.82 o 
  -7  -4  12     2757.42     2675.78    168.32 o 
  -6  -4  12      987.12     1103.21     99.07 o 
  -5  -4  12     3238.98     3217.49     99.14 o 
  -4  -4  12     1912.39     1998.39     60.22 o 
  -3  -4  12     4690.22     4742.10    106.73 o 
  -2  -4  12     2250.81     2183.30     54.72 o 
  -1  -4  12      118.21      139.91     29.81 o 
   0  -4  12      319.04      366.74     83.21 o 
   1  -4  12      510.59      499.26     20.46 o 
   2  -4  12      127.27      108.83     15.45 o 
   3  -4  12       40.59       55.86      7.39 o 
   4  -4  12      966.00     1001.52     72.50 o 
   5  -4  12     9339.13     9377.04    221.71 o 
   6  -4  12     3638.40     3547.16    148.80 o 
   7  -4  12     5419.28     5511.68    201.11 o 
   8  -4  12     1570.12     1590.49    145.28 o 
   9  -4  12     2201.01     2451.32    144.47 o 
  10  -4  12     1059.67     1253.31    143.65 o 
  11  -4  12       93.73      143.38    108.42 o 
 -10  -3  12       51.28       89.72     46.35 o 
  -9  -3  12      610.75      505.50     37.91 o 
  -8  -3  12      988.94      884.82     96.22 o 
  -7  -3  12      838.35      830.00     39.96 o 
  -6  -3  12      258.49      261.44     24.67 o 
  -5  -3  12      371.80      427.36     22.64 o 
  -4  -3  12     1483.56     1510.61     41.37 o 
  -3  -3  12     6067.18     6182.57    131.05 o 
  -2  -3  12    15737.00    16063.96    274.21 o 
  -1  -3  12    11465.07    11852.70    190.40 o 
   0  -3  12    11043.15    11221.50    232.15 o 
   1  -3  12     9239.16     9296.88    150.39 o 
   2  -3  12     6106.31     6433.97    109.51 o 
   3  -3  12       85.07       96.74      7.61 o 
   4  -3  12      148.61      119.04     14.91 o 
   5  -3  12       18.89        6.64     11.03 o 
   6  -3  12      195.72      206.24     21.28 o 
   7  -3  12      799.94      660.63     24.98 o 
   8  -3  12      295.15      233.70     64.78 o 
   9  -3  12      573.50      679.80    145.01 o 
  10  -3  12     1817.53     2234.86    389.90 o 
  11  -3  12     2142.49     2309.83    137.70 o 
 -10  -2  12      740.81      685.74    106.25 o 
  -9  -2  12     1263.67     1186.43     63.83 o 
  -8  -2  12     5000.69     5002.33    289.88 o 
  -7  -2  12     5684.13     5777.02    180.83 o 
  -6  -2  12     3435.59     3519.48    217.78 o 
  -5  -2  12     3664.24     3699.05     88.50 o 
  -4  -2  12      362.12      407.20     63.56 o 
  -3  -2  12     1312.21     1242.34     33.73 o 
  -2  -2  12      177.79      155.80     14.09 o 
  -1  -2  12     4234.46     4274.47     94.77 o 
   0  -2  12     2333.24     2104.87    103.40 o 
   1  -2  12     8249.31     8828.11    142.95 o 
   2  -2  12     5748.18     6092.22     94.61 o 
   3  -2  12     1492.04     1615.70     31.04 o 
   4  -2  12     2056.20     2168.27     49.21 o 
   5  -2  12     3374.81     3414.41     65.71 o 
   6  -2  12     1967.85     1896.52     44.12 o 
   7  -2  12     5108.48     5141.38    109.57 o 
   8  -2  12     1757.86     1674.56    108.15 o 
   9  -2  12     3709.95     3616.91     99.65 o 
  10  -2  12      869.45      782.26     68.61 o 
  11  -2  12        2.26        0.00     86.60 o 
  12  -2  12      105.89      124.10    105.71 o 
 -10  -1  12       72.10      184.58     65.05 o 
  -9  -1  12        2.74        2.71     41.20 o 
  -8  -1  12      269.13      248.82     37.68 o 
  -7  -1  12     1638.20     1438.68     64.47 o 
  -6  -1  12     3451.69     3306.66     87.49 o 
  -5  -1  12     3071.57     3265.89     98.25 o 
  -4  -1  12     5904.52     5989.75    114.16 o 
  -3  -1  12    11038.72    11167.78    201.83 o 
  -2  -1  12    12740.98    12738.02    222.58 o 
  -1  -1  12     8000.70     7817.75    385.29 o 
   0  -1  12     3130.08     3206.54     57.81 o 
   1  -1  12     3568.72     3784.46     64.65 o 
   2  -1  12      209.48      221.78     12.29 o 
   3  -1  12        3.94        8.77     24.39 o 
   4  -1  12     2443.84     2610.72    113.84 o 
   5  -1  12      111.27       84.63     24.12 o 
   6  -1  12      430.76      487.77     20.30 o 
   7  -1  12      701.68      784.90     35.64 o 
   8  -1  12     3409.08     3490.62    145.42 o 
   9  -1  12     4352.80     4444.37    109.11 o 
  10  -1  12     5682.57     5856.99    154.20 o 
  11  -1  12     3742.75     4082.75    160.19 o 
  12  -1  12     1275.54     1273.83    122.88 o 
  13  -1  12     1465.01     1379.67    236.08 o 
 -10   0  12     1111.82     1048.67     74.27 o 
  -9   0  12     2609.73     2705.02    119.26 o 
  -8   0  12     2908.96     3016.72    120.07 o 
  -7   0  12     1756.01     1739.02     78.06 o 
  -6   0  12      782.47      725.46     75.49 o 
  -5   0  12       52.14       56.12     12.32 o 
  -4   0  12       20.85       13.55     17.62 o 
  -3   0  12      251.79      264.65     15.56 o 
  -2   0  12     4676.86     4812.74     84.22 o 
  -1   0  12     5738.50     5805.21    106.15 o 
   0   0  12    10070.95    10420.82    167.98 o 
   1   0  12    14610.61    15199.14    315.09 o 
   2   0  12     9799.50     9847.57    151.36 o 
   3   0  12     7974.47     8012.23    134.03 o 
   4   0  12     3904.23     4037.05     79.12 o 
   5   0  12     7342.14     7619.01    126.59 o 
   6   0  12     3872.16     4306.06     73.83 o 
   7   0  12     2713.08     2732.09    191.63 o 
   8   0  12     2299.48     2343.94     56.38 o 
   9   0  12      310.77      283.41     24.53 o 
  10   0  12       19.13       30.73      9.91 o 
  11   0  12      200.02      243.25     27.10 o 
  12   0  12     2069.60     1911.22    135.13 o 
  13   0  12     1644.84     1921.51    143.33 o 
 -10   1  12     1461.17     1636.29    101.10 o 
  -9   1  12     1719.74     1640.63     97.03 o 
  -8   1  12     3318.22     3214.31    129.83 o 
  -7   1  12     7546.32     8065.19    252.61 o 
  -6   1  12     3955.69     3897.66    217.38 o 
  -5   1  12     2030.58     2185.03     49.83 o 
  -4   1  12     2252.49     2329.23     53.28 o 
  -3   1  12     3493.69     3476.30     69.48 o 
  -2   1  12     2968.22     3201.21     59.39 o 
  -1   1  12      719.75      664.14     20.89 o 
   0   1  12     1444.34     1467.09     73.59 o 
   1   1  12       13.99        0.00     10.07 o 
   2   1  12       24.84        4.56      7.30 o 
   3   1  12     2332.47     2253.21     41.55 o 
   4   1  12     2552.66     2726.29     52.14 o 
   5   1  12     3526.27     3479.53     70.80 o 
   6   1  12     9407.83     9549.56    179.76 o 
   7   1  12     5232.24     5648.35    114.68 o 
   8   1  12     4106.82     4139.80     77.99 o 
   9   1  12     4134.27     4277.20    375.26 o 
  10   1  12     2900.78     2961.93     64.98 o 
  11   1  12     1267.65     1319.21     50.96 o 
  12   1  12      765.77      675.93     48.79 o 
  13   1  12       45.35        5.42     81.45 o 
  14   1  12       36.17       13.55     92.43 o 
 -10   2  12      230.33      181.87     54.75 o 
  -9   2  12      166.17      138.50     53.94 o 
  -8   2  12      237.47      159.92     33.07 o 
  -7   2  12        6.39       13.55     27.38 o 
  -6   2  12       98.39       46.46     65.05 o 
  -5   2  12       26.83        0.00     22.11 o 
  -4   2  12       39.88       40.52      7.83 o 
  -3   2  12     1768.93     1751.21     85.24 o 
  -2   2  12     3423.07     3522.67     69.54 o 
  -1   2  12     3540.78     3564.65    124.68 o 
   0   2  12    13543.27    13499.96    405.21 o 
   1   2  12    22755.70    23587.63    361.85 o 
   2   2  12    14240.09    14945.88    267.38 o 
   3   2  12     6973.51     7208.08    109.23 o 
   4   2  12     2785.79     2767.28     51.31 o 
   5   2  12     2818.28     2844.82     56.87 o 
   6   2  12        3.08       18.70     15.33 o 
   7   2  12     3105.28     3256.91    100.69 o 
   8   2  12     1209.50     1139.72     37.35 o 
   9   2  12     1759.25     1695.83     42.11 o 
  10   2  12     1886.01     2024.22     79.55 o 
  11   2  12     1957.42     1899.54     72.37 o 
  12   2  12     1987.94     2025.65    102.86 o 
  13   2  12     1093.48      881.78    157.75 o 
  14   2  12     1556.96     1363.17    132.41 o 
 -10   3  12     1310.48     1500.23    120.89 o 
  -9   3  12      627.51      943.50     73.45 o 
  -8   3  12     1764.24     1786.99     79.14 o 
  -7   3  12     2361.68     2523.96     99.47 o 
  -6   3  12     2621.62     2544.27    159.78 o 
  -5   3  12     2280.99     2408.04     69.57 o 
  -4   3  12     3290.56     3569.08     65.48 o 
  -3   3  12     2234.42     2277.00     50.85 o 
  -2   3  12      355.76      365.90     20.87 o 
  -1   3  12     2551.55     2462.65     49.23 o 
   0   3  12       58.43       61.38     15.04 o 
   1   3  12     5187.69     5142.99     87.02 o 
   2   3  12    15636.61    15991.61    236.23 o 
   3   3  12     7009.15     7317.03    115.38 o 
   4   3  12    23550.32    24835.80    746.18 o 
   5   3  12     9615.35    10063.66    261.42 o 
   6   3  12    12712.07    13503.51    225.60 o 
   7   3  12     2177.99     2202.27     59.09 o 
   8   3  12     2174.12     2152.00     43.72 o 
   9   3  12     3482.40     3413.59     72.77 o 
  10   3  12     1011.65     1021.71     36.86 o 
  11   3  12      514.40      455.66     25.10 o 
  12   3  12       21.47        7.81     14.91 o 
  13   3  12       15.60       10.01     21.68 o 
  14   3  12      541.51      459.32     66.65 o 
 -10   4  12       82.68        0.00    129.83 o 
  -9   4  12        5.99        0.00     38.22 o 
  -8   4  12       13.65        5.42     46.35 o 
  -7   4  12     1951.22     1889.72     72.37 o 
  -6   4  12     3405.12     3545.40    205.86 o 
  -5   4  12     2205.17     2172.60    120.34 o 
  -4   4  12     3868.68     3719.92     76.28 o 
  -3   4  12     5021.47     5285.90    107.14 o 
  -2   4  12     6079.73     5971.13    136.88 o 
  -1   4  12     6713.40     6893.05    127.94 o 
   0   4  12     8082.78     7958.35    134.53 o 
   1   4  12    26929.44    27741.34    477.74 o 
   2   4  12     1038.07     1048.26     29.72 o 
   3   4  12      854.37      858.01     35.10 o 
   4   4  12       50.85       34.70     12.54 o 
   5   4  12     1059.58     1041.90     27.26 o 
   6   4  12     3224.93     3403.61     68.03 o 
   7   4  12     2623.32     2948.02     61.66 o 
   8   4  12     1542.01     1563.11     51.09 o 
   9   4  12     4191.52     4155.51     84.29 o 
  10   4  12     7671.96     7580.58    150.30 o 
  11   4  12     3222.55     3341.29    198.27 o 
  12   4  12     2277.55     2328.71     85.45 o 
  13   4  12     2373.30     2110.88     99.20 o 
  14   4  12      734.24      700.47     97.30 o 
  -9   5  12     2161.61     1990.55    125.49 o 
  -8   5  12     4353.52     4496.35    230.39 o 
  -7   5  12     1079.70      998.53     55.84 o 
  -6   5  12      468.37      439.52    110.86 o 
  -5   5  12     1916.58     1781.35     56.65 o 
  -4   5  12     1024.34      930.97     34.96 o 
  -3   5  12      214.35      205.50     17.34 o 
  -2   5  12     1378.45     1372.31     40.52 o 
  -1   5  12     4428.98     4562.65     86.94 o 
   0   5  12     6582.40     6332.50    111.35 o 
   1   5  12    10537.33    10377.67    162.97 o 
   2   5  12    11423.07    11963.66    205.30 o 
   3   5  12     6902.85     6690.05    127.80 o 
   4   5  12     9393.28     9681.55    185.77 o 
   5   5  12     7017.90     7121.33    139.55 o 
   6   5  12     4886.10     5040.71     91.70 o 
   7   5  12     1086.60     1102.22     33.94 o 
   8   5  12     1671.94     1572.41     38.78 o 
   9   5  12     1472.94     1385.04     42.82 o 
  10   5  12      534.22      477.00     52.31 o 
  11   5  12      241.61      226.43     21.13 o 
  12   5  12      389.36      417.30     98.66 o 
  13   5  12     1236.90     1278.58     55.50 o 
  14   5  12     1890.43     1807.13    315.09 o 
  15   5  12     2376.14     2242.75    243.67 o 
  -9   6  12      105.25      152.33     48.79 o 
  -8   6  12     1338.64     1416.75     86.19 o 
  -7   6  12     5181.38     5169.35    239.60 o 
  -6   6  12     2844.13     2993.95    108.15 o 
  -5   6  12     7899.36     8135.27    644.14 o 
  -4   6  12     7959.48     8216.08    399.38 o 
  -3   6  12     3684.17     3582.35     74.56 o 
  -2   6  12     2421.40     2501.27     53.79 o 
  -1   6  12     1300.34     1431.27     35.88 o 
   0   6  12      839.21      832.17     36.05 o 
   1   6  12     1786.82     1850.67     37.23 o 
   2   6  12      968.73      999.79     23.67 o 
   3   6  12      946.71      997.97     67.35 o 
   4   6  12     5703.47     6046.24    116.58 o 
   5   6  12     3443.50     3377.96     79.52 o 
   6   6  12     1699.29     1740.53     72.10 o 
   7   6  12     3008.98     3279.28     72.86 o 
   8   6  12     5688.03     5481.35    102.67 o 
   9   6  12     7289.19     7531.91    149.84 o 
  10   6  12     8211.40     7947.08    334.88 o 
  11   6  12     1537.64     1559.19     67.08 o 
  12   6  12     1250.81     1178.78     57.33 o 
  13   6  12     2057.92     1850.67     77.06 o 
  14   6  12       54.04       20.89     25.02 o 
  15   6  12       81.39      117.12     45.62 o
[truncated: 162,503 more chars]
