# Supplementary material for: Crystal structures of four new iridium complexes, each containing a highly flexible carbodi­phos­phorane PCP pincer ligand
Source: Acta Crystallogr E Crystallogr Commun. 2018 May 25;74(Pt 6):846–52. doi: 10.1107/S2056989018007569 (PMC6002832; doi:10.1107/S2056989018007569)
Supplement: Supplementary file 3 [file e-74-00846-2sup5.hkl]

# 
# h,k,l, Fc-squared, Fo-squared, sigma(Fo-squared) and status flag 
# 
data_2
_shelx_title ' p in P2(1)/n' 
_shelx_refln_list_code          4 
_shelx_F_calc_maximum      507.47 
_exptl_crystal_F_000      2216.00 
_reflns_d_resolution_high  0.8409 
 
loop_ 
 _symmetry_equiv_pos_as_xyz 
 'x, y, z' 
 '-x+1/2, y+1/2, -z+1/2' 
 '-x, -y, -z' 
 'x-1/2, -y-1/2, z-1/2' 
 
_cell_length_a    18.7964 
_cell_length_b    13.7444 
_cell_length_c    18.8487 
_cell_angle_alpha  90.000 
_cell_angle_beta  101.586 
_cell_angle_gamma  90.000 
 
_shelx_F_squared_multiplier     1.000 
 
loop_ 
 _refln_index_h 
 _refln_index_k 
 _refln_index_l 
 _refln_F_squared_calc 
 _refln_F_squared_meas 
 _refln_F_squared_sigma 
 _refln_observed_status 
   2   0   0    46645.80    48672.99   1516.75 o 
   4   0   0    67106.14    78840.32   3809.13 o 
   6   0   0   101755.52   104807.96   4463.75 o 
   8   0   0     4775.08     5079.90    158.84 o 
  10   0   0    14621.01    12461.87    923.04 o 
  12   0   0     5211.92     4959.22    272.42 o 
  14   0   0     1890.58     2170.60    244.10 o 
  16   0   0     9822.38     9880.13   1631.34 o 
  18   0   0     3718.75     3435.74    355.75 o 
  20   0   0     2446.88     2759.49    399.02 o 
   1   1   0      242.13      383.86     48.57 o 
   2   1   0    54489.25    64572.98   2650.70 o 
   3   1   0     7281.25     6094.08    236.85 o 
   4   1   0     7655.85     9460.69    322.43 o 
   5   1   0     1063.93      964.04     60.19 o 
   6   1   0     4562.27     4676.05    175.56 o 
   7   1   0      785.58     1044.08     64.07 o 
   8   1   0    63940.02    67497.02   1079.05 o 
   9   1   0      895.60      806.13     74.46 o 
  10   1   0     9370.70     9099.70    331.92 o 
  11   1   0     1596.75     1509.87    104.23 o 
  12   1   0     3756.10     3642.52    142.53 o 
  13   1   0     1582.99     1613.42    173.62 o 
  14   1   0     4775.94     4503.20    244.20 o 
  15   1   0       10.59       78.46    111.43 o 
  16   1   0     1091.59      518.05    176.25 o 
  17   1   0      843.58      938.09    149.76 o 
  18   1   0     6518.65     5925.45    420.65 o 
  19   1   0       88.94      204.98    210.59 o 
  20   1   0     2660.73     2562.96    341.49 o 
  21   1   0       40.14      181.31    295.66 o 
   0   2   0    76946.34    80359.33   1832.10 o 
   2   2   0     7131.40     7472.41    777.33 o 
   3   2   0    58143.25    58272.09   4716.71 o 
   4   2   0      818.58      915.88     61.31 o 
   5   2   0     1888.68     1704.41     68.01 o 
   6   2   0    89264.18    92360.99   3546.52 o 
   7   2   0    13903.12    15385.97    262.68 o 
   8   2   0     1780.33     1797.47    101.69 o 
   9   2   0     5369.93     6011.02    161.22 o 
  10   2   0    22452.44    22379.39    586.98 o 
  11   2   0     3098.62     3335.01    139.24 o 
  12   2   0     6382.88     6942.34    406.86 o 
  13   2   0     1522.17     1394.07    194.32 o 
  14   2   0     1392.94     1604.39    134.15 o 
  15   2   0     2925.15     2274.96    356.66 o 
  16   2   0     5511.88     5691.97    281.38 o 
  17   2   0      213.19       37.01    157.81 o 
  18   2   0     1391.83      932.08    179.60 o 
  19   2   0     2495.04     2774.65    330.91 o 
  20   2   0     1158.92     1045.58    305.28 o 
  21   2   0      970.52      905.06    299.93 o 
   2   3   0    56900.50    55844.97   1198.13 o 
   3   3   0     3265.92     3125.84     85.01 o 
   4   3   0    28746.64    29368.39   1773.09 o 
   5   3   0    14448.96    13458.62    787.11 o 
   6   3   0     7228.33     7411.73    300.69 o 
   7   3   0      621.12      847.25     67.08 o 
   8   3   0    17943.02    18472.20    376.40 o 
   9   3   0      919.64      729.57    161.45 o 
  10   3   0     8673.19     8521.55   2913.37 o 
  11   3   0    23261.44    23189.97    724.66 o 
  12   3   0     3949.37     4029.30    157.93 o 
  13   3   0     3055.85     3215.24    148.83 o 
  14   3   0     3663.56     3710.10    176.11 o 
  15   3   0     4361.90     4117.49    232.19 o 
  16   3   0      534.78      363.17    118.52 o 
  17   3   0     3379.21     2944.56    393.76 o 
  18   3   0     2676.60     3326.28    244.46 o 
  19   3   0      687.98      654.02    219.35 o 
  20   3   0     1703.40     1429.97    729.13 o 
  21   3   0       42.00      911.33    862.94 o 
   0   4   0    39198.03    39182.86    963.39 o 
   1   4   0     4245.65     3669.11    154.74 o 
   2   4   0       48.83        0.00     35.92 o 
   3   4   0    51133.89    47898.19   1030.90 o 
   4   4   0     6965.17     6644.71    169.76 o 
   5   4   0     4424.73     4332.72    139.79 o 
   6   4   0    21152.75    20430.49    524.82 o 
   7   4   0    31349.96    30240.43   1110.47 o 
   8   4   0      102.55       71.37     53.79 o 
   9   4   0    19504.83    19094.76    467.46 o 
  10   4   0     3647.94     3252.01    303.70 o 
  11   4   0      701.88      606.79    200.15 o 
  12   4   0     4620.40     4699.33    291.90 o 
  13   4   0    11342.11    11683.94    440.86 o 
  14   4   0      287.45      147.13    105.64 o 
  15   4   0      800.96      837.92    156.71 o 
  16   4   0     1337.82     1420.17    155.53 o 
  17   4   0     2068.82     1688.54    237.32 o 
  18   4   0      617.96      491.97    192.30 o 
  19   4   0     1449.23      946.79    277.87 o 
  20   4   0      229.92       92.69    278.04 o 
  21   4   0      802.61      155.63    306.32 o 
   1   5   0    17757.21    17874.11    333.97 o 
   2   5   0    23367.98    23602.29    385.81 o 
   3   5   0     1471.38     1395.74     57.19 o 
   4   5   0     3562.16     3201.57    187.99 o 
   5   5   0    68003.55    67273.34   1990.00 o 
   6   5   0      601.23      644.70    100.59 o 
   7   5   0     5476.36     5546.27    162.90 o 
   8   5   0       79.02        0.00     61.95 o 
   9   5   0    10717.18    10022.72    308.58 o 
  10   5   0       78.05      108.22    121.68 o 
  11   5   0    34473.76    33729.75   1285.80 o 
  12   5   0     2685.51     2400.96    113.11 o 
  13   5   0     2512.21     2087.56    157.28 o 
  14   5   0      463.51      535.02    164.75 o 
  15   5   0     8843.61     8803.79    659.03 o 
  16   5   0       20.21       37.36    123.56 o 
  17   5   0     4335.86     4218.05    472.21 o 
  18   5   0      452.64      224.52    260.05 o 
  19   5   0       27.31      341.28    809.26 o 
  20   5   0      366.08      288.15    340.46 o 
   0   6   0    14143.91    13574.31    541.64 o 
   1   6   0     6625.88     6410.58    130.23 o 
   2   6   0     1790.64     1801.62     66.74 o 
   3   6   0    46322.90    44815.36    722.52 o 
   4   6   0     7223.16     7164.13    131.81 o 
   5   6   0       38.99      115.51    102.77 o 
   6   6   0     6176.67     5831.89    260.14 o 
   7   6   0    26666.04    25210.77    459.39 o 
   8   6   0       44.18      135.86    198.38 o 
   9   6   0     7403.82     7400.52    487.58 o 
  10   6   0     1399.17     1102.55    161.67 o 
  11   6   0       20.24        0.00    116.06 o 
  12   6   0       50.80        0.00    170.47 o 
  13   6   0    14792.92    14220.25    431.53 o 
  14   6   0       83.59      247.88    292.61 o 
  15   6   0    12674.70    12203.20    607.03 o 
  16   6   0       33.38      137.35    174.99 o 
  17   6   0      124.76      198.24    364.38 o 
  18   6   0      105.89       21.35    254.80 o 
  19   6   0     2974.52     3027.68    394.76 o 
  20   6   0      245.36      605.52    316.54 o 
   1   7   0    25819.66    25758.74    408.01 o 
   2   7   0      174.62      373.14    160.06 o 
   3   7   0     2241.45     2167.98    174.63 o 
   4   7   0      222.99       36.78     89.74 o 
   5   7   0    40989.30    39185.04    595.59 o 
   6   7   0       85.64      254.62     93.64 o 
   7   7   0     2397.53     2543.41    176.83 o 
   8   7   0      437.40      774.50    182.17 o 
   9   7   0     1583.67     1760.07    152.47 o 
  10   7   0        6.81        9.29    124.49 o 
  11   7   0     7159.25     7178.02    253.55 o 
  12   7   0        1.51       34.54    146.01 o 
  13   7   0     3007.38     3158.65    237.17 o 
  14   7   0      313.64       42.38    185.49 o 
  15   7   0     5204.13     5674.66    276.31 o 
  16   7   0      176.98        0.00    231.03 o 
  17   7   0     4154.47     4657.46    593.91 o 
  18   7   0       72.99        0.00    401.42 o 
  19   7   0       82.07       88.23    391.01 o 
   0   8   0     2525.77     2536.78    407.83 o 
   1   8   0      198.76      276.62     55.84 o 
   2   8   0       20.75      209.67     86.97 o 
   3   8   0    13769.47    14161.39    443.40 o 
   4   8   0     8417.25     8192.99    267.61 o 
   5   8   0      696.22      817.36    171.39 o 
   6   8   0     1047.50     1184.15    198.32 o 
   7   8   0    11886.81    12165.19    459.45 o 
   8   8   0       11.10       18.41    155.05 o 
   9   8   0     6247.15     6824.06    613.63 o 
  10   8   0      335.96      367.96     96.61 o 
  11   8   0       60.15      213.33    115.69 o 
  12   8   0     1036.01     1225.60    318.09 o 
  13   8   0    14143.10    15226.18    637.79 o 
  14   8   0      307.94      178.69    175.24 o 
  15   8   0     7877.27     8081.25    348.60 o 
  16   8   0      123.81      226.30    360.56 o 
  17   8   0       47.08      142.40    481.55 o 
  18   8   0      457.74      611.88    320.11 o 
  19   8   0     2042.39     1571.27    293.36 o 
   1   9   0     4038.00     3817.96    236.85 o 
   2   9   0    19562.82    19691.71    344.37 o 
   3   9   0       63.74      231.15     87.78 o 
   4   9   0     7416.26     7205.69    173.02 o 
   5   9   0    19896.88    19564.99    384.52 o 
   6   9   0       13.57       89.01    153.18 o 
   7   9   0     5982.94     5624.98    185.40 o 
   8   9   0     7772.76     7819.89    225.63 o 
   9   9   0     1927.84     2258.72    318.60 o 
  10   9   0       41.07       11.71    131.81 o 
  11   9   0     7376.50     7982.93    417.45 o 
  12   9   0     3009.37     3118.63    360.56 o 
  13   9   0     2156.94     2051.75    459.92 o 
  14   9   0     2588.55     2970.30    222.01 o 
  15   9   0     2651.12     2590.02    302.07 o 
  16   9   0      296.35      729.44    313.29 o 
  17   9   0     1393.83     1140.84    807.66 o 
  18   9   0      888.74      982.72    289.16 o 
   0  10   0     7105.71     7131.46    234.43 o 
   1  10   0     2297.52     2365.32    168.16 o 
   2  10   0      101.53      239.29     84.89 o 
   3  10   0    10315.35     9779.42    232.41 o 
   4  10   0     8366.23     8536.19    200.75 o 
   5  10   0     1860.68     1822.21    252.35 o 
   6  10   0    12817.92    12898.16    253.87 o 
   7  10   0     4429.27     4298.02    435.09 o 
   8  10   0     1467.52     1551.52    177.54 o 
   9  10   0     4327.38     3974.43    195.17 o 
  10  10   0    16795.51    17857.60    489.88 o 
  11  10   0        7.99        0.00    138.98 o 
  12  10   0     4423.83     4131.06    245.16 o 
  13  10   0     4467.08     4237.01    243.48 o 
  14  10   0      584.97     1108.42    463.92 o 
  15  10   0      251.05      569.46    254.86 o 
  16  10   0     1623.07     1861.02    713.11 o 
  17  10   0      313.14      731.47    387.01 o 
   1  11   0     2283.11     2343.29    120.46 o 
   2  11   0    10015.69    10220.10    286.75 o 
   3  11   0      421.24      261.87     94.60 o 
   4  11   0     7110.23     7306.37    317.29 o 
   5  11   0     4665.76     4480.95    160.32 o 
   6  11   0      126.88      101.47     61.68 o 
   7  11   0       44.65      114.92    157.24 o 
   8  11   0    13906.15    13743.95    488.76 o 
   9  11   0     4019.41     3668.35    326.11 o 
  10  11   0     1616.70     1357.18    190.20 o 
  11  11   0     3058.46     2785.50    188.24 o 
  12  11   0     2857.73     3080.39    274.45 o 
  13  11   0      102.25      609.26    278.73 o 
  14  11   0     3295.43     3318.68    341.61 o 
  15  11   0      787.84     1012.76    905.41 o 
  16  11   0      227.41       90.70   1455.06 o 
   0  12   0    14263.68    15207.73   1044.02 o 
   1  12   0     1524.84     1168.60    107.37 o 
   2  12   0     2323.01     2127.77    119.12 o 
   3  12   0       34.04      102.32     92.59 o 
   4  12   0     3101.48     2913.83    231.91 o 
   5  12   0      315.08      267.89    116.00 o 
   6  12   0     5826.03     5510.04    183.46 o 
   7  12   0      761.81      615.87    158.53 o 
   8  12   0     1117.02      853.57    199.80 o 
   9  12   0       36.81        0.00    206.23 o 
  10  12   0     3829.79     4261.09    305.27 o 
  11  12   0       11.82       66.14    223.01 o 
  12  12   0     2234.65     2500.11    298.36 o 
  13  12   0      234.32      115.70    264.13 o 
  14  12   0       54.27      855.64    823.68 o 
   1  13   0       30.63       57.83    111.63 o 
   2  13   0    11133.80    11342.77    613.18 o 
   3  13   0        6.71       57.24    122.92 o 
   4  13   0     1608.85     1597.96    139.54 o 
   5  13   0        0.20        0.00    230.90 o 
   6  13   0      982.33      745.97    259.68 o 
   7  13   0      120.08      119.72    286.85 o 
   8  13   0     9651.33    10876.98    551.01 o 
   9  13   0      304.61      359.94    263.52 o 
  10  13   0     1896.39     2342.34    333.32 o 
  11  13   0      201.72      248.46    328.51 o 
  12  13   0      284.21      137.01    387.22 o 
  13  13   0       24.86        0.00    394.40 o 
   0  14   0    13517.15    14325.34    798.84 o 
   1  14   0      691.16      879.00    196.14 o 
   2  14   0     2803.94     2453.03    446.41 o 
   3  14   0     3889.91     3754.52    495.44 o 
   4  14   0     1821.07     1551.61    171.05 o 
   5  14   0        2.67      404.47    364.26 o 
   6  14   0     2409.24     3055.01    335.72 o 
   7  14   0       13.03      793.37    243.95 o 
   8  14   0      238.45        0.00    240.25 o 
   9  14   0       60.18      239.26    258.92 o 
  10  14   0     1997.47     1920.83    995.15 o 
  11  14   0       28.05      713.97    960.69 o 
   1  15   0     1655.51     1888.65    293.75 o 
   2  15   0     5416.60     5969.36    553.73 o 
   3  15   0       22.86        0.00    216.93 o 
   4  15   0     1247.90     1271.80    525.15 o 
   5  15   0     2666.24     3705.99    422.95 o 
   6  15   0      308.27      160.50    999.96 o 
   7  15   0      145.87      187.68    416.65 o 
   8  15   0     6256.94     7067.94    794.04 o 
   0  16   0     3442.84     3123.18    487.51 o 
   1  16   0       68.69      302.49    272.31 o 
   2  16   0      927.46     1811.36    619.94 o 
   3  16   0     2409.58     2509.84    881.50 o 
   4  16   0      822.58     2052.90    601.74 o 
 -21   0   1        9.75        0.00    403.83 o 
 -19   0   1     6461.44     6320.23    543.25 o 
 -17   0   1     1358.69     1093.70    205.53 o 
 -15   0   1     4101.67     3818.90    275.45 o 
 -13   0   1    14712.58    15496.20   1507.95 o 
 -11   0   1       73.79      272.05    128.73 o 
  -9   0   1    83493.38    85486.98   2908.82 o 
  -7   0   1    79637.84    81481.26   2394.54 o 
  -5   0   1    12581.91    12495.73    620.16 o 
  -3   0   1    37797.05    41249.07   1221.49 o 
   1   0   1    28646.18    25972.28    487.79 o 
   3   0   1     5008.29     6359.69    227.94 o 
   5   0   1    19106.69    24903.37   2174.58 o 
   7   0   1    18446.05    19344.11    488.80 o 
   9   0   1    25449.83    26808.32    677.85 o 
  11   0   1      114.54      195.70    208.32 o 
  13   0   1     9013.96     9111.56    700.29 o 
  15   0   1     6243.74     6035.68    350.88 o 
  17   0   1      316.25      288.45    222.75 o 
  19   0   1     5124.59     6320.23    583.31 o 
  21   0   1      733.06      222.75    350.95 o 
 -22   1   1       18.86        1.71    496.77 o 
 -21   1   1     4238.46     3629.69    354.20 o 
 -20   1   1      308.76        0.00    241.18 o 
 -19   1   1      637.70      546.99    218.56 o 
 -18   1   1      980.19      783.02    186.95 o 
 -17   1   1    10415.29    10159.88    526.89 o 
 -16   1   1       36.75        0.00    152.76 o 
 -15   1   1     5874.54     5516.15    480.29 o 
 -14   1   1     1397.08     1460.76    142.22 o 
 -13   1   1       14.95      291.58    166.05 o 
 -12   1   1      721.20      728.77     76.03 o 
 -11   1   1    31515.49    33282.53    616.72 o 
 -10   1   1      471.79      518.21    120.10 o 
  -9   1   1    10084.64     9002.32    215.97 o 
  -8   1   1      147.05      229.78     60.02 o 
  -7   1   1    24860.02    25230.46    691.36 o 
  -6   1   1    32865.16    31757.44    586.37 o 
  -5   1   1   157569.77   161090.36   4055.09 o 
  -4   1   1    16350.83    16831.34    653.65 o 
  -2   1   1     5943.68     5472.43    249.11 o 
  -1   1   1   133041.69   121044.05   3257.56 o 
   0   1   1     4356.79     5325.35     94.45 o 
   1   1   1   174911.38   181668.89   4099.58 o 
   2   1   1      212.78       53.45     43.95 o 
   3   1   1     7863.12    10029.97    345.57 o 
   4   1   1       44.44      620.83    134.39 o 
   5   1   1    38558.34    39224.67   1110.24 o 
   6   1   1      111.32        0.00     59.60 o 
   7   1   1    15102.23    17503.92    301.68 o 
   8   1   1      602.26      646.80    170.24 o 
   9   1   1      794.44      505.86     76.96 o 
  10   1   1     1468.77     1404.41    120.04 o 
  11   1   1    14742.53    15258.00    291.24 o 
  12   1   1     1294.78     1492.26    263.78 o 
  13   1   1      522.87      443.33    118.56 o 
  14   1   1      422.42      145.97    268.35 o 
  15   1   1     3491.74     2924.63    161.54 o 
  16   1   1     1199.33      865.96    140.47 o 
  17   1   1    11999.11    12019.65    451.47 o 
  18   1   1      308.10        0.00    172.22 o 
  19   1   1      139.03      355.48    186.09 o 
  20   1   1      982.30     1390.48    256.78 o 
  21   1   1     3370.83     3744.19    376.23 o 
 -21   2   1       49.23       16.13    931.05 o 
 -20   2   1       13.55        0.00    512.00 o 
 -19   2   1     2894.95     2831.76    403.03 o 
 -18   2   1      950.83     1340.56    567.15 o 
 -17   2   1     1029.36     1027.79    155.76 o 
 -16   2   1     1682.86     1776.22    312.72 o 
 -15   2   1     1519.13     1405.30    192.88 o 
 -14   2   1      144.29      291.70    196.84 o 
 -13   2   1     9581.63     9666.34    232.47 o 
 -12   2   1     4739.83     4738.23    139.10 o 
 -11   2   1      857.60      689.15    116.34 o 
 -10   2   1     2745.45     2523.89    144.79 o 
  -9   2   1    15746.24    14333.83    297.91 o 
  -8   2   1    12995.64    13382.99    525.98 o 
  -7   2   1    18146.04    19531.78    621.91 o 
  -6   2   1     2162.23     2292.90     74.25 o 
  -5   2   1     3482.71     3093.77    136.00 o 
  -4   2   1     5878.70     6030.15    319.66 o 
  -3   2   1   105028.33   110934.45   5593.29 o 
  -2   2   1     1529.28     2131.60    157.75 o 
  -1   2   1    73566.57    68644.89   1367.44 o 
   0   2   1     3349.18     3005.85     80.03 o 
   1   2   1    34447.50    32516.84    818.57 o 
   2   2   1    42621.64    48510.52   1336.72 o 
   3   2   1    59577.20    60795.71   1176.29 o 
   4   2   1    13363.89    14360.35    581.14 o 
   5   2   1    23719.64    25251.06   1039.69 o 
   6   2   1     4822.96     4897.00    157.05 o 
   7   2   1     5356.28     5095.91    267.39 o 
   8   2   1      205.14      349.46    154.51 o 
   9   2   1    22906.01    22876.59    866.91 o 
  10   2   1     1236.08     1326.19    175.09 o 
  11   2   1      410.21      629.21    219.73 o 
  12   2   1     7122.41     6894.41    309.71 o 
  13   2   1     6858.21     6403.36    247.03 o 
  14   2   1      939.53      889.63    166.14 o 
  15   2   1     4128.38     3938.99    201.94 o 
  16   2   1     1851.69     1770.12    196.42 o 
  17   2   1      751.39      393.11    464.72 o 
  18   2   1     2697.66     3324.68    330.91 o 
  19   2   1     4427.52     4346.23    385.40 o 
  20   2   1      608.28      686.35    257.20 o 
  21   2   1      599.23      233.45    339.22 o 
 -21   3   1      579.62      987.18    368.18 o 
 -20   3   1     1681.72     1706.83    463.92 o 
 -19   3   1       29.41      124.89    175.47 o 
 -18   3   1     3517.64     3413.18    778.11 o 
 -17   3   1     2855.09     2961.68    536.04 o 
 -16   3   1     2211.58     2019.68    163.37 o 
 -15   3   1     1330.60      960.97    135.66 o 
 -14   3   1     5626.84     5095.57    182.99 o 
 -13   3   1      496.66      252.60    105.54 o 
 -12   3   1     4723.94     4549.19    175.18 o 
 -11   3   1    26433.63    27184.11    580.16 o 
 -10   3   1     3013.13     3408.71    120.81 o 
  -9   3   1     4356.43     4227.49    114.80 o 
  -8   3   1    18594.01    18586.05    577.89 o 
  -7   3   1    30319.64    30851.37    998.06 o 
  -6   3   1     5439.34     5675.97    211.66 o 
  -5   3   1    67152.81    64674.70   2324.33 o 
  -4   3   1    27185.80    27622.97   1713.47 o 
  -3   3   1     6459.47     7201.14    158.21 o 
  -2   3   1    19234.55    21205.87    466.76 o 
   0   3   1    10526.65    10232.24    203.51 o 
   2   3   1      730.14     1015.62    180.41 o 
   3   3   1       48.99        0.00    129.88 o 
   4   3   1    24067.20    22492.34    459.99 o 
   5   3   1     1404.84     1090.71    169.48 o 
   6   3   1     1324.00     1340.78     86.97 o 
   7   3   1    30244.72    30093.40    994.53 o 
   8   3   1    33343.62    31601.54   1031.83 o 
   9   3   1      109.39      133.62    160.11 o 
  10   3   1    21861.59    21873.50    681.03 o 
  11   3   1    18674.27    18069.42    973.31 o 
  12   3   1       77.42        0.00    110.15 o 
  13   3   1     2972.84     2809.71    145.56 o 
  14   3   1     5525.59     4734.09    194.39 o 
  15   3   1      690.79      559.12    254.89 o 
  16   3   1      155.59        0.00    125.69 o 
  17   3   1     5560.01     5752.02   1107.61 o 
  18   3   1     1259.82     1426.68    353.35 o 
  19   3   1      399.30      127.10    320.50 o 
  20   3   1     1239.16     2528.61    688.27 o 
  21   3   1     1228.91     1782.99    423.06 o 
 -21   4   1        4.66      569.30    362.03 o 
 -20   4   1      238.50      173.15    408.64 o 
 -19   4   1     1053.39      706.48    216.66 o 
 -18   4   1      948.11      640.37    232.34 o 
 -17   4   1      328.55     1001.36   2026.47 o 
 -16   4   1     8003.35     7830.60    603.02 o 
 -15   4   1      532.62      568.83    400.84 o 
 -14   4   1     3017.33     2766.20    148.51 o 
 -13   4   1     2030.48     1989.77    204.01 o 
 -12   4   1    14540.64    14340.70    342.85 o 
 -11   4   1      507.17      343.90    148.03 o 
 -10   4   1    31640.53    30117.95   1274.00 o 
  -9   4   1     3078.27     3126.14    129.85 o 
  -8   4   1     2506.10     2318.98    197.25 o 
  -7   4   1     4416.86     4460.84    290.05 o 
  -6   4   1    31872.52    31150.97   1033.25 o 
  -5   4   1    10944.00    11668.43    473.70 o 
  -4   4   1    13417.65    13941.48    577.09 o 
  -3   4   1    24926.42    22949.10    553.50 o 
  -2   4   1     3977.43     3669.30     79.68 o 
  -1   4   1     5661.85     5202.14    118.66 o 
   0   4   1    10946.35     9999.62    221.05 o 
   1   4   1      153.04        0.00    114.28 o 
   2   4   1     5466.72     4992.10     94.42 o 
   3   4   1    40343.07    36621.52   1521.42 o 
   4   4   1     4882.15     4523.00    151.28 o 
   5   4   1    23460.11    25345.63    574.73 o 
   6   4   1    36114.02    34645.11   1316.10 o 
   7   4   1      125.54      217.01     69.35 o 
   8   4   1     1104.92     1346.83    194.75 o 
   9   4   1     4150.36     3694.42    509.55 o 
  10   4   1    20456.90    20170.10    691.59 o 
  11   4   1       21.74        0.00     96.51 o 
  12   4   1    18805.19    18653.50    829.44 o 
  13   4   1     2413.32     2487.37    221.59 o 
  14   4   1      718.58      730.11    115.88 o 
  15   4   1     2589.90     2205.79    222.27 o 
  16   4   1     8281.19     8255.30   1011.71 o 
  17   4   1      194.63      343.51    193.85 o 
  18   4   1     1160.87     1516.41    291.65 o 
  19   4   1     1878.05     2448.27    342.41 o 
  20   4   1      144.93        0.00    512.00 o 
  21   4   1      428.48      806.65    736.35 o 
 -21   5   1      662.03     1120.89    907.01 o 
 -20   5   1     1902.56     2194.90    404.63 o 
 -19   5   1       80.47        0.00    310.22 o 
 -18   5   1     2682.25     2442.56    312.28 o 
 -17   5   1      574.03      795.20    273.75 o 
 -16   5   1      665.30      541.83    124.40 o 
 -15   5   1       21.86        0.00    195.25 o 
 -14   5   1    14639.44    14370.19    507.19 o 
 -13   5   1     3152.39     2924.23    154.14 o 
 -12   5   1    14318.14    13852.49    310.65 o 
 -11   5   1     5988.55     5850.61    395.73 o 
 -10   5   1     2162.97     2367.36    109.08 o 
  -9   5   1      140.31       73.39     51.36 o 
  -8   5   1    30133.83    27615.28    442.42 o 
  -7   5   1      944.62      880.15     53.37 o 
  -6   5   1    20314.46    20683.14    639.78 o 
  -5   5   1    21053.38    19872.37    474.63 o 
  -4   5   1    13113.90    13161.44    226.90 o 
  -3   5   1    15408.19    14342.67    239.11 o 
  -2   5   1    38859.06    37571.68    583.87 o 
  -1   5   1       74.84       46.32     40.14 o 
   0   5   1       36.08      133.79     51.70 o 
   1   5   1    13747.01    12522.81    221.50 o 
   2   5   1    51447.88    48781.85    738.42 o 
   3   5   1    10846.88    10336.84    160.52 o 
   4   5   1    36205.36    36375.79    992.97 o 
   5   5   1     5751.22     5781.32    298.88 o 
   6   5   1     9893.55     9544.40    392.83 o 
   7   5   1       93.33       76.44    105.42 o 
   8   5   1    26803.81    24452.54    843.40 o 
   9   5   1     3458.60     3484.85    164.62 o 
  10   5   1    11292.44    11302.14    533.22 o 
  11   5   1     3143.72     2845.35    227.37 o 
  12   5   1     5658.28     5912.46    268.77 o 
  13   5   1      758.94      646.50     89.66 o 
  14   5   1    15960.82    16127.79   1018.76 o 
  15   5   1       18.84        0.00    114.38 o 
  16   5   1      260.71      119.84    177.66 o 
  17   5   1      715.79      750.99    240.10 o 
  18   5   1     1199.92     1502.96    904.61 o 
  19   5   1       69.15      905.66    960.69 o 
  20   5   1     1599.89     1539.76    328.04 o 
 -20   6   1     1896.05     1614.01    350.13 o 
 -19   6   1       19.11      163.59    302.96 o 
 -18   6   1      578.56     1152.86    259.29 o 
 -17   6   1      167.43      249.24    284.59 o 
 -16   6   1    11780.07    11594.71    862.16 o 
 -15   6   1      333.87      256.46    193.00 o 
 -14   6   1     3553.96     3340.06    399.73 o 
 -13   6   1     1526.11     1624.43    131.23 o 
 -12   6   1     4274.03     4304.93    263.45 o 
 -11   6   1      724.41      799.32     71.76 o 
 -10   6   1     6470.53     5993.77    137.28 o 
  -9   6   1      203.40      214.68     77.44 o 
  -8   6   1      961.46      795.47     97.98 o 
  -7   6   1      174.43      543.53    168.47 o 
  -6   6   1    16730.52    16112.55    568.77 o 
  -5   6   1     2542.89     2679.96    131.38 o 
  -4   6   1    32590.25    32926.26    774.85 o 
  -3   6   1     4382.35     3978.81     91.95 o 
  -2   6   1    14912.57    15399.41    273.93 o 
  -1   6   1    10341.72    10705.24    173.68 o 
   0   6   1    54382.93    52984.20    800.72 o 
   1   6   1      267.57      346.89     71.47 o 
   2   6   1    14985.29    14989.69    245.00 o 
   3   6   1     2404.86     2423.96     77.78 o 
   4   6   1    26953.45    26224.51    581.49 o 
   5   6   1      824.89      410.80    225.25 o 
   6   6   1    65940.49    65502.88   1226.20 o 
   7   6   1       66.27      299.38    288.88 o 
   8   6   1     1936.01     2112.81    197.71 o 
   9   6   1      621.61      962.59    173.87 o 
  10   6   1     7621.41     7816.88    214.06 o 
  11   6   1     1936.30     1821.31    253.61 o 
  12   6   1    14554.04    14131.03    450.11 o 
  13   6   1       43.93      101.77     62.51 o 
  14   6   1      661.94      590.49    100.39 o 
  15   6   1       20.37        0.00    117.61 o 
  16   6   1     4155.22     3735.46    623.23 o 
  17   6   1      169.61        0.00    447.08 o 
  18   6   1     1965.79     1611.02    283.83 o 
  19   6   1        8.54        0.00    293.66 o 
  20   6   1      180.95     1018.78    554.46 o 
 -19   7   1        4.45        0.00    521.61 o 
 -18   7   1     1710.28     2388.46    851.56 o 
 -17   7   1      461.40      675.38    290.25 o 
 -16   7   1      567.56      418.74    190.41 o 
 -15   7   1      154.74      147.93    202.32 o 
 -14   7   1    16527.20    17824.86   1169.82 o 
 -13   7   1       94.65        0.00    177.08 o 
 -12   7   1     6165.50     7050.21    319.37 o 
 -11   7   1      125.29      319.22    125.52 o 
 -10   7   1      506.25      872.55    250.99 o 
  -9   7   1      427.95      676.91    104.73 o 
  -8   7   1    14006.97    13531.34    359.93 o 
  -7   7   1       12.96        0.00     81.55 o 
  -6   7   1    16543.46    15969.41    265.55 o 
  -5   7   1     2164.91     2053.06     79.60 o 
  -4   7   1     5292.01     5309.04    120.42 o 
  -3   7   1     1467.60     1688.57    148.49 o 
  -2   7   1    17836.63    17356.98    288.33 o 
  -1   7   1       43.37      101.33     46.40 o 
   0   7   1     1460.17     1561.50    101.97 o 
   1   7   1      777.74      783.62     70.08 o 
   2   7   1    20067.75    19398.49    351.29 o 
   3   7   1      304.58      185.73     69.39 o 
   4   7   1    18841.92    18497.64    316.56 o 
   5   7   1       14.87      123.12    129.24 o 
   6   7   1     5027.90     4963.16    309.78 o 
   7   7   1       50.11      350.29    144.44 o 
   8   7   1    12809.62    13174.70    321.22 o 
   9   7   1       43.67      129.69    157.53 o 
  10   7   1     9085.39     9038.79    270.35 o 
  11   7   1       63.84      166.21    128.97 o 
  12   7   1      680.60     1129.93    171.06 o 
  13   7   1      886.97      711.05    193.90 o 
  14   7   1    24368.18    25505.33   1209.08 o 
  15   7   1      116.78      271.62    191.50 o 
  16   7   1     5214.53     6826.63    406.50 o 
  17   7   1      186.91        0.00    258.39 o 
  18   7   1      413.61      539.65    656.22 o 
  19   7   1      160.51      357.89    236.30 o 
 -19   8   1      891.48      682.71    267.27 o 
 -18   8   1      367.95      799.71    268.87 o 
 -17   8   1      124.82        0.00    229.29 o 
 -16   8   1     4900.24     5393.43   1019.19 o 
 -15   8   1      929.27      960.28    345.34 o 
 -14   8   1     1782.16     2024.21    197.91 o 
 -13   8   1     2524.38     3267.88    232.55 o 
 -12   8   1     1789.85     2008.44    192.13 o 
 -11   8   1       97.14      137.17    149.35 o 
 -10   8   1     3455.97     3923.00    186.79 o 
  -9   8   1      186.52       72.28    122.72 o 
  -8   8   1      747.13     1013.30    134.72 o 
  -7   8   1       50.53       77.23    103.02 o 
  -6   8   1    17115.73    16540.89    291.77 o 
  -5   8   1      118.50      234.46     93.12 o 
  -4   8   1    14086.78    14057.72    274.12 o 
  -3   8   1     2972.44     2783.32    139.76 o 
  -2   8   1     3895.05     3944.96     99.52 o 
  -1   8   1    10540.06    11012.67    249.90 o 
   0   8   1    10197.79     9877.51    203.51 o 
   1   8   1     3050.64     2560.70    146.41 o 
   2   8   1    13387.64    13729.11    278.26 o 
   3   8   1    13637.43    13542.41    264.99 o 
   4   8   1     7634.12     7641.30    196.14 o 
   5   8   1     1595.75     1554.66     82.87 o 
   6   8   1    26698.44    26553.08    541.08 o 
   7   8   1      358.21      331.58    100.71 o 
   8   8   1     4491.66     4521.44    153.22 o 
   9   8   1      833.28     1048.97    165.21 o 
  10   8   1     1019.04     1215.61    149.94 o 
  11   8   1      202.95      320.05    256.19 o 
  12   8   1    14477.68    15395.87    499.10 o 
  13   8   1      302.13      304.84    168.60 o 
  14   8   1      377.15      333.57    554.46 o 
  15   8   1      225.74      454.54    247.59 o 
  16   8   1     3582.69     3956.74    397.95 o 
  17   8   1      116.00      590.77    298.82 o 
  18   8   1     1601.95     2240.94    890.99 o 
 -18   9   1     1352.33     1989.09    576.10 o 
 -17   9   1     1264.32     1742.31    258.90 o 
 -16   9   1      249.70      879.97    294.53 o 
 -15   9   1     1023.99      831.29    173.71 o 
 -14   9   1     5222.94     5609.41    253.71 o 
 -13   9   1      103.90      125.97    189.03 o 
 -12   9   1     6989.79     7354.29    290.58 o 
 -11   9   1     6907.44     6517.54    377.39 o 
 -10   9   1       65.72        0.00    113.26 o 
  -9   9   1     4059.31     4193.52    190.62 o 
  -8   9   1     5543.71     5738.99    188.06 o 
  -7   9   1     4844.67     4705.07    308.63 o 
  -6   9   1     3972.76     3870.34    114.85 o 
  -5   9   1     7655.20     8004.05    236.50 o 
  -4   9   1     3948.19     3716.01    140.62 o 
  -3   9   1     7449.97     7836.71    339.09 o 
  -2   9   1     3927.47     3870.73    213.03 o 
  -1   9   1     1475.02     1395.69     97.61 o 
   0   9   1      369.59      353.21     70.06 o 
   1   9   1     6253.99     6440.43    164.07 o 
   2   9   1     5176.70     5190.32    134.97 o 
   3   9   1     2946.71     2803.02    104.15 o 
   4   9   1    15970.83    15569.55    315.55 o 
   5   9   1     6912.19     7293.99    297.38 o 
   6   9   1      135.53      288.07    227.47 o 
   7   9   1     7131.82     7242.33    744.69 o 
   8   9   1    10869.74    11129.22    353.56 o 
   9   9   1     2936.02     2836.00    157.32 o 
  10   9   1     5330.42     6014.22   1022.45 o 
  11   9   1     5667.33     6346.80    261.66 o 
  12   9   1      818.23      792.73    186.09 o 
  13   9   1      795.30      769.29    165.65 o 
  14   9   1     7126.94     7705.43    466.33 o 
  15   9   1      140.05        0.00    227.15 o 
  16   9   1       90.33        0.00    212.49 o 
  17   9   1      714.89     1070.18    658.62 o 
  18   9   1      408.12      251.88    289.31 o 
 -17  10   1      453.69      710.86    592.92 o 
 -16  10   1     2394.90     2526.25    951.88 o 
 -15  10   1      851.13     1119.95    253.03 o 
 -14  10   1     1518.35     1003.26    237.95 o 
 -13  10   1     5787.80     5728.37    390.21 o 
 -12  10   1     4920.03     5097.28    354.15 o 
 -11  10   1     2444.36     2846.58    199.83 o 
 -10  10   1     7738.45     7689.22    290.05 o 
  -9  10   1     8714.00     9238.83   1063.25 o 
  -8  10   1      659.62      987.46    220.13 o 
  -7  10   1     2845.70     3409.69    189.25 o 
  -6  10   1     5748.76     5378.84    242.86 o 
  -5  10   1     1929.92     1998.20    105.67 o 
  -4  10   1     3117.44     2957.91    188.28 o 
  -3  10   1    15150.08    15009.50    565.53 o 
  -2  10   1     1320.93     1300.99     87.87 o 
  -1  10   1     8393.20     8337.84    216.71 o 
   0  10   1     5647.64     5412.25    150.76 o 
   1  10   1     7767.14     7522.92    251.42 o 
   2  10   1     1381.01     1328.03     93.99 o 
   3  10   1    17679.73    18418.44    441.61 o 
   4  10   1     2101.99     2320.87    262.76 o 
   5  10   1     5794.21     5675.39    196.65 o 
   6  10   1     8045.40     7684.28    400.45 o 
   7  10   1     1198.68     1329.71    189.90 o 
   8  10   1      363.57      347.08    122.86 o 
   9  10   1    10905.60    10980.16    355.02 o 
  10  10   1     4082.50     4049.02    418.25 o 
  11  10   1       52.54      227.85    172.03 o 
  12  10   1     6675.19     6868.21    427.06 o 
  13  10   1     3795.93     3733.55    243.66 o 
  14  10   1       90.63        3.67    199.06 o 
  15  10   1     1365.58     2258.14    562.47 o 
  16  10   1     1348.64     1245.06   1019.99 o 
  17  10   1       35.42        0.00    295.56 o 
 -16  11   1      165.12      648.62    450.30 o 
 -15  11   1     1728.55     2279.15   1581.66 o 
 -14  11   1      229.82      175.68    242.90 o 
 -13  11   1        6.05       71.77    276.73 o 
 -12  11   1      413.21      398.35    190.96 o 
 -11  11   1     7320.06     7726.26    360.41 o 
 -10  11   1      113.63      530.53    216.34 o 
  -9  11   1     7121.21     7247.20    411.84 o 
  -8  11   1     1530.01     1360.40    184.29 o 
  -7  11   1     5121.03     4975.44    584.49 o 
  -6  11   1     1834.96     1718.13    281.49 o 
  -5  11   1    12633.30    12513.00    443.17 o 
  -4  11   1     2479.84     2091.52    120.32 o 
  -3  11   1     4054.46     3729.30    173.24 o 
  -2  11   1     4998.48     4777.29    221.97 o 
  -1  11   1     1407.25     1525.96    161.45 o 
   0  11   1      470.75      338.30    136.93 o 
   1  11   1     4435.73     4435.39    162.37 o 
   2  11   1     6016.77     5896.97    230.20 o 
   3  11   1        4.46      204.59    155.43 o 
   4  11   1     2655.21     2994.60    214.42 o 
   5  11   1     3199.36     3245.99    163.57 o 
   6  11   1     2654.99     2920.01    319.23 o 
   7  11   1     9074.91     9034.31    320.66 o 
   8  11   1     5258.15     4837.49    493.57 o 
   9  11   1     1717.30     1525.02    362.16 o 
  10  11   1      601.15      591.34    174.74 o 
  11  11   1     6225.95     6210.26    355.75 o 
  12  11   1      140.64      528.67    424.66 o 
  13  11   1      983.73      963.27    411.04 o 
  14  11   1      631.53      372.31    225.29 o 
  15  11   1      409.95      393.66    252.12 o 
 -15  12   1     1864.51     1552.43    483.38 o 
 -14  12   1      313.34      522.76    378.90 o 
 -13  12   1     2967.05     4409.93    641.00 o 
 -12  12   1      556.70      415.14    276.84 o 
 -11  12   1      572.99      825.87    281.24 o 
 -10  12   1     1115.46     1070.79    339.73 o 
  -9  12   1     8715.15     8629.50    390.36 o 
  -8  12   1     1623.36     1593.88    220.85 o 
  -7  12   1     5784.77     5559.91    199.12 o 
  -6  12   1      105.51        0.00     89.20 o 
  -5  12   1       53.88        0.00    173.24 o 
  -4  12   1       24.44       69.50     94.60 o 
  -3  12   1     7977.83     8646.27    277.34 o 
  -2  12   1        1.50      100.57    157.05 o 
  -1  12   1     8540.19     8822.80    253.28 o 
   0  12   1     2487.80     2498.96    117.79 o 
   1  12   1     2071.73     2091.69    128.71 o 
   2  12   1      109.47      191.52     96.88 o 
   3  12   1    12804.92    13186.44    582.78 o 
   4  12   1     1130.03     1188.89    246.10 o 
   5  12   1     2064.18     1843.42    197.92 o 
   6  12   1      606.41      445.56    238.77 o 
   7  12   1     1789.85     1667.53    174.64 o 
   8  12   1      837.58      654.57    368.57 o 
   9  12   1     7942.73     9096.70    435.37 o 
  10  12   1      565.04      549.59    512.00 o 
  11  12   1      140.66        0.00    431.87 o 
  12  12   1      379.44      513.73    266.42 o 
  13  12   1     2222.30     2409.73    307.46 o 
  14  12   1       65.51        3.07    320.50 o 
 -13  13   1      609.44     1185.48    631.41 o 
 -12  13   1        0.07       70.35    702.69 o 
 -11  13   1     2207.81     2670.30   1623.33 o 
 -10  13   1        9.67        0.00    245.31 o 
  -9  13   1     1077.32     1807.62    713.91 o 
  -8  13   1      141.03      272.51    214.40 o 
  -7  13   1     1220.07      961.50    193.44 o 
  -6  13   1        7.02      158.28    155.15 o 
  -5  13   1     3704.82     3708.80    234.90 o 
  -4  13   1       25.13       10.74    231.76 o 
  -3  13   1     3060.71     3192.50    198.41 o 
  -2  13   1      314.73      491.28   1203.92 o 
  -1  13   1     7915.44     7790.60    434.84 o 
   0  13   1       20.88        0.00    111.15 o 
   1  13   1    13040.54    13533.37    448.26 o 
   2  13   1      181.80        0.00     93.53 o 
   3  13   1       26.00        0.00    189.67 o 
   4  13   1       36.21        0.00    258.48 o 
   5  13   1     3585.87     3699.75    254.30 o 
   6  13   1       23.61        0.00    247.22 o 
   7  13   1     5726.19     6202.22    862.94 o 
   8  13   1      360.87      389.58    286.51 o 
   9  13   1      324.85       87.98    463.92 o 
  10  13   1      218.68      251.36    257.53 o 
  11  13   1     2711.22     2870.14    342.98 o 
  12  13   1      159.85      443.79    304.47 o 
  13  13   1      946.59     2638.31   2527.93 o 
 -11  14   1       52.80     2372.05   3660.09 o 
 -10  14   1      280.13      161.24    534.43 o 
  -9  14   1     5155.90     5769.14    927.04 o 
  -8  14   1        0.10      383.11    309.94 o 
  -7  14   1     5517.74     5678.87    363.16 o 
  -6  14   1      229.24      105.14    250.98 o 
  -5  14   1      326.45      116.32    302.77 o 
  -4  14   1     2098.20     2166.42    534.12 o 
  -3  14   1     4509.87     4300.09    294.68 o 
  -2  14   1      152.34       99.10    117.60 o 
  -1  14   1     6298.98     6621.15    464.32 o 
   0  14   1     1172.29     1310.41    146.54 o 
   1  14   1      449.91      533.61    152.89 o 
   2  14   1     1003.52     1054.78    165.58 o 
   3  14   1     5032.61     5305.82    534.08 o 
   4  14   1      837.15      908.39    228.59 o 
   5  14   1      119.80      492.33    196.12 o 
   6  14   1      344.50      679.41    778.81 o 
   7  14   1     1790.04     2103.04    274.77 o 
   8  14   1        8.42        0.00    233.29 o 
   9  14   1     5310.20     5940.82    854.93 o 
  10  14   1      100.29        0.00    231.57 o 
  11  14   1      162.07      669.41    367.34 o 
  -8  15   1      550.60      149.44    321.03 o 
  -7  15   1     1990.98     2340.80   1002.36 o 
  -6  15   1      132.28      621.77    416.65 o 
  -5  15   1     2563.22     2361.62    413.36 o 
  -4  15   1     1559.32     1559.57    332.47 o 
  -3  15   1      501.32      623.35    233.75 o 
  -2  15   1     2721.46     3029.54    298.51 o 
  -1  15   1     5181.68     5206.34    305.85 o 
   0  15   1      108.74        0.00    296.07 o 
   1  15   1     6752.13     6489.29    681.87 o 
   2  15   1     2094.86     2388.28    398.97 o 
   3  15   1      108.53      216.11    390.50 o 
   4  15   1     2546.91     4267.48    685.95 o 
   5  15   1     1626.22     1683.95    517.02 o 
   6  15   1      344.52      461.82    872.56 o 
   7  15   1     2824.10     2601.83    534.43 o 
   8  15   1      306.72      525.02    504.79 o 
  -4  16   1     1303.17     1364.44    700.29 o 
  -3  16   1     3773.14     4486.18    522.16 o 
  -2  16   1      699.06     1606.84    631.48 o 
  -1  16   1      961.34     1532.45    428.73 o 
   0  16   1     1173.16     1242.19    400.54 o 
   1  16   1      803.63     1013.91    655.34 o 
   2  16   1     1548.32     2321.40    493.65 o 
   3  16   1     2287.65     2333.34    664.42 o 
   4  16   1      110.35      851.44   1209.88 o 
 -22   0   2     1233.98     1221.10    495.17 o 
 -20   0   2     5542.50     6687.20    538.44 o 
 -18   0   2     2227.26     2301.18    363.77 o 
 -16   0   2    13477.96    13601.54    572.89 o 
 -14   0   2     4857.36     4872.10    237.54 o 
 -12   0   2     9559.68     8569.30    425.46 o 
 -10   0   2    29986.77    30547.88    913.28 o 
  -8   0   2     4198.07     4415.54    327.71 o 
  -6   0   2     1140.49     1501.53     86.24 o 
  -4   0   2     2182.03     4167.92    512.00 o 
  -2   0   2     6694.24     6660.47    181.65 o 
   0   0   2   257526.44   303621.94   6555.34 o 
   2   0   2    57064.86    58250.83   1085.85 o 
   4   0   2    22082.49    21214.98    861.34 o 
   6   0   2   145127.86   159640.19   4265.91 o 
   8   0   2    12519.56    15073.37    392.20 o 
  10   0   2    12734.99    12679.39    340.16 o 
  12   0   2     5224.93     5290.38    834.90 o 
  14   0   2       46.36      227.06    150.41 o 
  16   0   2    11064.37    10026.80    532.03 o 
  18   0   2     6426.25     6119.92    376.59 o 
  20   0   2      231.30      193.90    320.50 o 
 -22   1   2      620.45      686.28    288.10 o 
 -21   1   2       65.65      412.60    273.71 o 
 -20   1   2      864.37      806.12    491.16 o 
 -19   1   2       55.73      164.55    186.01 o 
 -18   1   2     9526.31    10024.34    786.60 o 
 -17   1   2      281.29      385.74    187.02 o 
 -16   1   2        9.53       15.89    129.05 o 
 -15   1   2      294.23      504.79    118.19 o 
 -14   1   2     7225.91     7449.82    209.09 o 
 -13   1   2      609.22      411.48    134.62 o 
 -12   1   2    24050.59    25027.28    557.27 o 
 -11   1   2      344.82      285.10     83.72 o 
 -10   1   2     6531.97     6839.95    184.03 o 
  -9   1   2       21.15        0.00     86.86 o 
  -8   1   2    86621.10    88519.11   1538.51 o 
  -7   1   2     9258.62     8359.34    372.39 o 
  -6   1   2    33040.38    32582.16   1493.97 o 
  -5   1   2     5460.90     4955.54    129.58 o 
  -3   1   2    21449.27    22621.79   1204.84 o 
  -2   1   2    86587.16    89326.66   2315.08 o 
  -1   1   2     1395.40     1174.74     35.34 o 
   0   1   2    24379.28    24778.31    659.27 o 
   1   1   2     3778.99     3595.46     87.89 o 
   2   1   2     7363.45     7754.50    135.77 o 
   4   1   2     8009.01     9321.39    280.43 o 
   5   1   2      361.59      379.02    117.05 o 
   6   1   2       13.44        0.00     87.91 o 
   7   1   2     1450.06     1553.39     81.75 o 
   8   1   2    27914.13    26189.51   1510.40 o 
   9   1   2      778.65      667.58    150.81 o 
  10   1   2     9685.01    10005.91    456.82 o 
  11   1   2      212.35      472.78    113.57 o 
  12   1   2     2805.50     2953.20    195.27 o 
  13   1   2      862.27      905.87    164.69 o 
  14   1   2     7642.39     7877.24    263.29 o 
  15   1   2      432.55      423.63    156.82 o 
  16   1   2     4904.96     4407.32    505.49 o 
  17   1   2      911.77     1395.13    262.81 o 
  18   1   2      775.66      958.01    182.60 o 
  19   1   2      713.72      224.35    182.43 o 
  20   1   2     4366.71     4176.32    359.76 o 
  21   1   2        2.24        0.00    234.40 o 
 -22   2   2      946.60      825.00    328.75 o 
 -21   2   2      225.58      551.17    334.95 o 
 -20   2   2     1721.84     1226.98    299.67 o 
 -19   2   2     2401.14     2577.79    237.92 o 
 -18   2   2     1158.91     1321.15    255.55 o 
 -17   2   2     1715.40     1485.62    163.75 o 
 -16   2   2     4152.24     4456.90    280.80 o 
 -15   2   2      159.54      254.33    104.26 o 
 -14   2   2     2552.57     2446.90    225.05 o 
 -13   2   2      562.67      361.57    129.30 o 
 -12   2   2     7857.14     7719.67    219.13 o 
 -11   2   2      395.25      333.33     83.95 o 
 -10   2   2    39490.00    38491.37    753.05 o 
  -9   2   2      106.14        2.46    103.62 o 
  -8   2   2     1226.11     1232.79     97.05 o 
  -7   2   2     4990.23     4992.72    153.12 o 
  -6   2   2    80382.21    77747.35   2700.89 o 
  -5   2   2       76.95        0.00     55.64 o 
  -4   2   2    34648.48    33687.83   1671.14 o 
  -2   2   2     6887.03     8092.96    368.69 o 
  -1   2   2    25130.09    27051.44    633.37 o 
   0   2   2    70521.14    72865.02   1264.01 o 
   1   2   2      247.92      642.49    168.85 o 
   2   2   2    39997.39    44751.49   2093.26 o 
   3   2   2    84307.97    86713.21   2808.67 o 
   4   2   2    11044.51    11541.93    329.14 o 
   5   2   2    11461.43    11928.91    297.93 o 
   6   2   2    15167.95    15510.98    410.56 o 
   7   2   2     3532.03     3757.57    242.63 o 
   8   2   2    21276.89    22143.41    694.59 o 
   9   2   2    17695.71    18219.39    793.36 o 
  10   2   2     6845.43     6754.65    357.86 o 
  11   2   2     9064.78     9581.23    405.24 o 
  12   2   2    13696.30    15025.43    689.50 o 
  13   2   2      154.09      282.71     99.53 o 
  14   2   2       56.93       53.65    186.88 o 
  15   2   2     2383.54     2436.51    241.94 o 
  16   2   2    10265.52    10354.60    750.30 o 
  17   2   2       43.86      526.50    457.51 o 
  18   2   2     4561.31     4566.24    253.39 o 
  19   2   2      835.92     1026.10    197.13 o 
  20   2   2      192.32        0.00    219.08 o 
  21   2   2     1144.88     1156.05    406.23 o 
 -21   3   2      232.98      613.15    991.14 o 
 -20   3   2      235.94      647.35    268.26 o 
 -19   3   2        6.52      270.82    202.01 o 
 -18   3   2     3020.92     3312.86    383.50 o 
 -17   3   2      601.41      313.47    164.57 o 
 -16   3   2      323.15      118.12    125.80 o 
 -15   3   2     4174.21     4319.55    159.42 o 
 -14   3   2     1639.13     1709.11    111.57 o 
 -13   3   2      929.34     1169.24    104.76 o 
 -12   3   2     8916.96     8916.62    241.25 o 
 -11   3   2    12907.76    13486.53    519.25 o 
 -10   3   2      290.45      209.79    122.13 o 
  -9   3   2    18518.75    17647.79    335.85 o 
  -8   3   2    32123.92    30443.36    723.04 o 
  -7   3   2       21.62      169.29    103.85 o 
  -6   3   2    11512.53    10845.55    565.30 o 
  -5   3   2    17228.16    16475.49    854.42 o 
  -4   3   2    15531.81    15950.85    639.78 o 
  -3   3   2     3286.43     3810.84    142.05 o 
  -2   3   2    45011.74    44931.21    844.24 o 
  -1   3   2    31380.75    33886.36    605.40 o 
   0   3   2    28847.54    31279.84   1004.77 o 
   1   3   2     6238.01     5811.30    218.16 o 
   2   3   2     9739.19    10178.02    418.88 o 
   3   3   2      963.94      600.38     87.73 o 
   4   3   2    20641.15    20136.58    615.49 o 
   5   3   2    36346.41    36309.64    829.67 o 
   6   3   2    20284.86    20426.16    714.02 o 
   7   3   2     6630.19     6692.80    163.99 o 
   8   3   2    22485.47    21419.96    511.64 o 
   9   3   2     2166.89     2056.26    146.88 o 
  10   3   2     8727.70     8367.17    296.69 o 
  11   3   2    13736.94    13403.99    383.03 o 
  12   3   2      714.16      395.52    217.65 o 
  13   3   2     6344.88     6084.55    364.30 o 
  14   3   2     9170.15     9402.82    253.58 o 
  15   3   2     1124.33     1086.90    143.99 o 
  16   3   2     2345.42     1868.31    527.24 o 
  17   3   2     5765.63     5270.50    496.77 o 
  18   3   2     1699.27     2321.86    657.82 o 
  19   3   2     1280.84     1173.46    239.09 o 
  20   3   2     3271.96     4337.53    675.45 o 
  21   3   2       27.05       62.64    513.60 o 
 -21   4   2      124.53      187.87    738.75 o 
 -20   4   2      150.03      486.69    282.72 o 
 -19   4   2     3567.83     3075.52    282.40 o 
 -18   4   2      522.78      219.65    388.31 o 
 -17   4   2     6848.81     6262.22    579.48 o 
 -16   4   2     1171.43     1038.95    168.92 o 
 -15   4   2       27.85      242.49    116.66 o 
 -14   4   2       77.48       31.70     78.95 o 
 -13   4   2    17743.33    17408.64    565.53 o 
 -12   4   2     3948.84     4009.64    130.35 o 
 -11   4   2     5454.82     5220.94    145.17 o 
 -10   4   2     7459.21     7362.08    291.21 o 
  -9   4   2     6871.27     6839.72    171.52 o 
  -8   4   2      941.57     1253.55    102.00 o 
  -7   4   2    26463.41    25843.93   1233.06 o 
  -6   4   2    11249.80    10422.80    212.81 o 
  -5   4   2      853.83      931.30     59.62 o 
  -4   4   2    15487.90    15295.03    372.15 o 
  -3   4   2    47690.31    46050.44    882.14 o 
  -2   4   2    35983.09    33189.60    616.03 o 
  -1   4   2    17416.15    16618.02    371.88 o 
   0   4   2     2960.98     2558.64     72.69 o 
   1   4   2      438.29      344.70     52.93 o 
   2   4   2     2372.90     2311.71     87.23 o 
   3   4   2    26969.49    25566.89    394.92 o 
   4   4   2      701.13      749.09    132.07 o 
   5   4   2    20650.36    21083.15    986.02 o 
   6   4   2     8559.39     8669.91    479.22 o 
   7   4   2     8241.45     8375.98    151.40 o 
   8   4   2      845.55      813.35    135.80 o 
   9   4   2    36404.20    33931.77   1373.46 o 
  10   4   2     8702.92     8686.41    231.73 o 
  11   4   2     5954.40     5736.50    211.41 o 
  12   4   2     8068.70     7324.05    329.10 o 
  13   4   2     4916.35     4521.38    289.36 o 
  14   4   2     1493.75     1058.05    409.05 o 
  15   4   2     3252.57     2968.44    341.30 o 
  16   4   2     1293.84     1236.73    147.42 o 
  17   4   2      145.98      557.55    282.84 o 
  18   4   2     2423.56     2482.59    255.41 o 
  19   4   2      556.26     1383.68    410.24 o 
  20   4   2       55.32       41.54    319.70 o 
 -21   5   2     3735.76     3544.47    746.76 o 
 -20   5   2        5.68      141.21    327.51 o 
 -19   5   2      213.44        0.00    441.06 o 
 -18   5   2     2080.02     2187.01    487.53 o 
 -17   5   2     2290.97     2516.09    287.86 o 
 -16   5   2       40.37      102.62    266.65 o 
 -15   5   2    17584.38    17339.19   1748.48 o 
 -14   5   2     4743.81     4936.10    375.97 o 
 -13   5   2      533.12      663.94     84.00 o 
 -12   5   2     3697.00     3605.06    127.59 o 
 -11   5   2    22144.51    22718.11    482.27 o 
 -10   5   2       83.19       38.61     96.68 o 
  -9   5   2    18584.76    18668.24    439.93 o 
  -8   5   2     3409.91     3481.34    111.41 o 
  -7   5   2     7261.17     7486.89    272.01 o 
  -6   5   2     3222.16     3662.07     97.12 o 
  -5   5   2    71630.14    68094.46   1361.82 o 
  -4   5   2     1839.65     1927.53    104.01 o 
  -3   5   2     9202.79     9473.91    219.51 o 
  -2   5   2     4189.37     3812.59    142.02 o 
  -1   5   2    14723.32    14005.26    241.40 o 
   0   5   2    11955.72    12613.96    236.37 o 
   1   5   2    44020.36    41174.69    651.08 o 
   2   5   2     7467.45     6975.39    157.98 o 
   3   5   2     2987.61     2960.39     70.38 o 
   4   5   2    13210.17    13016.23    318.04 o 
   5   5   2    41898.76    39070.58    624.26 o 
   6   5   2     7516.83     7536.26    174.07 o 
   7   5   2    15949.62    16098.54    573.72 o 
   8   5   2       48.83      111.12     93.87 o 
   9   5   2      423.63      528.17    185.04 o 
  10   5   2     1384.42     1377.89    175.56 o 
  11   5   2    21491.67    20981.77    670.21 o 
  12   5   2       45.67      195.25    115.19 o 
  13   5   2    11189.76    10856.83    257.08 o 
  14   5   2      372.89      198.04    171.32 o 
  15   5   2     1792.22     1597.56    293.51 o 
  16   5   2      533.48      550.05    172.90 o 
  17   5   2     3232.47     3437.09    771.60 o 
  18   5   2      101.81       36.88    268.26 o 
  19   5   2      420.67      359.19    263.61 o 
  20   5   2      800.80     1211.87    403.16 o 
 -20   6   2      181.66      571.95    408.64 o 
 -19   6   2     2110.57     2358.54    429.47 o 
 -18   6   2        5.61        0.00    205.09 o 
 -17   6   2     1880.55     1998.73    458.82 o 
 -16   6   2      183.29      292.65    135.57 o 
 -15   6   2     2688.95     2400.15    536.64 o 
 -14   6   2        2.01        0.00    128.21 o 
 -13   6   2    16092.68    16254.27    389.06 o 
 -12   6   2     1502.09     1292.87     95.30 o 
 -11   6   2     1774.31     1823.19     86.83 o 
 -10   6   2     1356.06     1143.54     79.07 o 
  -9   6   2     4692.20     5141.36    124.01 o 
  -8   6   2     1699.26     1874.22     90.70 o 
  -7   6   2    23331.46    22156.31    636.31 o 
  -6   6   2     3038.74     3011.39     97.06 o 
  -5   6   2     3305.81     3287.87     94.32 o 
  -4   6   2     5259.99     5561.20    132.67 o 
  -3   6   2    60240.51    58586.02   1127.11 o 
  -2   6   2      248.54      337.98     51.17 o 
  -1   6   2     9208.87     8418.97    176.98 o 
   0   6   2     2175.89     2161.58     77.02 o 
   1   6   2     5612.99     4942.08    140.63 o 
   2   6   2     4429.62     4672.40    114.72 o 
   3   6   2    73723.34    70764.90   1517.56 o 
   4   6   2     2818.48     3056.43     85.58 o 
   5   6   2    21062.05    21081.90    336.42 o 
   6   6   2       92.58      171.56    125.38 o 
   7   6   2    10888.30     9769.69    235.36 o 
   8   6   2     4671.17     4836.33    186.56 o 
   9   6   2    16745.46    17413.34    645.66 o 
  10   6   2     4271.44     4481.35    443.99 o 
  11   6   2     2042.90     2143.85    276.42 o 
  12   6   2      283.14      404.03    115.83 o 
  13   6   2     6491.43     6332.80    483.41 o 
  14   6   2       74.73       73.32     90.16 o 
  15   6   2     9346.84     8599.04    708.22 o 
  16   6   2       64.97      115.01    351.18 o 
  17   6   2      254.22      526.26    591.32 o 
  18   6   2       28.60        0.00    511.20 o 
  19   6   2     1099.43      878.82    544.85 o 
 -20   7   2       96.29      999.64   1168.22 o 
 -19   7   2      684.54      651.01    276.52 o 
 -18   7   2      333.87      419.67    208.44 o 
 -17   7   2     1991.68     1626.57    260.42 o 
 -16   7   2       53.31        0.00    193.90 o 
 -15   7   2     8936.53     9493.31    734.74 o 
 -14   7   2       38.60       13.65     76.73 o 
 -13   7   2      251.69      102.99     88.14 o 
 -12   7   2       49.86      197.42     60.35 o 
 -11   7   2     2405.10     2503.17    135.96 o 
 -10   7   2        3.59       72.24     62.26 o 
  -9   7   2     2425.71     2490.26     88.15 o 
  -8   7   2       17.72      228.36     88.82 o 
  -7   7   2      115.47      192.30     67.08 o 
  -6   7   2      299.35      210.00     85.12 o 
  -5   7   2    30264.60    28410.78    459.15 o 
  -4   7   2        4.40        9.62     58.49 o 
  -3   7   2     9805.33     9794.19    251.03 o 
  -2   7   2     4446.16     4811.35    104.72 o 
  -1   7   2     8643.88     8474.56    168.59 o 
   0   7   2      762.58      855.50     59.54 o 
   1   7   2    66168.73    65604.95    992.20 o 
   2   7   2     1978.05     1784.07    111.26 o 
   3   7   2     6163.95     6655.40    178.10 o 
   4   7   2     3632.03     3774.63     97.08 o 
   5   7   2    54128.85    52947.79    962.41 o 
   6   7   2      809.65      805.25     96.83 o 
   7   7   2    29226.21    29539.27    575.52 o 
   8   7   2       41.55      107.27    142.00 o 
   9   7   2      534.20      787.88    116.50 o 
  10   7   2      184.79       45.02    111.48 o 
  11   7   2     5906.43     6392.07    247.71 o 
  12   7   2       92.38      308.69    154.66 o 
  13   7   2     9436.18     9241.56    713.11 o 
  14   7   2       13.70      511.16    231.56 o 
  15   7   2      171.62      857.79    202.11 o 
  16   7   2      308.69       45.24    265.32 o 
  17   7   2     3002.45     2401.85    309.66 o 
  18   7   2       15.13        0.00    314.61 o 
  19   7   2      240.57      140.00    421.31 o 
 -19   8   2     1188.23     1984.80    391.37 o 
 -18   8   2       33.34      191.81    233.59 o 
 -17   8   2     1678.82     1608.65    257.03 o 
 -16   8   2     1369.20     1478.98    534.43 o 
 -15   8   2     1393.41     1366.42    392.61 o 
 -14   8   2      239.47      266.49    359.76 o 
 -13   8   2    10756.91    10582.25    422.13 o 
 -12   8   2      491.95      510.66    184.29 o 
 -11   8   2     3486.14     3487.18    206.26 o 
 -10   8   2      732.05      830.89    208.69 o 
  -9   8   2     1490.08     1540.61    118.15 o 
  -8   8   2        8.35       86.74    105.76 o 
  -7   8   2    16896.74    16016.20    274.44 o 
  -6   8   2      149.64      145.71     89.78 o 
  -5   8   2      832.94      911.52     70.32 o 
  -4   8   2     1886.11     1803.12     94.14 o 
  -3   8   2    18257.20    18219.53    286.66 o 
  -2   8   2     2139.27     2155.85     76.75 o 
  -1   8   2     6661.76     6591.27    145.09 o 
   0   8   2     6671.65     6575.85    135.90 o 
   1   8   2      181.35      345.91     77.35 o 
   2   8   2      966.89     1092.83     74.15 o 
   3   8   2    31627.60    30168.38    554.61 o 
   4   8   2     3419.70     3258.60    102.54 o 
   5   8   2    15090.31    14451.89    281.26 o 
   6   8   2     2941.35     3069.44    340.54 o 
   7   8   2     2127.23     2017.43    259.13 o 
   8   8   2      187.48      276.45    141.93 o 
   9   8   2    13083.55    12818.80    349.96 o 
  10   8   2     1531.56     1694.35    263.01 o 
  11   8   2     4714.29     5325.38    310.48 o 
  12   8   2     1528.02     1458.35    173.42 o 
  13   8   2     4597.65     4872.79    279.04 o 
  14   8   2      702.74      193.37    199.51 o 
  15   8   2     8906.23    10295.24   1447.85 o 
  16   8   2       33.10      148.08    219.95 o 
  17   8   2      291.15        0.00    339.93 o 
  18   8   2      894.58      963.90    794.84 o 
 -18   9   2     1482.64     1295.70    438.28 o 
 -17   9   2      423.24      250.02    262.15 o 
 -16   9   2       14.11        9.98    146.00 o 
 -15   9   2     3530.63     3392.86    678.66 o 
 -14   9   2     2551.24     2579.12    195.05 o 
 -13   9   2     1524.25     1798.00    166.60 o 
 -12   9   2     4604.25     4728.46    313.29 o 
 -11   9   2     2354.88     2156.51    167.00 o 
 -10   9   2        2.69      174.91    361.53 o 
  -9   9   2     2427.40     3148.99    507.67 o 
  -8   9   2     4239.15     4267.73    289.12 o 
  -7   9   2      689.67      643.95    157.28 o 
  -6   9   2      291.02      409.02     82.27 o 
  -5   9   2    15466.30    14975.68    523.09 o 
  -4   9   2     1590.27     1363.76    140.86 o 
  -3   9   2     1160.30     1096.94     77.21 o 
  -2   9   2     8513.04     8365.58    198.69 o 
  -1   9   2     3259.51     3064.17    185.33 o 
   0   9   2      313.36      524.39     97.38 o 
   1   9   2     7555.94     7626.97    186.68 o 
   2   9   2    20937.38    21191.87    750.34 o 
   3   9   2     2707.92     2549.83     99.79 o 
   4   9   2     7294.70     6918.12    170.64 o 
   5   9   2     4072.56     4245.34    141.00 o 
   6   9   2      924.96     1246.29    211.87 o 
   7   9   2    18285.05    17727.57    421.07 o 
   8   9   2     2892.61     2879.36    201.25 o 
   9   9   2      411.14      729.86    145.71 o 
  10   9   2     1031.74     1100.45    205.97 o 
  11   9   2     9932.39    11199.55    733.94 o 
  12   9   2      435.50       73.58    304.47 o 
  13   9   2     6596.92     6983.05   1068.86 o 
  14   9   2     1085.30      376.31    247.59 o 
  15   9   2      947.74     1341.86    320.58 o 
  16   9   2      297.24        0.00    287.92 o 
  17   9   2     1435.19     1531.56    388.99 o 
 -17  10   2     1891.26     2202.60    451.38 o 
 -16  10   2     2130.41     2321.33    378.00 o 
 -15  10   2      114.35       68.21    238.34 o 
 -14  10   2     1163.58     1492.84    254.93 o 
 -13  10   2     3818.92     3728.48    918.23 o 
 -12  10   2     1360.36      959.83    170.91 o 
 -11  10   2     2240.50     2834.09    503.98 o 
 -10  10   2    14253.47    13753.10   1034.41 o 
  -9  10   2      728.66      549.82    217.14 o 
  -8  10   2       24.74      260.38    173.24 o 
  -7  10   2     5123.59     5294.12    144.21 o 
  -6  10   2    13630.71    13611.80    278.99 o 
  -5  10   2      568.43      571.75    162.14 o 
  -4  10   2    20108.54    20543.38    791.51 o 
  -3  10   2    10160.04    10204.33    316.19 o 
  -2  10   2     1234.77     1345.91    109.34 o 
  -1  10   2     1502.46     1434.90    157.71 o 
   0  10   2     9551.22     9906.29    222.14 o 
   1  10   2     4073.99     3781.62    119.53 o 
   2  10   2     1346.49     1246.13    185.04 o 
   3  10   2    14715.63    15354.80    321.46 o 
   4  10   2      713.55      947.17    197.53 o 
   5  10   2     3639.22     3411.14    117.71 o 
   6  10   2     6452.45     6786.40    224.62 o 
   7  10   2     2027.02     1945.18    231.10 o 
   8  10   2     1197.89     1216.72    335.13 o 
   9  10   2     7384.86     7785.45    337.21 o 
  10  10   2     3708.56     4020.65    226.26 o 
  11  10   2     1754.48     1230.06    236.11 o 
  12  10   2     4149.82     4292.65    366.17 o 
  13  10   2     1532.95     1471.30    402.23 o 
  14  10   2      150.23       69.83    472.74 o 
  15  10   2     1044.83      983.45    248.08 o 
  16  10   2      586.36      471.75    290.87 o 
 -16  11   2        2.28        0.00    562.47 o 
 -15  11   2     1473.52     1980.79    358.37 o 
 -14  11   2     2499.36     3566.51    442.35 o 
 -13  11   2        4.72        0.00    219.45 o 
 -12  11   2     5044.87     5745.52    335.72 o 
 -11  11   2     4233.95     3947.76    273.35 o 
 -10  11   2       56.54        0.00    415.85 o 
  -9  11   2     1660.03     1714.92    165.22 o 
  -8  11   2     9635.93    10131.82    641.00 o 
  -7  11   2      171.38       85.78    129.75 o 
  -6  11   2     3204.81     3497.83    214.88 o 
  -5  11   2     1816.80     1898.81    250.73 o 
  -4  11   2     3083.74     3379.65    124.08 o 
  -3  11   2      566.75      456.10    133.92 o 
  -2  11   2    10479.40    10525.45    284.73 o 
  -1  11   2     2847.60     2876.34    129.53 o 
   0  11   2     1268.38     1413.58     99.84 o 
   1  11   2     9390.05     9642.17    426.29 o 
   2  11   2     6176.06     6477.31    345.56 o 
   3  11   2       88.11       35.89    108.48 o 
   4  11   2     6636.19     6843.68    259.52 o 
   5  11   2     5889.26     5918.89    191.98 o 
   6  11   2     2178.17     2147.95    243.77 o 
   7  11   2     2539.89     2243.67    183.47 o 
   8  11   2     7708.94     7914.51    309.98 o 
   9  11   2      508.77      802.26    281.24 o 
  10  11   2     3387.99     3211.80    213.67 o 
  11  11   2     1661.19     1839.16    202.83 o 
  12  11   2      699.88      929.73    211.55 o 
  13  11   2      580.30      802.00    298.40 o 
  14  11   2     2604.88     3510.17    327.95 o 
  15  11   2       57.17      820.65    562.47 o 
 -15  12   2       51.25      591.85    333.83 o 
 -14  12   2      292.61      837.00    414.81 o 
 -13  12   2      192.15        0.00    391.81 o 
 -12  12   2      374.05        9.76    681.86 o 
 -11  12   2       56.53      285.55    344.54 o 
 -10  12   2     8345.46     8623.26    390.33 o 
  -9  12   2       10.84        0.00    205.05 o 
  -8  12   2      493.27      388.39    180.02 o 
  -7  12   2       28.72      288.18    112.73 o 
  -6  12   2     2712.60     2605.67    153.35 o 
  -5  12   2        9.81        0.00     87.35 o 
  -4  12   2     5566.74     5384.66    222.28 o 
  -3  12   2      678.94      663.97    174.17 o 
  -2  12   2      321.65      132.49    115.42 o 
  -1  12   2     1749.25     1457.62    142.25 o 
   0  12   2    13078.40    13421.57    298.38 o 
   1  12   2      412.45      430.42    105.43 o 
   2  12   2     5839.16     5921.04    313.18 o 
   3  12   2     2092.48     2205.01    132.82 o 
   4  12   2     1306.63     1210.51    107.49 o 
   5  12   2      257.38      272.68     94.91 o 
   6  12   2     9532.52    10835.02    863.74 o 
   7  12   2      920.88      734.83    169.52 o 
   8  12   2     4055.58     3783.46    230.43 o 
   9  12   2       81.04       99.66    159.45 o 
  10  12   2     1878.19     1813.11    387.80 o 
  11  12   2       63.44      702.76    246.16 o 
  12  12   2     5173.17     5668.41    987.94 o 
  13  12   2      565.90      379.49    304.47 o 
  14  12   2      454.35      208.26    479.95 o 
 -13  13   2        2.81        0.00    609.75 o 
 -12  13   2     1171.18     1529.03    730.74 o 
 -11  13   2       38.76      632.08    588.28 o 
 -10  13   2      384.28      324.75    321.30 o 
  -9  13   2        4.97        0.00    536.84 o 
  -8  13   2     7975.34     8836.04    504.30 o 
  -7  13   2      177.06        0.00    105.47 o 
  -6  13   2     4727.91     4772.67    395.95 o 
  -5  13   2      104.08      145.14    141.43 o 
  -4  13   2       40.33        0.00    183.93 o 
  -3  13   2      202.46      334.66    139.60 o 
  -2  13   2    14380.83    15482.77    501.65 o 
  -1  13   2        0.66      190.67    257.44 o 
   0  13   2     6054.93     6403.67    278.02 o 
   1  13   2      170.15      180.11    162.42 o 
   2  13   2     2421.78     2236.94    211.41 o 
   3  13   2        2.57       85.23    219.97 o 
   4  13   2     4545.50     4687.37    173.87 o 
   5  13   2       18.48       35.61    228.76 o 
   6  13   2      106.62      155.05    632.18 o 
   7  13   2       65.13      173.87    223.25 o 
   8  13   2     7419.21     8632.30    534.43 o 
   9  13   2       48.10      113.74    350.95 o 
  10  13   2     3451.24     2897.41    317.60 o 
  11  13   2       43.79      126.63    259.73 o 
  12  13   2      116.82      607.04    328.13 o 
 -11  14   2       32.04        0.00    325.56 o 
 -10  14   2     5324.23     6252.67   1337.28 o 
  -9  14   2      148.86      783.77    731.54 o 
  -8  14   2      619.43     1085.45    641.80 o 
  -7  14   2      238.76      396.27    244.66 o 
  -6  14   2      944.21     1148.41    232.72 o 
  -5  14   2       52.70      283.24    207.82 o 
  -4  14   2     2915.00     3149.60    306.11 o 
  -3  14   2     1466.70     1410.52    189.06 o 
  -2  14   2      130.93      173.76    508.63 o 
  -1  14   2      335.77      320.77    175.17 o 
   0  14   2     9237.93     9661.43    372.39 o 
   1  14   2       57.99       42.09    380.60 o 
   2  14   2     5110.38     5472.51    356.43 o 
   3  14   2     1648.54     2145.44    280.65 o 
   4  14   2      183.03      149.92    174.30 o 
   5  14   2      133.06        0.00    429.34 o 
   6  14   2     2935.24     2562.45   1048.03 o 
   7  14   2      223.64      133.90    248.39 o 
   8  14   2     2456.14     2693.29    356.38 o 
   9  14   2       21.48      316.86    393.41 o 
  10  14   2      500.12      719.16    575.29 o 
  -8  15   2     7255.62     8237.91    614.73 o 
  -7  15   2       73.55        0.00    389.89 o 
  -6  15   2     1357.22     1156.08    344.60 o 
  -5  15   2     1972.95     2344.08    440.60 o 
  -4  15   2      611.02     1048.08    311.41 o 
  -3  15   2     1050.74     1160.22    376.56 o 
  -2  15   2     6153.61     7647.20    501.43 o 
  -1  15   2      441.09      493.69    251.73 o 
   0  15   2      590.11     1046.80    282.76 o 
   1  15   2     2262.43     2671.41    922.64 o 
   2  15   2     1149.96     1506.49    238.45 o 
   3  15   2      118.62        0.00    266.61 o 
   4  15   2     1051.01      863.44    440.26 o 
   5  15   2     1611.60     3313.53    919.18 o 
   6  15   2        2.17      325.74    374.36 o 
   7  15   2       26.21        0.00    487.96 o 
   8  15   2     3229.71     3844.91    404.59 o 
  -4  16   2     2503.16     3018.20    619.42 o 
  -3  16   2     2395.76     1828.89   1210.68 o 
  -2  16   2      190.96        0.00    397.65 o 
  -1  16   2      878.95     1224.51    381.27 o 
   0  16   2     3179.19     4298.38    476.02 o 
   1  16   2       74.58        0.00    469.32 o 
   2  16   2      963.00      691.69    488.83 o 
   3  16   2     1749.83     1715.33    379.86 o 
 -21   0   3      259.58      719.52    400.62 o 
 -19   0   3     7896.26     9158.25    653.82 o 
 -17   0   3     6616.98     6314.28    343.85 o 
 -15   0   3     2823.27     2317.48    809.26 o 
 -13   0   3    23548.89    23972.98    720.54 o 
 -11   0   3      831.57      377.65    118.57 o 
  -9   0   3    53344.20    54268.59   1332.48 o 
  -7   0   3    67049.88    68367.71   3616.03 o 
  -5   0   3      142.06        0.00     93.08 o 
  -3   0   3    42595.89    38434.62   2106.48 o 
  -1   0   3    39711.54    42137.52   1580.86 o 
   1   0   3       25.75       71.31     69.12 o 
   3   0   3   102852.46   118868.45   2236.90 o 
   5   0   3     1653.65     1450.52    216.34 o 
   7   0   3     6078.66     4429.39    322.10 o 
   9   0   3    48344.49    50298.07   1111.56 o 
  11   0   3     2030.31     2258.45    169.90 o 
  13   0   3     3204.35     2963.63    354.15 o 
  15   0   3    18644.44    18901.76   1126.55 o 
  17   0   3     2201.74     2099.27    301.27 o 
  19   0   3     2089.03     2241.89    334.92 o 
  21   0   3     2478.03     1108.93    387.80 o 
 -22   1   3       72.61        0.00    287.65 o 
 -21   1   3     2331.83     2601.78    324.60 o 
 -20   1   3      173.87       61.87    149.57 o 
 -19   1   3     2196.51     2320.18    870.95 o 
 -18   1   3     1171.58     1233.76    170.70 o 
 -17   1   3     6694.93     5915.74    380.26 o 
 -16   1   3      157.17      232.22    107.64 o 
 -15   1   3    13658.25    14314.24    577.09 o 
 -14   1   3       75.93        0.00    107.40 o 
 -13   1   3     2967.57     2515.97    161.22 o 
 -12   1   3       35.71      186.38     99.35 o 
 -11   1   3    24550.34    23395.01    499.58 o 
 -10   1   3       38.44        0.00     73.99 o 
  -9   1   3    39764.85    39886.39    929.36 o 
  -8   1   3     2055.37     2175.04    131.48 o 
  -7   1   3        3.57        0.00     69.16 o 
  -6   1   3       67.54       35.00     96.91 o 
  -5   1   3    22224.83    21619.02    675.69 o 
  -4   1   3       26.52        3.25    182.26 o 
  -3   1   3    33825.69    35473.86    987.57 o 
  -2   1   3     6092.38     6325.39    155.77 o 
  -1   1   3    23002.72    20065.52    373.24 o 
   0   1   3    13274.55    14204.66    386.73 o 
   1   1   3   137893.42   149668.34   3555.22 o 
   2   1   3     4399.19     5002.38    136.47 o 
   3   1   3     8550.56     7507.19    130.68 o 
   4   1   3    65228.83    68936.63   1067.97 o 
   5   1   3     2833.66     2575.76     92.29 o 
   6   1   3       26.20      178.27     87.43 o 
   7   1   3    36969.84    40716.81    592.67 o 
   8   1   3     4222.56     4368.53    143.68 o 
   9   1   3      825.24     1171.85     92.13 o 
  10   1   3      255.29      122.98    108.71 o 
  11   1   3    18657.01    18702.71    584.26 o 
  12   1   3      806.48      681.56    127.82 o 
  13   1   3     1411.26     1658.89    216.82 o 
  14   1   3      229.40      139.30    152.43 o 
  15   1   3      243.58      399.62    377.95 o 
  16   1   3      577.13      741.80    161.85 o 
  17   1   3     6430.60     5894.27    279.73 o 
  18   1   3       40.22       14.50    123.52 o 
  19   1   3     3772.49     3379.47    300.77 o 
  20   1   3      309.96      479.44    369.37 o 
  21   1   3      535.90      776.53    393.41 o 
 -22   2   3       29.25      340.45    311.36 o 
 -21   2   3       10.21      207.70    706.70 o 
 -20   2   3      258.24      644.83    282.55 o 
 -19   2   3     3875.29     3375.30    257.25 o 
 -18   2   3       48.12       21.62    144.21 o 
 -17   2   3     2515.69     2057.09    145.63 o 
 -16   2   3     1065.14      933.81    134.15 o 
 -15   2   3      339.21      141.27    100.45 o 
 -14   2   3      149.42       14.62    119.41 o 
 -13   2   3    11930.23    12620.83    407.55 o 
 -12   2   3     8509.37     8358.30    246.88 o 
 -11   2   3    22954.22    22439.43    538.85 o 
 -10   2   3     2614.05     2826.34    104.39 o 
  -9   2   3     5149.66     5124.20    235.76 o 
  -8   2   3     5237.86     5659.19    238.24 o 
  -7   2   3    56339.09    55188.73   1831.90 o 
  -6   2   3      101.45        0.00     53.96 o 
  -5   2   3    11788.10    10229.34    434.38 o 
  -4   2   3    20940.94    19644.83    491.28 o 
  -3   2   3     6333.00     7937.50    257.21 o 
  -2   2   3    10138.71    10568.57    201.12 o 
  -1   2   3    30244.09    29549.56    560.90 o 
   0   2   3     9549.99     9987.77    370.77 o 
   1   2   3    74835.07    89625.83   1455.58 o 
   2   2   3    28120.96    29403.74   1068.37 o 
   3   2   3    34207.80    32347.67    449.50 o 
   4   2   3     5906.57     6271.93    117.20 o 
   5   2   3    13491.36    14327.26    232.21 o 
   6   2   3    22524.73    20969.63    514.18 o 
   7   2   3      198.36      560.09     85.36 o 
   8   2   3     1058.02     1175.17    105.63 o 
   9   2   3    63117.02    66111.35   1539.38 o 
  10   2   3     1499.54     1563.54    160.98 o 
  11   2   3     5501.93     5873.78    156.69 o 
  12   2   3     4441.72     4189.42    355.51 o 
  13   2   3     3166.88     2615.47    351.40 o 
  14   2   3      498.58      341.68    115.98 o 
  15   2   3    14403.86    14722.52    387.35 o 
  16   2   3     2585.61     2639.37    239.57 o 
  17   2   3      216.34      411.15    201.11 o 
  18   2   3     3130.30     3165.72    374.18 o 
  19   2   3     3093.18     2797.89    361.36 o 
  20   2   3      466.27        0.00    271.62 o 
 -21   3   3      254.20      367.02    334.13 o 
 -20   3   3     1294.21     1288.74    295.73 o 
 -19   3   3      515.90      349.42    211.42 o 
 -18   3   3     3818.06     3505.37    434.95 o 
 -17   3   3     4022.59     3540.85    239.31 o 
 -16   3   3     4214.51     4021.21    184.88 o 
 -15   3   3     1374.64     1543.62    132.54 o 
 -14   3   3     1819.80     2296.13    218.81 o 
 -13   3   3      844.50      731.35    171.62 o 
 -12   3   3     6650.50     6527.52    264.61 o 
 -11   3   3     8335.05     8531.17    218.04 o 
 -10   3   3     1558.93     1418.12    157.52 o 
  -9   3   3    33267.43    32590.03    983.49 o 
  -8   3   3     4669.65     4840.67    104.49 o 
  -7   3   3       45.15      116.51     82.81 o 
  -6   3   3     8306.50     7613.79    284.73 o 
  -5   3   3    27889.40    25158.58    975.62 o 
  -4   3   3      367.08      368.77     47.89 o 
  -3   3   3    42234.32    40753.47    779.27 o 
  -2   3   3    81240.59    77306.41   1592.27 o 
  -1   3   3     2923.16     2956.79     84.10 o 
   0   3   3    11555.68    11773.93    284.73 o 
   1   3   3     2661.21     2112.95    156.82 o 
   2   3   3      967.72     1079.07     55.33 o 
   3   3   3     3837.89     4135.13    132.53 o 
   4   3   3    40809.21    40316.79    804.00 o 
   5   3   3     4336.30     4586.36    214.18 o 
   6   3   3       41.03        0.00     67.77 o 
   7   3   3    14611.04    14430.06    349.03 o 
   8   3   3     4548.00     4429.44    142.90 o 
   9   3   3       27.90       57.15    103.36 o 
  10   3   3    23296.81    24080.09    563.05 o 
  11   3   3    19946.17    20939.49    483.10 o 
  12   3   3     3971.13     4180.51    140.21 o 
  13   3   3    15134.55    15037.64    505.62 o 
  14   3   3     4694.29     4094.45    196.17 o 
  15   3   3      100.39      445.69    144.03 o 
  16   3   3     1649.38     1603.15    175.47 o 
  17   3   3     7666.62     7889.93    713.91 o 
  18   3   3      161.98      649.17    320.50 o 
  19   3   3     1186.94     1028.38    330.53 o 
  20   3   3      990.14      439.13    426.26 o 
 -21   4   3        7.93      767.01    321.27 o 
 -20   4   3     1390.23      926.37    311.84 o 
 -19   4   3      995.92     1655.61    452.93 o 
 -18   4   3      120.89      507.95    404.92 o 
 -17   4   3     1318.12     1079.71    344.76 o 
 -16   4   3     2486.45     2285.13    161.65 o 
 -15   4   3      678.90      884.55    124.44 o 
 -14   4   3     7700.65     7236.00    224.39 o 
 -13   4   3     6853.69     6929.37    224.82 o 
 -12   4   3     4268.56     4275.83    168.66 o 
 -11   4   3     8625.96     8674.73    244.59 o 
 -10   4   3    22826.06    22470.89    604.17 o 
  -9   4   3       47.31        0.00    145.49 o 
  -8   4   3    10960.39    10470.01    236.19 o 
  -7   4   3     1730.77     1377.23    103.62 o 
  -6   4   3    28581.71    28251.46    633.53 o 
  -5   4   3    14694.15    14550.31    313.18 o 
  -4   4   3    57456.17    57400.21   1218.57 o 
  -3   4   3      445.25      548.47    157.28 o 
  -2   4   3    41066.76    40373.24    911.97 o 
  -1   4   3    28742.46    30057.04    536.04 o 
   0   4   3    31821.04    30091.91    518.57 o 
   1   4   3      146.62      122.15     87.20 o 
   2   4   3     7493.32     7376.72    233.15 o 
   3   4   3    21738.50    22144.65    515.74 o 
   4   4   3      134.45      109.83     57.82 o 
   5   4   3    13571.29    14570.12    465.38 o 
   6   4   3    28148.34    25826.85   1257.58 o 
   7   4   3    11023.31    10721.36    505.89 o 
   8   4   3    17478.68    16980.69    415.18 o 
   9   4   3    14097.57    15153.43    289.18 o 
  10   4   3      404.48      454.07    141.26 o 
  11   4   3      868.07      834.49    379.56 o 
  12   4   3    15685.96    15648.33    437.85 o 
  13   4   3     2045.43     2197.04    386.73 o 
  14   4   3      639.52      675.38    102.46 o 
  15   4   3     5718.43     5657.99    211.50 o 
  16   4   3     2523.42     2470.66    178.19 o 
  17   4   3      611.97      807.17    394.21 o 
  18   4   3     1692.18     2000.01    425.46 o 
  19   4   3     1958.08     2034.31    380.22 o 
  20   4   3      306.78      669.11    507.99 o 
 -21   5   3      191.17      257.01    272.02 o 
 -20   5   3      837.11      873.35    344.04 o 
 -19   5   3      405.27      288.90    358.34 o 
 -18   5   3     2628.15     2617.93    582.30 o 
 -17   5   3     1011.08     1274.97    378.70 o 
 -16   5   3     3062.21     2990.91    406.95 o 
 -15   5   3      465.57      896.60    230.97 o 
 -14   5   3     6916.06     6682.78    318.27 o 
 -13   5   3       22.31       88.03     85.17 o 
 -12   5   3    13633.64    14266.15    643.01 o 
 -11   5   3     2839.71     2559.88    111.72 o 
 -10   5   3        4.07       66.42     73.78 o 
  -9   5   3     1175.32     1081.24     89.85 o 
  -8   5   3    30382.72    29158.49    693.90 o 
  -7   5   3     1953.20     1852.53     88.12 o 
  -6   5   3    33264.06    33030.07    603.28 o 
  -5   5   3     5213.57     4732.26    102.96 o 
  -4   5   3    14797.56    14381.25    273.78 o 
  -3   5   3    31574.34    29744.83    500.96 o 
  -2   5   3    54015.91    53990.07   1108.69 o 
  -1   5   3     6366.34     6653.74    172.14 o 
   0   5   3    14455.42    15186.65    287.06 o 
   1   5   3      855.16      753.12     62.07 o 
   2   5   3    14136.79    13779.13    233.19 o 
   3   5   3      917.99     1024.34     62.94 o 
   4   5   3    65448.27    62516.37   1804.12 o 
   5   5   3     9646.06     9593.50    420.27 o 
   6   5   3       70.43      261.77    134.33 o 
   7   5   3      444.34      435.06     31.12 o 
   8   5   3     5835.99     5264.22    121.08 o 
   9   5   3     6518.67     6850.30    488.15 o 
  10   5   3    11587.13    10965.27    441.95 o 
  11   5   3     5602.74     5577.40    308.55 o 
  12   5   3       93.86        4.56    103.39 o 
  13   5   3     1066.94     1050.75    143.96 o 
  14   5   3     7539.62     7452.48    615.88 o 
  15   5   3      120.38      231.07     89.50 o 
  16   5   3     1459.68     1318.09    240.37 o 
  17   5   3      436.63      167.25    233.86 o 
  18   5   3      113.87      250.76    512.80 o 
  19   5   3      627.03       38.98    150.27 o 
  20   5   3     1119.09     1014.56    349.08 o 
 -20   6   3     3806.76     3421.63    334.12 o 
 -19   6   3      120.26      431.68    238.52 o 
 -18   6   3       77.81      168.73   1478.85 o 
 -17   6   3      111.99      284.74    667.30 o 
 -16   6   3    10620.81     9736.19    451.61 o 
 -15   6   3      862.67      552.35    107.81 o 
 -14   6   3    12272.82    13107.79    850.46 o 
 -13   6   3     2614.28     2641.07    181.34 o 
 -12   6   3     3862.33     3563.18    195.91 o 
 -11   6   3       97.13      129.49     78.92 o 
 -10   6   3     7179.73     6762.81    177.21 o 
  -9   6   3      199.95      298.56    134.15 o 
  -8   6   3     4025.38     4185.39    129.38 o 
  -7   6   3      195.91      171.27     60.03 o 
  -6   6   3     6594.94     6293.42    156.23 o 
  -5   6   3     4430.63     4282.78    110.76 o 
  -4   6   3    42418.38    43073.39    791.06 o 
  -3   6   3       55.67      231.22     89.28 o 
  -2   6   3       67.45      271.19     76.10 o 
  -1   6   3       10.73       40.38     80.49 o 
   0   6   3    25300.66    25790.39    475.62 o 
   1   6   3      108.67      255.92     72.26 o 
   2   6   3    54073.96    51769.32    880.31 o 
   3   6   3     7718.22     7580.35    262.06 o 
   4   6   3     2252.55     2173.52     79.34 o 
   5   6   3       21.10       54.84     92.91 o 
   6   6   3    58079.59    57279.11   1301.06 o 
   7   6   3      203.16      152.41    101.24 o 
   8   6   3     8564.07     9011.67    392.62 o 
   9   6   3       22.45        0.00    137.66 o 
  10   6   3      779.28      631.61    262.46 o 
  11   6   3      110.72       60.41    287.55 o 
  12   6   3    13443.65    12857.69    761.30 o 
  13   6   3      212.01      245.39    541.21 o 
  14   6   3     2661.52     2512.12    229.13 o 
  15   6   3       16.74      160.57    142.70 o 
  16   6   3      877.59     1046.16    319.22 o 
  17   6   3      234.79      492.09    226.18 o 
  18   6   3     1688.40     1640.51    311.68 o 
  19   6   3        2.42      113.95    358.96 o 
 -20   7   3      120.46      400.62    384.60 o 
 -19   7   3       36.50      194.93    316.86 o 
 -18   7   3     2181.28     2266.41    244.23 o 
 -17   7   3       42.02        0.00    192.34 o 
 -16   7   3     1154.33     1084.20    257.20 o 
 -15   7   3       12.72      108.68    118.95 o 
 -14   7   3     7265.40     7533.53    334.22 o 
 -13   7   3      100.95        0.00     76.29 o 
 -12   7   3     7839.43     7729.04    180.80 o 
 -11   7   3      292.12      161.87     80.49 o 
 -10   7   3      380.57      536.45    103.73 o 
  -9   7   3        5.50        0.00     87.66 o 
  -8   7   3    10289.03    10173.53    224.85 o 
  -7   7   3      711.49      838.92    122.59 o 
  -6   7   3    26599.37    25923.38    438.53 o 
  -5   7   3       25.54      148.11     92.29 o 
  -4   7   3     2404.51     2388.28    149.88 o 
  -3   7   3     1376.06     1442.06     93.19 o 
  -2   7   3    22429.19    20849.63    427.37 o 
  -1   7   3      254.07      384.83     53.20 o 
   0   7   3    22561.21    22267.82    375.86 o 
   1   7   3     2216.97     2250.48    127.91 o 
   2   7   3     2729.67     2497.46    160.98 o 
   3   7   3     2507.75     2450.28     74.22 o 
   4   7   3    63026.82    61935.41   1563.13 o 
   5   7   3       87.90        0.00    131.38 o 
   6   7   3     3929.52     3991.60    227.60 o 
   7   7   3     4269.31     4611.40    372.56 o 
   8   7   3     9602.58     9695.50    301.36 o 
   9   7   3       53.75        0.00    240.37 o 
  10   7   3     7808.78     8138.04    357.93 o 
  11   7   3        6.38        0.00    143.69 o 
  12   7   3        1.84       15.84    270.82 o 
  13   7   3      135.00        0.00    239.57 o 
  14   7   3    11800.56    12385.58   1478.30 o 
  15   7   3       63.86        0.00    239.08 o 
  16   7   3     3671.50     4074.90    329.74 o 
  17   7   3       76.81       85.44    303.32 o 
  18   7   3      180.02      215.03    271.94 o 
 -19   8   3      554.64      999.70    372.69 o 
 -18   8   3      258.41      193.90    338.13 o 
 -17   8   3      918.69     1355.57    256.96 o 
 -16   8   3     2831.93     2901.77    233.16 o 
 -15   8   3      232.29        6.46    159.34 o 
 -14   8   3     6644.82     7622.43    896.59 o 
 -13   8   3     1154.99     1025.17    230.76 o 
 -12   8   3       89.95      326.15    418.31 o 
 -11   8   3      945.09      849.43     67.04 o 
 -10   8   3     2492.02     2367.97    195.91 o 
  -9   8   3      901.28      756.28     72.92 o 
  -8   8   3     2391.61     2307.18    116.11 o 
  -7   8   3       57.13        0.00     66.32 o 
  -6   8   3    10843.68    10444.24    230.84 o 
  -5   8   3      152.55      276.20     68.80 o 
  -4   8   3    26529.13    25314.38    545.23 o 
  -3   8   3       96.70       88.94     78.64 o 
  -2   8   3       93.31      271.35    145.72 o 
  -1   8   3    10868.53    12043.73    204.37 o 
   0   8   3    21788.88    21754.35    347.70 o 
   1   8   3     2993.46     2811.83    110.33 o 
   2   8   3    42580.89    41198.23    804.59 o 
   3   8   3    13065.29    13069.24    321.01 o 
   4   8   3      108.77      127.37     76.57 o 
   5   8   3     5900.24     5833.67    215.57 o 
   6   8   3    29217.02    30151.89    882.87 o 
   7   8   3       19.95      404.18    150.16 o 
   8   8   3    15793.68    15564.14    490.44 o 
   9   8   3      537.42      420.74    433.40 o 
  10   8   3       52.14       61.24    129.55 o 
  11   8   3      378.62      356.49    337.32 o 
  12   8   3    12142.88    12214.93   1330.07 o 
  13   8   3      196.41      901.02    422.26 o 
  14   8   3     1468.79     2189.60    432.67 o 
  15   8   3      194.49      270.35    247.59 o 
  16   8   3     1604.80     1101.17    275.79 o 
  17   8   3      241.12       76.55    424.66 o 
  18   8   3      736.53      433.18    360.56 o 
 -18   9   3     1229.88     1780.98    790.83 o 
 -17   9   3      715.67      310.91    545.65 o 
 -16   9   3      927.88     1351.58    546.45 o 
 -15   9   3     1807.01     1783.11    262.81 o 
 -14   9   3     1471.07     1616.94    199.19 o 
 -13   9   3       95.05      122.63    160.25 o 
 -12   9   3     8238.66     8438.49    336.93 o 
 -11   9   3     3898.70     3798.69    210.62 o 
 -10   9   3      266.91      377.43    317.59 o 
  -9   9   3     3025.68     3217.09    148.26 o 
  -8   9   3     4273.64     4340.90    210.09 o 
  -7   9   3     1593.70     1495.95     82.45 o 
  -6   9   3    12218.68    12620.65    401.94 o 
  -5   9   3    15012.12    14904.42    728.13 o 
  -4   9   3     4244.79     3736.27    142.75 o 
  -3   9   3    12138.28    12516.13    292.32 o 
  -2   9   3    16860.67    16564.18    319.08 o 
  -1   9   3      117.85       20.83     83.79 o 
   0   9   3     2816.27     2668.13    120.51 o 
   1   9   3     9194.95     9940.63    232.23 o 
   2   9   3     3914.49     3766.99    122.15 o 
   3   9   3      852.92      931.62    202.85 o 
   4   9   3    26551.63    25772.08    462.42 o 
   5   9   3      630.06      724.11     77.78 o 
   6   9   3     5884.43     6193.96    206.32 o 
   7   9   3     3093.42     2794.34    235.03 o 
   8   9   3     4976.86     4974.18    247.79 o 
   9   9   3      684.97      701.54    244.67 o 
  10   9   3    11680.85    11989.11    432.78 o 
  11   9   3     3308.26     3827.34    271.85 o 
  12   9   3     1197.18      747.80    184.98 o 
  13   9   3     1205.26      934.45    253.55 o 
  14   9   3     5812.13     6964.57    933.45 o 
  15   9   3      249.12        0.00    761.18 o 
  16   9   3     1238.48     2465.63   1515.96 o 
  17   9   3      764.61      513.05    263.84 o 
 -17  10   3      808.85      823.77    873.36 o 
 -16  10   3      596.64     1139.90   5091.92 o 
 -15  10   3      560.91      467.33    277.18 o 
 -14  10   3     1180.13      862.49    609.75 o 
 -13  10   3     4382.49     4401.15    366.88 o 
 -12  10   3      416.47      471.53    471.93 o 
 -11  10   3     7067.91     7004.36    737.95 o 
 -10  10   3     4188.17     3947.70    243.48 o 
  -9  10   3     3284.45     3033.41    117.00 o 
  -8  10   3     1556.67     1598.97    124.44 o 
  -7  10   3     4804.74     5111.96    171.16 o 
  -6  10   3     6501.44     6221.39    148.55 o 
  -5  10   3      296.00      324.78    205.24 o 
  -4  10   3     9743.44     9840.39    280.02 o 
  -3  10   3     8010.37     8427.98    284.73 o 
  -2  10   3     1375.65     1284.36    115.42 o 
  -1  10   3     3607.34     3784.20    129.30 o 
   0  10   3     8337.47     8505.07    212.80 o 
   1  10   3     7100.73     6856.86    172.68 o 
   2  10   3     8039.99     7899.21    191.55 o 
   3  10   3     8549.36     8683.38    203.08 o 
   4  10   3      718.55      947.94    106.17 o 
   5  10   3     7597.04     7393.05    189.09 o 
   6  10   3     8045.02     7966.20    238.57 o 
   7  10   3       24.61      357.10    154.67 o 
   8  10   3     2599.67     2733.01    261.18 o 
   9  10   3     5144.37     5315.96    739.55 o 
  10  10   3       54.30        0.00    153.79 o 
  11  10   3      890.45      413.32    169.86 o 
  12  10   3     2788.21     3095.47    405.43 o 
  13  10   3     1459.09      847.92    179.78 o 
  14  10   3      493.42      642.39    308.91 o 
  15  10   3     1463.99     1476.95    348.20 o 
  16  10   3      773.36      948.62    368.57 o 
 -16  11   3     1163.36      928.16    496.61 o 
 -15  11   3     2369.95     2536.84    382.89 o 
 -14  11   3       91.49      363.17    366.09 o 
 -13  11   3      373.56      269.72    301.80 o 
 -12  11   3      549.47      495.56    233.22 o 
 -11  11   3     3940.52     4145.91    321.76 o 
 -10  11   3      374.73      704.71    197.06 o 
  -9  11   3    10006.04     9886.04    233.37 o 
  -8  11   3      100.58      179.56    125.42 o 
  -7  11   3      409.98      441.25     77.30 o 
  -6  11   3       62.13       74.39     74.51 o 
  -5  11   3    16161.94    16565.24    680.95 o 
  -4  11   3     3253.79     3552.97    195.19 o 
  -3  11   3    10757.20    10835.20    264.88 o 
  -2  11   3     8935.71     8396.23    343.71 o 
  -1  11   3      200.28      241.45     89.51 o 
   0  11   3     1863.58     1819.50    130.92 o 
   1  11   3    13859.84    14438.32    293.34 o 
   2  11   3     2223.57     2195.23    116.49 o 
   3  11   3      925.79     1075.50    296.06 o 
   4  11   3     4051.62     3932.28    188.74 o 
   5  11   3      105.48      104.61    152.32 o 
   6  11   3      913.82      588.31    134.85 o 
   7  11   3    10533.19    10477.31    364.33 o 
   8  11   3      613.24      293.35    221.16 o 
   9  11   3      441.88      350.69    175.24 o 
  10  11   3      730.38      887.30    251.59 o 
  11  11   3     6443.11     6614.42   1052.04 o 
  12  11   3       22.70       23.51    169.98 o 
  13  11   3     3354.94     3352.78    387.00 o 
  14  11   3       25.43      921.32    392.61 o 
  15  11   3        4.82        0.00    278.06 o 
 -15  12   3      304.41      146.97    859.74 o 
 -14  12   3       54.55      379.48    483.23 o 
 -13  12   3     1607.71     2108.49    438.23 o 
 -12  12   3      753.14      733.13    737.15 o 
 -11  12   3     3034.89     2949.20    394.52 o 
 -10  12   3     1082.21     1159.53    244.37 o 
  -9  12   3     2801.81     2819.02    253.87 o 
  -8  12   3      688.29      655.80    120.45 o 
  -7  12   3     9180.10     9369.20    399.10 o 
  -6  12   3      107.10      126.43    116.67 o 
  -5  12   3     3542.77     3301.21    199.74 o 
  -4  12   3     1175.35      927.01    131.74 o 
  -3  12   3     1619.71     1493.85    137.55 o 
  -2  12   3      255.44      145.25    108.08 o 
  -1  12   3    16479.84    16788.16    499.94 o 
   0  12   3      917.88      811.15    100.03 o 
   1  12   3      274.39      311.65     92.60 o 
   2  12   3     1974.24     1949.88    208.40 o 
   3  12   3     6631.78     7061.36    198.58 o 
   4  12   3      577.76      518.83    113.56 o 
   5  12   3     7084.21     6900.56    227.14 o 
   6  12   3      712.34      541.23    252.47 o 
   7  12   3      513.72      422.55    152.15 o 
   8  12   3      166.65      229.56    289.25 o 
   9  12   3     7634.90     7284.38    304.40 o 
  10  12   3       71.77        0.00    270.81 o 
  11  12   3     1895.57     1850.14    269.99 o 
  12  12   3       91.13      401.98    279.87 o 
  13  12   3     1015.89      556.61    267.91 o 
 -13  13   3      265.58      583.89    436.79 o 
 -12  13   3      196.77        0.00    343.27 o 
 -11  13   3     1812.46     1769.95    439.65 o 
 -10  13   3        3.29     1446.36   1343.69 o 
  -9  13   3     5038.65     5062.31    377.62 o 
  -8  13   3      160.61      277.35    219.01 o 
  -7  13   3       30.06       13.97    138.23 o 
  -6  13   3      193.40        0.00    166.24 o 
  -5  13   3     1635.31     1862.31    240.65 o 
  -4  13   3       29.97      114.10    156.12 o 
  -3  13   3     3492.76     3654.91    410.20 o 
  -2  13   3      129.18      156.55    302.08 o 
  -1  13   3      379.23      424.73    126.78 o 
   0  13   3       33.58       67.02    158.75 o 
   1  13   3    12982.58    13021.57    725.67 o 
   2  13   3       80.54       13.23    163.53 o 
   3  13   3     2431.08     2162.44    136.89 o 
   4  13   3       43.30      481.16    141.32 o 
   5  13   3     2207.14     2274.15    134.37 o 
   6  13   3       32.97      214.57    230.95 o 
   7  13   3     9949.92    10434.07    434.61 o 
   8  13   3      294.51       49.85    536.84 o 
   9  13   3      103.64      974.70    321.12 o 
  10  13   3      172.77      223.53    263.52 o 
  11  13   3     2900.26     2507.43    291.99 o 
  12  13   3      198.00        0.00    270.04 o 
 -11  14   3     1551.05     2623.13    510.96 o 
 -10  14   3      331.43      375.95    505.59 o 
  -9  14   3     2277.03     3914.49   1274.78 o 
  -8  14   3      111.14        0.00    324.87 o 
  -7  14   3     5810.85     5977.30    453.31 o 
  -6  14   3      129.07      202.06    172.38 o 
  -5  14   3     1942.16     2131.54    248.89 o 
  -4  14   3     1027.95      439.13    262.92 o 
  -3  14   3     1401.97     1257.60    254.66 o 
  -2  14   3      176.14       55.59    125.68 o 
  -1  14   3    11749.52    11944.46    652.96 o 
   0  14   3      133.15       55.33    175.77 o 
   1  14   3      181.71       77.20    156.16 o 
   2  14   3      217.57      601.27    172.04 o 
   3  14   3     2073.63     1682.88    376.56 o 
   4  14   3      170.27      311.83    433.92 o 
   5  14   3     1681.43     1486.48    482.54 o 
   6  14   3      590.11      615.39    490.36 o 
   7  14   3      494.85      248.13    296.46 o 
   8  14   3      102.51      727.26    344.54 o 
   9  14   3     6000.64     5852.25    669.84 o 
  10  14   3       13.69      374.37    315.31 o 
  -8  15   3      390.62      865.17    722.31 o 
  -7  15   3       87.01      871.55   1675.41 o 
  -6  15   3      215.01        0.16    390.43 o 
  -5  15   3     2206.78     3335.31   1959.05 o 
  -4  15   3      187.11      102.55    222.85 o 
  -3  15   3     1767.37     2194.49    351.55 o 
  -2  15   3     1163.75     1504.56    274.50 o 
  -1  15   3     1641.93     1549.21    355.51 o 
   0  15   3      322.38      488.94    471.62 o 
   1  15   3     4620.14     5117.20    444.56 o 
   2  15   3      753.54      312.98    252.08 o 
   3  15   3      492.82     1424.05    622.89 o 
   4  15   3     1538.32     1478.68    477.63 o 
   5  15   3      385.39      950.01    670.82 o 
   6  15   3      247.48      770.78    382.80 o 
   7  15   3     3074.57     2826.62    762.79 o 
  -3  16   3     1175.29     2379.67   1423.01 o 
  -2  16   3        8.83      329.84    446.90 o 
  -1  16   3     1039.84     1100.33    363.80 o 
   0  16   3      319.34      382.87    389.80 o 
   1  16   3      205.05      304.93   1095.09 o 
   2  16   3     1541.19     2036.54    485.37 o 
 -22   0   4     1296.07     1366.93    365.37 o 
 -20   0   4     7482.05     9014.02    841.31 o 
 -18   0   4       24.06       42.97    238.32 o 
 -16   0   4    10807.93    11597.21    841.31 o 
 -14   0   4    17534.36    17662.04    724.33 o 
 -12   0   4      621.66      716.02    225.95 o 
 -10   0   4    61387.16    60356.33   1744.30 o 
  -8   0   4    12465.06    11262.82    295.66 o 
  -6   0   4     2169.30     2231.66    100.46 o 
  -4   0   4     3036.18     2327.99    101.97 o 
  -2   0   4    63744.02    73025.27   1843.64 o 
   0   0   4     8548.13     6793.51    457.51 o 
   2   0   4    37807.39    43242.34    756.94 o 
   4   0   4    18664.26    21324.83    573.69 o 
   6   0   4    75886.95    80842.74   1460.71 o 
   8   0   4    33548.19    36241.75    742.75 o 
  10   0   4     6679.00     6954.39    201.00 o 
  12   0   4     2869.17     3392.76    442.29 o 
  14   0   4     4094.30     3819.77    305.27 o 
  16   0   4     1241.94     1009.57    209.93 o 
  18   0   4     6764.99     6381.13    464.72 o 
  20   0   4      856.65      288.45    416.65 o 
 -22   1   4      705.45      372.76    264.97 o 
 -21   1   4       60.79      493.64    338.06 o 
 -20   1   4      216.87      504.37    496.59 o 
 -19   1   4      181.72        2.31    174.26 o 
 -18   1   4    13157.32    13820.84   2075.22 o 
 -17   1   4      105.44      245.17    186.19 o 
 -16   1   4     1747.20     1437.76    149.63 o 
 -15   1   4      581.80      812.69    163.99 o 
 -14   1   4     4790.85     5106.47    396.91 o 
 -13   1   4      299.29      458.41    131.35 o 
 -12   1   4    30019.40    30775.06    753.58 o 
 -11   1   4     4141.25     4226.14    141.85 o 
 -10   1   4     3222.56     2883.76    107.70 o 
  -9   1   4     3153.74     3190.54    108.37 o 
  -8   1   4    24739.94    25858.04    619.95 o 
  -7   1   4     5617.94     5101.09    114.96 o 
  -6   1   4    41036.27    38379.86   1496.74 o 
  -5   1   4       43.06      329.22    240.53 o 
  -4   1   4    34037.26    33371.77    653.94 o 
  -3   1   4    30203.96    29934.02    796.83 o 
  -2   1   4   156606.38   174105.70   3472.41 o 
   0   1   4    65559.84    72909.30   1448.86 o 
   2   1   4     9281.13     9959.08    154.41 o 
   3   1   4    19697.49    22211.68    313.00 o 
   4   1   4    22846.58    25853.92    331.05 o 
   5   1   4    11221.83    11552.95    165.96 o 
   6   1   4     9543.71    10745.99    203.78 o 
   7   1   4     2945.41     2931.67    176.71 o 
   8   1   4    35577.83    35581.30    600.11 o 
   9   1   4     1198.04     1504.08    103.58 o 
  10   1   4    22683.80    23839.42    461.46 o 
  11   1   4       86.65        0.00    154.97 o 
  12   1   4      149.72      207.49    152.21 o 
  13   1   4      835.42      989.66    113.57 o 
  14   1   4     5469.97     5431.73    214.16 o 
  15   1   4      202.34      155.82    140.66 o 
  16   1   4     9542.92     9901.69    354.72 o 
  17   1   4     1315.67      896.43    186.01 o 
  18   1   4      665.88      702.69    192.63 o 
  19   1   4      975.89     1265.58    530.43 o 
  20   1   4     2483.59     1628.92    411.04 o 
 -22   2   4      741.91      526.03    318.31 o 
 -21   2   4        8.24        0.00    277.97 o 
 -20   2   4     3209.67     3508.55    506.39 o 
 -19   2   4      820.07      670.19    173.54 o 
 -18   2   4        5.58       25.59    246.28 o 
 -17   2   4     5751.00     5374.61    235.95 o 
 -16   2   4     6494.22     6047.72    231.04 o 
 -15   2   4      990.86      923.09    153.81 o 
 -14   2   4    10373.54    10866.33    525.51 o 
 -13   2   4     3029.79     3258.98    136.35 o 
 -12   2   4     1166.00     1265.56    194.41 o 
 -11   2   4     2150.81     1878.28    109.68 o 
 -10   2   4    25208.30    24500.79    528.61 o 
  -9   2   4      720.80      584.62     70.98 o 
  -8   2   4    25756.69    25714.97    579.11 o 
  -7   2   4     8150.73     8069.34    172.21 o 
  -6   2   4      312.62       30.35     83.04 o 
  -5   2   4     9963.81     9155.68    194.52 o 
  -4   2   4    16639.66    17997.82    358.31 o 
  -3   2   4    17985.55    17033.03    355.57 o 
  -2   2   4      500.56      311.63     89.76 o 
  -1   2   4     1416.75     1336.11    165.38 o 
   0   2   4    78435.51    79762.73   1790.26 o 
   1   2   4     4929.40     4690.95    108.71 o 
   2   2   4    12742.42    13453.69    218.11 o 
   3   2   4     5152.42     5868.19    207.94 o 
   4   2   4      699.28      775.20     81.19 o 
   5   2   4    12347.23    13773.09    381.51 o 
   6   2   4     8176.04     8364.95    218.58 o 
   7   2   4     2525.62     2540.53     87.40 o 
   8   2   4    56709.12    59113.26    834.00 o 
   9   2   4    18230.71    17671.79    268.53 o 
  10   2   4      756.84      713.24    113.34 o 
  11   2   4     7495.25     7559.82    171.20 o 
  12   2   4    13843.44    14272.15    278.72 o 
  13   2   4       74.24      108.94    136.24 o 
  14   2   4    12015.65    10658.52   1022.91 o 
  15   2   4     3076.21     2986.54    186.69 o 
  16   2   4     2535.14     2297.35    193.90 o 
  17   2   4      353.34      162.90    167.46 o 
  18   2   4     6364.03     6339.43    453.51 o 
  19   2   4      348.52      205.83    249.89 o 
  20   2   4      105.80      171.12    448.70 o 
 -21   3   4     1205.69     1001.75    254.07 o 
 -20   3   4       33.07      309.66    453.34 o 
 -19   3   4      159.20      192.13    223.27 o 
 -18   3   4     4075.13     3678.57    469.32 o 
 -17   3   4      138.84        0.00    133.46 o 
 -16   3   4      509.56      588.17    129.65 o 
 -15   3   4      486.06      554.19    152.81 o 
 -14   3   4      163.23      310.55    108.48 o 
 -13   3   4       92.17      235.34     96.04 o 
 -12   3   4    22321.30    22526.50    681.18 o 
 -11   3   4     9829.88     9972.64    228.46 o 
 -10   3   4    19059.71    18193.03    395.75 o 
  -9   3   4    28413.19    28559.36    844.17 o 
  -8   3   4     4561.79     4342.01    117.96 o 
  -7   3   4      997.80     1376.50     83.50 o 
  -6   3   4    41242.74    39822.49   1723.88 o 
  -5   3   4    21003.58    20735.90    403.26 o 
  -4   3   4     1902.40     1897.95    129.30 o 
  -3   3   4    38305.40    39422.12    894.67 o 
  -2   3   4    45799.69    45384.27   1006.39 o 
  -1   3   4       27.62        0.00    101.54 o 
   0   3   4     6428.92     5730.27    143.87 o 
   1   3   4    31644.72    30376.90    674.93 o 
   2   3   4       46.78        0.00     59.19 o 
   3   3   4    31791.25    32246.19    495.72 o 
   4   3   4    42107.89    43663.07   1166.91 o 
   5   3   4     6879.27     7103.91    127.33 o 
   6   3   4    13167.67    13155.19    306.61 o 
   7   3   4     1115.74     1010.31    158.88 o 
   8   3   4    14779.08    14446.05    362.33 o 
   9   3   4     2088.35     2087.43    208.63 o 
  10   3   4    24682.36    24680.27    370.65 o 
  11   3   4     4246.98     3791.05    282.32 o 
  12   3   4      786.71      874.79    113.57 o 
  13   3   4     5972.99     5649.14    191.52 o 
  14   3   4     9724.39     9163.21    646.98 o 
  15   3   4      796.12      548.67    134.57 o 
  16   3   4     5519.83     5312.03    589.72 o 
  17   3   4     3517.22     3095.46    356.55 o 
  18   3   4      332.22      284.50    183.93 o 
  19   3   4     1586.34     2276.33    382.82 o 
  20   3   4     1973.63     1926.40    357.53 o 
 -21   4   4       11.39        0.00    281.28 o 
 -20   4   4      664.19      798.02    251.43 o 
 -19   4   4     1992.46     1488.45    320.24 o 
 -18   4   4       46.73      137.29    133.46 o 
 -17   4   4     4108.12     4409.29    581.12 o 
 -16   4   4      634.71      438.29    237.01 o 
 -15   4   4      102.86      154.30    158.31 o 
 -14   4   4     1595.79     1477.66    192.44 o 
 -13   4   4    10549.35    10349.21    260.68 o 
 -12   4   4      286.76      205.32     88.07 o 
 -11   4   4     3657.72     3348.25    137.39 o 
 -10   4   4     6972.14     6419.57    159.20 o 
  -9   4   4     1497.01     1385.19     79.42 o 
  -8   4   4     4908.45     4446.36    108.71 o 
  -7   4   4    40039.02    38302.91   1061.67 o 
  -6   4   4      196.25      308.06    128.03 o 
  -5   4   4     7828.90     7973.37    162.92 o 
  -4   4   4    11939.84    10975.12    238.80 o 
  -3   4   4    68121.47    66161.26   1245.80 o 
  -2   4   4    36883.47    35545.53    723.32 o 
  -1   4   4    45486.00    42670.49    786.66 o 
   0   4   4      146.68      275.35     79.25 o 
   1   4   4     5805.31     5964.19    117.01 o 
   2   4   4      258.30      310.00     81.65 o 
   3   4   4    14970.53    14102.44    327.61 o 
   4   4   4     2800.45     2898.05     75.04 o 
   5   4   4    10723.99    11102.23    447.06 o 
   6   4   4     7531.76     6977.16    270.39 o 
   7   4   4     1015.38      967.74    122.13 o 
   8   4   4     4975.61     5228.82    169.54 o 
   9   4   4     5799.56     6003.18    223.20 o 
  10   4   4    11710.49    12188.88    231.01 o 
  11   4   4    15269.03    15281.24    395.33 o 
  12   4   4    11025.50    11775.37    319.66 o 
  13   4   4      178.41      305.85    123.81 o 
  14   4   4     5477.56     5455.27    228.86 o 
  15   4   4     4240.88     4250.25    288.45 o 
  16   4   4      674.20      707.45    185.89 o 
  17   4   4      316.73      545.65    215.30 o 
  18   4   4     2310.24     1898.75    320.50 o 
  19   4   4      315.79      294.48   1040.82 o 
  20   4   4      104.48      555.17    358.88 o 
 -21   5   4     2609.71     2523.48    439.88 o 
 -20   5   4       14.16        0.00    238.34 o 
 -19   5   4      801.03      783.50    229.68 o 
 -18   5   4     2455.51     2343.54    269.10 o 
 -17   5   4      911.25      838.61    150.54 o 
 -16   5   4       90.03      183.22    194.27 o 
 -15   5   4    15377.36    15917.80    474.51 o 
 -14   5   4     1061.91     1069.73    139.49 o 
 -13   5   4      317.42      264.95    108.71 o 
 -12   5   4     8403.90     8018.39    446.96 o 
 -11   5   4     9254.75     9320.97    233.59 o 
 -10   5   4      353.03      476.16    106.86 o 
  -9   5   4    15292.57    14444.26    265.28 o 
  -8   5   4       74.39      157.86    126.06 o 
  -7   5   4      395.35      353.85    143.03 o 
  -6   5   4     3691.91     3499.34    110.62 o 
  -5   5   4    49998.70    47105.41    858.67 o 
  -4   5   4     8056.94     7701.35    189.90 o 
  -3   5   4    14479.87    15258.59    291.35 o 
  -2   5   4     6948.35     6989.16    162.15 o 
  -1   5   4    15061.57    14337.55    270.90 o 
   0   5   4      930.56     1026.83     58.81 o 
   1   5   4    34388.79    34269.21    599.06 o 
   2   5   4    16588.13    17089.20    411.48 o 
   3   5   4    14445.19    14784.52    304.64 o 
   4   5   4    26714.91    27199.04    618.50 o 
   5   5   4    10301.50     9877.66    368.43 o 
   6   5   4     1913.41     1619.40     75.00 o 
   7   5   4    14162.97    13398.03    391.71 o 
   8   5   4      531.82      540.37    183.87 o 
   9   5   4     5036.05     4994.64    186.29 o 
  10   5   4     2748.34     2558.79    193.25 o 
  11   5   4     3803.44     3600.58    216.96 o 
  12   5   4      743.84      644.17     89.31 o 
  13   5   4     6714.64     6542.75    301.09 o 
  14   5   4       20.69        0.00    105.35 o 
  15   5   4       76.24      224.54    181.29 o 
  16   5   4      996.75      576.10    283.28 o 
  17   5   4     2230.98     1240.71    410.24 o 
  18   5   4       40.14      648.56    473.85 o 
  19   5   4     1636.58     1682.03    366.88 o 
 -20   6   4       31.43      318.90    384.60 o 
 -19   6   4      373.84      378.64    249.88 o 
 -18   6   4       91.15      338.42    434.30 o 
 -17   6   4     4118.80     3977.29    216.20 o 
 -16   6   4      953.28      824.62    137.00 o 
 -15   6   4        4.93       20.69    109.52 o 
 -14   6   4      126.58        0.00    117.90 o 
 -13   6   4    12052.27    11861.86    491.97 o 
 -12   6   4     1589.59     1507.47    166.30 o 
 -11   6   4     2418.52     2399.29    107.54 o 
 -10   6   4       62.82        0.00     80.31 o 
  -9   6   4     2536.90     2435.98    145.03 o 
  -8   6   4       59.96      136.02     73.66 o 
  -7   6   4    35356.49    32445.77    663.79 o 
  -6   6   4      225.85      190.51     64.53 o 
  -5   6   4    12955.46    12413.91    227.32 o 
  -4   6   4     5070.70     5054.83    227.37 o 
  -3   6   4     9648.11     8871.98    208.71 o 
  -2   6   4     1739.73     1643.11    197.07 o 
  -1   6   4    22803.23    21350.60    442.50 o 
   0   6   4      279.69      381.12     92.06 o 
   1   6   4     3944.54     4060.69    117.26 o 
   2   6   4       82.26        0.00     76.56 o 
   3   6   4    35765.40    35114.88    743.40 o 
   4   6   4       34.45        0.00     78.64 o 
   5   6   4    32748.29    31281.73   1239.77 o 
   6   6   4        6.37        0.00     36.44 o 
   7   6   4      644.17      514.10    113.45 o 
   8   6   4     1348.18     1597.51    155.58 o 
   9   6   4     7056.90     7220.49    258.06 o 
  10   6   4     2821.35     2309.40    176.06 o 
  11   6   4     4445.35     4225.69    481.22 o 
  12   6   4        7.19      108.00    120.19 o 
  13   6   4     2906.53     2479.74    380.59 o 
  14   6   4       90.73      376.02    167.57 o 
  15   6   4     4247.05     5329.06   1191.45 o 
  16   6   4      130.58      479.15    269.22 o 
  17   6   4     1050.50      592.00    299.56 o 
  18   6   4      123.28      142.40    392.96 o 
  19   6   4      436.26        0.00    244.32 o 
 -20   7   4        5.58      288.45    334.92 o 
 -19   7   4     2018.22     1874.92    339.73 o 
 -18   7   4      140.75        0.00    222.10 o 
 -17   7   4      376.45      600.25    295.66 o 
 -16   7   4       20.39       97.49    119.31 o 
 -15   7   4    13772.17    14068.23    733.12 o 
 -14   7   4       30.88        0.00    158.76 o 
 -13   7   4     3588.24     3474.48    163.86 o 
 -12   7   4      284.78      488.77    187.12 o 
 -11   7   4     1914.96     2045.13    176.48 o 
 -10   7   4      172.77      347.14     81.64 o 
  -9   7   4     6075.37     6283.60    164.56 o 
  -8   7   4        7.64      191.41     78.00 o 
  -7   7   4       63.84      193.91     75.76 o 
  -6   7   4      273.09      351.82     73.20 o 
  -5   7   4    30849.87    29795.05    658.05 o 
  -4   7   4      898.14      957.75     98.46 o 
  -3   7   4    22339.03    21778.68    602.77 o 
  -2   7   4     1672.79     1832.83     92.26 o 
  -1   7   4      588.30      613.75    111.49 o 
   0   7   4     7081.74     7399.48    165.50 o 
   1   7   4    46632.32    43989.63    806.67 o 
   2   7   4      606.08      679.37    157.95 o 
   3   7   4    51021.95    50663.23    880.38 o 
   4   7   4     6779.50     6953.21    162.21 o 
   5   7   4    16522.30    16334.66    277.40 o 
   6   7   4     2704.14     2275.28    148.26 o 
   7   7   4    25249.41    25695.89    720.65 o 
   8   7   4      280.02      216.91    137.35 o 
   9   7   4     3077.65     2758.14    186.27 o 
  10   7   4       39.42      304.40    713.48 o 
  11   7   4     3370.92     3398.56    366.68 o 
  12   7   4      359.86       12.13    209.40 o 
  13   7   4    11850.26    10535.60   1833.25 o 
  14   7   4      167.03      105.11    543.25 o 
  15   7   4      165.42      422.29    208.87 o 
  16   7   4       32.67        0.00    295.66 o 
  17   7   4     1704.87     2138.38    439.88 o 
  18   7   4       83.58      601.57    342.28 o 
 -19   8   4      120.54        0.00    418.25 o 
 -18   8   4       54.74      193.90    306.08 o 
 -17   8   4     2425.38     2147.34    363.77 o 
 -16   8   4      845.21      962.13    526.42 o 
 -15   8   4       10.83        0.00    130.52 o 
 -14   8   4      474.26      566.93    137.78 o 
 -13   8   4     8136.87     7733.99    284.88 o 
 -12   8   4       14.23        0.00    132.11 o 
 -11   8   4     5099.56     5126.84    228.29 o 
 -10   8   4     3426.93     3252.34    115.41 o 
  -9   8   4     1305.95     1277.27     92.90 o 
  -8   8   4       33.89      355.92    109.17 o 
  -7   8   4    28513.48    27533.65    522.46 o 
  -6   8   4      157.77      152.64    104.55 o 
  -5   8   4    11481.28    11384.20    239.86 o 
  -4   8   4     4327.00     4300.84    167.30 o 
  -3   8   4    10239.83    10062.30    423.51 o 
  -2   8   4     7352.43     7713.52    278.25 o 
  -1   8   4    34456.25    35274.91    725.79 o 
   0   8   4     1156.47     1027.28     66.27 o 
   1   8   4     5207.62     5029.66    126.91 o 
   2   8   4     6219.16     6099.36    179.49 o 
   3   8   4    27145.01    26749.92    424.84 o 
   4   8   4      513.29      451.36     73.28 o 
   5   8   4    38227.87    37276.80    552.61 o 
   6   8   4     1390.78     1360.28    147.64 o 
   7   8   4       85.59      130.47    146.00 o 
   8   8   4      362.12      228.06    160.79 o 
   9   8   4     7727.75     8604.22    482.44 o 
  10   8   4      922.00      867.42    185.95 o 
  11   8   4     8375.74     8085.32    601.74 o 
  12   8   4      505.97      475.27    330.91 o 
  13   8   4     1764.89     1351.37    365.37 o 
  14   8   4      227.12      381.79    264.89 o 
  15   8   4     6672.94     7061.30    435.63 o 
  16   8   4       17.06     1084.44    375.78 o 
  17   8   4      272.30      559.66    360.04 o 
 -18   9   4     1561.21     1650.57    381.39 o 
 -17   9   4       20.00      685.87    318.90 o 
 -16   9   4      155.74      400.62    370.18 o 
 -15   9   4     2608.56     2267.07    377.39 o 
 -14   9   4     1744.14     1425.19    176.57 o 
 -13   9   4     2644.37     2735.77    186.02 o 
 -12   9   4     4019.36     4307.83    148.11 o 
 -11   9   4      978.03     1080.40    176.32 o 
 -10   9   4       88.71      110.04    110.42 o 
  -9   9   4     5640.97     5594.86    202.32 o 
  -8   9   4     1410.44     1327.55    131.15 o 
  -7   9   4      424.15      460.12     80.32 o 
  -6   9   4     2219.75     2244.99     96.89 o 
  -5   9   4    23368.91    24607.84    517.89 o 
  -4   9   4      275.88      335.91    115.65 o 
  -3   9   4     9014.51     9352.46   1755.19 o 
  -2   9   4     2741.74     2806.39    136.70 o 
  -1   9   4     2285.69     2352.34    105.33 o 
   0   9   4     1027.03     1081.08    101.77 o 
   1   9   4    12529.36    12044.17    292.59 o 
   2   9   4     9127.08     8677.90    207.24 o 
   3   9   4    18335.15    18336.37    321.45 o 
   4   9   4     3335.02     3179.87    109.26 o 
   5   9   4      102.74      379.71    114.52 o 
   6   9   4     5835.14     6113.55    335.62 o 
   7   9   4     6934.28     7146.64    401.31 o 
   8   9   4     1523.03      984.85    285.33 o 
   9   9   4     4001.95     3317.78    421.38 o 
  10   9   4     1664.06     1487.12    307.68 o 
  11   9   4     1010.88     1194.33    215.93 o 
  12   9   4        8.11      391.22    218.90 o 
  13   9   4     5300.11     5464.74    466.33 o 
  14   9   4       63.74       63.10    311.68 o 
  15   9   4      143.93        0.00    257.68 o 
  16   9   4      648.55        0.00    280.57 o 
  17   9   4     1641.30     2244.24    496.38 o 
 -17  10   4     1347.22     1533.65    562.47 o 
 -16  10   4     1352.13     2060.42    446.78 o 
 -15  10   4       29.57        0.00    616.96 o 
 -14  10   4     1206.84     1776.26    429.14 o 
 -13  10   4     1209.33     1608.25    264.37 o 
 -12  10   4      138.71        0.00    146.96 o 
 -11  10   4     1618.27     1615.34     88.68 o 
 -10  10   4     9564.50     9754.24    248.93 o 
  -9  10   4      208.42      179.75     99.02 o 
  -8  10   4     1101.61     1236.50    183.65 o 
  -7  10   4     7309.82     6896.59    215.11 o 
  -6  10   4     9029.62     9629.56    248.48 o 
  -5  10   4     2276.97     2235.02    142.19 o 
  -4  10   4    20992.75    22359.05    509.79 o 
  -3  10   4    11164.44    11168.81    265.92 o 
  -2  10   4     3203.85     3162.68    134.00 o 
  -1  10   4    11512.70    11534.62    484.34 o 
   0  10   4     7742.10     7609.81    176.62 o 
   1  10   4      685.06      673.55     85.99 o 
   2  10   4     6092.30     6074.12    151.10 o 
   3  10   4     5330.78     5334.10    150.72 o 
   4  10   4      138.22      207.35     86.35 o 
   5  10   4     5226.28     5212.98    204.01 o 
   6  10   4     2455.66     2250.27    238.70 o 
   7  10   4       96.02      363.09    144.96 o 
   8  10   4     3145.14     3139.56    313.81 o 
   9  10   4     2119.83     2168.50    191.34 o 
  10  10   4      304.61       25.88    212.68 o 
  11  10   4     1525.86     1243.71    208.16 o 
  12  10   4     6263.51     6005.82    855.73 o 
  13  10   4      139.03      493.32    298.78 o 
  14  10   4     2396.58     3390.27    398.85 o 
  15  10   4      852.22     1022.17    536.84 o 
  16  10   4      144.94      222.82    662.63 o 
 -16  11   4      241.00     1952.65   2219.45 o 
 -15  11   4      618.73      392.02    527.72 o 
 -14  11   4      553.49      585.59    344.15 o 
 -13  11   4      238.43        0.00    635.39 o 
 -12  11   4     7040.82     7836.13    679.46 o 
 -11  11   4     3513.52     3583.52    565.68 o 
 -10  11   4     2645.88     2975.89    281.76 o 
  -9  11   4     1511.04     1620.21    149.37 o 
  -8  11   4     6554.67     6522.24    436.99 o 
  -7  11   4        7.84        0.00     92.55 o 
  -6  11   4     8462.92     8799.94    242.23 o 
  -5  11   4     2357.86     2164.60    165.04 o 
  -4  11   4       10.78      317.03    103.46 o 
  -3  11   4     2366.66     2178.64    114.78 o 
  -2  11   4     5447.56     5452.45    225.53 o 
  -1  11   4      314.82      331.81    104.89 o 
   0  11   4     6316.99     6204.70    254.20 o 
   1  11   4     3439.46     3686.15    139.94 o 
   2  11   4     3240.84     3119.67    148.96 o 
   3  11   4      546.99      751.19    120.38 o 
   4  11   4     2284.91     2536.73    114.20 o 
   5  11   4      327.69      214.74     84.74 o 
   6  11   4     8266.83     8079.48    335.62 o 
   7  11   4      939.28      841.27    160.14 o 
   8  11   4     1053.61     1298.73    236.96 o 
   9  11   4      115.60      355.84    192.30 o 
  10  11   4     7189.65     6911.15    368.57 o 
  11  11   4      164.12       94.40    185.57 o 
  12  11   4      132.53      314.69    345.34 o 
  13  11   4      241.97        0.00    255.29 o 
  14  11   4     1659.45     1954.84    685.07 o 
 -15  12   4      101.00        0.00    633.79 o 
 -14  12   4     2086.24     1779.49    427.54 o 
 -13  12   4       42.43      113.60    424.66 o 
 -12  12   4       54.48        0.00    514.40 o 
 -11  12   4       21.00      533.96   1243.53 o 
 -10  12   4     8055.16     8545.25    633.79 o 
  -9  12   4      391.65      531.18    106.25 o 
  -8  12   4     4118.87     4682.85    331.17 o 
  -7  12   4       20.79       25.76    125.20 o 
  -6  12   4      312.53      374.68    270.13 o 
  -5  12   4      188.18      130.69    120.00 o 
  -4  12   4     6804.85     6917.33    270.21 o 
  -3  12   4      724.53      445.03    146.32 o 
  -2  12   4     4628.37     4773.38    292.70 o 
  -1  12   4      971.35      849.61    111.31 o 
   0  12   4     3663.63     3442.41    324.05 o 
   1  12   4      977.72     1189.62    200.77 o 
   2  12   4     7562.86     7890.13    271.55 o 
   3  12   4     1737.31     1625.44    122.70 o 
   4  12   4      255.74       92.30    120.01 o 
   5  12   4      152.80      205.39    179.80 o 
   6  12   4    10097.49     9697.86    986.49 o 
   7  12   4       65.69       78.89    196.92 o 
   8  12   4     6068.53     5388.61    248.92 o 
   9  12   4      148.63      142.55    504.79 o 
  10  12   4      826.13      964.25    576.10 o 
  11  12   4        5.65      109.33    208.32 o 
  12  12   4     4922.69     4908.74    383.08 o 
  13  12   4      336.54      306.60    250.75 o 
 -13  13   4       91.50        0.00    983.93 o 
 -12  13   4     2597.92     2659.78    963.10 o 
 -11  13   4        6.56      533.39    941.46 o 
 -10  13   4      311.09      262.03    424.30 o 
  -9  13   4        5.34        0.00    569.69 o 
  -8  13   4     3750.69     3376.18    433.55 o 
  -7  13   4       46.36        0.00    135.68 o 
  -6  13   4     5027.87     5425.79    274.54 o 
  -5  13   4        0.26        0.00    164.11 o 
  -4  13   4      894.59     1047.04    171.62 o 
  -3  13   4       12.63       95.34    135.83 o 
  -2  13   4     7841.81     8166.16    381.88 o 
  -1  13   4       41.85      152.00    171.00 o 
   0  13   4    15845.81    17472.32    500.75 o 
   1  13   4      186.11      233.92     86.90 o 
   2  13   4      648.94      696.46    182.50 o 
   3  13   4       24.33      336.44    121.80 o 
   4  13   4     6922.44     7570.37    310.17 o 
   5  13   4       53.25       76.37    110.23 o 
   6  13   4     2068.41     1860.61    239.95 o 
   7  13   4        1.59        0.00    377.39 o 
   8  13   4     4553.94     4902.30    624.97 o 
   9  13   4        0.47        0.00    234.09 o 
  10  13   4     5107.96     4277.36    378.09 o 
  11  13   4        7.40        0.00    281.97 o 
 -11  14   4        4.46      415.05    396.48 o 
 -10  14   4     5035.96     5056.37   1064.86 o 
  -9  14   4       74.99      483.70   1023.19 o 
  -8  14   4     2482.22     2564.23    424.66 o 
  -7  14   4       74.15       20.00    403.75 o 
  -6  14   4       41.03        0.00    252.10 o 
  -5  14   4       11.86      416.95    329.06 o 
  -4  14   4     3265.75     3644.69  19075.78 o 
  -3  14   4       11.63        0.00    616.44 o 
  -2  14   4     2595.47     2851.98    267.09 o 
  -1  14   4       22.48      125.20    232.40 o 
   0  14   4     5092.66     4749.72    348.34 o 
   1  14   4       61.65        7.88    182.23 o 
   2  14   4     6365.64     6461.80    601.68 o 
   3  14   4      321.64      405.71    690.28 o 
   4  14   4      115.38       44.97    552.84 o 
   5  14   4      395.25      226.39    205.98 o 
   6  14   4     6198.15     7247.25    622.65 o 
   7  14   4      326.51     1047.59    250.47 o 
   8  14   4     5578.58     6038.53    419.70 o 
   9  14   4       10.16       16.07    151.97 o 
  -8  15   4     2962.89     2627.57    441.08 o 
  -7  15   4       88.71      304.17   1373.34 o 
  -6  15   4     2041.73     2809.34    906.21 o 
  -5  15   4      537.59      433.64    655.42 o 
  -4  15   4        2.37      424.95    352.34 o 
  -3  15   4      337.72      694.15    238.01 o 
  -2  15   4     3574.99     3080.22    487.57 o 
  -1  15   4        6.93      383.83    434.61 o 
   0  15   4     1895.57     1822.94    281.84 o 
   1  15   4      901.10      923.34    268.40 o 
   2  15   4      146.15       76.00    318.39 o 
   3  15   4      410.00      956.54    322.70 o 
   4  15   4      708.31     1215.07    400.90 o 
   5  15   4      673.34     1162.72    439.05 o 
   6  15   4      377.09      774.34    544.85 o 
  -2  16   4       44.35       69.05    454.42 o 
  -1  16   4      888.68      601.07    587.73 o 
   0  16   4     1831.65     2352.70    388.46 o 
   1  16   4      101.22       44.57    387.04 o 
 -21   0   5      960.20      754.77    612.15 o 
 -19   0   5     4162.46     4990.16    536.84 o 
 -17   0   5    17846.30    19442.92   1954.24 o 
 -15   0   5      457.96      584.51    170.53 o 
 -13   0   5    11521.10    11557.68    425.05 o 
 -11   0   5    23817.15    23734.20    702.58 o 
  -9   0   5     7329.26     7334.56    245.31 o 
  -7   0   5     4114.44     4006.66    394.21 o 
  -5   0   5     6449.99     5910.80    177.28 o 
  -3   0   5    14753.38    15108.30    428.49 o 
  -1   0   5    56736.32    58072.69   1530.94 o 
   1   0   5    21049.06    20177.15    414.08 o 
   3   0   5    21697.30    23545.18    437.16 o 
   5   0   5    11141.89    12188.56    320.50 o 
   7   0   5       32.17        0.00    207.52 o 
   9   0   5    46361.66    48116.11   1159.40 o 
  11   0   5     8573.08     8511.42    222.02 o 
  13   0   5      363.42      666.85    306.08 o 
  15   0   5     8707.92     9038.06    456.71 o 
  17   0   5     9813.94     9574.89    445.49 o 
  19   0   5      175.49      530.43    302.87 o 
 -22   1   5       60.32       68.59    292.45 o 
 -21   1   5     2498.58     2498.82    431.07 o 
 -20   1   5       84.04        0.00    210.53 o 
 -19   1   5     7129.00     7076.84   1207.49 o 
 -18   1   5      539.92      353.78    165.49 o 
 -17   1   5     1156.55     1061.02    187.07 o 
 -16   1   5     3783.74     3846.71    247.95 o 
 -15   1   5    15537.56    16356.42    608.55 o 
 -14   1   5      189.89      359.22    122.82 o 
 -13   1   5     9013.73     9271.08    327.06 o 
 -12   1   5     4521.73     4551.50    191.05 o 
 -11   1   5     1266.45     1272.76     95.06 o 
 -10   1   5     5263.91     5720.28    218.40 o 
  -9   1   5    45529.31    44231.93    835.73 o 
  -8   1   5      668.02      656.40     71.92 o 
  -7   1   5     6630.91     6572.60    140.98 o 
  -6   1   5     2069.50     2207.15    123.51 o 
  -5   1   5     2567.50     2783.63    113.80 o 
  -4   1   5     1259.53     1040.82     92.52 o 
  -3   1   5    30446.36    29539.33    634.22 o 
  -2   1   5      133.46        0.00     65.81 o 
  -1   1   5     3536.86     3541.64    108.84 o 
   0   1   5    37815.38    38049.89   1091.04 o 
   1   1   5    43291.74    44786.17    633.42 o 
   2   1   5     3680.30     4107.29     95.16 o 
   3   1   5    44657.98    50928.13    609.09 o 
   4   1   5    22769.57    25564.43    338.41 o 
   5   1   5    11888.88    11107.43    165.17 o 
   6   1   5     1625.87     1786.55     94.07 o 
   7   1   5    59399.91    63811.40    869.18 o 
   8   1   5      520.08      271.34     68.80 o 
   9   1   5    28058.54    29087.04    702.92 o 
  10   1   5     4377.94     4287.10    143.28 o 
  11   1   5     3752.48     3634.88    119.74 o 
  12   1   5     1790.67     1615.21    188.54 o 
  13   1   5     5186.80     5340.08    460.58 o 
  14   1   5      151.47        0.00    111.18 o 
  15   1   5     1820.35     1819.32    199.51 o 
  16   1   5       60.34      278.94    138.98 o 
  17   1   5     2278.15     2279.95    211.31 o 
  18   1   5      342.14      384.41    195.26 o 
  19   1   5     2996.07     3135.73    305.54 o 
  20   1   5       32.92        0.00    310.70 o 
 -22   2   5       91.54      264.59    230.88 o 
 -21   2   5      464.19      119.55    324.68 o 
 -20   2   5      307.83      125.70    262.30 o 
 -19   2   5     1766.59     1512.45    186.92 o 
 -18   2   5     1368.25     1547.12    290.25 o 
 -17   2   5     8195.97     7941.70    881.95 o 
 -16   2   5       69.94       58.74    242.10 o 
 -15   2   5     1375.56     1211.38    111.70 o 
 -14   2   5      305.16      410.69    190.69 o 
 -13   2   5     2965.33     2898.53    193.01 o 
 -12   2   5     2521.86     2313.37    120.93 o 
 -11   2   5    34972.25    34868.82   1136.43 o 
 -10   2   5     3012.32     2717.63    114.31 o 
  -9   2   5      537.53      573.29     75.35 o 
  -8   2   5    12690.99    12651.12    272.97 o 
  -7   2   5    43317.12    40813.37   1132.21 o 
  -6   2   5     3272.39     3612.28     90.87 o 
  -5   2   5    16431.59    15961.82    367.94 o 
  -4   2   5    42070.25    40424.29    794.47 o 
  -3   2   5    20641.10    19473.92    531.53 o 
  -2   2   5     6555.75     6437.94    139.98 o 
  -1   2   5    50158.14    51868.05    864.46 o 
   0   2   5       50.32        0.00     63.37 o 
   1   2   5     1937.07     1896.95     74.25 o 
   2   2   5    25441.74    26217.71    372.93 o 
   3   2   5    36079.80    38361.30    516.32 o 
   4   2   5     4757.10     5717.95    112.03 o 
   5   2   5    24301.43    25855.02    540.89 o 
   6   2   5    14031.48    13366.52    368.69 o 
   7   2   5     2467.46     2503.80    138.81 o 
   8   2   5     3627.97     3470.58    139.59 o 
   9   2   5    35787.55    37286.28    580.47 o 
  10   2   5      360.70      453.78     86.20 o 
  11   2   5    16043.21    16627.01    441.55 o 
  12   2   5     3242.18     3058.65    184.96 o 
  13   2   5       96.74        0.00    104.80 o 
  14   2   5      432.62      616.11    303.86 o 
  15   2   5    10556.71    10545.07    321.21 o 
  16   2   5     2489.98     2680.25    323.70 o 
  17   2   5     4225.35     3853.45    313.29 o 
  18   2   5     2214.03     1951.01    326.91 o 
  19   2   5      593.23      525.65    474.34 o 
  20   2   5      725.67      545.38    305.56 o 
 -21   3   5      873.02      753.23    366.97 o 
 -20   3   5      436.51        0.00    241.02 o 
 -19   3   5     1282.26     1452.87    382.76 o 
 -18   3   5     1496.13     1376.13    201.98 o 
 -17   3   5       18.12      283.46    356.98 o 
 -16   3   5     3851.12     3781.13    329.62 o 
 -15   3   5     2167.20     2598.43    249.57 o 
 -14   3   5     1248.95     1380.47    155.66 o 
 -13   3   5     8832.90     8469.79    217.66 o 
 -12   3   5     9933.63    10225.73    256.03 o 
 -11   3   5      150.82       77.58    127.21 o 
 -10   3   5     5051.74     5071.40    239.63 o 
  -9   3   5    23874.80    23041.04    834.76 o 
  -8   3   5     4048.99     3824.92    149.49 o 
  -7   3   5     8342.46     8171.68    180.02 o 
  -6   3   5    25453.59    24524.52    538.69 o 
  -5   3   5    22108.40    20868.13    432.78 o 
  -4   3   5      804.66      688.82    101.77 o 
  -3   3   5    31945.94    31727.80    601.03 o 
  -2   3   5     6646.86     6237.43    121.22 o 
  -1   3   5     9195.72     9383.86    207.81 o 
   0   3   5     4439.34     4101.50     93.19 o 
   1   3   5    23417.84    23508.45    826.67 o 
   2   3   5     1179.65     1596.73     82.62 o 
   3   3   5    14007.28    14591.75    349.49 o 
   4   3   5    10977.48    10623.45    587.73 o 
   5   3   5     5205.17     5409.64    120.28 o 
   6   3   5     4121.88     4369.97    120.05 o 
   7   3   5     9429.18     9040.24    186.99 o 
   8   3   5      287.16      409.77    102.56 o 
   9   3   5     9628.24     9892.93    305.78 o 
  10   3   5    10708.98    11236.67    215.08 o 
  11   3   5    12373.65    12709.57    304.91 o 
  12   3   5     4178.13     4305.92    389.28 o 
  13   3   5    16341.79    15754.50    422.00 o 
  14   3   5     4277.67     4575.00    178.53 o 
  15   3   5      515.39      323.99    135.41 o 
  16   3   5     2376.45     2270.25    442.29 o 
  17   3   5     3102.79     3610.72    311.22 o 
  18   3   5       28.37       28.90    242.23 o 
  19   3   5      882.99      965.75    875.76 o 
 -21   4   5      751.96      836.82    241.47 o 
 -20   4   5     2158.88     2498.00    307.68 o 
 -19   4   5      491.24      718.84    324.99 o 
 -18   4   5      217.74      358.12    155.08 o 
 -17   4   5     4582.19     4451.65    328.59 o 
 -16   4   5     1886.56     1703.03    150.00 o 
 -15   4   5      273.50      480.35    120.51 o 
 -14   4   5     7182.34     7053.03    264.38 o 
 -13   4   5     2522.85     2333.02    115.03 o 
 -12   4   5     1705.06     1484.81    190.82 o 
 -11   4   5    19090.85    19153.46    506.08 o 
 -10   4   5    17027.35    15907.13    687.89 o 
  -9   4   5     3462.50     3177.03    113.33 o 
  -8   4   5    36596.14    35418.54   1069.53 o 
  -7   4   5    21107.68    20503.44    431.61 o 
  -6   4   5     2117.46     1996.21    177.87 o 
  -5   4   5    10872.25    10841.35    239.79 o 
  -4   4   5    47507.50    46555.54   1433.85 o 
  -3   4   5      539.71      499.89     87.89 o 
  -2   4   5     3658.78     4118.33     94.35 o 
  -1   4   5    14395.10    14844.97    273.56 o 
   0   4   5     4445.05     4014.88     99.25 o 
   1   4   5      234.12      299.60     64.43 o 
   2   4   5     9803.64     9696.56    429.52 o 
   3   4   5    28236.12    29292.43    690.43 o 
   4   4   5     1336.03     1126.59     91.83 o 
   5   4   5    36461.13    37792.16   1276.54 o 
   6   4   5     3324.13     2827.91    101.83 o 
   7   4   5     5567.24     5330.34    216.50 o 
   8   4   5     8584.62     8306.90    308.09 o 
   9   4   5     9781.45     9898.54    497.76 o 
  10   4   5     2423.79     2412.33    282.88 o 
  11   4   5     9692.87    10015.19    331.22 o 
  12   4   5    10433.03    10134.80    357.13 o 
  13   4   5      621.21      665.70    127.26 o 
  14   4   5     4869.95     4594.57   1067.09 o 
  15   4   5     3049.01     2633.77    907.01 o 
  16   4   5      782.92     1395.45    370.18 o 
  17   4   5      452.68      944.51    316.94 o 
  18   4   5     2729.89     4312.35    664.23 o 
  19   4   5      568.90      412.17    390.24 o 
 -21   5   5       67.01      193.90    288.45 o 
 -20   5   5      223.75        0.00    474.34 o 
 -19   5   5      319.13      348.38    277.77 o 
 -18   5   5     1904.36     1837.19    189.40 o 
 -17   5   5       58.22      343.16    144.99 o 
 -16   5   5     2420.79     2381.70    306.79 o 
 -15   5   5     2856.58     2765.47    168.55 o 
 -14   5   5     5172.97     5056.34    182.60 o 
 -13   5   5     1299.60     1212.44    107.12 o 
 -12   5   5     9978.96     9976.55    417.03 o 
 -11   5   5      544.46      394.77     89.74 o 
 -10   5   5      181.46       96.16     75.87 o 
  -9   5   5      325.13      200.10    120.04 o 
  -8   5   5    16583.31    16147.14    460.98 o 
  -7   5   5      136.21      262.37    224.47 o 
  -6   5   5    31238.50    30193.19    555.30 o 
  -5   5   5     3071.70     2812.97    100.85 o 
  -4   5   5      211.12      361.64    108.48 o 
  -3   5   5    13627.88    13827.08    308.86 o 
  -2   5   5    47351.96    47325.45    917.89 o 
  -1   5   5     4261.51     3906.41    114.96 o 
   0   5   5    34700.11    33657.81    528.12 o 
   1   5   5      565.23      485.69     68.88 o 
   2   5   5     4740.47     4857.45    196.69 o 
   3   5   5     9640.83     9907.31    262.53 o 
   4   5   5    17206.51    15902.73    657.70 o 
   5   5   5      333.38      473.90    217.65 o 
   6   5   5    14918.28    15453.31    669.48 o 
   7   5   5     1648.53     1650.17     97.55 o 
   8   5   5     1142.41     1032.84     97.61 o 
   9   5   5      194.56      307.91     74.38 o 
  10   5   5     8654.31     8237.67    356.65 o 
  11   5   5     6050.40     5831.98    349.73 o 
  12   5   5     1761.90     1763.53    263.69 o 
  13   5   5      910.74      494.58    174.64 o 
  14   5   5     3448.12     3719.33    705.90 o 
  15   5   5      801.96      545.94    147.29 o 
  16   5   5     4805.89     5187.27    967.91 o 
  17   5   5       90.08      433.49    489.56 o 
  18   5   5      176.15      754.20    276.81 o 
  19   5   5      616.10     1017.63    403.93 o 
 -20   6   5     2345.22     1809.21    463.12 o 
 -19   6   5      132.11        0.00    254.00 o 
 -18   6   5      794.24     1170.06    212.31 o 
 -17   6   5      281.26      465.83    221.08 o 
 -16   6   5     4536.80     4327.96    402.93 o 
 -15   6   5       34.34        0.00    101.14 o 
 -14   6   5    16201.22    16404.95    621.77 o 
 -13   6   5     1984.67     1979.16    120.60 o 
 -12   6   5      486.06      413.24    121.26 o 
 -11   6   5       11.37        0.00    126.75 o 
 -10   6   5    10789.38    10862.06    331.95 o 
  -9   6   5      247.35      373.38    101.54 o 
  -8   6   5     8728.12     8510.15    251.42 o 
  -7   6   5        5.04        0.00    109.45 o 
  -6   6   5     5228.45     5307.03    210.02 o 
  -5   6   5     1847.51     2126.56    115.88 o 
  -4   6   5    35597.64    34631.85    686.02 o 
  -3   6   5     5421.01     5468.68    128.78 o 
  -2   6   5    18264.72    18319.07    361.63 o 
  -1   6   5     4797.23     4571.95    151.74 o 
   0   6   5     3462.10     3596.39    111.60 o 
   1   6   5     5117.40     4938.74    131.31 o 
   2   6   5    45760.18    44648.44    816.03 o 
   3   6   5     1179.73     1221.59    111.02 o 
   4   6   5     5552.23     5354.58    127.62 o 
   5   6   5      318.13      295.20     95.06 o 
   6   6   5    15737.99    15437.49    394.14 o 
   7   6   5       12.73        0.00    106.09 o 
   8   6   5    11606.50    11730.57    532.88 o 
   9   6   5      521.68      907.87    287.23 o 
  10   6   5     1064.59      869.71    235.59 o 
  11   6   5      368.09      434.89    354.53 o 
  12   6   5    10950.07    10075.32    806.05 o 
  13   6   5      191.40        0.00     92.68 o 
  14   6   5     3564.16     3234.22    641.80 o 
  15   6   5       49.18      133.82    552.86 o 
  16   6   5      111.95      222.41    959.89 o 
  17   6   5      139.17      257.99    431.07 o 
  18   6   5     1938.61     2144.30    382.34 o 
 -20   7   5      349.71     1246.74    564.08 o 
 -19   7   5       43.50      862.14    402.23 o 
 -18   7   5     1405.68     1830.05    325.31 o 
 -17   7   5       72.23      673.05    269.22 o 
 -16   7   5     3362.33     3539.15    494.62 o 
 -15   7   5      191.79      100.77    113.98 o 
 -14   7   5     3133.70     2764.72    149.23 o 
 -13   7   5        7.56        0.00    111.61 o 
 -12   7   5    11617.28    10924.09    536.35 o 
 -11   7   5      782.84      794.86    160.53 o 
 -10   7   5      883.80     1014.31    252.12 o 
  -9   7   5      125.81      268.52    769.10 o 
  -8   7   5    10313.29    10399.17    247.43 o 
  -7   7   5      141.19      158.26    103.86 o 
  -6   7   5    38050.39    37915.18   1073.00 o 
  -5   7   5      368.23      212.08    102.54 o 
  -4   7   5     2857.15     2644.24    102.44 o 
  -3   7   5      469.61      606.52     89.74 o 
  -2   7   5    12082.17    11241.03    442.94 o 
  -1   7   5     2946.48     2559.86    494.52 o 
   0   7   5    32906.44    32100.69    506.32 o 
   1   7   5     3183.50     3555.05    120.95 o 
   2   7   5     2155.37     2205.40    100.26 o 
   3   7   5     2671.63     2709.87    104.08 o 
   4   7   5    53749.25    52590.14    799.19 o 
   5   7   5       74.68        0.00     65.60 o 
   6   7   5     9507.16     9582.60    337.79 o 
   7   7   5     2505.21     2528.77    179.73 o 
   8   7   5      532.62      377.28    266.12 o 
   9   7   5       26.10        0.00    249.84 o 
  10   7   5     5143.82     5428.89    279.80 o 
  11   7   5       47.07       67.84    326.91 o 
  12   7   5     1191.91     1144.51    219.88 o 
  13   7   5       40.72        0.00    269.69 o 
  14   7   5     3607.84     4599.86   1213.09 o 
  15   7   5       99.88      465.08    353.35 o 
  16   7   5     4019.51     3483.04    375.94 o 
  17   7   5       65.40        0.00    389.00 o 
  18   7   5        8.65     1169.19    431.01 o 
 -19   8   5      204.52        0.00    519.21 o 
 -18   8   5      798.97     1229.11    363.77 o 
 -17   8   5      799.86      804.45    338.13 o 
 -16   8   5     1961.19     2254.77    236.44 o 
 -15   8   5       21.06      365.58    268.50 o 
 -14   8   5     8310.81     8601.13    492.29 o 
 -13   8   5      768.45      664.71    224.44 o 
 -12   8   5      657.69      519.32    100.45 o 
 -11   8   5     2305.46     2257.27    335.62 o 
 -10   8   5     2636.28     2732.61    125.58 o 
  -9   8   5     1532.91     1459.99    138.32 o 
  -8   8   5    13152.85    13421.60    313.95 o 
  -7   8   5      300.34      350.80    174.17 o 
  -6   8   5      455.20      482.45    143.87 o 
  -5   8   5     1059.19     1191.25     99.00 o 
  -4   8   5    36504.17    35181.12    736.15 o 
  -3   8   5      631.30      603.81     78.51 o 
  -2   8   5    10636.00    10506.10    273.68 o 
  -1   8   5     2492.85     2428.47    125.13 o 
   0   8   5     5993.51     5856.49    124.75 o 
   1   8   5      110.90      194.86     60.36 o 
   2   8   5    38216.57    37359.57    667.98 o 
   3   8   5     5253.28     5128.62    155.15 o 
   4   8   5     6858.97     6815.20    247.95 o 
   5   8   5     6254.06     5722.96    163.07 o 
   6   8   5    14518.63    15107.41    372.62 o 
   7   8   5      194.20      141.89    130.76 o 
   8   8   5     8618.42     9048.17    333.78 o 
   9   8   5     2910.29     2776.57    234.69 o 
  10   8   5      150.76        5.06    187.41 o 
  11   8   5      221.32        0.00    465.52 o 
  12   8   5     8729.00     9545.85    606.54 o 
  13   8   5        9.40      341.64    236.98 o 
  14   8   5     3281.38     2881.44    318.70 o 
  15   8   5       90.14     1281.05    334.77 o 
  16   8   5      431.51      933.99    512.00 o 
  17   8   5      250.15      422.03    348.17 o 
 -18   9   5      624.97      733.94    384.60 o 
 -17   9   5      261.42      530.43    448.70 o 
 -16   9   5     1273.48     1423.01    354.15 o 
 -15   9   5     1624.37     1745.11    370.18 o 
 -14   9   5      444.59      452.35    134.20 o 
 -13   9   5      790.55      683.34    233.59 o 
 -12   9   5     7588.13     7730.00    303.78 o 
 -11   9   5     2012.51     2113.73    160.90 o 
 -10   9   5     2955.36     2994.25    158.83 o 
  -9   9   5     1679.85     1844.38    123.95 o 
  -8   9   5     5416.16     5572.46    372.45 o 
  -7   9   5      296.76      280.84    250.38 o 
  -6   9   5    33062.61    33237.78    650.40 o 
  -5   9   5     7995.09     8056.86    211.67 o 
  -4   9   5      344.42      322.51    106.98 o 
  -3   9   5    15352.15    15525.39    323.65 o 
  -2   9   5    14413.57    14805.59    336.69 o 
  -1   9   5     2235.94     2430.59    289.71 o 
   0   9   5    16375.52    16607.02    327.49 o 
   1   9   5     6767.79     6756.50    201.23 o 
   2   9   5      997.42      949.28     79.07 o 
   3   9   5     2154.53     1969.62    128.42 o 
   4   9   5    13679.51    13405.17    314.20 o 
   5   9   5     4256.24     4145.36    129.63 o 
   6   9   5     3686.30     3735.88    158.93 o 
   7   9   5     2512.85     2506.60    154.69 o 
   8   9   5       96.28      211.10    315.87 o 
   9   9   5       52.40        9.80    344.52 o 
  10   9   5     8036.74     8186.34    380.06 o 
  11   9   5     2667.02     2742.08    607.34 o 
  12   9   5     1653.36     2296.60    463.92 o 
  13   9   5     2023.92     2080.60    323.76 o 
  14   9   5     4577.39     4563.37    427.02 o 
  15   9   5      625.94      291.55    267.23 o 
  16   9   5     2355.88     2286.53    764.39 o 
 -17  10   5      876.38     1009.57    594.52 o 
 -16  10   5      274.03      431.07    368.57 o 
 -15  10   5        4.97      463.12    397.42 o 
 -14  10   5     1219.01     1283.60    334.92 o 
 -13  10   5     1839.19     2576.81    334.92 o 
 -12  10   5      154.84      114.78    103.33 o 
 -11  10   5     9082.10     9601.47    267.70 o 
 -10  10   5     3240.98     2959.14    285.71 o 
  -9  10   5       51.78      141.10     60.54 o 
  -8  10   5     3265.24     3074.06    225.98 o 
  -7  10   5     5809.69     6089.45    180.38 o 
  -6  10   5      221.81      492.57    281.44 o 
  -5  10   5     2674.53     2614.15    138.67 o 
  -4  10   5    10067.82    10192.89    713.95 o 
  -3  10   5      101.31       24.74    101.51 o 
  -2  10   5     1559.25     1493.80    116.96 o 
  -1  10   5     2413.20     2603.89    123.25 o 
   0  10   5      350.27      279.09    171.62 o 
   1  10   5      984.24     1031.97     77.32 o 
   2  10   5     2832.60     2876.58    107.60 o 
   3  10   5     4270.14     4284.03    316.42 o 
   4  10   5     1616.74     1719.23    115.81 o 
   5  10   5     4399.93     4683.38    133.72 o 
   6  10   5      342.26      151.31    122.31 o 
   7  10   5     1767.22     1857.09    175.79 o 
   8  10   5     2300.47     1881.39    218.15 o 
   9  10   5     2445.55     2581.02    584.91 o 
  10  10   5       24.81      534.64    237.39 o 
  11  10   5     3573.92     3462.34    416.65 o 
  12  10   5     2102.09     1863.02    333.38 o 
  13  10   5      199.25      757.83    361.15 o 
  14  10   5      495.04      898.29    330.87 o 
  15  10   5     1176.78     1103.68    385.90 o 
 -16  11   5      814.84     2549.80   1749.12 o 
 -15  11   5     1457.45     2582.48    665.78 o 
 -14  11   5      506.03     1097.37    299.22 o 
 -13  11   5     2012.52     1793.17   1009.57 o 
 -12  11   5     1297.85     1032.09    619.36 o 
 -11  11   5      754.25      624.02    337.14 o 
 -10  11   5       30.48        0.00    132.27 o 
  -9  11   5    10270.17    11009.52    372.71 o 
  -8  11   5      369.16      202.47     84.24 o 
  -7  11   5      572.16      684.36    142.45 o 
  -6  11   5      271.99      555.32    277.79 o 
  -5  11   5     8042.33     7979.82    274.75 o 
  -4  11   5      659.28      692.73    160.06 o 
  -3  11   5    14729.90    16186.61    897.16 o 
  -2  11   5     2826.30     3048.99    239.63 o 
  -1  11   5        6.86       89.81    168.16 o 
   0  11   5      862.19     1178.28    147.34 o 
   1  11   5    15962.98    16599.14    345.79 o 
   2  11   5       76.99      152.46    106.40 o 
   3  11   5     2189.46     1941.09    109.85 o 
   4  11   5     2229.43     2184.79    147.34 o 
   5  11   5      312.66      236.91     73.58 o 
   6  11   5      839.59     1005.74    144.94 o 
   7  11   5     8651.88     9043.68    421.19 o 
   8  11   5        9.85      192.04    183.49 o 
   9  11   5     2562.68     2520.23    302.87 o 
  10  11   5      436.63      498.13    211.34 o 
  11  11   5     2334.14     1688.84    255.88 o 
  12  11   5      329.69      505.65    212.81 o 
  13  11   5     4708.05     5024.33    422.59 o 
  14  11   5       11.97      684.69   1553.62 o 
 -15  12   5      245.55        0.00    464.94 o 
 -14  12   5       77.61      150.90    471.38 o 
 -13  12   5      448.71      447.10    294.71 o 
 -12  12   5      879.29     1339.52    443.09 o 
 -11  12   5     4401.71     5272.34   1052.04 o 
 -10  12   5     1773.44     1599.68    189.06 o 
  -9  12   5       45.07      124.79    242.54 o 
  -8  12   5      105.60      140.14    115.13 o 
  -7  12   5     6703.61     6898.40    401.58 o 
  -6  12   5       91.38      284.41    129.00 o 
  -5  12   5     4932.75     5031.16    191.83 o 
  -4  12   5     1549.85     1578.95    246.01 o 
  -3  12   5      431.50      403.01    107.49 o 
  -2  12   5     1728.52     1572.97    137.20 o 
  -1  12   5    16592.46    17050.88    678.99 o 
   0  12   5      378.62      274.30    157.75 o 
   1  12   5     3219.59     3228.38    291.48 o 
   2  12   5     2601.06     2612.40    122.81 o 
   3  12   5     3871.70     3832.47    149.19 o 
   4  12   5      243.78      296.38    109.05 o 
   5  12   5     9129.27     9508.99    239.94 o 
   6  12   5       35.69      239.07    352.50 o 
   7  12   5       12.45      388.35    178.94 o 
   8  12   5      217.99      339.79    174.85 o 
   9  12   5     7257.72     7170.69    319.17 o 
  10  12   5       40.98        0.00    399.82 o 
  11  12   5     2609.75     3160.91    325.75 o 
  12  12   5       26.71        0.00    232.09 o 
  13  12   5      182.93      474.48   1632.94 o 
 -13  13   5     2652.24     2310.28    992.74 o 
 -12  13   5       33.96        0.00    390.90 o 
 -11  13   5     1358.79      877.44    470.17 o 
 -10  13   5       45.61      310.03    969.51 o 
  -9  13   5     8195.83     9118.99    697.89 o 
  -8  13   5       88.91      566.89    319.45 o 
  -7  13   5     1458.54     1551.70    377.07 o 
  -6  13   5       25.92      414.70    156.71 o 
  -5  13   5      505.18      237.75    184.56 o 
  -4  13   5        0.11        0.00    264.26 o 
  -3  13   5     6569.83     6864.60    294.81 o 
  -2  13   5      172.00      207.31    149.88 o 
  -1  13   5      637.76      519.36    129.65 o 
   0  13   5      160.09        0.00    136.44 o 
   1  13   5    12853.00    14188.94    471.28 o 
   2  13   5      342.28      516.09    115.88 o 
   3  13   5     4220.60     3960.64    210.00 o 
   4  13   5      626.44      523.97    112.10 o 
   5  13   5     1403.58     1721.83    289.59 o 
   6  13   5       61.72      246.16    266.06 o 
   7  13   5    12325.38    11632.38    540.47 o 
   8  13   5       18.15      422.19    240.90 o 
   9  13   5     1881.90     2498.24    340.94 o 
  10  13   5        2.14       32.26    262.88 o 
  11  13   5     1769.22     1319.21    256.67 o 
 -11  14   5     3088.58     2921.73    830.09 o 
 -10  14   5       13.52      496.90    399.02 o 
  -9  14   5      207.49      430.93    317.22 o 
  -8  14   5       22.09        0.00    408.64 o 
  -7  14   5     3520.96     4633.74    641.80 o 
  -6  14   5       52.06      596.78    295.29 o 
  -5  14   5     3094.74     2613.68    375.82 o 
  -4  14   5       48.04        0.00    496.20 o 
  -3  14   5       54.31      463.36    214.24 o 
  -2  14   5       10.14      365.04    212.10 o 
  -1  14   5    11852.93    13400.35    636.77 o 
   0  14   5      160.55       73.63    243.10 o 
   1  14   5     3806.16     4839.64    608.55 o 
   2  14   5      135.49      362.18    196.28 o 
   3  14   5      887.03     1096.45    230.14 o 
   4  14   5       67.00      169.70    291.45 o 
   5  14   5     4843.79     5141.72    397.95 o 
   6  14   5      691.44     1753.45    470.55 o 
   7  14   5       12.07        0.00    609.75 o 
   8  14   5       77.29      635.69    447.70 o 
   9  14   5     4827.60     4153.04    538.76 o 
  -8  15   5       31.04        0.00    395.20 o 
  -7  15   5      495.07     1257.16    393.13 o 
  -6  15   5      223.45      436.02    364.39 o 
  -5  15   5     1058.22     1323.39    558.47 o 
  -4  15   5      192.68      457.91    684.89 o 
  -3  15   5     2109.84     2443.25    301.49 o 
  -2  15   5      258.12      507.74    374.38 o 
  -1  15   5      478.87      689.51    611.43 o 
   0  15   5      510.93      303.56    260.71 o 
   1  15   5     4581.11     5252.17    731.60 o 
   2  15   5        5.66      530.72    309.86 o 
   3  15   5      927.55      451.98    406.65 o 
   4  15   5     1761.57     1064.01    678.76 o 
   5  15   5      146.27        0.00    480.87 o 
   6  15   5      272.77      808.40    437.57 o 
 -22   0   6      175.40      621.77    354.15 o 
 -20   0   6     6806.50     7280.12    519.21 o 
 -18   0   6     4899.76     5194.10    457.57 o 
 -16   0   6     1729.78     1522.68    204.50 o 
 -14   0   6    16674.20    16437.04   1611.31 o 
 -12   0   6     4650.24     4849.24    210.59 o 
 -10   0   6    14078.28    13455.32    834.90 o 
  -8   0   6     1861.36     1649.32    207.52 o 
  -6   0   6     3955.13     4787.83    179.00 o 
  -4   0   6    14779.06    13641.42    859.74 o 
  -2   0   6     6515.12     5781.45    298.86 o 
   0   0   6    20699.92    22259.21    520.19 o 
   2   0   6    51155.55    57698.65   1031.70 o 
   4   0   6     8435.10     9568.03    218.38 o 
   6   0   6    12710.44    11879.28    265.37 o 
   8   0   6    67855.98    74177.53   1411.80 o 
  10   0   6     1655.39     1473.21    157.17 o 
  12   0   6      242.10      240.84    201.11 o 
  14   0   6     4551.29     4299.49    266.01 o 
  16   0   6     1789.31     1600.89    253.19 o 
  18   0   6     3867.81     4249.81    479.15 o 
 -22   1   6     2482.28     3562.60   1017.58 o 
 -21   1   6       15.72      549.67    238.77 o 
 -20   1   6      141.36        0.00    224.35 o 
 -19   1   6      113.67      160.22    182.87 o 
 -18   1   6     7710.79     8078.67    705.61 o 
 -17   1   6      962.49      888.08    173.24 o 
 -16   1   6     5780.82     6439.64    316.42 o 
 -15   1   6       34.19      181.37    154.74 o 
 -14   1   6       92.48      166.05    149.71 o 
 -13   1   6      527.43      532.65     99.06 o 
 -12   1   6    12722.21    12820.65    316.21 o 
 -11   1   6     5838.05     5389.83    147.61 o 
 -10   1   6     6669.59     6715.12    165.70 o 
  -9   1   6     6658.79     6400.98    142.83 o 
  -8   1   6    18734.15    18705.71    541.70 o 
  -7   1   6      193.70       99.63     85.81 o 
  -6   1   6     5554.43     5020.79    210.43 o 
  -5   1   6     6157.06     6575.85    165.84 o 
  -4   1   6     2010.40     1873.55    107.79 o 
  -3   1   6     1222.78     1221.74     82.89 o 
  -2   1   6    36411.50    36277.08    794.51 o 
  -1   1   6    20606.62    21568.13    368.16 o 
   0   1   6    92818.84    97242.62   1694.23 o 
   1   1   6       65.06       15.76     87.89 o 
   2   1   6       53.75      162.43     64.50 o 
   3   1   6    13655.45    14728.83    207.94 o 
   4   1   6    24293.49    26366.35    348.36 o 
   5   1   6     3180.52     3453.02    104.54 o 
   6   1   6    53262.27    56965.52    759.24 o 
   7   1   6     6752.05     6872.46    167.92 o 
   8   1   6      540.56      468.97     93.21 o 
   9   1   6      175.84      192.48     89.71 o 
  10   1   6    25748.41    26853.74    487.34 o 
  11   1   6     1024.27     1224.97    187.55 o 
  12   1   6     6382.64     6497.89    177.11 o 
  13   1   6      325.92      235.08    101.73 o 
  14   1   6     1076.97     1178.99    354.15 o 
  15   1   6     1001.09      926.41    146.17 o 
  16   1   6     8815.29     8330.57    309.90 o 
  17   1   6      380.01      279.87    196.40 o 
  18   1   6     1068.46     1119.03    287.65 o 
  19   1   6      496.93      956.97    278.77 o 
 -22   2   6       25.11      116.81    266.17 o 
 -21   2   6       94.99      160.69    242.99 o 
 -20   2   6     4985.92     5229.57    793.80 o 
 -19   2   6      318.52       47.48    346.50 o 
 -18   2   6     1539.29     1598.67    178.58 o 
 -17   2   6     4003.80     3830.68    644.15 o 
 -16   2   6     1266.84     1306.47    122.83 o 
 -15   2   6     1688.40     1784.58    140.23 o 
 -14   2   6     7667.82     8097.59    211.81 o 
 -13   2   6     3691.80     3170.27    134.75 o 
 -12   2   6    12652.30    12452.20    285.92 o 
 -11   2   6    13009.71    12781.36    270.73 o 
 -10   2   6    12687.36    13261.48    286.66 o 
  -9   2   6     5218.57     5157.24    137.58 o 
  -8   2   6    36052.35    34764.61    649.79 o 
  -7   2   6     2151.10     2107.32    109.65 o 
  -6   2   6      213.52      305.03     58.46 o 
  -5   2   6    10508.21    10500.59    302.31 o 
  -4   2   6    26785.80    24821.25    501.18 o 
  -3   2   6      139.31      175.67     59.74 o 
  -2   2   6     8546.33     8524.79    290.28 o 
  -1   2   6    25244.58    24679.54    392.07 o 
   0   2   6    24247.55    23043.89    497.28 o 
   1   2   6    20722.89    22078.66    726.65 o 
   2   2   6    47695.47    49160.70    715.19 o 
   3   2   6     1094.48     1155.15    115.42 o 
   4   2   6      564.12      825.08    102.93 o 
   5   2   6    11285.67    11140.29    165.04 o 
   6   2   6    16069.25    15975.44    260.06 o 
   7   2   6     1476.01     1415.61     92.34 o 
   8   2   6    41968.55    44271.61    722.87 o 
   9   2   6     5306.14     4950.89    201.23 o 
  10   2   6     2379.68     2655.51    143.64 o 
  11   2   6     5008.16     5349.77    135.90 o 
  12   2   6     3939.31     3975.89    200.04 o 
  13   2   6       70.27      164.77    243.18 o 
  14   2   6    10526.35     9989.38    309.84 o 
  15   2   6     1295.84     1065.78    166.79 o 
  16   2   6      112.96      200.58    239.57 o 
  17   2   6      612.41      350.59    176.30 o 
  18   2   6     3087.38     3181.00    314.45 o 
  19   2   6       75.51      120.19    304.81 o 
 -21   3   6     1036.66      768.66    265.57 o 
 -20   3   6      190.97       78.96    212.99 o 
 -19   3   6     1586.36     1232.13    186.92 o 
 -18   3   6     2330.64     2473.68    355.94 o 
 -17   3   6      999.45      782.98    150.42 o 
 -16   3   6     4655.91     4605.29    413.56 o 
 -15   3   6     2840.14     2922.32    286.81 o 
 -14   3   6      144.11       66.14    101.81 o 
 -13   3   6      500.36      613.94    141.04 o 
 -12   3   6     6974.16     6930.50    191.73 o 
 -11   3   6     3030.39     3010.22    113.85 o 
 -10   3   6    21179.08    20994.75    558.27 o 
  -9   3   6    19898.09    18923.72    497.73 o 
  -8   3   6     1779.77     1856.39     94.14 o 
  -7   3   6    11209.80    10533.19    380.95 o 
  -6   3   6    33033.62    31668.42    592.83 o 
  -5   3   6    14207.00    14527.00    308.04 o 
  -4   3   6     8152.21     8081.26    176.95 o 
  -3   3   6    47093.96    45365.93    901.40 o 
  -2   3   6    37668.97    36762.23    752.81 o 
  -1   3   6     6703.32     7669.84    147.20 o 
   0   3   6    73915.09    75641.76   1680.83 o 
   1   3   6     1780.14     1511.16     77.02 o 
   2   3   6     9904.02     9753.61    233.61 o 
   3   3   6    28222.02    31291.32    554.43 o 
   4   3   6    43296.50    46225.21    646.10 o 
   5   3   6      849.14     1021.40     65.69 o 
   6   3   6    29457.09    31548.31    886.10 o 
   7   3   6     9884.95     9771.75    418.42 o 
   8   3   6       77.85       64.10     79.67 o 
   9   3   6     4982.60     5084.14    189.67 o 
  10   3   6    19938.66    21017.12    403.81 o 
  11   3   6       90.33       46.73     95.65 o 
  12   3   6     3223.13     3564.33    162.19 o 
  13   3   6     6539.27     6322.05    542.82 o 
  14   3   6     1488.03     1187.38    233.16 o 
  15   3   6       27.40        0.00    148.50 o 
  16   3   6     3551.02     3063.11    518.41 o 
  17   3   6     1866.73     2384.46    454.31 o 
  18   3   6       27.75      282.66    584.91 o 
  19   3   6     2732.24     2883.91    365.72 o 
 -21   4   6       53.04       63.55    487.96 o 
 -20   4   6     2000.74     2398.91    886.18 o 
 -19   4   6      795.45      802.57    204.28 o 
 -18   4   6     1665.85     1412.01    334.22 o 
 -17   4   6     2117.67     1833.90    167.97 o 
 -16   4   6      281.66      358.69    253.97 o 
 -15   4   6     1740.13     2087.04    228.70 o 
 -14   4   6     4288.60     4213.09    241.48 o 
 -13   4   6     5102.37     5188.22    167.51 o 
 -12   4   6     5261.08     4630.69    271.31 o 
 -11   4   6    10698.64    10471.25    262.22 o 
 -10   4   6     2176.10     2434.16    153.12 o 
  -9   4   6     1669.34     1576.18     78.74 o 
  -8   4   6     7569.05     6988.58    156.63 o 
  -7   4   6    12265.54    11347.69    292.72 o 
  -6   4   6     6649.29     6715.10    179.32 o 
  -5   4   6    23267.15    22621.70    476.91 o 
  -4   4   6    10017.72     9316.13    267.85 o 
  -3   4   6     7173.26     6693.50    233.65 o 
  -2   4   6    24733.65    25191.21    401.92 o 
  -1   4   6    24325.37    23786.52    409.89 o 
   0   4   6      565.61      543.22     57.21 o 
   1   4   6     2631.71     3493.14    610.17 o 
   2   4   6    15222.20    14816.74    272.35 o 
   3   4   6      202.91      186.59     61.98 o 
   4   4   6    13136.24    13939.18    242.95 o 
   5   4   6    13211.83    12951.09    351.58 o 
   6   4   6     1783.45     1661.62    122.59 o 
   7   4   6     2986.83     3373.42    239.58 o 
   8   4   6     4157.89     4123.74    167.61 o 
   9   4   6     2619.40     2402.94    129.30 o 
  10   4   6      392.34      466.29    115.88 o 
  11   4   6    21924.17    21398.37    547.17 o 
  12   4   6     5107.97     5134.89    241.01 o 
  13   4   6        5.47      178.87    234.04 o 
  14   4   6     2169.33     1828.44    471.13 o 
  15   4   6     6899.30     7104.32    636.19 o 
  16   4   6        1.43      193.10    226.43 o 
  17   4   6     3060.95     2664.01    440.69 o 
  18   4   6      947.28     1361.50    389.67 o 
  19   4   6        7.40        0.00    316.86 o 
 -21   5   6     1402.44     2088.05    451.90 o 
 -20   5   6       34.66        0.00    306.08 o 
 -19   5   6     1502.44     1167.20    210.28 o 
 -18   5   6      362.59      299.26    203.11 o 
 -17   5   6      169.63      296.76    160.08 o 
 -16   5   6     1775.05     1925.42    303.86 o 
 -15   5   6    10322.34    10488.35    824.93 o 
 -14   5   6      164.13      136.93    136.94 o 
 -13   5   6     4287.72     4546.41    169.71 o 
 -12   5   6     4078.25     4008.06    164.98 o 
 -11   5   6     5657.19     5919.15    255.82 o 
 -10   5   6     2052.44     1846.71    107.09 o 
  -9   5   6    27086.90    26180.01    550.03 o 
  -8   5   6     1211.50     1244.52     99.74 o 
  -7   5   6    13045.90    13129.79    599.99 o 
  -6   5   6      112.63       65.55     83.27 o 
  -5   5   6     6986.64     6178.97    221.52 o 
  -4   5   6      240.07      239.68     64.67 o 
  -3   5   6    25705.55    24673.91    436.22 o 
  -2   5   6      446.41      518.78     83.27 o 
  -1   5   6       60.98      132.07     66.85 o 
   0   5   6     1395.12     1597.95    125.52 o 
   1   5   6     2256.79     2118.83    114.59 o 
   2   5   6     2368.21     2494.41     93.22 o 
   3   5   6    26129.54    25493.63    861.36 o 
   4   5   6    14223.62    14286.94    293.75 o 
   5   5   6      347.53      764.76    187.35 o 
   6   5   6    12565.46    12421.40    251.95 o 
   7   5   6    15349.94    14917.26    360.23 o 
   8   5   6     2246.68     2331.86    126.47 o 
   9   5   6     7803.44     7601.14    214.46 o 
  10   5   6     9148.16     9430.77    293.75 o 
  11   5   6       82.59      140.10    196.60 o 
  12   5   6     1106.06     1042.22    119.93 o 
  13   5   6    15147.40    15363.11   1956.64 o 
  14   5   6      233.99        5.89    146.45 o 
  15   5   6     3046.31     2224.09    387.00 o 
  16   5   6      115.59      464.41    432.67 o 
  17   5   6     1429.01     1791.15    610.55 o 
  18   5   6      209.78        0.00    377.39 o 
 -20   6   6       63.39      915.02    366.97 o 
 -19   6   6      226.47        0.00    464.72 o 
 -18   6   6       70.18        0.00    463.92 o 
 -17   6   6     4964.12     4930.78    255.47 o 
 -16   6   6       40.18      408.62    168.50 o 
 -15   6   6     1434.83     1411.16    258.21 o 
 -14   6   6      572.37      538.21    139.92 o 
 -13   6   6     9291.03     9254.22    626.77 o 
 -12   6   6      392.86      450.09    133.52 o 
 -11   6   6     4431.93     4710.06    303.23 o 
 -10   6   6      123.12        0.00     69.84 o 
  -9   6   6        9.92       25.35    100.06 o 
  -8   6   6     3302.17     3371.23    206.67 o 
  -7   6   6    19089.18    18972.58    503.54 o 
  -6   6   6     5030.70     5534.08    250.50 o 
  -5   6   6    53171.03    51961.94   1162.05 o 
  -4   6   6      226.08      193.28     96.40 o 
  -3   6   6     5501.06     5488.91    161.51 o 
  -2   6   6     2037.17     1869.25    106.43 o 
  -1   6   6    24196.95    23550.35    418.60 o 
   0   6   6       12.48      102.56     68.93 o 
   1   6   6    42335.63    43709.57    937.23 o 
   2   6   6      104.22       80.29     73.55 o 
   3   6   6     1111.04     1042.60     73.93 o 
   4   6   6     2121.42     2189.20     90.47 o 
   5   6   6    24974.60    23240.42    747.33 o 
   6   6   6      194.10      207.17     89.74 o 
   7   6   6      327.59      463.24     76.99 o 
   8   6   6        9.39       30.58    213.91 o 
   9   6   6     1907.07     1972.10    108.64 o 
  10   6   6      164.96      223.63     82.54 o 
  11   6   6     8670.59     8816.73    347.07 o 
  12   6   6      283.60      389.76    115.81 o 
  13   6   6       37.19       27.07    132.96 o 
  14   6   6       80.19        0.00    390.00 o 
  15   6   6     4949.12     5618.62    393.93 o 
  16   6   6      225.75      574.56    255.08 o 
  17   6   6     1979.61     1929.43    338.24 o 
  18   6   6        1.42      666.43    342.85 o 
 -20   7   6       34.35      415.05    402.23 o 
 -19   7   6     1201.77      706.70    370.18 o 
 -18   7   6       25.68        0.00    160.25 o 
 -17   7   6       23.87        0.00    482.35 o 
 -16   7   6      318.62      743.89    210.21 o 
 -15   7   6    12265.53    13154.63    588.04 o 
 -14   7   6        1.73      258.47    104.38 o 
 -13   7   6    12601.68    13001.59    817.99 o 
 -12   7   6     1166.48     1121.12    198.87 o 
 -11   7   6      282.61      190.97    119.81 o 
 -10   7   6      198.26      310.66    156.59 o 
  -9   7   6    12340.40    11667.92    375.17 o 
  -8   7   6      204.48      194.38    105.47 o 
  -7   7   6    11064.49    10711.75    232.17 o 
  -6   7   6     1443.95     1476.79     68.50 o 
  -5   7   6     8825.49     8588.69    189.63 o 
  -4   7   6      190.94      101.66     96.33 o 
  -3   7   6    33737.44    33632.84    732.80 o 
  -2   7   6      155.44      208.21     93.35 o 
  -1   7   6     5681.42     5178.35    138.07 o 
   0   7   6     3284.69     3185.23     94.77 o 
   1   7   6    12733.22    12192.60    231.35 o 
   2   7   6      242.48      272.05    131.73 o 
   3   7   6    52172.24    51703.38    887.14 o 
   4   7   6      740.84      613.74     66.56 o 
   5   7   6      665.54      549.31     74.21 o 
   6   7   6      212.22      125.37     89.74 o 
   7   7   6    15695.51    15839.42    320.63 o 
   8   7   6      293.21      252.66     92.06 o 
   9   7   6     2587.67     2475.50    313.96 o 
  10   7   6     2315.63     2304.52    183.71 o 
  11   7   6     3493.99     4581.29   1038.42 o 
  12   7   6      170.07        0.00    242.05 o 
  13   7   6     8930.31    10145.49    459.35 o 
  14   7   6      253.05      249.62    698.69 o 
  15   7   6      985.06      875.78    521.61 o 
  16   7   6       40.82      292.26    393.32 o 
  17   7   6      663.12      956.82    370.06 o 
 -19   8   6       12.54      304.47    286.85 o 
 -18   8   6      421.38      993.55    447.10 o 
 -17   8   6     2458.90     2653.73    495.17 o 
 -16   8   6      714.67      945.47    397.42 o 
 -15   8   6      984.89     1077.47    253.21 o 
 -14   8   6      892.91     1019.56    232.00 o 
 -13   8   6     5409.66     5100.72    369.02 o 
 -12   8   6      182.25      155.29    115.39 o 
 -11   8   6     8861.70     9295.26    337.86 o 
 -10   8   6     2395.68     2498.82    331.68 o 
  -9   8   6      616.50      641.89    148.49 o 
  -8   8   6      241.13      275.08    122.36 o 
  -7   8   6    26628.98    24811.19    756.41 o 
  -6   8   6      916.73     1007.99    110.57 o 
  -5   8   6    34783.14    35153.43    661.56 o 
  -4   8   6     3085.18     3469.21    150.34 o 
  -3   8   6      253.95      205.54    166.30 o 
  -2   8   6     8041.02     7933.30    220.68 o 
  -1   8   6    16409.42    16200.46    379.10 o 
   0   8   6      955.31     1035.44     85.42 o 
   1   8   6    12936.53    12455.27    222.04 o 
   2   8   6     4513.56     4002.48    137.06 o 
   3   8   6     3178.04     3097.73    236.65 o 
   4   8   6     1338.69     1293.48    158.05 o 
   5   8   6    29637.46    28719.97    545.99 o 
   6   8   6      360.47      249.91     71.18 o 
   7   8   6      625.64      809.80    169.00 o 
   8   8   6     1396.67     1227.07    162.64 o 
   9   8   6     5250.54     5001.92    255.58 o 
  10   8   6      601.80      965.31    304.20 o 
  11   8   6     9624.54     9663.03    414.15 o 
  12   8   6      504.32      648.37    270.24 o 
  13   8   6      171.59        0.00    269.84 o 
  14   8   6      689.43      130.96    351.75 o 
  15   8   6     6267.95     6001.05    484.39 o 
  16   8   6       29.76        0.00    504.79 o 
 -18   9   6     1123.62      900.60    592.92 o 
 -17   9   6       51.69      818.87    399.02 o 
 -16   9   6      589.79      543.25    354.15 o 
 -15   9   6     3547.68     3863.61    472.74 o 
 -14   9   6      266.13      491.15    219.71 o 
 -13   9   6     3992.87     3760.73    384.43 o 
 -12   9   6     5476.21     5511.59    204.87 o 
 -11   9   6       44.41      239.34    369.37 o 
 -10   9   6     1861.43     1849.58    140.20 o 
  -9   9   6     9819.22     9223.80    641.86 o 
  -8   9   6      627.93      796.25    165.79 o 
  -7   9   6    10769.83    10722.86    240.47 o 
  -6   9   6     2054.64     2110.56    105.47 o 
  -5   9   6     4928.84     4844.22    158.47 o 
  -4   9   6     2202.86     2002.30    251.19 o 
  -3   9   6    15585.45    15657.80    390.00 o 
  -2   9   6       88.80      192.73    129.63 o 
  -1   9   6      369.43      194.56    104.55 o 
   0   9   6      673.48      598.66    115.35 o 
   1   9   6     8722.91     8853.02    193.81 o 
   2   9   6      899.98      858.57     98.20 o 
   3   9   6    10981.40    11125.42    442.71 o 
   4   9   6     2351.89     2335.32    148.26 o 
   5   9   6      237.77      333.23     80.51 o 
   6   9   6     6665.12     6611.33    153.45 o 
   7   9   6     1237.81     1281.32    154.20 o 
   8   9   6       74.31      131.18    134.94 o 
   9   9   6     5548.01     5362.04    287.97 o 
  10   9   6     2834.31     2291.54    284.44 o 
  11   9   6      198.15       21.76    210.45 o 
  12   9   6     1146.42     1379.12    624.97 o 
  13   9   6     6012.44     5985.43    412.35 o 
  14   9   6      283.89      245.93    594.52 o 
  15   9   6      451.24      481.55    576.10 o 
  16   9   6      874.81      940.81    397.35 o 
 -17  10   6     1233.36      782.02    509.59 o 
 -16  10   6      616.26     1265.97    415.05 o 
 -15  10   6      301.25      512.80    429.47 o 
 -14  10   6      857.16      193.90    402.23 o 
 -13  10   6     1583.95      915.02    366.97 o 
 -12  10   6      846.56      629.73    167.67 o 
 -11  10   6     2744.05     3001.09    226.34 o 
 -10  10   6     2637.99     2228.34    301.62 o 
  -9  10   6      565.94      603.61     65.85 o 
  -8  10   6     2745.34     2895.96    106.72 o 
  -7  10   6     2849.52     2779.31    182.56 o 
  -6  10   6     1372.94     1371.63     97.58 o 
  -5  10   6     7152.97     7575.31    211.52 o 
  -4  10   6     9656.29     9779.39    296.06 o 
  -3  10   6      827.52      937.48    114.96 o 
  -2  10   6     6085.82     6470.88    208.17 o 
  -1  10   6     6367.20     6068.84    192.15 o 
   0  10   6     2925.96     2636.25    241.01 o 
   1  10   6     2501.11     2778.62     89.69 o 
   2  10   6     5830.14     5506.54    218.81 o 
   3  10   6      108.77      143.21    110.56 o 
   4  10   6     2891.06     2879.73    113.09 o 
   5  10   6     5022.17     5108.64    269.70 o 
   6  10   6       54.54      113.49    116.82 o 
   7  10   6      842.33      789.30    148.65 o 
   8  10   6     4776.90     4577.53    271.32 o 
   9  10   6     1459.68     1665.52    289.79 o 
  10  10   6       75.58        0.00    760.38 o 
  11  10   6     3167.23     3947.56    519.21 o 
  12  10   6     3138.35     3393.33    354.25 o 
  13  10   6       12.73       17.14    591.32 o 
  14  10   6     3557.31     3711.17    422.01 o 
  15  10   6     1920.92     2209.25    450.62 o 
 -16  11   6      442.13      288.45    511.20 o 
 -15  11   6      386.41       48.07    788.43 o 
 -14  11   6       18.27      318.90    397.42 o 
 -13  11   6       21.83      126.60    302.87 o 
 -12  11   6     3520.33     3815.54    516.00 o 
 -11  11   6     1382.81     1580.27    296.90 o 
 -10  11   6     3650.11     3996.54    360.70 o 
  -9  11   6     2955.90     3026.26    201.27 o 
  -8  11   6     2267.35     2105.51    427.61 o 
  -7  11   6      277.13      530.36    109.17 o 
  -6  11   6    11277.85    11358.11    308.98 o 
  -5  11   6      684.55      688.66    117.29 o 
  -4  11   6     3829.02     3577.86    201.84 o 
  -3  11   6     3281.95     3633.03    230.14 o 
  -2  11   6     6100.26     6625.83    226.70 o 
  -1  11   6     1777.46     1775.09    128.01 o 
   0  11   6     7928.58     7967.51    228.48 o 
   1  11   6      352.52      197.82    115.19 o 
   2  11   6      682.91      507.79    170.47 o 
   3  11   6     2023.69     2226.66    111.31 o 
   4  11   6     3732.18     3581.58    137.35 o 
   5  11   6      166.75      189.24     85.60 o 
   6  11   6     7022.60     6805.22    216.01 o 
   7  11   6      811.91      830.51    364.99 o 
   8  11   6        5.16       65.05    302.87 o 
   9  11   6      424.01      384.60    176.30 o 
  10  11   6     5432.87     6142.14   1291.61 o 
  11  11   6      103.72      270.29    391.82 o 
  12  11   6     1881.19     2266.84    383.00 o 
  13  11   6      451.47      762.86    435.08 o 
 -14  12   6     3096.20     3374.90    689.87 o 
 -13  12   6      696.42     1236.77    391.81 o 
 -12  12   6     1166.42      944.68    393.11 o 
 -11  12   6      685.86     1815.72    336.78 o 
 -10  12   6     5716.07     5320.42    422.65 o 
  -9  12   6       30.62      184.20    229.88 o 
  -8  12   6     7738.99     9229.92    434.40 o 
  -7  12   6       25.00       77.80    171.21 o 
  -6  12   6       19.15        0.00    119.20 o 
  -5  12   6       25.43        0.00    107.75 o 
  -4  12   6     7470.50     7254.84    262.06 o 
  -3  12   6       87.12       80.64    109.28 o 
  -2  12   6    12127.48    12332.21    360.70 o 
  -1  12   6       90.97      162.38    109.22 o 
   0  12   6     1823.75     1900.10    190.46 o 
   1  12   6     2469.28     2745.61    252.35 o 
   2  12   6    12679.55    12344.23    275.25 o 
   3  12   6      283.73      280.77    133.79 o 
   4  12   6     1813.47     1810.73    250.71 o 
   5  12   6      212.79      438.38    112.18 o 
   6  12   6     3836.93     3766.52    239.59 o 
   7  12   6       61.64        0.00    165.35 o 
   8  12   6     9169.63     8609.08   1317.25 o 
   9  12   6      572.04      560.65    237.37 o 
  10  12   6       31.16      201.86    407.83 o 
  11  12   6       87.74      296.14    600.13 o 
  12  12   6     2359.98     2272.15    323.13 o 
 -13  13   6       55.54       79.19    392.88 o 
 -12  13   6     3231.29     3728.44    560.87 o 
 -11  13   6       58.82      578.70    389.84 o 
 -10  13   6     2091.63     2481.08    388.65 o 
  -9  13   6      442.11     1223.46    388.77 o 
  -8  13   6     1209.86     2053.84    633.55 o 
  -7  13   6       26.79      713.02    246.33 o 
  -6  13   6     5055.80     5479.82    297.47 o 
  -5  13   6      430.43      358.29    266.44 o 
  -4  13   6     2005.51     1702.70    254.20 o 
  -3  13   6      139.55       55.13    139.46 o 
  -2  13   6     3648.47     3359.86    403.69 o 
  -1  13   6      173.92      311.52    212.52 o 
   0  13   6    16879.38    18399.23    489.40 o 
   1  13   6      188.06       50.37    221.59 o 
   2  13   6      187.02      458.86    235.23 o 
   3  13   6      100.06      173.28    120.49 o 
   4  13   6     5465.11     5338.31    415.88 o 
   5  13   6        5.56        0.00    138.17 o 
   6  13   6     4754.58     4009.96    270.61 o 
   7  13   6        5.01      215.01    314.09 o 
   8  13   6      981.15      641.00    257.15 o 
   9  13   6      171.48        0.00    559.27 o 
  10  13   6     5137.38     4815.06   1243.53 o 
 -10  14   6     3164.15     4001.46   2308.39 o 
  -9  14   6       53.85       34.23    400.62 o 
  -8  14   6     3795.28     3700.84   1316.45 o 
  -7  14   6        8.57      564.66    295.99 o 
  -6  14   6       14.24      108.35    327.58 o 
  -5  14   6       12.67      869.15   1008.63 o 
  -4  14   6     2176.04     2950.72    262.60 o 
  -3  14   6       61.73      226.26    251.65 o 
  -2  14   6     3330.36     3163.62    504.23 o 
  -1  14   6      292.66      285.28    205.39 o 
   0  14   6     2028.29     2271.76    501.86 o 
   1  14   6       49.42      330.14    813.71 o 
   2  14   6     5834.60     7057.23    759.13 o 
   3  14   6       51.54      172.95    256.64 o 
   4  14   6      817.71     1109.49    442.43 o 
   5  14   6     1044.59     1084.50    318.04 o 
   6  14   6     3472.42     3832.33    348.31 o 
   7  14   6      142.18     1273.62    951.08 o 
   8  14   6     8011.13     9171.72    883.17 o 
  -7  15   6       82.58        0.00    456.50 o 
  -6  15   6     2520.84     3081.67   1098.51 o 
  -5  15   6      287.56      393.31    286.09 o 
  -4  15   6      266.29      273.19    307.67 o 
  -3  15   6      170.12      207.53    242.08 o 
  -2  15   6     2994.84     3691.38    533.89 o 
  -1  15   6      275.74      786.11    335.58 o 
   0  15   6     4362.00     4620.70    558.59 o 
   1  15   6      225.44      207.27    430.68 o 
   2  15   6        8.23      272.47    333.36 o 
   3  15   6     1923.33     2197.00    551.08 o 
   4  15   6      506.42        0.00    366.44 o 
   5  15   6       20.66      264.12    404.46 o 
 -21   0   7     2200.29     2437.39    400.62 o 
 -19   0   7      185.57        0.00    150.14 o 
 -17   0   7     6019.92     6045.04    939.86 o 
 -15   0   7     4590.00     4953.73    527.22 o 
 -13   0   7     2011.64     1954.73    322.90 o 
 -11   0   7    18947.82    18323.28    588.95 o 
  -9   0   7      894.80      768.51    241.98 o 
  -7   0   7     6569.40     5867.74    331.72 o 
  -5   0   7     3314.95     3060.07    190.98 o 
  -3   0   7     7068.30     6787.52    592.12 o 
  -1   0   7    55047.73    58617.98   1343.75 o 
   1   0   7    46854.15    49421.11    945.69 o 
   3   0   7      162.81      368.49     88.17 o 
   5   0   7    23771.59    24656.51    491.12 o 
   7   0   7    24463.67    24834.39    516.50 o 
   9   0   7     7691.04     7829.26    238.64 o 
  11   0   7     6684.79     7398.47    312.49 o 
  13   0   7      533.65      576.10    173.29 o 
  15   0   7     1087.77     1091.30    293.26 o 
  17   0   7     7368.50     7108.66    426.26 o 
  19   0   7        5.63        0.00    160.25 o 
 -22   1   7        9.70        9.58    560.87 o 
 -21   1   7     1205.55     1428.11    482.35 o 
 -20   1   7       43.96        0.00    252.22 o 
 -19   1   7     5560.93     6594.28    656.09 o 
 -18   1   7     1121.32      985.78    152.21 o 
 -17   1   7      859.52      635.22    126.38 o 
 -16   1   7     3410.83     3604.06    276.17 o 
 -15   1   7     4782.61     5104.86    171.85 o 
 -14   1   7     1276.42     1337.12    331.87 o 
 -13   1   7     7387.39     7253.95    242.63 o 
 -12   1   7     5559.33     6201.90    315.49 o 
 -11   1   7        3.71        0.00     80.44 o 
 -10   1   7     6630.68     6361.90    148.26 o 
  -9   1   7    32361.50    30953.56    672.65 o 
  -8   1   7      568.96      430.64     86.79 o 
  -7   1   7     2768.41     2738.78    190.16 o 
  -6   1   7     4901.98     4770.09    156.36 o 
  -5   1   7     1417.85     1734.68    127.67 o 
  -4   1   7       22.51        0.00     78.41 o 
  -3   1   7    64804.43    70765.58   1282.66 o 
  -2   1   7     1289.70     1421.87     78.68 o 
  -1   1   7     9749.61    10151.68    288.89 o 
   0   1   7     5808.84     6332.27    133.16 o 
   1   1   7    24588.79    25448.79    420.27 o 
   2   1   7     3102.77     3449.85    113.80 o 
   3   1   7    31920.38    35046.18    445.35 o 
   4   1   7     8505.74     9050.51    148.67 o 
   5   1   7     7673.77     8825.69    150.83 o 
   6   1   7     1523.68     1420.38    125.13 o 
   7   1   7    31924.72    32694.22    508.32 o 
   8   1   7     6213.73     6847.97    260.67 o 
   9   1   7    42433.46    44587.18    708.26 o 
  10   1   7     5044.92     5156.37    224.72 o 
  11   1   7     2036.55     1809.25    283.80 o 
  12   1   7      381.04      532.33    156.59 o 
  13   1   7     5250.51     5249.68    342.81 o 
  14   1   7      186.32      168.49    200.31 o 
  15   1   7     4688.24     4267.82    348.54 o 
  16   1   7      268.23      439.34    193.10 o 
  17   1   7      497.76      654.66    187.33 o 
  18   1   7      284.84      230.89    230.41 o 
  19   1   7     2650.09     3234.88    338.59 o 
 -22   2   7       21.40      167.85    229.59 o 
 -21   2   7     3243.97     3175.98    465.52 o 
 -20   2   7      873.48      716.44    275.76 o 
 -19   2   7      439.34      724.07    298.71 o 
 -18   2   7     2793.04     2819.32    216.55 o 
 -17   2   7     5616.14     5799.37    331.22 o 
 -16   2   7      382.39      353.87    185.04 o 
 -15   2   7     1853.07     1988.59    256.97 o 
 -14   2   7     2677.03     2642.43    134.20 o 
 -13   2   7       83.93      219.31    104.08 o 
 -12   2   7       99.76       23.09    136.24 o 
 -11   2   7    16707.80    16519.31    339.83 o 
 -10   2   7    10433.34    10290.63    233.71 o 
  -9   2   7     3696.69     3695.82    126.47 o 
  -8   2   7     6710.00     6227.00    327.29 o 
  -7   2   7    20049.69    19551.70    414.72 o 
  -6   2   7      171.21      392.91     66.14 o 
  -5   2   7    36813.77    35482.01    691.79 o 
  -4   2   7     5796.78     5446.11    123.83 o 
  -3   2   7     6467.67     6840.66    138.79 o 
  -2   2   7    11863.67    11860.09    396.21 o 
  -1   2   7   106958.23   112481.22   1750.23 o 
   0   2   7     6943.37     7637.74    167.62 o 
   1   2   7    47365.23    51499.85    702.28 o 
   2   2   7     9378.53     9685.16    204.09 o 
   3   2   7     6941.46     7611.46    156.46 o 
   4   2   7     5754.86     6193.65    131.03 o 
   5   2   7    36962.64    40004.58    574.74 o 
   6   2   7     7146.32     7222.07    167.23 o 
   7   2   7    17333.00    18604.15    357.59 o 
   8   2   7     4365.76     4570.26    182.03 o 
   9   2   7     4340.13     4607.24    177.41 o 
  10   2   7      109.42      106.25    112.93 o 
  11   2   7     8211.56     8045.13    213.41 o 
  12   2   7     4064.47     3572.32    288.66 o 
  13   2   7      827.68      666.67    140.35 o 
  14   2   7       78.80      233.45    158.63 o 
  15   2   7     3620.39     3289.62    240.57 o 
  16   2   7      822.96      716.19    248.39 o 
  17   2   7     5340.75     4764.98    381.27 o 
  18   2   7      723.41      733.33    824.48 o 
  19   2   7      243.08      566.81    599.33 o 
 -21   3   7      339.76       31.48    217.14 o 
 -20   3   7       30.04       90.11    209.72 o 
 -19   3   7     3642.79     3947.15    417.70 o 
 -18   3   7     1005.25      881.92    181.05 o 
 -17   3   7     1016.74      914.47    306.93 o 
 -16   3   7     5973.09     5855.74    433.92 o 
 -15   3   7     2714.62     2774.18    151.10 o 
 -14   3   7        1.08        0.00     90.74 o 
 -13   3   7     4554.59     4503.67    359.90 o 
 -12   3   7    11491.58    11108.02    272.72 o 
 -11   3   7     1885.17     1877.97    141.56 o 
 -10   3   7    19207.83    18949.51    423.51 o 
  -9   3   7    22128.04    20899.46    621.04 o 
  -8   3   7        7.20      112.18     75.50 o 
  -7   3   7      983.89      936.75     67.97 o 
  -6   3   7    31554.99    30102.73    555.45 o 
  -5   3   7      557.69      414.50     50.81 o 
  -4   3   7     1154.04     1231.93    167.00 o 
  -3   3   7    33319.87    32261.45    605.13 o 
  -2   3   7     2138.53     1940.36     69.00 o 
  -1   3   7      754.22      721.28     99.18 o 
   0   3   7    21563.49    21109.75    398.76 o 
   1   3   7    25873.29    26167.78    791.51 o 
   2   3   7     7252.06     8223.06    175.09 o 
   3   3   7    15773.61    17052.56    291.67 o 
   4   3   7    12158.13    12261.41    205.67 o 
   5   3   7     5856.58     6379.01    138.10 o 
   6   3   7     7470.53     7904.26    251.19 o 
   7   3   7     6652.23     6696.55    303.00 o 
   8   3   7      196.42      354.44    100.01 o 
   9   3   7    11527.58    11716.16    260.22 o 
  10   3   7     6179.38     6332.98    198.75 o 
  11   3   7     1093.22     1220.74    138.88 o 
  12   3   7     8361.35     8385.16    231.67 o 
  13   3   7     3666.20     3685.24    230.90 o 
  14   3   7     1148.93     1189.59    164.09 o 
  15   3   7     1856.41     1667.58    289.25 o 
  16   3   7     3189.57     2722.46    370.98 o 
  17   3   7      944.53      817.14    225.62 o 
  18   3   7     1372.06     1512.59    446.29 o 
  19   3   7     1416.85     1949.30    815.67 o 
 -21   4   7     1911.19     2066.43    304.04 o 
 -20   4   7     1919.68     1863.70    239.09 o 
 -19   4   7       22.51        5.82    243.39 o 
 -18   4   7     1059.01     1047.15    147.64 o 
 -17   4   7     2246.39     2061.65    247.98 o 
 -16   4   7      456.72      201.52    338.74 o 
 -15   4   7     3545.80     3569.45    179.73 o 
 -14   4   7     7831.42     7879.31    468.61 o 
 -13   4   7       92.76      132.60    113.11 o 
 -12   4   7      150.07      121.20     95.38 o 
 -11   4   7    10269.34    10075.96    232.85 o 
 -10   4   7     2909.45     3007.70    126.75 o 
  -9   4   7       48.73       94.70    129.48 o 
  -8   4   7    29091.15    28262.73    578.26 o 
  -7   4   7     9682.61     9486.97    234.14 o 
  -6   4   7    19404.88    18425.40    459.82 o 
  -5   4   7    10898.00    10552.13    265.40 o 
  -4   4   7    31373.33    30049.50    593.87 o 
  -3   4   7     4079.85     3898.63    107.72 o 
  -2   4   7    45634.04    44314.96    949.59 o 
  -1   4   7    12834.65    12744.89    331.92 o 
   0   4   7      291.63      528.29     78.87 o 
   1   4   7     4072.39     3910.80    120.63 o 
   2   4   7    17093.26    16482.14    379.33 o 
   3   4   7    10941.49    11080.63    191.15 o 
   4   4   7     7054.70     7745.75    235.93 o 
   5   4   7    18938.81    17878.64    392.98 o 
   6   4   7     1312.16     1166.97    116.47 o 
   7   4   7     2544.91     2713.86    123.05 o 
   8   4   7     8014.48     7343.05    241.01 o 
   9   4   7     4096.77     4149.89    215.64 o 
  10   4   7    11989.13    12037.23    282.14 o 
  11   4   7     7815.06     8101.83    242.17 o 
  12   4   7     5632.94     5212.03    192.91 o 
  13   4   7     1041.06      960.71    283.47 o 
  14   4   7    10005.61     9516.02    741.15 o 
  15   4   7       45.66        0.00    207.52 o 
  16   4   7      249.92      129.44    195.04 o 
  17   4   7      347.32      703.11    310.97 o 
  18   4   7     2601.70     2500.52    362.76 o 
 -21   5   7       37.10       32.05    370.18 o 
 -20   5   7       46.48        0.00    370.18 o 
 -19   5   7      604.64      602.96    383.80 o 
 -18   5   7     1038.81     1094.75    225.43 o 
 -17   5   7      249.94      341.22    158.38 o 
 -16   5   7     3000.25     3227.81    191.93 o 
 -15   5   7     1157.16     1083.30    128.42 o 
 -14   5   7        2.00       54.34    126.57 o 
 -13   5   7      255.19      388.94    126.98 o 
 -12   5   7     4426.68     4457.15    180.41 o 
 -11   5   7       63.03      156.89     87.05 o 
 -10   5   7     4383.32     4563.45    145.69 o 
  -9   5   7      696.81      466.55     96.99 o 
  -8   5   7      491.70      371.39    112.41 o 
  -7   5   7     5659.47     5425.14    221.61 o 
  -6   5   7    35627.72    33514.41   1817.82 o 
  -5   5   7      116.21       81.19     71.93 o 
  -4   5   7     6903.50     6545.07    167.62 o 
  -3   5   7    13451.10    12776.29    358.98 o 
  -2   5   7     3456.76     3179.10    119.81 o 
  -1   5   7     5205.57     5315.02    128.55 o 
   0   5   7    10580.27     9593.42    296.73 o 
   1   5   7     3940.26     3794.93    201.00 o 
   2   5   7    11925.00    12026.05    237.36 o 
   3   5   7    25456.14    26141.84    749.29 o 
   4   5   7    11007.89    10489.10    214.18 o 
   5   5   7     6146.80     5909.40    261.08 o 
   6   5   7    14281.08    14309.89    736.92 o 
   7   5   7      296.61      560.82    156.84 o 
   8   5   7       11.65      158.19    101.22 o 
   9   5   7      427.13      283.48     95.00 o 
  10   5   7     4467.46     4689.61    248.65 o 
  11   5   7      719.56      378.10    223.69 o 
  12   5   7    10491.10    10525.30    626.65 o 
  13   5   7      353.93      382.12    122.05 o 
  14   5   7     1619.47     2398.85    765.99 o 
  15   5   7      216.39      476.23    263.61 o 
  16   5   7     5381.84     5546.71    804.45 o 
  17   5   7        9.91        0.00    457.51 o 
  18   5   7     1904.00     1471.51    319.18 o 
 -20   6   7     1296.85     1283.60    443.89 o 
 -19   6   7        2.41      176.27    290.05 o 
 -18   6   7     1718.15     1389.60    298.06 o 
 -17   6   7      138.02        0.80    123.83 o 
 -16   6   7     1163.63     1070.81    135.90 o 
 -15   6   7      116.70        0.30    192.33 o 
 -14   6   7    28520.17    30384.20   1892.18 o 
 -13   6   7      861.74      958.34    119.27 o 
 -12   6   7     5268.64     5488.60    189.07 o 
 -11   6   7      395.66      579.35     82.71 o 
 -10   6   7      760.20      935.23    132.53 o 
  -9   6   7      828.59      642.15    169.54 o 
  -8   6   7    29269.76    29537.53    732.58 o 
  -7   6   7       12.65       79.69     85.35 o 
  -6   6   7     2651.53     2359.34    179.95 o 
  -5   6   7      243.64      330.63     83.73 o 
  -4   6   7    11195.99    11182.34   1926.69 o 
  -3   6   7      156.12      161.14     73.64 o 
  -2   6   7    12180.78    12610.02    254.53 o 
  -1   6   7      120.53      116.86     61.69 o 
   0   6   7     3253.87     3067.65    110.12 o 
   1   6   7      357.65      248.02    143.05 o 
   2   6   7    24112.47    22958.17    417.92 o 
   3   6   7        2.10        0.00     68.61 o 
   4   6   7    22648.28    22016.80    462.60 o 
   5   6   7     2035.40     2083.76     90.32 o 
   6   6   7     9212.49     9086.71    272.24 o 
   7   6   7      692.95      685.82    101.41 o 
   8   6   7    16776.91    17089.72    454.99 o 
   9   6   7      301.79      163.69    106.17 o 
  10   6   7     3117.56     3126.62    297.50 o 
  11   6   7      364.54      331.82    259.51 o 
  12   6   7     9555.46     9235.22   1078.73 o 
  13   6   7       31.16       84.34    107.20 o 
  14   6   7     8889.56    10464.37   1086.49 o 
  15   6   7      534.11      474.34    410.24 o 
  16   6   7      218.31      678.37    641.00 o 
  17   6   7      146.36       76.52    785.22 o 
 -19   7   7       68.90        0.00    782.02 o 
 -18   7   7      890.17     1490.32    645.80 o 
 -17   7   7        9.54      238.77    320.50 o 
 -16   7   7     8388.19    10124.32    868.30 o 
 -15   7   7      401.44      547.11    121.70 o 
 -14   7   7       92.03        0.00    134.27 o 
 -13   7   7      438.20      612.26    122.88 o 
 -12   7   7    17864.08    18404.80    905.77 o 
 -11   7   7      793.79      902.69    118.19 o 
 -10   7   7     8157.93     8521.03    474.86 o 
  -9   7   7      587.18      709.85    123.05 o 
  -8   7   7     2009.14     1934.45    193.37 o 
  -7   7   7       18.83        0.00     74.16 o 
  -6   7   7    45628.20    45074.22    792.03 o 
  -5   7   7      150.97        0.00    109.89 o 
  -4   7   7    15854.44    15539.11    373.16 o 
  -3   7   7      265.04      314.59     83.95 o 
  -2   7   7      775.84      954.76    101.84 o 
  -1   7   7        3.16      303.94     87.43 o 
   0   7   7    26681.44    26681.68    489.71 o 
   1   7   7     3382.86     3356.51    118.96 o 
   2   7   7     6260.96     5980.63    155.09 o 
   3   7   7      360.70      383.19     92.98 o 
   4   7   7    24496.11    24248.02    451.70 o 
   5   7   7      801.36      813.31     90.23 o 
   6   7   7    15847.28    15601.40    311.18 o 
   7   7   7      985.19      950.78    100.47 o 
   8   7   7      184.68      321.39    133.49 o 
   9   7   7      502.86      456.20    175.33 o 
  10   7   7    11046.67    10331.00    568.90 o 
  11   7   7     1063.51      721.09    122.39 o 
  12   7   7     5965.76     6130.01    408.98 o 
  13   7   7        4.08       34.82    215.35 o 
  14   7   7     1761.15     2108.70    283.26 o 
  15   7   7       44.01      766.63    323.77 o 
  16   7   7     2593.79     2755.03    381.93 o 
  17   7   7       43.83        0.00    535.23 o 
 -19   8   7        1.30      993.55    383.00 o 
 -18   8   7      895.22     1962.46    913.42 o 
 -17   8   7     1424.59     1021.91    277.23 o 
 -16   8   7     1057.80      512.57    592.92 o 
 -15   8   7      103.02        5.52    150.44 o 
 -14   8   7    12037.15    12737.35    655.88 o 
 -13   8   7       98.28       52.12     93.47 o 
 -12   8   7     3024.06     3487.69    319.39 o 
 -11   8   7     6291.76     6402.88    248.94 o 
 -10   8   7      606.73      755.53    105.67 o 
  -9   8   7      270.21      256.54    201.50 o 
  -8   8   7    22957.78    21608.80    626.36 o 
  -7   8   7      687.82      770.94    238.70 o 
  -6   8   7     2600.35     2886.75    165.68 o 
  -5   8   7      633.23      618.20    184.81 o 
  -4   8   7    11341.71    11409.24    274.08 o 
  -3   8   7      685.85     1029.21    157.98 o 
  -2   8   7    14359.81    14548.88    365.77 o 
  -1   8   7      221.53      228.17    103.96 o 
   0   8   7       95.95       86.75     73.38 o 
   1   8   7     1602.75     1442.26    152.43 o 
   2   8   7    23840.54    23549.28    456.59 o 
   3   8   7      103.04      137.50    119.44 o 
   4   8   7     4571.35     4682.33    197.53 o 
   5   8   7     9294.07     9015.67    195.70 o 
   6   8   7     8073.73     7618.85    326.83 o 
   7   8   7     1402.47     1633.54    116.58 o 
   8   8   7     4954.58     4657.35    265.15 o 
   9   8   7     3891.55     4167.55    456.91 o 
  10   8   7     1031.53     1011.56    217.71 o 
  11   8   7      665.51     1226.22    282.17 o 
  12   8   7     7546.75     8673.64    498.81 o 
  13   8   7      510.94      332.47    311.39 o 
  14   8   7     7512.55     8068.68    504.78 o 
  15   8   7       18.25      222.03    335.72 o 
  16   8   7       56.22      217.68    362.02 o 
 -18   9   7      559.64        0.00    543.25 o 
 -17   9   7        1.51      847.72    479.15 o 
 -16   9   7     3815.28     3676.12    583.31 o 
 -15   9   7      497.15      267.51    407.83 o 
 -14   9   7       71.19      374.11    217.41 o 
 -13   9   7     2100.35     2116.15    180.22 o 
 -12   9   7     3251.18     2906.47    164.78 o 
 -11   9   7      341.00       32.91    244.93 o 
 -10   9   7    10553.65    11360.35    424.48 o 
  -9   9   7     2620.20     2560.01    166.08 o 
  -8   9   7       59.49        0.00    251.42 o 
  -7   9   7       67.30        0.00    122.82 o 
  -6   9   7    27700.15    28248.84    521.93 o 
  -5   9   7     1118.14     1038.67     97.54 o 
  -4   9   7     6772.69     6630.96    294.44 o 
  -3   9   7     8147.13     8401.84    250.26 o 
  -2   9   7     4853.57     5045.11    177.70 o 
  -1   9   7     1406.96     1281.28    117.06 o 
   0   9   7    12238.14    11791.54    327.29 o 
   1   9   7     1798.32     1816.39     84.72 o 
   2   9   7      816.49      861.63     89.86 o 
   3   9   7     7371.32     6951.75    188.09 o 
   4   9   7     9894.45     9597.39    327.75 o 
   5   9   7     5398.56     4905.38    154.61 o 
   6   9   7     5179.37     5018.26    148.46 o 
   7   9   7      120.55      201.41     84.64 o 
   8   9   7       74.00        0.00    172.22 o 
   9   9   7     2055.31     2021.02    758.76 o 
  10   9   7     4959.05     5169.12    318.71 o 
  11   9   7      771.74      544.56    576.90 o 
  12   9   7     2953.96     3657.52    394.90 o 
  13   9   7      730.99     1120.24    440.69 o 
  14   9   7      660.80      562.48    302.08 o 
  15   9   7     1609.64     2142.45    411.21 o 
 -17  10   7     1499.68     2099.27    673.05 o 
 -16  10   7      159.82        0.00    451.90 o 
 -15  10   7      109.86      113.78    368.57 o 
 -14  10   7     2614.27     2680.97    629.78 o 
 -13  10   7      225.88      144.22    402.23 o 
 -12  10   7      344.95      285.48    159.94 o 
 -11  10   7     4767.34     4287.28    222.99 o 
 -10  10   7      817.86      678.60    146.00 o 
  -9  10   7      353.59      573.29    164.18 o 
  -8  10   7     7252.12     8055.39    814.87 o 
  -7  10   7     3371.18     3513.93    281.95 o 
  -6  10   7     1354.36     1334.59    242.86 o 
  -5  10   7     9572.39     9784.47    246.48 o 
  -4  10   7     5035.73     5192.84    297.93 o 
  -3  10   7     3073.77     3020.40    165.85 o 
  -2  10   7     4102.02     4594.55    451.79 o 
  -1  10   7     3596.52     3604.60    209.79 o 
   0  10   7      240.70      359.00    111.09 o 
   1  10   7      177.31      357.49    107.32 o 
   2  10   7     1947.82     1973.48    126.06 o 
   3  10   7      603.48      632.83     78.53 o 
   4  10   7     3211.43     3025.07    129.30 o 
   5  10   7     2894.73     2770.94    178.33 o 
   6  10   7       98.38      109.51     77.50 o 
   7  10   7     4089.34     4002.59    219.73 o 
   8  10   7     2674.68     2496.43    439.70 o 
   9  10   7     2010.12     2916.92    439.57 o 
  10  10   7     1554.81     1791.14    320.46 o 
  11  10   7     4490.66     3896.06    346.14 o 
  12  10   7      991.36     1537.09    441.49 o 
  13  10   7     2138.61     1567.95    323.71 o 
  14  10   7     2390.53     2163.72    355.72 o 
 -16  11   7      773.68      270.82    479.15 o 
 -15  11   7      962.65      479.15    493.57 o 
 -14  11   7      236.43      621.77    354.15 o 
 -13  11   7     3178.92     2854.04    541.64 o 
 -12  11   7     2222.48     3331.58    525.62 o 
 -11  11   7       30.72      103.75    254.15 o 
 -10  11   7     1974.33     1816.82    339.79 o 
  -9  11   7     7061.72     7005.28    370.06 o 
  -8  11   7      492.77      303.26    203.87 o 
  -7  11   7     2977.57     3006.78    272.97 o 
  -6  11   7      260.30      257.66     95.66 o 
  -5  11   7     1067.16      949.55    201.00 o 
  -4  11   7     2120.93     2031.07    280.82 o 
  -3  11   7    16109.87    16733.59    442.01 o 
  -2  11   7      136.90      201.02    133.23 o 
  -1  11   7     2718.84     2607.48    197.53 o 
   0  11   7     1137.35     1075.03    105.92 o 
   1  11   7     6384.22     6187.88    222.13 o 
   2  11   7     1137.90      988.22    116.49 o 
   3  11   7     9391.18     8883.48    207.48 o 
   4  11   7     1416.30     1564.65    176.94 o 
   5  11   7      624.70      610.72    100.28 o 
   6  11   7      687.16      928.38    204.01 o 
   7  11   7     2611.94     1843.66    302.77 o 
   8  11   7      226.43       35.91    218.83 o 
   9  11   7     5140.39     5558.74    427.87 o 
  10  11   7     1929.78     2565.26    361.36 o 
  11  11   7      222.03      330.45    473.77 o 
  12  11   7     1091.14      744.19    414.56 o 
  13  11   7     3340.72     3261.38    432.81 o 
 -14  12   7       42.95     1116.61   1818.83 o 
 -13  12   7       81.78      229.03   1591.28 o 
 -12  12   7      120.88      600.91   1019.99 o 
 -11  12   7     7229.74     8629.13    794.84 o 
 -10  12   7      579.30     1190.29    367.09 o 
  -9  12   7      655.30      872.53    361.36 o 
  -8  12   7       85.13      200.60    213.96 o 
  -7  12   7     4340.60     4681.33    361.20 o 
  -6  12   7       38.66        0.00    179.95 o 
  -5  12   7     4793.61     4733.08    264.34 o 
  -4  12   7       86.69      142.64    138.43 o 
  -3  12   7      396.11      268.62    113.42 o 
  -2  12   7      427.00      463.63    124.44 o 
  -1  12   7    11927.83    12116.07    350.40 o 
   0  12   7     2783.87     2428.23    300.92 o 
   1  12   7     6277.43     6100.85    309.29 o 
   2  12   7       53.02      192.18     92.09 o 
   3  12   7      195.55      187.92     90.71 o 
   4  12   7      609.74      675.87    124.67 o 
   5  12   7     6701.12     7063.04    223.20 o 
   6  12   7      223.36      300.17    374.33 o 
   7  12   7     3221.82     3166.84    283.63 o 
   8  12   7      965.01      925.51    214.85 o 
   9  12   7     2545.93     3157.03    312.05 o 
  10  12   7        1.68      188.80    385.40 o 
  11  12   7     2632.01     1800.23    513.60 o 
 -12  13   7       52.94     1269.32   4501.40 o 
 -11  13   7      161.40      215.74    302.07 o 
 -10  13   7      457.03      409.75    945.47 o 
  -9  13   7     7860.57    10280.30    931.05 o 
  -8  13   7       85.08      239.02    466.33 o 
  -7  13   7     3214.48     2786.38    544.85 o 
  -6  13   7      475.93      200.15    303.64 o 
  -5  13   7      753.19      685.66    253.77 o 
  -4  13   7        7.03        0.00    158.95 o 
  -3  13   7     7392.48     7344.13    428.62 o 
  -2  13   7       23.13      255.52    432.30 o 
  -1  13   7     2083.30     1823.80    178.56 o 
   0  13   7       54.88        0.00    268.40 o 
   1  13   7     4857.13     5281.80    380.03 o 
   2  13   7        0.78      104.81    219.27 o 
   3  13   7     5463.59     6350.94   1325.81 o 
   4  13   7        1.64      527.04    191.75 o 
   5  13   7       13.85      166.08    326.86 o 
   6  13   7       99.99        0.00    374.21 o 
   7  13   7     7693.99     8455.17    954.00 o 
   8  13   7      288.99      335.91    239.57 o 
   9  13   7     5053.13     5279.08    421.83 o 
 -10  14   7        8.93        0.00    634.59 o 
  -9  14   7       21.30      246.71    447.33 o 
  -8  14   7      115.03      312.98    874.16 o 
  -7  14   7     2927.24     3610.68    380.75 o 
  -6  14   7       32.23       75.73    312.86 o 
  -5  14   7     2561.62     2100.34    352.15 o 
  -4  14   7        8.33      622.93    243.44 o 
  -3  14   7        2.28      422.80    278.06 o 
  -2  14   7       13.07        0.00    303.68 o 
  -1  14   7    10563.98    11968.92    497.45 o 
   0  14   7        0.21      349.71    286.39 o 
   1  14   7     5379.83     5773.61    662.49 o 
   2  14   7      316.54      535.20    352.95 o 
   3  14   7       39.74      758.39    522.85 o 
   4  14   7      803.62      714.26    339.79 o 
   5  14   7     3656.81     3751.80    464.12 o 
   6  14   7        9.29      457.80    339.27 o 
   7  14   7     2022.38     1949.93    681.84 o 
  -6  15   7      216.92        0.00    365.61 o 
  -5  15   7      154.87     1425.30    381.69 o 
  -4  15   7       13.08      403.64    317.15 o 
  -3  15   7     2586.80     3880.02    552.31 o 
  -2  15   7       32.61       83.92    558.12 o 
  -1  15   7      416.10      102.86    287.74 o 
   0  15   7      602.20      529.82    527.43 o 
   1  15   7     2327.28     3273.95    542.17 o 
   2  15   7     1162.70     1460.77   1032.45 o 
   3  15   7     1051.48     2213.38    567.78 o 
 -22   0   8      135.65        0.00    160.25 o 
 -20   0   8     3040.10     3317.16    379.79 o 
 -18   0   8     2790.52     3474.92    670.64 o 
 -16   0   8       98.64       87.84    166.28 o 
 -14   0   8     6194.73     6295.07    318.40 o 
 -12   0   8     9577.24     9553.54    740.35 o 
 -10   0   8     1917.70     1706.28    154.52 o 
  -8   0   8    44881.05    45101.73   1607.36 o 
  -6   0   8    13668.81    13385.42   1524.77 o 
  -4   0   8     6573.67     7317.09    832.49 o 
  -2   0   8    77086.13    81617.80   1892.85 o 
   0   0   8     9979.70    10726.95    268.29 o 
   2   0   8    40396.66    43416.77    726.49 o 
   4   0   8    57335.98    63599.84   1150.83 o 
   6   0   8      122.06      211.88    153.04 o 
   8   0   8    65405.41    69454.23   1726.67 o 
  10   0   8    12357.43    12919.80    370.46 o 
  12   0   8      834.24      778.03    727.53 o 
  14   0   8     4385.01     3742.12    335.72 o 
  16   0   8     2025.17     1620.12    285.24 o 
  18   0   8     2162.64     1809.21    495.17 o 
 -22   1   8     1599.48     1541.00    273.90 o 
 -21   1   8       13.46        0.00    216.36 o 
 -20   1   8     1392.76      625.28    781.79 o 
 -19   1   8     1342.51     1495.24    215.23 o 
 -18   1   8      682.59      733.52    150.58 o 
 -17   1   8     3303.34     3390.91    250.04 o 
 -16   1   8     5200.89     5444.51    498.45 o 
 -15   1   8       11.80      136.18    150.57 o 
 -14   1   8     1213.22     1411.17    210.25 o 
 -13   1   8     2113.78     2201.65    118.87 o 
 -12   1   8     8264.81     8084.98    367.77 o 
 -11   1   8      477.42      581.31    267.27 o 
 -10   1   8    13406.90    13381.44    467.69 o 
  -9   1   8     5165.36     4887.95    183.06 o 
  -8   1   8     3058.87     2976.74    116.17 o 
  -7   1   8      390.20      467.07     80.94 o 
  -6   1   8    17043.18    16307.17    382.05 o 
  -5   1   8    21378.25    22508.82    623.58 o 
  -4   1   8    16216.14    16921.67    337.50 o 
  -3   1   8     6013.80     5593.34    128.55 o 
  -2   1   8    21026.91    22106.40    407.08 o 
  -1   1   8     4080.36     4189.88    120.31 o 
   0   1   8    79418.40    82602.52   1697.28 o 
   1   1   8      226.65      320.36     76.57 o 
   2   1   8    20939.28    21861.74    344.25 o 
   3   1   8     4206.87     4203.40    112.15 o 
   4   1   8      185.91      151.82    111.02 o 
   5   1   8      843.64      774.69     81.13 o 
   6   1   8    50846.09    53469.46    793.70 o 
   7   1   8     4297.07     4589.12    190.59 o 
   8   1   8     3704.57     3805.58    138.86 o 
   9   1   8       57.51      178.85    216.96 o 
  10   1   8     3586.21     3890.41    163.36 o 
  11   1   8      719.73      727.75    127.91 o 
  12   1   8     7633.82     7385.48    509.09 o 
  13   1   8      163.75      102.65    143.20 o 
  14   1   8      142.11      204.68    133.77 o 
  15   1   8       49.52      276.32    199.51 o 
  16   1   8     7264.37     7489.05    383.62 o 
  17   1   8       24.26       80.21    232.69 o 
  18   1   8     2443.78     2549.79    341.13 o 
 -21   2   8      344.45      113.78    211.05 o 
 -20   2   8     2850.13     2872.25    809.30 o 
 -19   2   8       15.08      149.05    269.31 o 
 -18   2   8     2689.74     2870.45    409.40 o 
 -17   2   8     2602.07     2577.22    209.10 o 
 -16   2   8       86.42      199.28    137.75 o 
 -15   2   8     3228.69     3464.43    229.91 o 
 -14   2   8     4274.06     4396.40    333.77 o 
 -13   2   8     3988.90     3524.87    285.60 o 
 -12   2   8     7268.60     7050.53    222.08 o 
 -11   2   8    21504.54    22225.28    801.08 o 
 -10   2   8     3519.92     3253.51    184.35 o 
  -9   2   8     3647.97     3689.71    153.35 o 
  -8   2   8    26493.53    23925.92    503.31 o 
  -7   2   8      839.92      815.12     81.73 o 
  -6   2   8     4174.89     4191.13    200.31 o 
  -5   2   8     2575.64     2129.81    148.73 o 
  -4   2   8    11482.76    10298.43    214.80 o 
  -3   2   8      498.92      794.76    120.28 o 
  -2   2   8    50826.75    50399.25   1028.81 o 
  -1   2   8     4522.40     4660.69    122.46 o 
   0   2   8       17.57      109.15    101.54 o 
   1   2   8     6626.89     6746.80    126.34 o 
   2   2   8    17057.78    17667.00    270.93 o 
   3   2   8     4771.75     5393.09    120.61 o 
   4   2   8     6613.12     6715.02    148.96 o 
   5   2   8    13972.76    14062.19    282.19 o 
   6   2   8        8.74       42.56     84.63 o 
   7   2   8      348.03      306.37    149.88 o 
   8   2   8    17389.26    18304.18    331.70 o 
   9   2   8     3236.27     3455.84    187.58 o 
  10   2   8     3534.63     3579.49    245.32 o 
  11   2   8     6893.59     7265.94    216.12 o 
  12   2   8      571.61      106.73    160.73 o 
  13   2   8      129.44      393.12    137.78 o 
  14   2   8     5261.34     5468.47    417.55 o 
  15   2   8      866.10      992.42    303.67 o 
  16   2   8      969.18      739.96    184.67 o 
  17   2   8      753.45       75.39    622.57 o 
  18   2   8     2314.84     2348.67    315.60 o 
 -21   3   8      592.37      694.67    321.30 o 
 -20   3   8     1674.09     1687.05    273.23 o 
 -19   3   8     4094.45     4199.22    604.88 o 
 -18   3   8     1513.25     1430.32    164.59 o 
 -17   3   8     1046.97      736.82    145.39 o 
 -16   3   8     2806.61     2469.89    225.98 o 
 -15   3   8      801.61      921.36    126.10 o 
 -14   3   8      430.76      534.80    154.74 o 
 -13   3   8     2494.88     2938.45    241.25 o 
 -12   3   8     2041.02     2525.28    239.16 o 
 -11   3   8        4.91      108.35    187.12 o 
 -10   3   8    12411.43    12420.71    274.15 o 
  -9   3   8     7605.75     6990.09    185.52 o 
  -8   3   8     2545.97     2644.47     98.89 o 
  -7   3   8    31049.08    29904.06    591.79 o 
  -6   3   8    26011.51    23809.48    539.16 o 
  -5   3   8     3035.04     3059.85    159.83 o 
  -4   3   8    33492.10    33473.70    635.89 o 
  -3   3   8    21909.58    20141.45    370.31 o 
  -2   3   8     7824.54     7814.89    179.03 o 
  -1   3   8    18718.29    20376.45    318.34 o 
   0   3   8    48396.09    48658.82    767.72 o 
   1   3   8     2942.93     3022.76    103.64 o 
   2   3   8      969.79     1214.96    132.07 o 
   3   3   8    13392.65    13822.71    343.25 o 
   4   3   8     3948.03     3721.40    120.93 o 
   5   3   8      197.38      305.43    104.55 o 
   6   3   8    21696.21    22940.75    388.35 o 
   7   3   8     7479.21     7774.28    330.76 o 
   8   3   8     1574.09     1855.47    122.64 o 
   9   3   8     5942.43     5833.95    303.02 o 
  10   3   8     1849.70     1937.72    132.22 o 
  11   3   8     2178.77     2125.20    176.33 o 
  12   3   8     6233.13     5736.47    349.96 o 
  13   3   8     3047.26     3090.81    241.25 o 
  14   3   8      153.34      209.61    256.77 o 
  15   3   8     1495.98     1410.34    211.00 o 
  16   3   8     2492.22     2339.34    403.83 o 
  17   3   8      154.16        0.00    332.98 o 
  18   3   8      358.85        0.00   1187.45 o 
 -21   4   8      394.84      646.42    294.66 o 
 -20   4   8     1162.07     1643.66    311.56 o 
 -19   4   8       54.41       88.20    205.46 o 
 -18   4   8      703.32      885.66    273.96 o 
 -17   4   8     2540.60     2413.26    287.79 o 
 -16   4   8       21.35        0.00    249.57 o 
 -15   4   8     3103.61     3278.48    256.51 o 
 -14   4   8     5037.03     5152.50    231.42 o 
 -13   4   8     1084.67     1165.48    180.41 o 
 -12   4   8     3350.33     3247.04    164.22 o 
 -11   4   8     4693.43     4457.01    159.37 o 
 -10   4   8     1524.27     1384.10     99.00 o 
  -9   4   8    14758.28    14253.45    685.11 o 
  -8   4   8     9275.57     8916.27    446.87 o 
  -7   4   8      125.45      134.58    134.62 o 
  -6   4   8      137.71       65.11     95.54 o 
  -5   4   8    36173.11    34058.91    765.76 o 
  -4   4   8    26705.33    26336.38    528.87 o 
  -3   4   8     2062.01     1999.49    238.93 o 
  -2   4   8    23159.99    22512.73    510.71 o 
  -1   4   8     6509.43     6072.23    126.02 o 
   0   4   8      136.40        0.00    115.19 o 
   1   4   8    15282.46    15001.24    274.75 o 
   2   4   8    30036.67    30843.93    570.15 o 
   3   4   8       17.14      127.07     80.49 o 
   4   4   8    22993.95    24395.46   1013.12 o 
   5   4   8    12574.56    12253.35    209.38 o 
   6   4   8     2124.15     2130.24    135.39 o 
   7   4   8     3077.76     2867.70    122.62 o 
   8   4   8     1738.67     1746.41    150.58 o 
   9   4   8      266.86      171.32     94.72 o 
  10   4   8       76.46      344.01    152.51 o 
  11   4   8    10758.79    10037.13    377.27 o 
  12   4   8      156.58      114.83    219.50 o 
  13   4   8     2128.83     1882.76    344.89 o 
  14   4   8     1442.78     1067.89    177.60 o 
  15   4   8     3063.28     3082.84    764.39 o 
  16   4   8       22.47      106.05    389.49 o 
  17   4   8     5192.81     4417.26    403.31 o 
  18   4   8      853.94      857.94    367.88 o 
 -20   5   8      378.24     1088.18    390.34 o 
 -19   5   8     1733.43     1895.27   1073.67 o 
 -18   5   8        9.64      285.92    176.77 o 
 -17   5   8     1087.12      882.33    215.45 o 
 -16   5   8       52.94      155.24    114.64 o 
 -15   5   8     2979.42     3167.69    308.32 o 
 -14   5   8       11.22        0.00    265.99 o 
 -13   5   8    12710.83    12803.35    347.25 o 
 -12   5   8     1984.48     1915.42    102.08 o 
 -11   5   8      221.01      351.92    286.63 o 
 -10   5   8      524.12      531.02    117.42 o 
  -9   5   8     7177.92     7149.31    248.85 o 
  -8   5   8     3199.15     3108.98    207.67 o 
  -7   5   8    30788.29    30424.48    912.84 o 
  -6   5   8     1853.35     1485.68    188.51 o 
  -5   5   8      238.69      191.95     93.54 o 
  -4   5   8     6924.62     7061.37    169.19 o 
  -3   5   8    25319.76    23701.89    398.13 o 
  -2   5   8     5101.18     4810.99    112.10 o 
  -1   5   8    12226.39    12238.67    214.50 o 
   0   5   8     1143.16     1065.20     82.48 o 
   1   5   8     3387.08     3778.24    258.00 o 
   2   5   8     1512.08     1832.74    147.57 o 
   3   5   8    26274.69    25230.43    658.51 o 
   4   5   8      543.76      456.00    111.23 o 
   5   5   8     1160.92     1058.87    119.46 o 
   6   5   8     5573.93     5777.35    161.45 o 
   7   5   8     8997.41     9082.37    196.47 o 
   8   5   8     1033.69      998.97    114.36 o 
   9   5   8    15866.04    16179.02    362.12 o 
  10   5   8     2661.58     2179.29    178.33 o 
  11   5   8      991.18      781.47    157.52 o 
  12   5   8      881.43     1224.20    176.06 o 
  13   5   8    13131.86    14109.81    487.19 o 
  14   5   8        5.03        0.00    182.12 o 
  15   5   8     4831.05     4570.13    580.90 o 
  16   5   8       56.78        0.00    350.90 o 
  17   5   8      113.77      656.59    345.34 o 
 -20   6   8       34.77      222.77    309.26 o 
 -19   6   8       42.59      368.07    289.38 o 
 -18   6   8       58.00        0.00    320.50 o 
 -17   6   8     5415.35     5703.61    415.40 o 
 -16   6   8     1048.88      963.86    116.96 o 
 -15   6   8     7705.87     8380.21    497.63 o 
 -14   6   8      254.55      761.84    397.20 o 
 -13   6   8     2649.47     2494.60    197.30 o 
 -12   6   8      381.54      347.14    197.47 o 
 -11   6   8     6928.13     6896.38    230.54 o 
 -10   6   8      501.01      502.51    129.01 o 
  -9   6   8     5491.38     5428.38    212.90 o 
  -8   6   8      267.41      403.80    103.14 o 
  -7   6   8     7523.75     7445.97    206.94 o 
  -6   6   8       22.76      111.15     85.18 o 
  -5   6   8    25342.65    24521.94    480.87 o 
  -4   6   8     1421.48     1546.08     88.59 o 
  -3   6   8     2150.28     2398.49    136.24 o 
  -2   6   8     4408.86     4088.54    115.18 o 
  -1   6   8    10774.88    10310.50    216.91 o 
   0   6   8     4145.46     4015.36    126.43 o 
   1   6   8    34935.92    35517.30    661.37 o 
   2   6   8      404.60      407.64     84.45 o 
   3   6   8      612.34      605.93     85.19 o 
   4   6   8     5881.11     6314.56    164.98 o 
   5   6   8    27801.87    26489.63    711.83 o 
   6   6   8     4865.30     5275.73    273.07 o 
   7   6   8     9144.67     8297.44    524.82 o 
   8   6   8       32.12      281.43    231.07 o 
   9   6   8     1101.49     1011.55    117.92 o 
  10   6   8      407.59      551.52    159.96 o 
  11   6   8    17343.93    17515.36    598.60 o 
  12   6   8       22.15        0.00    118.88 o 
  13   6   8     2063.01     1709.07    265.06 o 
  14   6   8       20.68       32.27    365.42 o 
  15   6   8     2204.03     2843.76    394.34 o 
  16   6   8       90.23        0.00    715.51 o 
  17   6   8     2267.34     2002.88    327.28 o 
 -19   7   8     1887.48     1027.01    321.26 o 
 -18   7   8        1.44      277.34    270.60 o 
 -17   7   8     1127.57      643.95    279.98 o 
 -16   7   8      621.55      668.45    224.69 o 
 -15   7   8     5891.83     5930.66    807.21 o 
 -14   7   8       99.59       79.87     79.85 o 
 -13   7   8    18173.12    19132.27    855.87 o 
 -12   7   8      627.37      710.33    199.33 o 
 -11   7   8     2727.89     2533.01    249.73 o 
 -10   7   8     1563.91     2019.66    353.89 o 
  -9   7   8    12409.62    12226.84    299.67 o 
  -8   7   8      625.78      583.79    112.83 o 
  -7   7   8    26644.74    26025.86    760.98 o 
  -6   7   8      245.63      275.48    105.52 o 
  -5   7   8      164.31       79.26    109.54 o 
  -4   7   8       17.54       83.98     57.47 o 
  -3   7   8     8247.02     8171.48    217.80 o 
  -2   7   8       51.83        0.00     73.68 o 
  -1   7   8     2902.24     2695.03    108.48 o 
   0   7   8      874.68     1019.33    124.63 o 
   1   7   8     3554.17     3536.46    129.31 o 
   2   7   8       38.17       35.30     87.10 o 
   3   7   8    36312.03    35954.25    625.53 o 
   4   7   8      452.68      386.31     77.89 o 
   5   7   8      869.02      792.38     87.56 o 
   6   7   8      154.95      117.09     99.23 o 
   7   7   8    14102.71    13457.92    299.03 o 
   8   7   8        5.62       65.05    196.14 o 
   9   7   8     9744.40     9252.83    395.51 o 
  10   7   8      828.51      715.06    118.55 o 
  11   7   8        3.49      215.36    787.38 o 
  12   7   8      325.57      638.28    589.72 o 
  13   7   8     8842.17    10172.35    566.55 o 
  14   7   8       91.42      322.61    315.70 o 
  15   7   8     1865.97     1555.10    592.12 o 
  16   7   8       72.33      167.78    344.97 o 
 -19   8   8       17.31     1150.59    705.10 o 
 -18   8   8      557.17      235.14    358.90 o 
 -17   8   8     3108.58     3032.07    799.64 o 
 -16   8   8      345.37      731.24    884.58 o 
 -15   8   8     8847.36     9451.08    792.72 o 
 -14   8   8      913.80      854.72    250.18 o 
 -13   8   8       90.28      115.09    252.38 o 
 -12   8   8     1069.08     1358.85    191.86 o 
 -11   8   8    11790.44    13154.51    663.34 o 
 -10   8   8     1565.04     1775.39    221.68 o 
  -9   8   8     5312.44     5266.80    194.72 o 
  -8   8   8       48.39      123.25    113.11 o 
  -7   8   8    11511.73    11599.08    310.54 o 
  -6   8   8      356.74      343.79    136.32 o 
  -5   8   8    20765.62    21639.25    572.95 o 
  -4   8   8      491.36      501.71     76.52 o 
  -3   8   8      156.00      229.18     92.08 o 
  -2   8   8     2880.86     2792.15    150.63 o 
  -1   8   8     8650.97     8674.54    358.51 o 
   0   8   8      277.96      392.63     86.41 o 
   1   8   8     8703.25     8161.23    244.64 o 
   2   8   8     1468.25     1528.84    108.64 o 
   3   8   8     1866.31     1650.90    111.28 o 
   4   8   8     7379.09     7012.20    173.78 o 
   5   8   8    15343.01    15273.23    303.42 o 
   6   8   8       25.31      141.02     88.88 o 
   7   8   8     1747.81     1456.62    219.49 o 
   8   8   8     1848.37     1832.14    153.81 o 
   9   8   8      699.28      605.09    146.23 o 
  10   8   8       75.41      363.76    386.02 o 
  11   8   8    11064.92    11921.64    475.78 o 
  12   8   8      511.33      574.42    290.35 o 
  13   8   8     1458.59     1308.02    265.94 o 
  14   8   8      333.62      351.75    264.41 o 
  15   8   8     2079.32     1960.14    344.20 o 
 -18   9   8      436.23     1025.60    641.00 o 
 -17   9   8      257.55        0.00    370.18 o 
 -16   9   8     1056.01      719.52    366.97 o 
 -15   9   8     3792.73     4366.79    535.23 o 
 -14   9   8       82.62      154.31    232.78 o 
 -13   9   8     5057.96     5209.53    453.97 o 
 -12   9   8     2563.60     2335.99    198.41 o 
 -11   9   8      872.35      713.85    201.90 o 
 -10   9   8     3178.04     2990.97    289.54 o 
  -9   9   8     4562.33     4368.50    504.27 o 
  -8   9   8        3.39      253.00    124.27 o 
  -7   9   8    15723.13    15999.06    418.72 o 
  -6   9   8     1683.52     1696.72    152.87 o 
  -5   9   8       15.04       86.12    136.24 o 
  -4   9   8    12015.51    11147.93    293.13 o 
  -3   9   8    15342.34    14508.39    462.37 o 
  -2   9   8     1321.36     1278.29    118.71 o 
  -1   9   8     1297.33     1247.46    104.08 o 
   0   9   8     2164.05     2082.58    147.72 o 
   1   9   8     5400.58     5579.76    161.77 o 
   2   9   8      430.66      448.22     88.74 o 
   3   9   8    10570.33    10305.28    357.13 o 
   4   9   8     3226.53     3303.76    142.02 o 
   5   9   8       42.90        0.00     86.85 o 
   6   9   8     5799.28     5437.48    164.70 o 
   7   9   8     4973.29     4691.08    376.79 o 
   8   9   8     1173.24     1264.12    151.80 o 
   9   9   8     4106.79     3644.65    319.89 o 
  10   9   8     6264.88     6329.84    377.71 o 
  11   9   8       85.11      362.41    541.32 o 
  12   9   8     2523.92     1823.36    451.10 o 
  13   9   8     4072.21     4679.01    505.94 o 
  14   9   8     1197.03      368.16    349.08 o 
 -17  10   8     1287.36      754.77    660.23 o 
 -16  10   8      427.48      447.10    594.52 o 
 -15  10   8     1356.12     1108.92    641.00 o 
 -14  10   8      692.90     1009.57    578.50 o 
 -13  10   8      323.08      431.07    415.05 o 
 -12  10   8     2162.23     2340.47    503.31 o 
 -11  10   8     2769.47     2889.67    382.71 o 
 -10  10   8       75.74      304.83    247.46 o 
  -9  10   8     4810.40     4459.79    276.23 o 
  -8  10   8     3833.96     4037.19    359.46 o 
  -7  10   8      220.82      315.95    494.98 o 
  -6  10   8     1175.63     1301.08    164.78 o 
  -5  10   8     7279.29     7269.92    220.18 o 
  -4  10   8     1983.68     1977.44    212.33 o 
  -3  10   8     1792.97     1768.43    146.50 o 
  -2  10   8    12208.06    11496.82    324.41 o 
  -1  10   8     2358.61     2392.84    136.60 o 
   0  10   8        9.51       18.69     99.36 o 
   1  10   8     3367.33     3513.24    145.95 o 
   2  10   8     5601.67     5480.20    244.25 o 
   3  10   8      250.03        0.00     94.51 o 
   4  10   8    10041.11    10125.15    293.23 o 
   5  10   8     4744.31     4659.86    287.97 o 
   6  10   8     1329.75     1365.95    148.56 o 
   7  10   8     1716.77     1890.41    133.77 o 
   8  10   8     3845.33     3820.67    457.05 o 
   9  10   8      118.54      514.81    277.42 o 
  10  10   8      510.90      821.19    318.20 o 
  11  10   8     4275.56     3446.31    532.03 o 
  12  10   8      396.78      979.41    372.55 o 
  13  10   8     1201.23     1242.30    319.89 o 
 -15  11   8       73.88       64.10    445.49 o 
 -14  11   8      536.77      463.12    447.10 o 
 -13  11   8      717.01      318.90    384.60 o 
 -12  11   8     1217.86       32.05    435.88 o 
 -11  11   8       65.78        0.00    450.30 o 
 -10  11   8     4518.12     5305.84    397.48 o 
  -9  11   8      115.69      382.44    302.23 o 
  -8  11   8       88.06      475.27    278.19 o 
  -7  11   8      621.28      901.96    399.67 o 
  -6  11   8     6471.36     6757.75    443.64 o 
  -5  11   8      241.92      283.69    130.90 o 
  -4  11   8     8657.81     7910.01    482.23 o 
  -3  11   8      581.18      874.78    211.87 o 
  -2  11   8      628.22      562.45    218.12 o 
  -1  11   8     1567.11     1416.62    142.02 o 
   0  11   8     9329.78     9247.09    321.97 o 
   1  11   8      257.62        0.00    113.54 o 
   2  11   8      775.42      743.30     94.76 o 
   3  11   8     2326.69     2160.37    325.04 o 
   4  11   8     3282.52     2812.81    138.14 o 
   5  11   8      284.46       73.56    134.15 o 
   6  11   8     4454.44     4463.74    246.33 o 
   7  11   8     1814.34     1786.16    422.58 o 
   8  11   8     1467.41     1142.98    201.43 o 
   9  11   8     1895.13     2154.53    271.14 o 
  10  11   8     3697.60     4754.67    452.43 o 
  11  11   8       33.53      828.77    515.20 o 
  12  11   8     3360.97     3153.75    693.08 o 
 -14  12   8     2277.03     3201.78    559.27 o 
 -13  12   8      121.98       16.02    535.23 o 
 -12  12   8     3284.63     3708.17    524.02 o 
 -11  12   8     1046.48      447.10    400.62 o 
 -10  12   8     2314.57     2437.39    450.30 o 
  -9  12   8      770.64      612.51    448.70 o 
  -8  12   8     7588.99     8179.66    568.71 o 
  -7  12   8      120.44      148.06    191.66 o 
  -6  12   8      306.41      823.64    607.73 o 
  -5  12   8      256.20      427.84    199.15 o 
  -4  12   8     2626.34     2384.64    369.89 o 
  -3  12   8       13.65      167.45    157.32 o 
  -2  12   8    11287.50    11573.38    686.45 o 
  -1  12   8       56.11       89.81    113.11 o 
   0  12   8       69.92      213.70    459.82 o 
   1  12   8      399.60      894.37    215.34 o 
   2  12   8     5671.58     5757.87    255.65 o 
   3  12   8       12.78      294.86    184.81 o 
   4  12   8     3935.63     3418.86    201.94 o 
   5  12   8     1034.32     1169.63    176.07 o 
   6  12   8       69.27       43.84    162.83 o 
   7  12   8      331.48      245.11    163.51 o 
   8  12   8     6976.70     7338.40    455.76 o 
   9  12   8      600.79     1338.18    256.00 o 
  10  12   8     1302.16     2072.26    468.73 o 
  11  12   8      728.48      855.76    415.85 o 
 -12  13   8     2724.05     2848.57    687.47 o 
 -11  13   8        2.50        0.00   1220.30 o 
 -10  13   8     3830.82     4395.61    817.27 o 
  -9  13   8      196.35      225.54    503.18 o 
  -8  13   8      732.95     1026.96    358.44 o 
  -7  13   8       23.31        0.00    264.43 o 
  -6  13   8     4636.97     5027.92    349.74 o 
  -5  13   8      100.53       75.30    212.66 o 
  -4  13   8     3163.40     2699.83    219.25 o 
  -3  13   8       45.91        0.00    178.95 o 
  -2  13   8      755.04      647.85    194.35 o 
  -1  13   8      293.84      640.89    360.74 o 
   0  13   8    13175.39    13981.38    560.97 o 
   1  13   8        0.21        0.00    254.43 o 
   2  13   8     4342.76     4372.29    701.53 o 
   3  13   8       68.85      319.39    287.51 o 
   4  13   8      561.33      985.27    328.12 o 
   5  13   8      214.24      271.42    279.61 o 
   6  13   8     5842.47     5668.11    450.14 o 
   7  13   8       48.79       94.47    143.84 o 
   8  13   8      242.82      430.17    343.86 o 
   9  13   8        9.78        0.00    463.92 o 
  -9  14   8        1.78      418.73    394.25 o 
  -8  14   8     4848.17     5740.92    504.55 o 
  -7  14   8       36.40        0.00    382.63 o 
  -6  14   8      739.14      593.99    504.79 o 
  -5  14   8      122.37        0.00    226.00 o 
  -4  14   8     1336.52     1904.92    332.86 o 
  -3  14   8       34.73        0.00    228.52 o 
  -2  14   8     6038.63     6455.90    615.92 o 
  -1  14   8        8.23        0.00    231.05 o 
   0  14   8        7.50        0.00    247.55 o 
   1  14   8      840.85     1320.05    287.36 o 
   2  14   8     2254.10     2681.39    527.25 o 
   3  14   8      325.32     1359.12    406.51 o 
   4  14   8     2760.53     2155.85    394.27 o 
   5  14   8      577.01      514.47    326.54 o 
   6  14   8      564.75        0.00    406.90 o 
  -5  15   8      263.15      447.94    482.89 o 
  -4  15   8     1466.59     1361.18   1383.40 o 
  -3  15   8      604.26      997.75    303.84 o 
  -2  15   8      567.02      801.36    251.73 o 
  -1  15   8      572.94      625.92    286.54 o 
   0  15   8     5651.91     5665.08    546.00 o 
   1  15   8      103.44      949.32   2043.98 o 
   2  15   8      802.72     1777.24    464.95 o 
 -21   0   9     1944.35     1841.26    315.69 o 
 -19   0   9     1163.41      866.30    271.39 o 
 -17   0   9     3381.04     3220.39   1009.57 o 
 -15   0   9     5447.68     6117.92    846.92 o 
 -13   0   9       34.21      454.64    238.81 o 
 -11   0   9    30054.25    29157.94    907.81 o 
  -9   0   9    17411.30    17048.31    546.45 o 
  -7   0   9     4576.72     4328.27    293.26 o 
  -5   0   9     9804.32     9723.93    316.39 o 
  -3   0   9    15454.00    17117.54    636.95 o 
  -1   0   9     3045.81     2938.99    154.52 o 
   1   0   9    66958.48    71722.34   1558.16 o 
   3   0   9    26006.71    29332.99    713.11 o 
   5   0   9    10002.99    10870.05    279.82 o 
   7   0   9    50861.48    53036.63   2210.64 o 
   9   0   9      466.57      299.06    173.92 o 
  11   0   9     9867.60     9609.39    778.81 o 
  13   0   9      241.96      141.91    245.31 o 
  15   0   9     1675.18     1863.70    349.34 o 
  17   0   9     8547.76     9086.13    700.29 o 
 -21   1   9        3.42      127.25    374.98 o 
 -20   1   9      149.95      314.01    313.29 o 
 -19   1   9     3191.91     2825.87    353.66 o 
 -18   1   9        8.06        0.00    157.42 o 
 -17   1   9     2262.07     2082.22    274.09 o 
 -16   1   9      155.81      184.34    217.88 o 
 -15   1   9     1238.77     1188.89    192.63 o 
 -14   1   9       22.02       37.30    165.61 o 
 -13   1   9    11368.76    12152.14    447.57 o 
 -12   1   9     4478.54     4254.63    273.86 o 
 -11   1   9     1701.26     1926.56    113.48 o 
 -10   1   9     5241.78     5399.85    239.63 o 
  -9   1   9    25530.58    24253.83    928.18 o 
  -8   1   9       48.52        0.00    166.22 o 
  -7   1   9    26377.46    26042.25    541.60 o 
  -6   1   9     2161.30     2038.88    149.97 o 
  -5   1   9     2061.68     2405.64    127.76 o 
  -4   1   9      645.46      497.22     97.74 o 
  -3   1   9    36236.77    35989.70    948.33 o 
  -2   1   9        1.00        0.00    105.38 o 
  -1   1   9    50180.63    51118.15    859.62 o 
   0   1   9     1741.57     1847.69    137.39 o 
   1   1   9     1792.57     1888.02    230.84 o 
   2   1   9      171.07      153.43     70.84 o 
   3   1   9    27146.22    27633.63    418.57 o 
   4   1   9      734.08      756.91     77.34 o 
   5   1   9    16849.13    17458.96    298.34 o 
   6   1   9     4252.57     4384.22    152.72 o 
   7   1   9     7191.61     7546.87    169.68 o 
   8   1   9      349.85      238.95    110.54 o 
   9   1   9    35574.27    38704.98    695.69 o 
  10   1   9      667.90      430.09    129.07 o 
  11   1   9     1275.76     1138.99    200.98 o 
  12   1   9      588.30      516.58    178.13 o 
  13   1   9     4709.29     5065.42    262.08 o 
  14   1   9      131.08      267.83    157.26 o 
  15   1   9     8478.04     9074.59    552.89 o 
  16   1   9       54.71      189.56    352.55 o 
  17   1   9       20.76        0.00    240.26 o 
  18   1   9      188.40        0.00    441.49 o 
 -21   2   9     2552.88     2016.62    263.25 o 
 -20   2   9     1053.39      591.42    241.61 o 
 -19   2   9       15.45        0.00    183.95 o 
 -18   2   9     3769.85     3788.09    540.72 o 
 -17   2   9     2173.32     2086.57    301.38 o 
 -16   2   9     1915.08     1799.85    141.67 o 
 -15   2   9     2026.42     1958.39    339.55 o 
 -14   2   9     1723.70     1847.79    141.23 o 
 -13   2   9      208.91       99.63    120.53 o 
 -12   2   9      768.51     1194.09    268.94 o 
 -11   2   9    13345.20    13551.28    589.35 o 
 -10   2   9     1695.66     1827.58    103.36 o 
  -9   2   9    12322.75    12671.81    283.80 o 
  -8   2   9     6348.48     5877.69    164.46 o 
  -7   2   9     5742.87     6110.36    151.64 o 
  -6   2   9       43.66       53.08     97.15 o 
  -5   2   9    36675.46    35500.13    772.05 o 
  -4   2   9    13180.45    13158.59    328.91 o 
  -3   2   9    10673.31    10138.20    208.97 o 
  -2   2   9    12353.62    11742.97    262.32 o 
  -1   2   9    31670.00    32530.10    555.88 o 
   0   2   9     3762.86     4016.15    148.12 o 
   1   2   9    38567.25    41883.60    589.00 o 
   2   2   9     3724.02     3857.39    161.22 o 
   3   2   9      819.78      821.09    109.17 o 
   4   2   9     4351.91     4507.16    139.90 o 
   5   2   9     6614.80     6879.77    148.44 o 
   6   2   9      435.81      507.46     95.33 o 
   7   2   9    19049.85    18938.54    329.12 o 
   8   2   9      621.66      714.61    113.60 o 
   9   2   9        3.53      103.33    115.57 o 
  10   2   9     3417.36     3793.80    182.20 o 
  11   2   9     6310.91     6499.87    228.63 o 
  12   2   9        4.32      371.18    186.83 o 
  13   2   9     1111.90     1088.56    168.48 o 
  14   2   9      454.87      329.82    176.02 o 
  15   2   9     1120.45     1091.53    188.08 o 
  16   2   9       55.53       31.10    192.63 o 
  17   2   9     4628.30     5207.92    443.54 o 
  18   2   9        9.26       16.66    292.28 o 
 -21   3   9        1.07        0.00    358.16 o 
 -20   3   9      318.04      412.14    226.78 o 
 -19   3   9     3991.74     4171.37    589.63 o 
 -18   3   9      526.69      410.23    181.04 o 
 -17   3   9      306.73      512.58    160.52 o 
 -16   3   9     4181.73     4523.79    711.48 o 
 -15   3   9     1904.84     1985.71    185.97 o 
 -14   3   9      848.27      947.23    133.19 o 
 -13   3   9     6136.46     5934.69    201.02 o 
 -12   3   9     5725.68     5656.59    213.79 o 
 -11   3   9     1950.93     1964.19    130.57 o 
 -10   3   9    10563.54    10673.94    243.13 o 
  -9   3   9    21031.25    20924.64    707.55 o 
  -8   3   9    11985.50    11237.16    672.29 o 
  -7   3   9    13536.13    12946.53    542.63 o 
  -6   3   9    11863.11    11046.78    275.25 o 
  -5   3   9       82.73       54.77    133.54 o 
  -4   3   9     5065.74     4720.03    134.75 o 
  -3   3   9    32922.04    30603.15    770.69 o 
  -2   3   9     1329.90     1226.98    114.96 o 
  -1   3   9    15798.96    15713.97    303.47 o 
   0   3   9    21213.84    20512.52    321.93 o 
   1   3   9     6092.14     6105.29    206.26 o 
   2   3   9     2016.49     2171.77    134.39 o 
   3   3   9     8449.24     8602.54    190.01 o 
   4   3   9     2219.27     2272.44    110.75 o 
   5   3   9     1299.74     1230.55    106.25 o 
   6   3   9    12218.92    11960.92    251.54 o 
   7   3   9      124.92      168.58    106.17 o 
   8   3   9      164.01       92.39    118.45 o 
   9   3   9     1118.64     1228.10    204.87 o 
  10   3   9      969.26     1066.09    144.10 o 
  11   3   9     1472.62     1628.48    234.54 o 
  12   3   9     7071.23     6664.16    275.87 o 
  13   3   9     1158.64     1366.78    317.11 o 
  14   3   9      203.56       68.37    161.59 o 
  15   3   9     2705.00     2166.52    488.76 o 
  16   3   9     1680.47     1447.18    218.82 o 
  17   3   9       83.03      716.50    357.94 o 
 -21   4   9      788.21     1054.73    404.29 o 
 -20   4   9     1269.94      653.21    316.07 o 
 -19   4   9        6.79      316.75    276.99 o 
 -18   4   9     4344.70     4423.88    340.18 o 
 -17   4   9     1134.49     1009.73    198.26 o 
 -16   4   9      141.36      163.49    138.19 o 
 -15   4   9     1730.30     1863.22    250.82 o 
 -14   4   9     5066.14     4678.80    276.03 o 
 -13   4   9     1079.64     1205.26    210.48 o 
 -12   4   9     1791.89     1920.18    131.65 o 
 -11   4   9     7054.86     7136.73    538.47 o 
 -10   4   9      211.33      270.52     79.46 o 
  -9   4   9     3006.15     2835.84    161.28 o 
  -8   4   9    10643.07     9844.24    418.62 o 
  -7   4   9     4294.53     4264.89    154.97 o 
  -6   4   9     9765.31     8711.59    310.87 o 
  -5   4   9    29393.56    29405.41    524.13 o 
  -4   4   9     7101.34     6528.80    162.62 o 
  -3   4   9    10958.80    10530.32    218.16 o 
  -2   4   9    20346.41    19233.92    412.41 o 
  -1   4   9     1753.96     1488.91     89.12 o 
   0   4   9     6165.08     6513.19    178.33 o 
   1   4   9    10196.60    11373.18    258.36 o 
   2   4   9    12216.19    11965.46    232.75 o 
   3   4   9      248.87      514.71    127.91 o 
   4   4   9    16682.93    17682.44    415.57 o 
   5   4   9     2285.60     2258.91    148.96 o 
   6   4   9      357.75      400.12     82.56 o 
   7   4   9     2215.34     2534.85    136.50 o 
   8   4   9    10126.67     9897.31    317.02 o 
   9   4   9     2409.66     2102.43    177.41 o 
  10   4   9    11898.21    11135.57    342.32 o 
  11   4   9     3287.05     3476.03    206.69 o 
  12   4   9       87.11      393.59    480.46 o 
  13   4   9     1575.71     1673.03    196.84 o 
  14   4   9     9800.25    10073.65    582.72 o 
  15   4   9      104.34      275.13    201.08 o 
  16   4   9     1113.14     1185.95    660.23 o 
  17   4   9     1285.93     1874.58    606.54 o 
 -20   5   9      959.81     1073.32    795.64 o 
 -19   5   9      283.54        0.00    270.82 o 
 -18   5   9       26.31        0.00    177.45 o 
 -17   5   9      538.15      606.99    310.19 o 
 -16   5   9     5001.53     5161.87    532.14 o 
 -15   5   9       17.69       79.44    121.24 o 
 -14   5   9     3156.43     2516.86    407.55 o 
 -13   5   9     1928.44     1967.19    128.69 o 
 -12   5   9      965.03      920.37    125.83 o 
 -11   5   9       66.09      147.85    121.90 o 
 -10   5   9     3673.70     3791.94    484.70 o 
  -9   5   9     3023.89     3179.75    256.97 o 
  -8   5   9     6716.25     6671.17    209.56 o 
  -7   5   9      284.05      222.45    106.40 o 
  -6   5   9    16036.85    14769.76    657.93 o 
  -5   5   9       85.86        0.00     72.17 o 
  -4   5   9    17279.12    16095.98    287.42 o 
  -3   5   9     2835.23     2998.76    158.67 o 
  -2   5   9       37.90      186.97    102.62 o 
  -1   5   9     5160.19     5111.09    165.61 o 
   0   5   9    22795.21    21474.61    432.65 o 
   1   5   9      302.51      237.60    102.21 o 
   2   5   9     9746.92     9715.98    280.10 o 
   3   5   9     6709.99     6951.84    321.04 o 
   4   5   9     5798.28     5285.83    146.90 o 
   5   5   9    14859.66    15153.81    284.71 o 
   6   5   9    22655.94    22563.76   1066.06 o 
   7   5   9       64.84      116.28    145.72 o 
   8   5   9     4464.86     4404.45    193.14 o 
   9   5   9      920.13     1111.93    291.44 o 
  10   5   9     4492.37     4415.82    451.73 o 
  11   5   9      212.56      452.07    148.74 o 
  12   5   9    13788.91    13963.22    768.61 o 
  13   5   9     1552.79     1220.96    149.88 o 
  14   5   9        8.87        0.00    622.00 o 
  15   5   9       84.44       81.75    351.75 o 
  16   5   9     2019.21     2500.74    320.75 o 
  17   5   9       16.27      129.63    349.75 o 
 -20   6   9      451.19      179.17    511.20 o 
 -19   6   9       22.88        0.00    383.80 o 
 -18   6   9     3092.33     2545.58    278.03 o 
 -17   6   9      102.59      352.81    245.45 o 
 -16   6   9       48.41        0.00    148.90 o 
 -15   6   9       11.56       88.92    159.96 o 
 -14   6   9    16372.73    17284.96    799.35 o 
 -13   6   9        1.67        0.00    210.02 o 
 -12   6   9    15019.45    15597.80    496.35 o 
 -11   6   9      188.04      219.49    132.62 o 
 -10   6   9       11.68      236.24    205.63 o 
  -9   6   9      598.71      411.48    117.28 o 
  -8   6   9    24535.26    24784.92    832.22 o 
  -7   6   9        7.27       39.62     95.26 o 
  -6   6   9    14074.73    14033.81    324.27 o 
  -5   6   9       66.50       36.33     96.94 o 
  -4   6   9     1312.68     1188.46    149.94 o 
  -3   6   9     2277.93     2178.60    109.40 o 
  -2   6   9     8050.95     7464.83    195.50 o 
  -1   6   9     5418.85     5325.34    153.97 o 
   0   6   9     4138.45     3803.89    124.79 o 
   1   6   9      122.73      254.60     84.64 o 
   2   6   9    14344.54    14784.92    418.65 o 
   3   6   9      150.64      137.98     81.28 o 
   4   6   9    28726.79    28481.13   1017.03 o 
   5   6   9      142.84        0.00     78.14 o 
   6   6   9        4.76        0.00    100.73 o 
   7   6   9      234.58      335.06    243.56 o 
   8   6   9    15384.29    15472.00    425.61 o 
   9   6   9     1528.35      884.73    137.33 o 
  10   6   9    11189.86    10761.06    507.01 o 
  11   6   9      714.72      665.25    174.17 o 
  12   6   9      668.95     1072.12    257.19 o 
  13   6   9      347.06      546.00    324.56 o 
  14   6   9     9972.64    11487.48    513.27 o 
  15   6   9       97.65      226.58    327.65 o 
  16   6   9     1809.15     2241.55    495.97 o 
 -19   7   9      216.78      182.56    271.47 o 
 -18   7   9       42.06      989.70    334.60 o 
 -17   7   9       42.19      761.21    445.56 o 
 -16   7   9     9430.23     9901.81    863.45 o 
 -15   7   9       65.68        0.00    151.88 o 
 -14   7   9     5633.82     6341.81    641.18 o 
 -13   7   9      292.52      405.45    186.39 o 
 -12   7   9     2748.57     2622.82    269.71 o 
 -11   7   9      147.72      287.64    184.13 o 
 -10   7   9     8786.09     9413.80    299.66 o 
  -9   7   9      263.93      319.16    102.40 o 
  -8   7   9      349.48      374.62    146.06 o 
  -7   7   9      836.56      709.67    119.19 o 
  -6   7   9    28584.93    28755.70    628.88 o 
  -5   7   9      511.08      546.08    184.58 o 
  -4   7   9     5825.94     6109.43    351.09 o 
  -3   7   9       59.73        0.00    115.19 o 
  -2   7   9     1696.54     1710.99     98.95 o 
  -1   7   9      937.95     1148.52     83.73 o 
   0   7   9    12897.41    12473.82    267.53 o 
   1   7   9      768.58      579.26     87.73 o 
   2   7   9    15706.45    15658.63    400.15 o 
   3   7   9       59.07      138.96     94.11 o 
   4   7   9     5455.76     5392.93    198.30 o 
   5   7   9      864.14      959.61    184.81 o 
   6   7   9    18662.08    18006.26    632.65 o 
   7   7   9     1034.02      939.14    116.71 o 
   8   7   9     1535.55     1316.57    238.70 o 
   9   7   9       97.54       99.05    159.13 o 
  10   7   9     4171.53     4138.37    240.10 o 
  11   7   9      429.84      410.94    183.89 o 
  12   7   9     9297.90    10465.51    484.79 o 
  13   7   9       39.32        0.00    221.68 o 
  14   7   9       40.42        8.50    323.96 o 
  15   7   9        7.75      194.31    577.70 o 
 -18   8   9     1722.45     1631.34    532.03 o 
 -17   8   9      845.72      754.77    528.82 o 
 -16   8   9       20.26        0.00    245.83 o 
 -15   8   9      999.93      937.80    212.73 o 
 -14   8   9    10049.02    11854.25    998.81 o 
 -13   8   9      284.28      480.75    177.52 o 
 -12   8   9     5870.41     6352.93   1053.66 o 
 -11   8   9     4694.01     4553.00    208.20 o 
 -10   8   9      108.80      206.96    195.65 o 
  -9   8   9     1305.82     1317.51    134.84 o 
  -8   8   9     8141.80     8239.14    232.42 o 
  -7   8   9      113.85      110.66    139.32 o 
  -6   8   9     5151.00     5196.91    246.80 o 
  -5   8   9     1231.21     1104.48    151.19 o 
  -4   8   9     4380.00     4561.44    229.00 o 
  -3   8   9     3922.22     3994.24    221.59 o 
  -2   8   9     4766.24     4716.53    263.80 o 
  -1   8   9      161.79      284.26     98.25 o 
   0   8   9       61.24      316.25     83.03 o 
   1   8   9      262.38      167.26    138.32 o 
   2   8   9    17460.92    16929.58    425.35 o 
   3   8   9     1428.09     1468.56    100.59 o 
   4   8   9    10149.79    10234.21    292.59 o 
   5   8   9     3243.17     3293.13    133.10 o 
   6   8   9      263.07      319.81     98.46 o 
   7   8   9     3195.13     2814.83    349.48 o 
   8   8   9     5051.94     5172.10    205.53 o 
   9   8   9      929.51     1287.78    204.75 o 
  10   8   9     4621.79     4284.45    233.39 o 
  11   8   9     3149.40     3248.21    552.58 o 
  12   8   9      697.30     1042.57    284.04 o 
  13   8   9      569.53      730.65    407.83 o 
  14   8   9     3890.75     4145.61    549.65 o 
  15   8   9       52.54      930.94    577.70 o 
 -17   9   9      389.92      915.02    467.93 o 
 -16   9   9     4758.63     6081.46    652.21 o 
 -15   9   9       51.03      318.90    397.42 o 
 -14   9   9     1395.79     1440.96    214.23 o 
 -13   9   9     1559.18     1545.06    260.71 o 
 -12   9   9      537.41      372.40    128.80 o 
 -11   9   9      835.66      745.64    115.57 o 
 -10   9   9     5813.77     4928.84    458.27 o 
  -9   9   9     1256.56     1651.94    303.66 o 
  -8   9   9     3463.49     3817.86    306.01 o 
  -7   9   9      873.32      693.14    134.27 o 
  -6   9   9     6634.52     6832.91    444.52 o 
  -5   9   9      396.92      112.70    143.17 o 
  -4   9   9     9178.10     9659.84    312.25 o 
  -3   9   9     5915.75     5768.00    205.53 o 
  -2   9   9      643.60      770.04    116.12 o 
  -1   9   9     5474.88     5392.87    189.45 o 
   0   9   9     6790.26     6680.53    331.45 o 
   1   9   9     1752.13     1657.05    152.45 o 
   2   9   9     2036.92     1957.35    169.75 o 
   3   9   9    11876.97    11437.25    270.04 o 
   4   9   9     6989.83     7024.30    195.54 o 
   5   9   9     7073.84     6796.07    203.49 o 
   6   9   9     9172.55     9298.66    265.71 o 
   7   9   9       23.77      103.72    198.40 o 
   8   9   9     1204.66      874.53    192.46 o 
   9   9   9     4126.11     3734.63    350.19 o 
  10   9   9      835.97      463.22    222.97 o 
  11   9   9       29.00      172.50    277.86 o 
  12   9   9     6665.91     6717.73    561.67 o 
  13   9   9      341.94      215.68    401.19 o 
  14   9   9      482.21       58.54    366.97 o 
 -16  10   9      139.11     1134.56    749.97 o 
 -15  10   9      547.01      685.87    451.90 o 
 -14  10   9     1868.08     2007.92    533.63 o 
 -13  10   9      333.26      415.05    288.45 o 
 -12  10   9     1486.18     1329.15    272.99 o 
 -11  10   9     1572.89     1666.35    419.58 o 
 -10  10   9      214.09      479.20    280.25 o 
  -9  10   9     3301.73     3918.26    298.61 o 
  -8  10   9     1786.41     1568.82    342.58 o 
  -7  10   9      559.68      647.06    298.25 o 
  -6  10   9     1809.29     1834.07    172.02 o 
  -5  10   9     8535.48     8784.64    406.16 o 
  -4  10   9     2097.19     2036.21    130.47 o 
  -3  10   9     8000.51     7809.97    315.49 o 
  -2  10   9     3238.69     3566.76    456.93 o 
  -1  10   9     3521.53     3209.52    423.20 o 
   0  10   9      114.49      435.57    248.42 o 
   1  10   9     3528.91     3241.76    147.34 o 
   2  10   9     3877.39     3832.92    159.13 o 
   3  10   9      135.18      205.33     98.88 o 
   4  10   9     2740.05     2669.89    139.20 o 
   5  10   9     3145.49     2899.42    292.83 o 
   6  10   9       47.44      324.83    151.41 o 
   7  10   9     5433.92     5823.41    464.43 o 
   8  10   9     2396.94     2571.02    250.55 o 
   9  10   9      360.19      540.73    320.89 o 
  10  10   9     4162.24     4514.80    727.33 o 
  11  10   9     3516.65     4049.05    373.19 o 
  12  10   9        6.73      601.51    426.37 o 
  13  10   9     3379.00     3389.49    406.04 o 
 -15  11   9      299.02      560.87    610.55 o 
 -14  11   9      125.06      431.07    463.12 o 
 -13  11   9     2192.54     3480.61    626.57 o 
 -12  11   9      539.68      193.90    387.80 o 
 -11  11   9      947.57      783.84    265.47 o 
 -10  11   9     1297.24     1680.19    277.65 o 
  -9  11   9     2605.81     2276.94    441.12 o 
  -8  11   9     1679.49     1542.35    268.37 o 
  -7  11   9     4399.43     4166.72    318.85 o 
  -6  11   9       29.73      611.66    273.14 o 
  -5  11   9      813.69      791.08    268.24 o 
  -4  11   9      585.20      563.31    178.20 o 
  -3  11   9    11659.30    11986.82   1076.98 o 
  -2  11   9       12.67      102.27    108.48 o 
  -1  11   9     8868.28     8487.08    261.25 o 
   0  11   9     1243.68     1459.50    377.02 o 
   1  11   9     1989.03     1767.32    137.26 o 
   2  11   9     2462.77     2039.73    248.65 o 
   3  11   9     7646.19     7019.35    286.70 o 
   4  11   9      352.57      489.72    133.88 o 
   5  11   9     2833.36     2992.08    284.73 o 
   6  11   9     3882.09     3944.23    213.72 o 
   7  11   9      136.46      355.10    330.53 o 
   8  11   9      271.90      284.81    207.62 o 
   9  11   9     4219.04     4274.52    455.74 o 
  10  11   9     1449.88     1486.07    371.17 o 
  11  11   9      130.69     1370.79    490.36 o 
 -13  12   9        3.41      463.12    560.87 o 
 -12  12   9      258.78      733.94    576.90 o 
 -11  12   9     6495.12     8376.23    695.48 o 
 -10  12   9       73.31        0.00    160.25 o 
  -9  12   9     2321.85     2704.80    472.74 o 
  -8  12   9      134.71      704.92    419.60 o 
  -7  12   9     2545.06     3082.86    376.88 o 
  -6  12   9        8.64      323.41    499.27 o 
  -5  12   9     6785.56     5625.09    704.13 o 
  -4  12   9       80.84      307.82    400.15 o 
  -3  12   9     4039.72     3875.37    498.45 o 
  -2  12   9      501.55       74.79    154.26 o 
  -1  12   9     5892.19     5342.23    441.78 o 
   0  12   9      335.57      497.75    205.33 o 
   1  12   9     8763.85     8740.32    380.26 o 
   2  12   9       99.29      205.30    489.93 o 
   3  12   9      364.06      536.36    279.74 o 
   4  12   9     1123.86     1218.19    147.57 o 
   5  12   9     2618.75     2097.14    225.67 o 
   6  12   9        0.21       35.61    258.59 o 
   7  12   9     4127.94     3942.12    271.16 o 
   8  12   9     1305.67     1340.58    482.46 o 
   9  12   9      157.48      918.22    793.23 o 
  10  12   9      485.31      431.07    369.63 o 
 -11  13   9      242.34      355.33   1152.99 o 
 -10  13   9      306.03      213.78    881.37 o 
  -9  13   9     6969.32     7863.71    615.67 o 
  -8  13   9      203.78      557.49    544.05 o 
  -7  13   9     3386.17     3761.88    612.15 o 
  -6  13   9      363.25      385.47    232.10 o 
  -5  13   9       12.89        0.00    348.08 o 
  -4  13   9      112.24        0.00    309.92 o 
  -3  13   9     3888.63     4204.32   1077.46 o 
  -2  13   9       49.21        0.00    253.23 o 
  -1  13   9     4571.14     4429.32    596.13 o 
   0  13   9       10.43      450.45    448.70 o 
   1  13   9      215.83      936.79    286.85 o 
   2  13   9      482.64      419.67    217.91 o 
   3  13   9     3146.70     2979.26    723.57 o 
   4  13   9      174.10      552.59    278.25 o 
   5  13   9     1408.89     1545.73    318.77 o 
   6  13   9        4.71       37.74    265.30 o 
   7  13   9     2702.21     2799.39    492.90 o 
   8  13   9        0.12      147.66    361.82 o 
  -8  14   9       75.51        0.00    398.80 o 
  -7  14   9      685.87      567.18    595.33 o 
  -6  14   9      178.77        0.00    552.86 o 
  -5  14   9     2931.43     2788.68    413.84 o 
  -4  14   9        7.98      373.46    329.78 o 
  -3  14   9      539.99      813.37    624.97 o 
  -2  14   9       49.28       11.02    293.33 o 
  -1  14   9     3760.06     3986.57    995.95 o 
   0  14   9      548.23      691.95    378.36 o 
   1  14   9     5917.78     5991.16    420.63 o 
   2  14   9       87.78      256.99    453.77 o 
   3  14   9     1271.96     2303.32    455.12 o 
   4  14   9      984.38     1146.23    543.09 o 
   5  14   9     2351.84     3685.13    403.83 o 
 -20   0  10      396.39     1057.65    320.50 o 
 -18   0  10     3242.26     4052.85   1054.44 o 
 -16   0  10      500.10      255.47    608.15 o 
 -14   0  10     3403.13     3749.12    252.54 o 
 -12   0  10    26785.58    28662.37    863.30 o 
 -10   0  10     1948.29     2281.88    185.97 o 
  -8   0  10    33710.54    33563.89   1345.29 o 
  -6   0  10    27968.27    25597.23   2260.32 o 
  -4   0  10     3610.88     3814.45    212.56 o 
  -2   0  10    55286.59    60276.77   1536.68 o 
   0   0  10    34580.44    35636.00    861.45 o 
   2   0  10      807.72      912.56    145.03 o 
   4   0  10    27626.00    30041.45    648.81 o 
   6   0  10     4673.45     4577.83    199.30 o 
   8   0  10    58954.41    61503.84   1323.06 o 
  10   0  10    15544.12    16383.50   1285.20 o 
  12   0  10     1630.44     1273.99    334.12 o 
  14   0  10    10766.28    11103.45    528.94 o 
  16   0  10     5021.77     5188.87    456.71 o 
 -21   1  10      126.68      467.38    505.59 o 
 -20   1  10     2737.47     3278.77    364.73 o 
 -19   1  10     1047.46      842.80    177.33 o 
 -18   1  10       17.60      459.70    185.44 o 
 -17   1  10     1057.61     1041.13    275.34 o 
 -16   1  10     4237.16     4550.83    249.73 o 
 -15   1  10       68.80      262.26    246.10 o 
 -14   1  10     8551.51     8388.09    314.84 o 
 -13   1  10      945.84      896.67    224.13 o 
 -12   1  10     4318.24     4906.58    311.79 o 
 -11   1  10      631.31      589.07    107.09 o 
 -10   1  10    32219.90    31795.40   1014.38 o 
  -9   1  10       81.04       80.81     94.83 o 
  -8   1  10     7407.05     7357.07    178.59 o 
  -7   1  10      260.65       71.02    162.14 o 
  -6   1  10     5593.91     5205.63    346.72 o 
  -5   1  10     2597.98     2684.19    236.16 o 
  -4   1  10    25677.55    25442.95    486.60 o 
  -3   1  10     2345.24     2292.97    144.10 o 
  -2   1  10     5427.91     5203.12    147.73 o 
  -1   1  10      736.08      517.80     90.06 o 
   0   1  10    53762.34    56752.18    802.91 o 
   1   1  10      460.50      593.66     82.23 o 
   2   1  10    16685.55    17476.93    298.61 o 
   3   1  10     1255.30     1186.65    130.92 o 
   4   1  10      782.44      887.74     86.76 o 
   5   1  10     1328.23     1357.89    123.51 o 
   6   1  10    29931.30    32176.33    461.30 o 
   7   1  10        4.10      205.75    122.13 o 
   8   1  10    11035.60    11811.78    245.87 o 
   9   1  10       36.26       69.63    168.83 o 
  10   1  10     3359.50     3292.83    192.23 o 
  11   1  10      214.33       49.02    336.77 o 
  12   1  10     3281.34     3040.60    376.29 o 
  13   1  10       24.46      122.69    462.60 o 
  14   1  10      544.09      638.49    286.58 o 
  15   1  10       45.97      371.12    194.95 o 
  16   1  10     4529.17     5570.23    384.60 o 
  17   1  10        4.31       16.40    260.57 o 
 -21   2  10      239.48      727.60    328.04 o 
 -20   2  10     1503.29      790.07    234.89 o 
 -19   2  10      132.51      360.91    307.75 o 
 -18   2  10     4290.85     4969.65    287.63 o 
 -17   2  10      433.11      633.57    172.12 o 
 -16   2  10      258.73      318.76    174.31 o 
 -15   2  10     1360.99     1104.33    152.55 o 
 -14   2  10     6230.16     6696.60    394.07 o 
 -13   2  10     1939.84     1821.90    193.14 o 
 -12   2  10    13590.42    14204.39    489.43 o 
 -11   2  10    11269.17    11965.51    377.63 o 
 -10   2  10      844.82      706.94    101.65 o 
  -9   2  10     7229.53     7096.33    208.54 o 
  -8   2  10    22185.24    21236.51    454.32 o 
  -7   2  10      475.40      820.75    134.39 o 
  -6   2  10    25294.23    24990.42    586.58 o 
  -5   2  10     2821.91     2665.48    100.72 o 
  -4   2  10       71.76        0.00     92.90 o 
  -3   2  10      174.78      127.56     87.37 o 
  -2   2  10    50289.91    50657.55    893.82 o 
  -1   2  10     1946.24     2209.22    111.49 o 
   0   2  10     9799.84    10344.28    190.44 o 
   1   2  10     2138.53     1984.87     97.24 o 
   2   2  10     5272.15     5339.02    234.17 o 
   3   2  10     1207.48     1163.54    116.11 o 
   4   2  10    10841.01    11271.72    225.75 o 
   5   2  10     3045.07     3112.26    119.90 o 
   6   2  10     1239.19     1260.12    105.48 o 
   7   2  10      584.19      672.57     93.41 o 
   8   2  10    10120.81     9847.14    319.66 o 
   9   2  10      855.69      833.94    145.72 o 
  10   2  10     3562.40     4006.12    220.89 o 
  11   2  10     3054.90     3692.58    216.15 o 
  12   2  10       44.75        0.00    279.60 o 
  13   2  10      654.07      251.44    188.09 o 
  14   2  10     4833.92     4612.82    452.65 o 
  15   2  10      233.04      425.72    187.98 o 
  16   2  10     3487.60     4070.51    296.18 o 
  17   2  10      425.58        0.00    337.32 o 
 -21   3  10      123.80      931.02    560.07 o 
 -20   3  10     1127.20     1161.22    270.93 o 
 -19   3  10     2022.87     2320.98    366.09 o 
 -18   3  10     1137.54     1119.17    196.69 o 
 -17   3  10     3531.98     2854.20    646.71 o 
 -16   3  10     2055.56     2149.06    190.09 o 
 -15   3  10       56.92      256.93    233.61 o 
 -14   3  10     1792.17     2009.68    271.31 o 
 -13   3  10     1675.52     1322.69    157.28 o 
 -12   3  10     1477.66     1792.15    222.51 o 
 -11   3  10       65.77      195.42    104.94 o 
 -10   3  10    15236.36    14956.16    337.21 o 
  -9   3  10      103.09       57.07     86.09 o 
  -8   3  10      350.09      662.62    103.16 o 
  -7   3  10    12312.83    11627.06    300.69 o 
  -6   3  10     9930.52     9817.51    280.57 o 
  -5   3  10      174.21      166.85     70.02 o 
  -4   3  10    31391.96    31254.73    628.22 o 
  -3   3  10    31693.78    31482.33    634.46 o 
  -2   3  10     9907.18    10293.32    243.32 o 
  -1   3  10    15869.34    16200.89    468.15 o 
   0   3  10    17358.31    17353.71    319.86 o 
   1   3  10       35.87        0.00     78.24 o 
   2   3  10     2925.40     3046.81    121.61 o 
   3   3  10    12667.32    12942.33    265.38 o 
   4   3  10      526.65      564.68    114.26 o 
   5   3  10     5944.73     5928.08    170.10 o 
   6   3  10     3823.86     4016.03    164.69 o 
   7   3  10     1609.77     1876.23    171.86 o 
   8   3  10      100.35       89.24    102.42 o 
   9   3  10     6809.66     6808.20    354.35 o 
  10   3  10     2033.24     2075.72    272.70 o 
  11   3  10     3617.52     3841.95    268.55 o 
  12   3  10     5458.85     5406.22    295.02 o 
  13   3  10     1146.87     1007.35    321.97 o 
  14   3  10     1274.59     1364.76    250.27 o 
  15   3  10     1322.89     1250.33    261.66 o 
  16   3  10     1405.11      781.70    339.88 o 
  17   3  10      264.79      973.84    360.68 o 
 -20   4  10      401.32      604.02    265.20 o 
 -19   4  10      684.92      981.69    336.90 o 
 -18   4  10     1035.08     1418.75    273.32 o 
 -17   4  10     1231.95     1318.16    165.65 o 
 -16   4  10       17.04        0.00    163.42 o 
 -15   4  10     3477.20     3073.97    303.70 o 
 -14   4  10     2604.89     3027.91    328.91 o 
 -13   4  10      149.69      262.66    129.76 o 
 -12   4  10     6030.95     6641.62    222.25 o 
 -11   4  10     2970.27     2850.04    244.25 o 
 -10   4  10      272.67      284.53    113.51 o 
  -9   4  10    11683.49    12044.29    305.34 o 
  -8   4  10     6333.20     5701.25    310.40 o 
  -7   4  10      962.75      687.12    263.68 o 
  -6   4  10     9200.60     9047.02    437.62 o 
  -5   4  10    27696.56    26560.86    562.22 o 
  -4   4  10      428.55      393.95    123.21 o 
  -3   4  10     8651.14     7685.83    207.59 o 
  -2   4  10    12104.20    12146.53    265.77 o 
  -1   4  10     6717.16     6663.20    162.04 o 
   0   4  10      888.10      991.40     86.98 o 
   1   4  10    29231.78    29601.96    912.71 o 
   2   4  10     5695.33     5728.87    179.03 o 
   3   4  10      749.77      888.96    164.56 o 
   4   4  10     7843.78     8360.06    194.55 o 
   5   4  10    11957.41    12141.42    252.55 o 
   6   4  10     4752.46     4679.88    151.00 o 
   7   4  10     8466.06     8572.04    466.99 o 
   8   4  10     2437.23     2092.37    149.91 o 
   9   4  10     3583.62     3342.66    526.86 o 
  10   4  10     1641.59     1344.81    181.19 o 
  11   4  10     5545.78     6511.00    978.38 o 
  12   4  10      276.74      127.58    196.01 o 
  13   4  10     8544.39     8997.54    743.40 o 
  14   4  10     1127.61     1278.77    323.82 o 
  15   4  10      701.35     1309.71    899.44 o 
  16   4  10      584.03      165.12    363.87 o 
 -20   5  10      160.60        0.00    536.84 o 
 -19   5  10     1353.45     1980.82    371.50 o 
 -18   5  10       34.81      318.70    217.09 o 
 -17   5  10     5288.38     5504.02    386.53 o 
 -16   5  10      653.86      800.67    175.21 o 
 -15   5  10       82.01      440.49    331.30 o 
 -14   5  10      835.31      695.34    160.10 o 
 -13   5  10     8959.04     8817.07    290.01 o 
 -12   5  10      751.66      491.05    296.53 o 
 -11   5  10     6567.40     6735.85    302.01 o 
 -10   5  10     2522.90     2787.95    375.86 o 
  -9   5  10      410.01      454.64    157.05 o 
  -8   5  10       36.04       40.27    159.60 o 
  -7   5  10    29644.35    28587.22   1254.01 o 
  -6   5  10     3079.23     2805.97    278.25 o 
  -5   5  10     1893.39     2059.14    111.11 o 
  -4   5  10     5907.16     6017.38    177.41 o 
  -3   5  10    13046.23    12561.13    282.96 o 
  -2   5  10     2808.53     2805.91    105.95 o 
  -1   5  10    18348.06    18137.29    338.85 o 
   0   5  10       92.72      148.05    133.46 o 
   1   5  10     1629.08     1555.41    140.63 o 
   2   5  10      392.99      512.70    111.02 o 
   3   5  10    29795.78    29059.71    725.59 o 
   4   5  10     2893.27     2553.81    289.19 o 
   5   5  10    15931.62    16400.57    480.18 o 
   6   5  10      774.65      906.92    135.57 o 
   7   5  10     2178.12     2434.06    149.22 o 
   8   5  10       21.59      105.93    143.45 o 
   9   5  10    13815.23    13796.42    557.90 o 
  10   5  10     2263.01     1883.37    210.85 o 
  11   5  10     6201.38     6507.04   1144.44 o 
  12   5  10     3289.55     3566.89    419.19 o 
  13   5  10     2903.33     3108.41    270.16 o 
  14   5  10       99.03      390.38    771.81 o 
  15   5  10     4881.41     4819.33    399.84 o 
  16   5  10      134.43        0.00    329.97 o 
 -19   6  10     1415.34     1103.04    316.58 o 
 -18   6  10        1.68      549.12    544.85 o 
 -17   6  10      950.51      821.11    213.62 o 
 -16   6  10      175.54      139.81    181.18 o 
 -15   6  10     9961.49    11025.98    579.97 o 
 -14   6  10      372.99      452.62    269.48 o 
 -13   6  10      678.58      679.59    228.55 o 
 -12   6  10     1859.69     1837.59    215.20 o 
 -11   6  10     7489.58     8095.96    310.68 o 
 -10   6  10       37.39      186.92    152.66 o 
  -9   6  10     3705.78     3855.89    159.31 o 
  -8   6  10      336.36      555.61    111.96 o 
  -7   6  10     1952.27     1663.20    126.50 o 
  -6   6  10      513.49      537.44    130.22 o 
  -5   6  10    17980.40    17873.29    613.18 o 
  -4   6  10        3.73        9.65     61.20 o 
  -3   6  10      921.85      844.86    105.01 o 
  -2   6  10       60.58       89.61     70.48 o 
  -1   6  10     2104.87     1997.14    125.95 o 
   0   6  10     1331.84     1491.24    106.60 o 
   1   6  10    35926.25    35744.54    692.40 o 
   2   6  10      998.01     1011.79    127.68 o 
   3   6  10     9442.70     9211.50    416.46 o 
   4   6  10     5735.98     5541.32    189.73 o 
   5   6  10    16010.81    16025.37    328.47 o 
   6   6  10     2403.09     2342.61    133.39 o 
   7   6  10    20461.55    20826.33    451.12 o 
   8   6  10      331.97      398.97    140.86 o 
   9   6  10      254.40       25.12    138.10 o 
  10   6  10       23.13        0.00    153.84 o 
  11   6  10     6997.31     7235.04    449.21 o 
  12   6  10      152.74        0.00    235.34 o 
  13   6  10     5632.39     5534.75    355.58 o 
  14   6  10      619.68     1713.32    592.31 o 
  15   6  10      292.33      223.85    504.79 o 
 -19   7  10     1379.32     2182.59    615.36 o 
 -18   7  10       49.64      530.41   1063.25 o 
 -17   7  10     2139.62     2100.03    268.79 o 
 -16   7  10      174.26      246.63    205.13 o 
 -15   7  10     1172.22      620.51    174.53 o 
 -14   7  10      188.72       74.18    178.84 o 
 -13   7  10     8991.67     9734.05   1144.21 o 
 -12   7  10       28.36        0.14    174.16 o 
 -11   7  10     1233.42     1780.43    199.27 o 
 -10   7  10      810.73     1017.36    172.10 o 
  -9   7  10     3413.25     3184.52    232.92 o 
  -8   7  10      186.59      240.83    186.76 o 
  -7   7  10    18096.18    18426.13    999.64 o 
  -6   7  10      194.41      427.95    187.82 o 
  -5   7  10      603.58      669.20    126.98 o 
  -4   7  10      231.97      345.65    185.50 o 
  -3   7  10     4155.12     4065.10    187.35 o 
  -2   7  10      264.47      463.52     73.57 o 
  -1   7  10     6226.79     6192.93    184.56 o 
   0   7  10     1283.68     1463.98    166.54 o 
   1   7  10        0.28      238.67    161.71 o 
   2   7  10      511.05      388.98    131.72 o 
   3   7  10    30086.25    29868.70    596.83 o 
   4   7  10      451.29      281.53    101.40 o 
   5   7  10     9628.58     8739.39    233.28 o 
   6   7  10       53.65      127.95    105.94 o 
   7   7  10     1944.16     1829.87    142.15 o 
   8   7  10      895.49      687.27    137.26 o 
   9   7  10    11667.45    11457.29    788.04 o 
  10   7  10       75.42      480.46    247.85 o 
  11   7  10     3238.02     3221.16    578.99 o 
  12   7  10       18.77        0.00    211.13 o 
  13   7  10     3708.72     3759.23    378.61 o 
  14   7  10       58.24      219.05    320.52 o 
  15   7  10     2134.99     2139.27    624.97 o 
 -18   8  10      314.62      977.52    530.43 o 
 -17   8  10     1672.76     1124.95    450.30 o 
 -16   8  10      390.57      246.78    259.88 o 
 -15   8  10    10175.78    11051.74    576.54 o 
 -14   8  10      592.42      323.58    199.08 o 
 -13   8  10      649.35      861.55    183.29 o 
 -12   8  10     1140.56      910.03    303.26 o 
 -11   8  10     1828.54     2075.92    420.99 o 
 -10   8  10       43.56        0.00    158.90 o 
  -9   8  10     4365.05     4519.41    225.52 o 
  -8   8  10     2496.25     2412.60    204.70 o 
  -7   8  10       44.31      629.85    542.41 o 
  -6   8  10      246.03      416.41    242.57 o 
  -5   8  10    16024.41    16301.22    489.20 o 
  -4   8  10      921.95      957.10    292.71 o 
  -3   8  10      647.27      390.50    114.10 o 
  -2   8  10      209.66      455.28    176.02 o 
  -1   8  10     1803.41     1996.22    142.71 o 
   0   8  10     1394.75     1262.32    154.97 o 
   1   8  10    15093.70    15290.29    537.08 o 
   2   8  10     1418.64     1488.51    157.05 o 
   3   8  10      519.49      857.71    178.79 o 
   4   8  10     6999.75     6472.69    189.72 o 
   5   8  10     4752.32     4609.69    165.53 o 
   6   8  10     1900.95     2116.43    331.68 o 
   7   8  10     6022.50     6834.65    248.62 o 
   8   8  10     1229.94     1460.16    184.72 o 
   9   8  10     1546.99      972.57    212.31 o 
  10   8  10      712.94      645.45    372.39 o 
  11   8  10     2493.95     2246.60    479.29 o 
  12   8  10      149.37      686.78    865.93 o 
  13   8  10     3909.91     4818.96   3642.33 o 
  14   8  10       46.40      331.67    463.92 o 
 -17   9  10     1008.84      621.77    429.47 o 
 -16   9  10      903.97     1246.74    527.22 o 
 -15   9  10      412.04      238.77    445.49 o 
 -14   9  10      833.04     1286.06    498.38 o 
 -13   9  10     2989.95     3353.61    710.00 o 
 -12   9  10       12.32      119.54    190.03 o 
 -11   9  10      966.52      992.42    228.68 o 
 -10   9  10     4185.62     3282.49    482.20 o 
  -9   9  10      690.05     1077.62    340.14 o 
  -8   9  10       45.84      175.83    211.33 o 
  -7   9  10     5988.37     6733.51    608.09 o 
  -6   9  10     2171.09     1872.14    254.66 o 
  -5   9  10       29.94      283.66    261.14 o 
  -4   9  10    11932.29    10727.98    430.68 o 
  -3   9  10     6327.79     6384.69    233.23 o 
  -2   9  10     1575.88     1769.64    139.99 o 
  -1   9  10     3762.00     3783.10    180.63 o 
   0   9  10     1891.18     1670.95    149.98 o 
   1   9  10      103.33       39.63    100.95 o 
   2   9  10     3255.12     3264.39    203.05 o 
   3   9  10    12911.63    12751.64    341.23 o 
   4   9  10       11.71       14.65    100.62 o 
   5   9  10     2760.46     2650.71    150.47 o 
   6   9  10     4669.17     4436.54    207.71 o 
   7   9  10      531.19      742.52    230.37 o 
   8   9  10     1250.19     1121.93    261.14 o 
   9   9  10     3111.39     3202.18    210.18 o 
  10   9  10     2988.88     3579.30    299.59 o 
  11   9  10     2913.96     3743.36    355.19 o 
  12   9  10     3477.03     3421.27    410.66 o 
  13   9  10      734.66      893.24    402.23 o 
 -16  10  10       51.86        0.00    530.43 o 
 -15  10  10     1535.01     1733.90    548.05 o 
 -14  10  10      273.18        0.00    160.25 o 
 -13  10  10        3.87        0.00    525.62 o 
 -12  10  10     2759.22     1783.76    386.20 o 
 -11  10  10      432.62      386.93    487.42 o 
 -10  10  10      835.18     1055.14    408.09 o 
  -9  10  10     3447.33     2787.37    314.78 o 
  -8  10  10     3838.29     4389.73    561.02 o 
  -7  10  10      459.47      395.55    344.16 o 
  -6  10  10     5684.40     5167.87    293.75 o 
  -5  10  10     4994.41     5104.36    414.26 o 
  -4  10  10       75.39       53.92    296.69 o 
  -3  10  10      936.57     1084.45    129.54 o 
  -2  10  10    19266.11    19642.12    535.50 o 
  -1  10  10     1166.51     1121.28    208.07 o 
   0  10  10     1181.42      993.85    154.99 o 
   1  10  10     8062.15     8048.24    220.08 o 
   2  10  10     3258.11     3401.73    395.29 o 
   3  10  10      563.99      575.16    103.14 o 
   4  10  10     7933.06     8020.55    394.39 o 
   5  10  10     4452.97     4041.44    238.57 o 
   6  10  10     3523.68     2832.85    186.10 o 
   7  10  10     3968.20     3511.81    373.78 o 
   8  10  10      954.13      713.59    241.39 o 
   9  10  10      412.82      504.22    229.50 o 
  10  10  10     1540.23     2297.62   1053.90 o 
  11  10  10     1799.19     2112.75    712.90 o 
  12  10  10       75.38      133.35    562.87 o 
 -14  11  10      943.40      719.52    448.70 o 
 -13  11  10      528.70     1168.22    467.93 o 
 -12  11  10      251.11      144.22    544.85 o 
 -11  11  10      688.43        0.00    399.02 o 
 -10  11  10     5906.58     6709.71    431.54 o 
  -9  11  10       77.94      400.15    218.55 o 
  -8  11  10      359.71      575.75    234.00 o 
  -7  11  10     1092.69      660.36    236.40 o 
  -6  11  10     2111.90     2420.00    343.02 o 
  -5  11  10       86.50      267.80    199.13 o 
  -4  11  10    15284.64    15721.19   1421.09 o 
  -3  11  10     2002.59     2144.72    257.55 o 
  -2  11  10      271.87      529.01    248.77 o 
  -1  11  10     1943.37     1751.03    298.38 o 
   0  11  10     9533.88     9955.53    471.56 o 
   1  11  10       27.19      106.58    118.19 o 
   2  11  10     2549.81     2379.10    309.71 o 
   3  11  10     3297.84     3067.41    172.48 o 
   4  11  10      343.40      181.83    164.01 o 
   5  11  10     2976.41     2687.60    296.36 o 
   6  11  10     3419.90     3718.21    370.77 o 
   7  11  10      168.30      187.94    264.94 o 
   8  11  10      998.04     1261.36    295.14 o 
   9  11  10     3327.73     4689.44    644.25 o 
  10  11  10     1766.20     1849.35    738.03 o 
 -13  12  10       60.74      463.12    735.54 o 
 -12  12  10     4740.92     4812.29    650.61 o 
 -11  12  10      476.63        0.00    323.70 o 
 -10  12  10      124.10      415.05    624.97 o 
  -9  12  10      828.92      786.49    705.10 o 
  -8  12  10     7711.18     8369.45    513.37 o 
  -7  12  10       32.84       29.94    306.44 o 
  -6  12  10     2204.25     2701.62    343.35 o 
  -5  12  10       16.41      238.32    296.86 o 
  -4  12  10       31.21      223.67    185.60 o 
  -3  12  10       28.51        0.00    175.60 o 
  -2  12  10     7914.70     8128.87    365.48 o 
  -1  12  10       21.82      526.34    291.80 o 
   0  12  10     1210.84      538.61    275.38 o 
   1  12  10       64.97        0.00    140.27 o 
   2  12  10     1589.30     1793.89    390.21 o 
   3  12  10      343.91      339.76    205.51 o 
   4  12  10     3626.94     3528.27    273.21 o 
   5  12  10      604.52     1132.32    402.00 o 
   6  12  10      441.25      480.60    278.50 o 
   7  12  10     1077.89      944.88    345.33 o 
   8  12  10     3384.32     3030.88    300.39 o 
   9  12  10        0.13     1146.04    338.01 o 
 -10  13  10     5624.39     6563.81    697.08 o 
  -9  13  10        1.08       64.10    445.49 o 
  -8  13  10       47.92       61.12    394.98 o 
  -7  13  10      199.73        0.00    262.21 o 
  -6  13  10     1944.30     1405.73    448.70 o 
  -5  13  10      295.18      361.29    794.84 o 
  -4  13  10     3756.80     3730.59    360.90 o 
  -3  13  10       22.38      112.24    261.19 o 
  -2  13  10        4.88      164.37    307.35 o 
  -1  13  10      192.84      127.87    625.77 o 
   0  13  10     6223.57     7078.93    532.83 o 
   1  13  10       28.25        0.00    305.37 o 
   2  13  10     5160.94     4154.41    368.18 o 
   3  13  10        0.69      508.37    595.36 o 
   4  13  10      199.42      476.53    307.17 o 
   5  13  10        2.14      717.50    264.92 o 
   6  13  10     4966.60     6330.95    480.73 o 
  -7  14  10        6.40       65.03    786.02 o 
  -6  14  10     2029.93     2033.31    407.74 o 
  -5  14  10      567.69       35.26    281.97 o 
  -4  14  10       63.07        0.00    288.59 o 
  -3  14  10      308.14      631.13    288.76 o 
  -2  14  10     4879.77     4514.70    518.41 o 
  -1  14  10      289.82      478.50    346.67 o 
   0  14  10     1810.53     1344.06    298.01 o 
   1  14  10      578.33     2431.40    993.86 o 
   2  14  10      145.61      618.29   1232.78 o 
   3  14  10      501.62     1135.13    350.77 o 
 -21   0  11     2141.15     1091.30    485.56 o 
 -19   0  11     2076.75     2213.05    344.97 o 
 -17   0  11     1110.68      455.87    234.74 o 
 -15   0  11     8440.75     9147.36   1052.84 o 
 -13   0  11     5350.61     5362.41    354.15 o 
 -11   0  11    20097.33    20659.54    691.48 o 
  -9   0  11    39358.68    37895.17   1357.31 o 
  -7   0  11     2609.05     2764.78    233.55 o 
  -5   0  11    13179.66    12955.79    532.83 o 
  -3   0  11    19470.65    18823.25    458.87 o 
  -1   0  11     8778.74     9687.00    299.14 o 
   1   0  11    24354.76    26102.90    796.44 o 
   3   0  11    18278.36    19785.22    726.73 o 
   5   0  11    11631.04    12492.52    312.90 o 
   7   0  11    36183.38    38361.96   1000.70 o 
   9   0  11     2509.69     2713.45    407.03 o 
  11   0  11     4607.68     4506.68    647.41 o 
  13   0  11     4120.82     4484.66    463.99 o 
  15   0  11      203.52      116.35    314.53 o 
 -21   1  11       32.65      253.36    433.67 o 
 -20   1  11      207.46      775.00    776.41 o 
 -19   1  11     2444.00     2719.82    283.23 o 
 -18   1  11      159.32       44.64    252.97 o 
 -17   1  11     4065.85     4279.95    352.73 o 
 -16   1  11      152.40      232.08    205.86 o 
 -15   1  11       66.59       93.55    139.70 o 
 -14   1  11      135.78       90.93    236.16 o 
 -13   1  11    14180.37    14717.22    584.70 o 
 -12   1  11     2748.84     2837.61    153.35 o 
 -11   1  11    14439.32    15115.24    344.21 o 
 -10   1  11     2905.01     2850.47    149.60 o 
  -9   1  11     6437.17     6859.50    185.43 o 
  -8   1  11       81.62      176.34     88.88 o 
  -7   1  11    27685.47    27139.73    622.98 o 
  -6   1  11      536.11      386.47    219.73 o 
  -5   1  11    14640.14    15031.62    369.68 o 
  -4   1  11      956.15      861.81    116.71 o 
  -3   1  11     6264.97     6656.79    197.03 o 
  -2   1  11       51.18       84.18    113.34 o 
  -1   1  11    50990.71    52936.23    956.21 o 
   0   1  11     1449.55     1521.80    219.27 o 
   1   1  11      571.01      685.30     94.97 o 
   2   1  11      219.47      172.91     94.23 o 
   3   1  11     8157.72     9038.26    204.47 o 
   4   1  11      328.77      299.17    121.58 o 
   5   1  11    11807.05    12558.91    251.04 o 
   6   1  11      753.41      878.89    112.34 o 
   7   1  11     6547.18     6355.94    195.30 o 
   8   1  11     2268.76     2338.03    144.44 o 
   9   1  11    24956.23    25233.44    531.04 o 
  10   1  11      416.20      470.63    226.82 o 
  11   1  11     1101.21     1115.39    193.76 o 
  12   1  11      496.38      611.41    337.00 o 
  13   1  11     1795.69     1958.43    266.62 o 
  14   1  11       48.03      298.63    260.18 o 
  15   1  11    10236.13    10742.05    462.88 o 
  16   1  11        9.17        0.00    338.25 o 
 -21   2  11     2315.10     2043.45    402.23 o 
 -20   2  11      368.70       70.17    337.32 o 
 -19   2  11     1080.25     1192.33    310.03 o 
 -18   2  11     2274.50     2558.78    237.10 o 
 -17   2  11     2944.02     2603.91    252.46 o 
 -16   2  11     1499.83     1527.07    194.67 o 
 -15   2  11     5614.19     5577.05    555.23 o 
 -14   2  11      109.96        8.74    131.07 o 
 -13   2  11     2298.94     2466.02    152.49 o 
 -12   2  11     1069.36     1283.98    124.21 o 
 -11   2  11     5771.96     6378.70    225.68 o 
 -10   2  11      325.02      677.96    210.51 o 
  -9   2  11    16643.87    16439.19    530.37 o 
  -8   2  11     2426.81     2327.50    184.35 o 
  -7   2  11     7217.94     6970.56    292.59 o 
  -6   2  11       83.26        0.00    126.98 o 
  -5   2  11     9817.70     9493.30    452.89 o 
  -4   2  11     8649.27     8446.89    198.64 o 
  -3   2  11    30416.89    29581.80    595.33 o 
  -2   2  11     3084.32     2758.40    127.53 o 
  -1   2  11       27.73       55.90    108.98 o 
   0   2  11     7618.25     7432.48    168.45 o 
   1   2  11     8321.96     8429.91    190.23 o 
   2   2  11      139.75      253.87    118.69 o 
   3   2  11     2813.25     2980.22    198.92 o 
   4   2  11     2599.24     2665.68    189.43 o 
   5   2  11     4177.59     4399.41    155.03 o 
   6   2  11     2156.17     1995.83    132.08 o 
   7   2  11    13620.49    14417.20    286.48 o 
   8   2  11       49.28        0.00    101.20 o 
   9   2  11      234.57      319.27    269.46 o 
  10   2  11     4701.84     4265.01    501.46 o 
  11   2  11     4753.08     4827.57    304.17 o 
  12   2  11       49.59        0.00    446.64 o 
  13   2  11     4247.08     3957.96    353.19 o 
  14   2  11      586.85      685.42    275.54 o 
  15   2  11      512.60      491.74    340.47 o 
  16   2  11      244.00        0.00    215.79 o 
 -20   3  11      880.76     1109.04    395.15 o 
 -19   3  11     2932.43     3692.84    456.71 o 
 -18   3  11       34.59       67.05    221.26 o 
 -17   3  11     1615.48     1991.68    264.62 o 
 -16   3  11     1054.06      922.11    164.22 o 
 -15   3  11     1362.19     1411.38    197.07 o 
 -14   3  11      325.96      293.00    138.94 o 
 -13   3  11     7246.63     7762.01    280.20 o 
 -12   3  11     2022.60     2061.38    192.44 o 
 -11   3  11     6830.79     6352.01    211.79 o 
 -10   3  11     7664.03     8074.41    417.34 o 
  -9   3  11     2331.12     2471.96    173.01 o 
  -8   3  11    10211.26     9889.40    297.91 o 
  -7   3  11     7070.16     6759.46    165.91 o 
  -6   3  11     5479.20     5173.41    164.46 o 
  -5   3  11     6441.44     6815.47    345.31 o 
  -4   3  11    13693.74    13124.57    294.14 o 
  -3   3  11     4680.60     5165.75    188.10 o 
  -2   3  11     1791.39     1755.05    112.88 o 
  -1   3  11    20656.01    21160.69    414.88 o 
   0   3  11     4561.97     4535.67    272.47 o 
   1   3  11     1364.96     1517.56     97.96 o 
   2   3  11    13140.69    12993.10    261.59 o 
   3   3  11     7744.60     7809.13    273.63 o 
   4   3  11      754.52      859.91    107.84 o 
   5   3  11     3723.93     3879.16    145.85 o 
   6   3  11     6761.13     7062.39    199.28 o 
   7   3  11        8.22      267.78    164.45 o 
   8   3  11     7322.20     7035.87    228.21 o 
   9   3  11     4869.18     4835.96    246.80 o 
  10   3  11        6.26      226.60    208.01 o 
  11   3  11     3024.10     3233.01    309.01 o 
  12   3  11     4665.49     4614.73    506.65 o 
  13   3  11       18.52      161.47    224.93 o 
  14   3  11      538.73      546.11    175.83 o 
  15   3  11     4044.01     3932.58    296.63 o 
  16   3  11      896.97     1375.54    397.14 o 
 -20   4  11       21.52        4.00    265.57 o 
 -19   4  11      112.15        0.00    518.41 o 
 -18   4  11     2993.07     2774.25    336.52 o 
 -17   4  11     1151.77     1090.48    275.54 o 
 -16   4  11     3412.37     3956.75    388.62 o 
 -15   4  11      888.90      805.34    167.01 o 
 -14   4  11      901.85      908.59    144.69 o 
 -13   4  11      192.83      361.11    122.13 o 
 -12   4  11     7862.77     8517.68    321.97 o 
 -11   4  11     6718.59     6460.82    176.81 o 
 -10   4  11     1896.45     2020.84    185.04 o 
  -9   4  11     3174.21     3139.32    133.91 o 
  -8   4  11     3824.62     3915.24    231.43 o 
  -7   4  11       82.85       66.31     74.02 o 
  -6   4  11    14707.85    14185.61    464.68 o 
  -5   4  11     8155.77     7955.93    265.30 o 
  -4   4  11     1816.87     1829.76    112.42 o 
  -3   4  11     6216.15     6187.11    177.07 o 
  -2   4  11    28017.69    27621.77    566.11 o 
  -1   4  11     1033.20      868.43     93.21 o 
   0   4  11    26790.63    26458.31    549.11 o 
   1   4  11     3880.01     4209.86    142.34 o 
   2   4  11     4968.25     5015.73    195.68 o 
   3   4  11      606.97      555.89     98.63 o 
   4   4  11    23265.38    23281.30    465.64 o 
   5   4  11      151.04      146.76    115.19 o 
   6   4  11     1968.90     1996.92    144.16 o 
   7   4  11     2442.15     2346.05    165.84 o 
   8   4  11     1296.78     1457.46    261.14 o 
   9   4  11       27.72        0.00    191.29 o 
  10   4  11     8661.01     8353.05    366.60 o 
  11   4  11     5110.02     4800.61    298.46 o 
  12   4  11     1630.11     1093.19    262.53 o 
  13   4  11     2383.24     2379.88    284.06 o 
  14   4  11     2702.90     2827.31    240.68 o 
  15   4  11      318.72      284.47    293.72 o 
  16   4  11     1540.10     1120.67    737.15 o 
 -20   5  11     2254.51     2524.42    348.90 o 
 -19   5  11        9.73      337.20    264.20 o 
 -18   5  11      733.13      578.37    632.98 o 
 -17   5  11     1121.63      928.55    320.13 o 
 -16   5  11     4230.57     4673.67    472.70 o 
 -15   5  11      181.09      197.48    100.38 o 
 -14   5  11     3358.03     3498.68    224.81 o 
 -13   5  11     1039.04     1081.70    275.48 o 
 -12   5  11        8.63        0.00    200.54 o 
 -11   5  11     4668.40     5294.36    272.74 o 
 -10   5  11     1722.70     1799.63    154.77 o 
  -9   5  11      682.53      734.20    167.69 o 
  -8   5  11    13861.84    13020.61    392.41 o 
  -7   5  11     4157.94     4322.26    200.06 o 
  -6   5  11     7018.89     7129.33    224.41 o 
  -5   5  11      331.88      311.64    159.35 o 
  -4   5  11    26697.13    26358.94    724.20 o 
  -3   5  11      116.00       55.73     99.23 o 
  -2   5  11     1951.74     1974.96    226.21 o 
  -1   5  11      153.24      351.55     80.18 o 
   0   5  11    15803.31    14968.20    295.56 o 
   1   5  11       18.50       13.89     91.73 o 
   2   5  11    44690.54    47607.50    870.84 o 
   3   5  11     3126.46     3069.30    147.77 o 
   4   5  11      107.57       99.01     97.08 o 
   5   5  11     6759.54     6898.31    212.71 o 
   6   5  11    15844.15    15582.18    442.01 o 
   7   5  11        2.37        0.00    199.11 o 
   8   5  11     7264.12     7008.73    227.43 o 
   9   5  11     1189.37     1297.09    200.12 o 
  10   5  11      324.85       99.29    256.74 o 
  11   5  11       15.73        0.00    457.90 o 
  12   5  11     7318.98     7338.29    411.58 o 
  13   5  11      263.89      193.85    277.20 o 
  14   5  11      732.68      679.23    302.24 o 
  15   5  11      373.01      273.61    293.89 o 
 -19   6  11        5.23      409.49    381.51 o 
 -18   6  11     1872.37     1519.28    325.26 o 
 -17   6  11        0.08        0.00    236.80 o 
 -16   6  11     1517.22     1843.59    291.14 o 
 -15   6  11       97.85      895.99    195.67 o 
 -14   6  11     3431.09     3852.94    248.75 o 
 -13   6  11      999.16     1056.69    294.39 o 
 -12   6  11     7928.57     9376.50    917.16 o 
 -11   6  11      975.13     1081.66    194.52 o 
 -10   6  11      104.87      142.82    129.64 o 
  -9   6  11       42.01      239.19    352.96 o 
  -8   6  11    16995.73    17293.87    890.97 o 
  -7   6  11      877.38      948.38    119.56 o 
  -6   6  11    29569.46    29970.58    727.02 o 
  -5   6  11     3648.13     3935.36    155.20 o 
  -4   6  11      328.79      322.14     73.74 o 
  -3   6  11     2774.90     2810.33    160.42 o 
  -2   6  11    12937.25    12632.79    284.26 o 
  -1   6  11     2256.95     2459.86    207.94 o 
   0   6  11    13635.72    13786.10    358.11 o 
   1   6  11       13.42        0.00    194.06 o 
   2   6  11     3741.76     4075.34    157.47 o 
   3   6  11      262.91      308.83    122.72 o 
   4   6  11    26787.35    27164.73    663.83 o 
   5   6  11       61.13       56.04     97.40 o 
   6   6  11     5117.91     4492.25    419.58 o 
   7   6  11      200.25      222.11    133.96 o 
   8   6  11     4080.61     4340.36    223.90 o 
   9   6  11     1034.94      941.91    191.55 o 
  10   6  11    12159.41    11940.12   1527.97 o 
  11   6  11     2182.85     2429.74    335.85 o 
  12   6  11      263.83      475.77   1558.27 o 
  13   6  11      211.21      411.52    258.68 o 
  14   6  11     5360.55     5806.65    670.62 o 
  15   6  11       40.56      364.89   1222.39 o 
 -18   7  11      229.58      818.87    528.82 o 
 -17   7  11       11.23       13.97    154.37 o 
 -16   7  11     5188.15     5742.25    839.40 o 
 -15   7  11      136.44        0.00    376.61 o 
 -14   7  11     9400.41    10597.49   1509.76 o 
 -13   7  11      380.81      426.90    252.46 o 
 -12   7  11      202.00      119.37    149.58 o 
 -11   7  11       56.07       98.87    142.59 o 
 -10   7  11     3533.17     3583.60    249.19 o 
  -9   7  11      741.53      884.70    137.68 o 
  -8   7  11     1164.08      996.31    136.00 o 
  -7   7  11      858.07     1024.90    246.10 o 
  -6   7  11     9372.15     9206.20    339.09 o 
  -5   7  11      382.69      339.11    148.03 o 
  -4   7  11     5467.94     5449.36    177.89 o 
  -3   7  11      328.77      362.68    101.92 o 
  -2   7  11      368.93      385.72     78.29 o 
  -1   7  11      229.68      349.76    108.59 o 
   0   7  11     8534.61     8432.57    344.33 o 
   1   7  11       39.46      153.83    127.45 o 
   2   7  11    28757.77    28431.50    577.01 o 
   3   7  11       27.03        0.00    107.02 o 
   4   7  11      491.03      675.67    118.55 o 
   5   7  11      112.08      194.64    110.97 o 
   6   7  11    10507.11    10317.10    458.36 o 
   7   7  11      243.57      128.93    161.91 o 
   8   7  11    10170.59    10058.45    509.44 o 
   9   7  11        7.74      180.06    273.18 o 
  10   7  11       14.27      363.36    238.24 o 
  11   7  11       37.29        0.00    204.24 o 
  12   7  11     7884.40     7327.51    424.63 o 
  13   7  11        3.62      341.62    458.85 o 
  14   7  11      727.41     1140.45    409.80 o 
 -17   8  11       27.17      621.77    637.79 o 
 -16   8  11      349.28      704.66    397.21 o 
 -15   8  11      784.79     1068.12    240.31 o 
 -14   8  11     3318.83     3047.31    401.65 o 
 -13   8  11        3.54      257.05    222.70 o 
 -12   8  11     2926.07     3505.44    479.51 o 
 -11   8  11      816.61      644.27    246.66 o 
 -10   8  11       69.86        0.00    129.86 o 
  -9   8  11     2345.19     1812.53    348.22 o 
  -8   8  11     6340.43     6604.12    258.27 o 
  -7   8  11     2430.75     1787.73    643.01 o 
  -6   8  11     7322.59     7816.68    297.38 o 
  -5   8  11     4725.43     4723.92    250.44 o 
  -4   8  11      162.38      106.75    173.47 o 
  -3   8  11     5003.44     4659.21    320.35 o 
  -2   8  11     2214.71     2359.14    114.06 o 
  -1   8  11       97.50      316.46    112.42 o 
   0   8  11     8537.49     8444.20    280.80 o 
   1   8  11      237.52      311.99    129.99 o 
   2   8  11     4423.28     4929.62    215.44 o 
   3   8  11     2663.23     2343.47    158.90 o 
   4   8  11    13016.71    12363.29    313.86 o 
   5   8  11      281.05      149.94    142.94 o 
   6   8  11     1854.73     1908.75    156.67 o 
   7   8  11     3197.97     3484.46    409.12 o 
   8   8  11      821.53     1116.89    275.25 o 
   9   8  11       39.96        0.00    172.02 o 
  10   8  11     4858.92     3773.03    293.74 o 
  11   8  11     1412.97     1214.35    567.78 o 
  12   8  11      558.92      192.49    328.60 o 
  13   8  11      541.33     1011.53    361.57 o 
 -16   9  11     2088.02     1490.32    576.90 o 
 -15   9  11      200.55      193.90    482.35 o 
 -14   9  11     1108.75     1627.16    452.70 o 
 -13   9  11      941.55     1179.38    246.25 o 
 -12   9  11       24.85        0.00    202.39 o 
 -11   9  11     3131.27     3062.96    363.88 o 
 -10   9  11     1150.98     1206.47    262.36 o 
  -9   9  11      137.05       41.78    242.69 o 
  -8   9  11     2591.93     2299.21    280.17 o 
  -7   9  11     2578.04     2223.93    277.44 o 
  -6   9  11     1653.45     1748.68    189.20 o 
  -5   9  11     1459.18     1828.52    250.04 o 
  -4   9  11    12695.11    14540.00    767.85 o 
  -3   9  11     4284.11     4430.64    213.26 o 
  -2   9  11     1096.18      921.51    121.63 o 
  -1   9  11     3746.37     3638.41    551.88 o 
   0   9  11     8598.22     8845.71    329.15 o 
   1   9  11       49.50        0.00    112.29 o 
   2   9  11     9541.08     9638.18    691.81 o 
   3   9  11     6105.75     5795.48    345.10 o 
   4   9  11       26.07       66.57    115.43 o 
   5   9  11     8670.53     7380.78    261.47 o 
   6   9  11     3219.43     3250.69    259.30 o 
   7   9  11       42.74        0.00    181.09 o 
   8   9  11     3763.68     3274.11    300.92 o 
   9   9  11     2267.29     2010.39    337.95 o 
  10   9  11       89.52      903.34    378.27 o 
  11   9  11      356.56      729.78    454.54 o 
  12   9  11     3959.01     3608.46    397.39 o 
 -15  10  11     1763.99     2400.53    434.28 o 
 -14  10  11      284.70      754.77    493.57 o 
 -13  10  11      889.56      409.89    281.75 o 
 -12  10  11      712.93      876.64    297.00 o 
 -11  10  11     2367.97     2323.71    402.24 o 
 -10  10  11     1176.89     1523.39    289.94 o 
  -9  10  11     5776.01     6872.33    757.13 o 
  -8  10  11     1097.33     1289.47    255.61 o 
  -7  10  11        9.24      327.56    394.55 o 
  -6  10  11     3977.73     3973.02    511.90 o 
  -5  10  11     4392.93     4670.86    472.31 o 
  -4  10  11     1206.53      914.62    199.61 o 
  -3  10  11    11454.58    11236.91    335.71 o 
  -2  10  11     7004.08     7099.44    266.55 o 
  -1  10  11     1114.29      861.45    133.73 o 
   0  10  11     3831.91     3774.05    203.24 o 
   1  10  11     3914.99     3743.65    194.52 o 
   2  10  11     2389.58     2455.90    218.14 o 
   3  10  11      673.73     1093.33    367.66 o 
   4  10  11     7460.75     7093.15    273.71 o 
   5  10  11     1227.23     1349.97    334.92 o 
   6  10  11      752.49      948.88    271.60 o 
   7  10  11     3270.97     2507.38    232.37 o 
   8  10  11      560.04      756.55    391.36 o 
   9  10  11      253.83      227.21    265.33 o 
  10  10  11     2557.13     1953.20    540.07 o 
  11  10  11     2541.61     1982.91    611.37 o 
 -14  11  11      441.10        0.00    732.34 o 
 -13  11  11     2554.05     3346.00    673.05 o 
 -12  11  11        6.61      288.45    399.02 o 
 -11  11  11     3010.85     2883.36    390.42 o 
 -10  11  11     1795.04     1963.73    388.88 o 
  -9  11  11      854.63     1368.35    294.51 o 
  -8  11  11     1379.61     1774.14    311.31 o 
  -7  11  11     3472.88     3023.60    281.90 o 
  -6  11  11      302.70      339.43    237.16 o 
  -5  11  11     3453.20     2929.40    326.15 o 
  -4  11  11     1298.10      897.57    286.30 o 
  -3  11  11     2305.74     2107.86    498.39 o 
  -2  11  11      631.35      917.34    212.44 o 
  -1  11  11     8685.36     8158.95    476.57 o 
   0  11  11      331.12      396.50    170.10 o 
   1  11  11       10.34       26.22    307.32 o 
   2  11  11     3573.06     3351.32    206.35 o 
   3  11  11     4812.60     4618.41    583.10 o 
   4  11  11      129.16        6.18    190.99 o 
   5  11  11     5300.09     4656.70    423.74 o 
   6  11  11     2317.63     2945.40    363.02 o 
   7  11  11        5.56        0.00    647.18 o 
   8  11  11     1841.48     2470.03    372.92 o 
   9  11  11     3003.89     2485.86    342.79 o 
 -12  12  11      739.71     1041.62    669.84 o 
 -11  12  11     2412.75     2653.73    730.74 o 
 -10  12  11      189.70       48.07    498.38 o 
  -9  12  11     2859.97     3218.66    420.04 o 
  -8  12  11       48.88     1119.02   1101.67 o 
  -7  12  11      308.03      805.24    297.19 o 
  -6  12  11        8.92      164.82    345.55 o 
  -5  12  11     3333.71     2635.65   1015.02 o 
  -4  12  11      356.78      432.58    399.82 o 
  -3  12  11     5891.86     6111.39    326.93 o 
  -2  12  11     1392.36     1107.61    212.32 o 
  -1  12  11      980.98      680.16    260.04 o 
   0  12  11      627.24      662.29    377.39 o 
   1  12  11     5840.54     6020.78    653.82 o 
   2  12  11       35.53        0.00    211.29 o 
   3  12  11     2561.41     2294.01    294.26 o 
   4  12  11     1795.25     1730.71    323.45 o 
   5  12  11      224.21      447.13    447.33 o 
   6  12  11      487.72      157.79    399.90 o 
   7  12  11     5270.71     5081.74    542.47 o 
   8  12  11      310.59      408.89    463.06 o 
  -9  13  11     2010.20     2746.67    490.36 o 
  -8  13  11       52.94      608.95    400.62 o 
  -7  13  11     2940.90     3432.43    576.01 o 
  -6  13  11       49.05      195.57    306.86 o 
  -5  13  11     1039.51      893.79    311.49 o 
  -4  13  11       46.45       16.67    399.02 o 
  -3  13  11     1080.76     1419.59    738.75 o 
  -2  13  11        4.83        0.00    326.96 o 
  -1  13  11     3829.08     3495.53    370.35 o 
   0  13  11        6.88        0.00    388.10 o 
   1  13  11      518.48      924.87    447.90 o 
   2  13  11        3.48        0.00    693.88 o 
   3  13  11      360.25      286.04    373.22 o 
   4  13  11        5.50       53.19    312.08 o 
   5  13  11     1958.82     2091.70   1083.54 o 
  -5  14  11     1412.19      887.20    312.57 o 
  -4  14  11       13.28        0.00    286.98 o 
  -3  14  11     2127.60     2297.40    581.70 o 
  -2  14  11       13.05      264.61    313.29 o 
  -1  14  11      624.47      687.92    825.28 o 
   0  14  11      384.79      410.08    480.23 o 
   1  14  11     3438.43     4302.68    660.23 o 
 -20   0  12       72.07        0.00    527.22 o 
 -18   0  12     4596.00     5037.81    536.84 o 
 -16   0  12     3391.15     3370.62    450.30 o 
 -14   0  12      837.54      615.24    433.47 o 
 -12   0  12    20935.20    23303.74   1844.47 o 
 -10   0  12     4660.55     4949.06    311.68 o 
  -8   0  12     9123.94     8864.95   1040.02 o 
  -6   0  12    43525.91    39714.32   2942.18 o 
  -4   0  12      874.38      931.29    123.94 o 
  -2   0  12    33322.57    35035.59   1013.52 o 
   0   0  12    14771.15    14505.49    457.51 o 
   2   0  12      942.89     1042.27    144.86 o 
   4   0  12    16743.12    18100.82    697.08 o 
   6   0  12     1799.24     1799.05    149.43 o 
   8   0  12    10874.36    10975.15    624.97 o 
  10   0  12    14932.50    14669.32    686.54 o 
  12   0  12       38.20      896.91    526.42 o 
  14   0  12     6275.33     6766.13    655.14 o 
  16   0  12     7559.51     6917.82    484.71 o 
 -20   1  12     3532.85     2667.75    375.38 o 
 -19   1  12      136.61      555.78    434.28 o 
 -18   1  12      364.19      757.18    236.05 o 
 -17   1  12      123.34      102.46    173.08 o 
 -16   1  12     3639.03     3168.23    233.63 o 
 -15   1  12      396.65      434.54    210.95 o 
 -14   1  12    12943.15    14395.28    449.94 o 
 -13   1  12      277.73      610.62    131.60 o 
 -12   1  12     1396.07     1291.96    179.49 o 
 -11   1  12      388.55      449.04    148.26 o 
 -10   1  12    20823.70    22138.18    572.47 o 
  -9   1  12      848.11      848.81    110.74 o 
  -8   1  12    18068.45    17549.90    476.25 o 
  -7   1  12      489.63      529.22    200.07 o 
  -6   1  12      561.04      969.77    159.90 o 
  -5   1  12      453.46      525.68    115.26 o 
  -4   1  12    16329.64    15105.15    345.58 o 
  -3   1  12      449.64      378.81     93.19 o 
  -2   1  12     4135.15     3784.92    199.43 o 
  -1   1  12      107.46      186.69    134.59 o 
   0   1  12    15515.58    16447.31    352.30 o 
   1   1  12      309.77      218.37    115.42 o 
   2   1  12    11307.05    12226.96    250.12 o 
   3   1  12       49.76      163.79    101.85 o 
   4   1  12       82.93        0.00    107.48 o 
   5   1  12     1392.98     1800.71    136.45 o 
   6   1  12    30103.77    32313.43    515.89 o 
   7   1  12     2313.74     2474.83    158.32 o 
   8   1  12    18820.69    19263.13    492.21 o 
   9   1  12     1762.74     1406.99    169.02 o 
  10   1  12       23.76      245.91    229.54 o 
  11   1  12     1185.22      614.93    277.79 o 
  12   1  12     4726.08     4868.42    324.53 o 
  13   1  12      117.26      132.81    207.76 o 
  14   1  12     3854.70     2452.15    365.24 o 
  15   1  12       33.81      476.35    527.83 o 
  16   1  12      495.17      298.55    275.94 o 
 -20   2  12      415.18      958.79    323.88 o 
 -19   2  12      759.95      390.70    294.09 o 
 -18   2  12     4105.52     4575.32    573.04 o 
 -17   2  12      217.64      127.16    177.05 o 
 -16   2  12      641.96      864.70    222.14 o 
 -15   2  12      475.72      388.61    150.19 o 
 -14   2  12     1550.56     1727.22    371.01 o 
 -13   2  12       17.45      122.82    192.84 o 
 -12   2  12    17162.66    18076.06    451.51 o 
 -11   2  12     5486.85     5093.21    205.63 o 
 -10   2  12     2008.70     2193.21    144.03 o 
  -9   2  12     8958.23     9067.34    390.20 o 
  -8   2  12     4270.52     4333.64    153.86 o 
  -7   2  12      398.04      326.88    129.53 o 
  -6   2  12    13720.59    13318.62    337.15 o 
  -5   2  12     5988.15     5695.04    276.63 o 
  -4   2  12      828.44      846.29    123.75 o 
  -3   2  12     1467.18     1629.61    237.28 o 
  -2   2  12    17986.39    18421.54    496.62 o 
  -1   2  12     1702.99     1628.98    154.05 o 
   0   2  12     7340.50     7589.88    195.34 o 
   1   2  12     1331.28     1191.26    109.67 o 
   2   2  12     2268.84     2500.90    182.79 o 
   3   2  12     3385.29     3314.98    180.41 o 
   4   2  12     9789.87     9930.79    235.62 o 
   5   2  12       81.47        0.00     93.79 o 
   6   2  12     4298.56     4702.45    167.34 o 
   7   2  12     4871.79     4593.05    167.98 o 
   8   2  12     2520.77     2333.37    161.54 o 
   9   2  12     2472.20     2551.43    346.79 o 
  10   2  12    12556.17    12609.69    814.08 o 
  11   2  12       86.46      372.59    231.49 o 
  12   2  12     2298.51     2219.97    288.66 o 
  13   2  12     1628.54     1815.36    498.91 o 
  14   2  12     1105.94     1083.49    378.70 o 
  15   2  12        5.82      459.87    380.04 o 
 -20   3  12     1743.94     2689.85    393.88 o 
 -19   3  12     1058.59     1534.11    441.49 o 
 -18   3  12       29.55        0.00    263.01 o 
 -17   3  12     3764.22     4153.90    352.47 o 
 -16   3  12     1757.61     1882.02    335.38 o 
 -15   3  12      222.42      268.77    146.57 o 
 -14   3  12     3582.11     3866.55    206.44 o 
 -13   3  12     1487.97     1400.40    175.51 o 
 -12   3  12      275.28      214.14    104.99 o 
 -11   3  12     1810.97     1909.34    144.79 o 
 -10   3  12     5611.16     5944.41    279.64 o 
  -9   3  12     1260.71     1098.40    116.54 o 
  -8   3  12     3235.57     3216.34    320.81 o 
  -7   3  12     1656.36     1588.20     93.52 o 
  -6   3  12      819.73     1014.08    128.14 o 
  -5   3  12      390.09      353.00    154.97 o 
  -4   3  12     9634.95     9249.49    238.96 o 
  -3   3  12     7727.64     7655.31    263.68 o 
  -2   3  12     9336.89     9338.37    265.29 o 
  -1   3  12    23108.33    23737.55    484.35 o 
   0   3  12     4170.53     4386.68    185.54 o 
   1   3  12    11185.74    10639.52    391.53 o 
   2   3  12     4123.49     4708.82    248.18 o 
   3   3  12     8244.38     8581.13    255.75 o 
   4   3  12     2238.28     2292.76    233.96 o 
   5   3  12     8670.71     8562.22    299.79 o 
   6   3  12     1775.00     1985.15    138.47 o 
   7   3  12     1000.07      984.80    187.35 o 
   8   3  12     1851.86     1694.74    155.35 o 
   9   3  12     2947.10     2669.98    203.03 o 
  10   3  12        1.07      768.98    641.16 o 
  11   3  12     2579.18     2814.94    309.06 o 
  12   3  12     2585.30     2908.35    525.98 o 
  13   3  12       99.50      508.92    296.50 o 
  14   3  12     4778.60     4617.30    647.87 o 
  15   3  12     1701.24     1726.36    350.42 o 
 -20   4  12      207.40      199.45    390.21 o 
 -19   4  12     1484.70     2000.37    648.21 o 
 -18   4  12     1937.46     2043.04    310.64 o 
 -17   4  12       12.82        0.00    204.39 o 
 -16   4  12      323.12      135.14    235.82 o 
 -15   4  12     3056.05     3095.32    298.61 o 
 -14   4  12       25.93        0.00    132.52 o 
 -13   4  12       80.44      386.55    137.98 o 
 -12   4  12     4078.26     4053.60    184.84 o 
 -11   4  12     3464.04     3356.72    218.81 o 
 -10   4  12      100.15      220.19     75.87 o 
  -9   4  12    11980.04    11340.08    665.90 o 
  -8   4  12      464.52      443.90    105.47 o 
  -7   4  12     6017.44     5977.49    326.83 o 
  -6   4  12     2772.93     2773.44    128.14 o 
  -5   4  12    25295.88    24678.54    532.19 o 
  -4   4  12      304.04      243.40    105.19 o 
  -3   4  12    28080.95    27979.84    629.75 o 
  -2   4  12      156.15      292.19    118.19 o 
  -1   4  12      215.93      155.43    100.33 o 
   0   4  12      379.11      570.60    112.61 o 
   1   4  12    25654.28    26891.95    531.76 o 
   2   4  12     4436.58     4243.54    158.07 o 
   3   4  12    10558.26    10714.89    484.52 o 
   4   4  12     4291.31     4260.64    179.49 o 
   5   4  12     3871.34     4199.04    168.39 o 
   6   4  12     4230.09     3891.21    175.90 o 
   7   4  12     5247.60     5150.29    204.98 o 
   8   4  12     1700.69     1759.97    204.47 o 
   9   4  12      841.42      611.43    177.60 o 
  10   4  12     4151.88     4616.77    317.96 o 
  11   4  12      832.32      507.70    234.25 o 
  12   4  12      616.72      529.73    286.09 o 
  13   4  12     3054.26     2856.66    302.90 o 
  14   4  12      181.73      878.16    237.20 o 
  15   4  12        6.67      945.65    318.47 o 
 -19   5  12      278.43      872.66    350.69 o 
 -18   5  12       43.66      410.07    268.46 o 
 -17   5  12     5136.84     5791.08   1687.16 o 
 -16   5  12      881.46      398.56    289.97 o 
 -15   5  12       81.04      183.51    122.46 o 
 -14   5  12     2574.64     3441.84    478.48 o 
 -13   5  12     4780.09     5073.81    462.46 o 
 -12   5  12      569.98      457.01    185.71 o 
 -11   5  12     7599.80     7893.99    510.97 o 
 -10   5  12     5074.97     4946.08    298.15 o 
  -9   5  12       88.43      200.28    168.39 o 
  -8   5  12     1881.92     1932.89    153.12 o 
  -7   5  12    29311.70    27364.86    977.90 o 
  -6   5  12     1916.77     1959.16    134.75 o 
  -5   5  12    13632.46    13304.21    292.44 o 
  -4   5  12     3553.04     3814.30    169.42 o 
  -3   5  12     4682.83     4502.73    291.90 o 
  -2   5  12      890.46     1093.50    159.77 o 
  -1   5  12    20013.62    20285.83    630.06 o 
   0   5  12       16.63      168.40    129.80 o 
   1   5  12     8421.67     8703.49    232.44 o 
   2   5  12      558.11      584.12    119.62 o 
   3   5  12    16152.70    17742.78    576.40 o 
   4   5  12     2006.23     1940.70    158.88 o 
   5   5  12    12415.92    13159.32    423.28 o 
   6   5  12     1287.72     1429.41    201.92 o 
   7   5  12       69.41      147.86    125.49 o 
   8   5  12      256.45      212.88    215.11 o 
   9   5  12     5934.66     6156.20    261.16 o 
  10   5  12     1441.89      891.29    301.01 o 
  11   5  12     5265.53     4988.96    340.63 o 
  12   5  12     2811.05     3602.02    881.14 o 
  13   5  12      542.65     1147.57    349.00 o 
  14   5  12      919.91     1498.62    342.56 o 
 -19   6  12     1749.78     1281.69   1114.53 o 
 -18   6  12       27.75      173.14    234.62 o 
 -17   6  12        6.70        0.00    207.57 o 
 -16   6  12      596.67      410.13    511.83 o 
 -15   6  12     8258.34     9113.16    887.57 o 
 -14   6  12      113.74      144.58    143.24 o 
 -13   6  12     5173.40     5042.46    754.53 o 
 -12   6  12     1933.44     2437.55    219.85 o 
 -11   6  12     1685.33     1463.66    178.10 o 
 -10   6  12      129.70      204.98    137.12 o 
  -9   6  12     7271.51     7475.55    322.72 o 
  -8   6  12      135.53      335.31    114.58 o 
  -7   6  12      320.99      584.54    123.96 o 
  -6   6  12     4741.73     5167.12    205.11 o 
  -5   6  12    21688.46    20934.79    469.48 o 
  -4   6  12        2.36        0.00    119.62 o 
  -3   6  12     9498.73     8916.18    321.94 o 
  -2   6  12      446.84      303.44     85.02 o 
  -1   6  12        2.90       75.09     98.23 o 
   0   6  12       40.54      232.84    100.66 o 
   1   6  12    25522.98    26162.11    543.80 o 
   2   6  12      261.79      162.54    102.73 o 
   3   6  12    17997.78    18111.28    485.06 o 
   4   6  12     2123.72     1977.55    157.52 o 
   5   6  12     2080.00     2290.67    194.83 o 
   6   6  12      870.70      727.83    131.90 o 
   7   6  12     9726.31     9582.87    304.33 o 
   8   6  12      613.02      896.90    351.81 o 
   9   6  12     4542.09     3558.16    497.76 o 
  10   6  12      569.36      763.87    284.50 o 
  11   6  12     2664.29     2089.00    375.94 o 
  12   6  12       57.31      745.28    298.91 o 
  13   6  12     4593.10     4599.11    647.01 o 
  14   6  12       53.29       83.79    300.48 o 
 -18   7  12       67.98      673.05    532.03 o 
 -17   7  12     2023.52     2891.18    686.04 o 
 -16   7  12        2.08       14.35    272.42 o 
 -15   7  12       48.03      126.05    339.31 o 
 -14   7  12       77.10      182.07    371.14 o 
 -13   7  12     4235.60     4304.65    689.03 o 
 -12   7  12      357.93        0.00    470.59 o 
 -11   7  12     2752.48     2975.88    321.42 o 
 -10   7  12      223.20      213.07    525.38 o 
  -9   7  12     1267.89     1011.77    464.44 o 
  -8   7  12        6.32        0.00    372.39 o 
  -7   7  12    21021.67    22522.95   1033.24 o 
  -6   7  12       20.44      107.58    183.48 o 
  -5   7  12     7621.01     8110.04    346.77 o 
  -4   7  12       10.68      235.62    175.33 o 
  -3   7  12     2780.46     2811.14    241.94 o 
  -2   7  12      186.39      312.88    110.79 o 
  -1   7  12    10328.03     9817.96    365.83 o 
   0   7  12      556.84      808.71    124.90 o 
   1   7  12     6395.00     6084.72    312.47 o 
   2   7  12       55.66        0.00    158.90 o 
   3   7  12     5373.37     5452.49    303.46 o 
   4   7  12     1170.42      777.44    158.97 o 
   5   7  12    13703.93    13336.22    585.19 o 
   6   7  12        4.95       32.15    110.71 o 
   7   7  12     1620.95     1429.83    189.24 o 
   8   7  12      955.78     1109.97    228.47 o 
   9   7  12     4439.13     4552.78    303.37 o 
  10   7  12       65.32       10.26    211.20 o 
  11   7  12     5722.63     6171.95    392.25 o 
  12   7  12       26.95        0.00    416.66 o 
  13   7  12      878.18      568.97    656.06 o 
 -17   8  12      514.12      862.14    735.54 o 
 -16   8  12      342.51      505.26    352.55 o 
 -15   8  12     3246.85     3984.39    471.66 o 
 -14   8  12       14.17       87.98    243.46 o 
 -13   8  12     1845.21     1820.52    409.04 o 
 -12   8  12     1521.45     1174.12    419.89 o 
 -11   8  12      279.62      399.16    352.75 o 
 -10   8  12      744.22      881.80    163.90 o 
  -9   8  12     6928.62     6695.87   1093.25 o 
  -8   8  12     3545.02     3192.66    275.09 o 
  -7   8  12      814.31      780.88    234.07 o 
  -6   8  12      717.09      480.39    110.16 o 
  -5   8  12    10103.03    10412.75    409.93 o 
  -4   8  12     1147.48     1464.45    228.76 o 
  -3   8  12     7643.26     7748.27    433.39 o 
  -2   8  12     1341.55     1345.42    186.00 o 
  -1   8  12      198.35      128.53    184.95 o 
   0   8  12      153.24       12.98    172.13 o 
   1   8  12    15119.95    14783.52    678.63 o 
   2   8  12       37.44      135.19    121.93 o 
   3   8  12     8850.28     8725.62    314.57 o 
   4   8  12     1164.70     1418.56    159.01 o 
   5   8  12      223.41      299.83    151.58 o 
   6   8  12     2931.46     3000.66    222.42 o 
   7   8  12     4036.72     3706.37    250.30 o 
   8   8  12      400.55      850.13    225.66 o 
   9   8  12     4373.31     3996.95    335.06 o 
  10   8  12      615.65      655.46    376.30 o 
  11   8  12      481.58      907.69    373.91 o 
  12   8  12        4.63        0.00    327.69 o 
 -16   9  12      343.20     3131.27   1118.54 o 
 -15   9  12       26.10        0.00    706.70 o 
 -14   9  12     1909.58     2097.93    362.98 o 
 -13   9  12     1561.84     1877.35    366.65 o 
 -12   9  12        2.32      212.12    297.70 o 
 -11   9  12      758.91      867.70    267.14 o 
 -10   9  12     3236.43     2892.42    661.77 o 
  -9   9  12       48.11      500.40    259.16 o 
  -8   9  12      730.76     1040.42    566.85 o 
  -7   9  12     5120.08     5680.94    396.62 o 
  -6   9  12     1541.98     1592.22    322.79 o 
  -5   9  12     4540.36     5064.00    399.22 o 
  -4   9  12     4989.16     4668.03    368.23 o 
  -3   9  12     2520.72     2234.01    205.63 o 
  -2   9  12     1737.70     1731.37     89.48 o 
  -1   9  12    10598.79    10486.22    528.98 o 
   0   9  12     1486.40     1639.63    197.07 o 
   1   9  12     1480.57     1216.83    130.29 o 
   2   9  12     3982.46     3314.91    262.06 o 
   3   9  12     4747.27     4807.16    251.51 o 
   4   9  12      678.34      312.16    126.45 o 
   5   9  12     4894.19     5478.09    744.55 o 
   6   9  12     2610.36     2392.63    359.67 o 
   7   9  12      241.28        0.00    203.86 o 
   8   9  12      675.93      782.94    224.37 o 
   9   9  12     1009.39     1776.18    596.01 o 
  10   9  12     1649.08     2651.19    402.60 o 
  11   9  12     2645.03     2757.28    468.22 o 
 -15  10  12      713.55     1600.89    689.07 o 
 -14  10  12       85.39      144.22    754.77 o 
 -13  10  12      141.69      162.38    311.88 o 
 -12  10  12     2536.31     2933.00    391.51 o 
 -11  10  12      590.50      951.86    234.68 o 
 -10  10  12      938.58      849.07    286.74 o 
  -9  10  12     3208.23     4238.35    385.86 o 
  -8  10  12     1196.08     1262.03    284.06 o 
  -7  10  12     1219.54      866.59    274.03 o 
  -6  10  12     5278.58     4843.96    339.93 o 
  -5  10  12     2951.56     3004.75    784.15 o 
  -4  10  12     1259.66      746.70    234.03 o 
  -3  10  12     6218.27     6459.03    463.98 o 
  -2  10  12     8880.85     8750.48   1148.82 o 
  -1  10  12      443.79      454.82    157.51 o 
   0  10  12     3143.77     3328.16    172.93 o 
   1  10  12     5984.43     5894.66    283.08 o 
   2  10  12     1095.54     1046.20    149.88 o 
   3  10  12     4254.80     3865.47    429.37 o 
   4  10  12     8060.62     7513.64    494.98 o 
   5  10  12      748.19      908.99    235.46 o 
   6  10  12     4030.85     3587.21    365.69 o 
   7  10  12     1971.28     1670.18    303.10 o 
   8  10  12     1172.21     2099.57    305.23 o 
   9  10  12      375.62      297.95    668.69 o 
  10  10  12     2030.99     2110.23    392.91 o 
 -13  11  12      533.64     1413.40    676.25 o 
 -12  11  12        1.71      512.80    498.38 o 
 -11  11  12     1621.31     1422.69   1047.23 o 
 -10  11  12     3489.80     3987.25    834.10 o 
  -9  11  12       23.92        0.00    453.50 o 
  -8  11  12     1349.24     1223.96    355.77 o 
  -7  11  12     2034.90     1535.37   1355.56 o 
  -6  11  12      418.40      207.90    500.74 o 
  -5  11  12      224.39      291.00    288.18 o 
  -4  11  12     7121.49     7321.69    532.68 o 
  -3  11  12     1663.87     2108.00    607.19 o 
  -2  11  12     3886.29     3481.28    607.14 o 
  -1  11  12     3398.94     3206.20    681.86 o 
   0  11  12     4113.20     4069.76    293.56 o 
   1  11  12     1231.99     1378.16    202.11 o 
   2  11  12     5378.27     5914.66    744.79 o 
   3  11  12     1095.40     1910.86    270.09 o 
   4  11  12      531.37      800.72    259.52 o 
   5  11  12     2864.63     3087.52    379.15 o 
   6  11  12     1508.12     1573.79    365.27 o 
   7  11  12       42.28      417.11    318.42 o 
   8  11  12     1573.31     1112.22    389.78 o 
 -11  12  12      689.12        0.00    530.43 o 
 -10  12  12      237.90      254.80    509.59 o 
  -9  12  12      841.43      575.25    356.85 o 
  -8  12  12     2733.73     3522.47   1226.71 o 
  -7  12  12        2.35      744.53    309.79 o 
  -6  12  12     3102.59     3176.10    456.36 o 
  -5  12  12     1094.10     1088.18    338.82 o 
  -4  12  12      991.11     1056.25    354.15 o 
  -3  12  12      474.75      216.73    417.45 o 
  -2  12  12     3800.29     3535.18    378.47 o 
  -1  12  12        0.40        0.00    252.12 o 
   0  12  12     2746.68     2332.16   1007.97 o 
   1  12  12       10.62      188.53    320.50 o 
   2  12  12        4.28      151.29    253.25 o 
   3  12  12      506.57      667.60    502.15 o 
   4  12  12     2034.51     1864.33    277.34 o 
   5  12  12        2.34        0.00    294.59 o 
   6  12  12     2813.18     1986.80    364.01 o 
  -8  13  12      796.48     1974.27    652.21 o 
  -7  13  12       72.30      375.48    379.64 o 
  -6  13  12      121.71      120.62    311.17 o 
  -5  13  12      362.12     1014.50    343.11 o 
  -4  13  12     2188.45     1597.95    351.54 o 
  -3  13  12       84.46        0.00    349.22 o 
  -2  13  12      710.46      218.56    311.45 o 
  -1  13  12      234.91      144.72    335.63 o 
   0  13  12     1653.08     1510.99    432.67 o 
   1  13  12      134.70      437.10    369.36 o 
   2  13  12     2803.65     2800.52    369.63 o 
   3  13  12       55.03      404.59    262.71 o 
 -19   0  13     4190.63     4724.15    573.69 o 
 -17   0  13      248.15      350.95    304.30 o 
 -15   0  13     8380.47     9313.33   1168.22 o 
 -13   0  13    16302.65    19290.97    792.44 o 
 -11   0  13      647.72     1002.70    455.11 o 
  -9   0  13    27394.70    25574.44    714.44 o 
  -7   0  13     4502.89     4425.09    255.66 o 
  -5   0  13     3413.86     3486.88    236.38 o 
  -3   0  13     8303.47     7727.33    488.76 o 
  -1   0  13     3376.77     3490.98    255.60 o 
   1   0  13     8280.45     8337.06    318.26 o 
   3   0  13     6512.27     7012.89    261.64 o 
   5   0  13     1777.13     1669.59    183.19 o 
   7   0  13    44013.94    46379.41   1634.54 o 
   9   0  13    18168.22    17324.48    563.79 o 
  11   0  13     2370.56     2811.95    544.05 o 
  13   0  13     3755.92     3091.77    352.58 o 
  15   0  13     1975.97     1628.98    557.22 o 
 -20   1  13       60.55      746.05    312.05 o 
 -19   1  13     1051.31     1321.86    348.17 o 
 -18   1  13       67.67      216.99    267.20 o 
 -17   1  13     4765.67     4909.18    418.88 o 
 -16   1  13       14.18       44.19    202.85 o 
 -15   1  13     1304.69     1434.60    285.64 o 
 -14   1  13      454.35      601.98    293.98 o 
 -13   1  13     2934.58     3347.98    196.57 o 
 -12   1  13       38.27      121.31    125.73 o 
 -11   1  13    23607.98    24471.19    852.11 o 
 -10   1  13     2186.83     2218.12    174.09 o 
  -9   1  13       21.32      234.86    118.98 o 
  -8   1  13     1389.95     1524.04    128.56 o 
  -7   1  13    11615.23    11402.57    398.08 o 
  -6   1  13       71.24       40.52    122.26 o 
  -5   1  13     9253.98     9137.69    353.89 o 
  -4   1  13     2063.36     2218.53    180.65 o 
  -3   1  13     2066.00     2307.29    177.55 o 
  -2   1  13     2454.06     2548.77    131.81 o 
  -1   1  13    30111.97    31688.28    632.54 o 
   0   1  13     1516.45     1471.75    119.98 o 
   1   1  13     6294.19     7268.33    292.76 o 
   2   1  13      432.16      360.40    193.83 o 
   3   1  13     3031.67     3698.75    137.72 o 
   4   1  13     1580.92     1265.53    108.79 o 
   5   1  13    16561.59    17227.04    347.71 o 
   6   1  13      117.99      443.89    186.89 o 
   7   1  13     1696.00     1966.93    351.58 o 
   8   1  13     1971.29     1710.16    187.43 o 
   9   1  13    11956.39    11956.78    382.02 o 
  10   1  13      841.86      765.03    266.76 o 
  11   1  13     6025.22     5258.91    444.10 o 
  12   1  13      714.35      925.42    329.83 o 
  13   1  13        3.15      333.41    351.81 o 
  14   1  13      168.47      607.62    713.10 o 
  15   1  13     5669.86     5827.74    377.02 o 
 -20   2  13       99.34      201.99    328.03 o 
 -19   2  13     2616.23     2773.26    673.85 o 
 -18   2  13      307.45      377.36    560.87 o 
 -17   2  13      244.31        0.00    292.11 o 
 -16   2  13      667.19      947.94    195.78 o 
 -15   2  13     2828.51     3059.24    305.08 o 
 -14   2  13        2.00       71.39    151.06 o 
 -13   2  13     3961.65     4077.62    394.14 o 
 -12   2  13     1183.77     1341.52    192.97 o 
 -11   2  13      323.98      420.64    119.41 o 
 -10   2  13     2242.22     2187.41    229.45 o 
  -9   2  13     9043.02     9029.05    367.77 o 
  -8   2  13      127.10       56.84    154.74 o 
  -7   2  13     3978.11     4040.52    306.19 o 
  -6   2  13      423.31      248.81    176.02 o 
  -5   2  13      220.60      201.53    106.97 o 
  -4   2  13       35.73        0.00    106.63 o 
  -3   2  13    25808.29    25877.49    613.22 o 
  -2   2  13     3081.31     3013.31    137.06 o 
  -1   2  13      795.67      810.08    114.53 o 
   0   2  13     8113.38     8052.72    262.29 o 
   1   2  13    13674.63    14545.48    349.75 o 
   2   2  13     3025.36     2985.83    135.50 o 
   3   2  13     7190.40     7529.60    211.00 o 
   4   2  13     3800.44     3829.91    154.82 o 
   5   2  13        3.29       25.65    166.07 o 
   6   2  13     5663.20     5408.97    372.86 o 
   7   2  13     9970.97    10771.80    327.24 o 
   8   2  13       97.73        4.46    228.76 o 
   9   2  13     7928.79     8637.04    451.96 o 
  10   2  13      804.21     1049.33    240.38 o 
  11   2  13      151.46      680.79    226.67 o 
  12   2  13      868.33      328.93    231.76 o 
  13   2  13     3534.41     4173.31    547.38 o 
  14   2  13      543.77      615.12    396.09 o 
  15   2  13     2959.94     2903.74    321.28 o 
 -19   3  13      936.58     1360.00    588.11 o 
 -18   3  13     1454.69     1980.45    362.60 o 
 -17   3  13     2020.53     2238.50    305.31 o 
 -16   3  13      186.39      533.98    250.05 o 
 -15   3  13      411.26      377.71    178.42 o 
 -14   3  13      876.81      905.37    180.75 o 
 -13   3  13     1113.12     1294.86    253.97 o 
 -12   3  13     1168.76     1296.63    150.36 o 
 -11   3  13     6052.45     6885.99    242.86 o 
 -10   3  13     6529.65     6601.25    451.27 o 
  -9   3  13       54.39      197.35    118.35 o 
  -8   3  13     6602.71     6637.50    334.23 o 
  -7   3  13      185.31      248.14    163.99 o 
  -6   3  13      408.92      582.49    113.08 o 
  -5   3  13     3769.51     3797.17    284.04 o 
  -4   3  13    15748.60    15935.28    360.08 o 
  -3   3  13       69.35      135.89    101.80 o 
  -2   3  13     7951.94     8116.07    380.42 o 
  -1   3  13     7258.36     7424.58    342.39 o 
   0   3  13      226.51      586.17    164.45 o 
   1   3  13       96.86      122.18    119.62 o 
   2   3  13     7426.67     7870.54    228.10 o 
   3   3  13     5451.77     5314.37    180.59 o 
   4   3  13      433.87      503.00    127.18 o 
   5   3  13    14650.78    14797.99    337.60 o 
   6   3  13     1720.35     2026.19    219.97 o 
   7   3  13      360.30      589.63    143.97 o 
   8   3  13     4314.63     4162.19    220.22 o 
   9   3  13     4688.87     4765.70    318.30 o 
  10   3  13      145.95       93.78    175.02 o 
  11   3  13     4901.82     4580.94    313.19 o 
  12   3  13     2378.79     2149.38    448.95 o 
  13   3  13     1146.79      776.89    345.59 o 
  14   3  13      653.93     1171.37    577.09 o 
 -19   4  13      836.59      966.43    296.37 o 
 -18   4  13     2858.45     2511.23    371.78 o 
 -17   4  13        4.32      330.40    288.37 o 
 -16   4  13     4431.16     4498.09    297.33 o 
 -15   4  13     1211.34     1282.21    189.94 o 
 -14   4  13     1736.03     1505.86    179.26 o 
 -13   4  13     3524.22     3744.45    312.09 o 
 -12   4  13     5278.86     5301.71    547.45 o 
 -11   4  13      196.05      183.06     97.47 o 
 -10   4  13     5663.40     5969.23    182.73 o 
  -9   4  13     2727.22     2956.98    298.25 o 
  -8   4  13      377.55      306.25    106.17 o 
  -7   4  13      143.54      416.79    247.72 o 
  -6   4  13    20252.68    18974.80    481.29 o 
  -5   4  13      709.03      790.17    158.71 o 
  -4   4  13      506.08      351.24    139.24 o 
  -3   4  13     8563.58     8749.04    237.76 o 
  -2   4  13     8954.16     9393.78    225.59 o 
  -1   4  13      513.87      527.11    112.15 o 
   0   4  13    21872.56    22605.75    437.75 o 
   1   4  13     3073.44     3093.67    160.52 o 
   2   4  13       21.45        0.00    107.93 o 
   3   4  13     5963.23     6150.10    279.10 o 
   4   4  13    16508.45    16451.35    370.42 o 
   5   4  13     1795.91     1866.44    347.74 o 
   6   4  13     1128.47      928.06    164.62 o 
   7   4  13     3444.18     3349.04    159.76 o 
   8   4  13      749.63      337.92    186.90 o 
   9   4  13     1569.50     1724.70    238.70 o 
  10   4  13     2992.27     3750.19    459.13 o 
  11   4  13     1431.44     1316.73    632.37 o 
  12   4  13     1213.16      801.00    359.83 o 
  13   4  13     3033.59     3083.13    528.96 o 
  14   4  13      854.11      903.50    413.42 o 
 -19   5  13       51.94      308.58    713.11 o 
 -18   5  13     1579.94     1664.48    321.30 o 
 -17   5  13     1031.57     1248.04    289.79 o 
 -16   5  13     3649.94     3938.09    355.16 o 
 -15   5  13      730.73      409.52    998.46 o 
 -14   5  13     6788.72     7481.80   1296.25 o 
 -13   5  13       20.87       95.90    340.26 o 
 -12   5  13       40.91        0.00    279.18 o 
 -11   5  13     2482.40     2306.24    335.62 o 
 -10   5  13     6778.81     7127.18    311.77 o 
  -9   5  13       40.66      317.16    335.15 o 
  -8   5  13    13965.16    13620.06    396.61 o 
  -7   5  13      363.37      735.48    178.08 o 
  -6   5  13      786.66      752.31    120.99 o 
  -5   5  13     1426.44     1649.67    122.10 o 
  -4   5  13    21879.19    20968.98    470.95 o 
  -3   5  13      230.88      386.87    102.42 o 
  -2   5  13     8661.11     8455.01    230.32 o 
  -1   5  13      291.43      300.58    117.53 o 
   0   5  13     2288.60     2266.92    135.31 o 
   1   5  13      345.31      175.67    154.51 o 
   2   5  13    34623.95    36259.39    721.03 o 
   3   5  13     1273.81     1243.82    168.62 o 
   4   5  13     2283.36     2657.78    195.66 o 
   5   5  13     8073.75     8351.52    293.75 o 
   6   5  13     3526.77     3603.34    175.86 o 
   7   5  13     1001.47     1041.30    351.81 o 
   8   5  13     6238.64     6453.64    369.74 o 
   9   5  13     1494.61     1611.21    220.34 o 
  10   5  13      187.32       33.69    265.30 o 
  11   5  13     1539.20     1402.44    328.14 o 
  12   5  13     4021.58     4521.22    589.52 o 
  13   5  13       65.44      423.54    293.48 o 
 -18   6  13      566.52      658.59    415.85 o 
 -17   6  13        8.43      219.16    369.74 o 
 -16   6  13     2703.36     3943.26    303.09 o 
 -15   6  13      783.56      848.59    241.56 o 
 -14   6  13      175.81      417.15    188.55 o 
 -13   6  13      802.59     1082.58    194.67 o 
 -12   6  13     5499.64     5807.31   1003.55 o 
 -11   6  13        0.04        0.00    179.25 o 
 -10   6  13     2061.72     1889.09    337.61 o 
  -9   6  13      273.50      820.43    181.63 o 
  -8   6  13    10968.57    11471.07    751.49 o 
  -7   6  13      148.49        0.00    184.75 o 
  -6   6  13    37743.92    36927.37    967.20 o 
  -5   6  13     1580.64     1496.59    178.53 o 
  -4   6  13       89.54      210.51    166.07 o 
  -3   6  13      318.11      402.49    137.78 o 
  -2   6  13     6086.87     5965.01    185.59 o 
  -1   6  13       18.52       60.96    105.54 o 
   0   6  13    18984.02    18910.30    451.92 o 
   1   6  13       51.42        0.00    116.91 o 
   2   6  13      449.99      215.26    123.20 o 
   3   6  13      720.80     1120.23    153.99 o 
   4   6  13    12427.63    12727.96    358.33 o 
   5   6  13        0.35      135.52    152.23 o 
   6   6  13     3946.76     3744.66    342.91 o 
   7   6  13      142.17      382.64    286.81 o 
   8   6  13       37.17      118.47    210.79 o 
   9   6  13        1.85      107.78    262.77 o 
  10   6  13     7652.98     7919.60    650.44 o 
  11   6  13      571.89      791.54    616.41 o 
  12   6  13      720.80      422.94    260.12 o 
  13   6  13      158.57      543.11    563.20 o 
 -17   7  13        4.89        0.00    372.67 o 
 -16   7  13     2475.10     2962.64    560.87 o 
 -15   7  13        0.05        0.00    328.59 o 
 -14   7  13     6775.65     7311.30   1082.69 o 
 -13   7  13      579.62      313.49    175.37 o 
 -12   7  13     1210.45     1331.51    529.97 o 
 -11   7  13       28.03       91.87    152.17 o 
 -10   7  13     2694.04     2480.27    560.43 o 
  -9   7  13       14.75      417.37    184.31 o 
  -8   7  13    12539.50    12681.20    661.91 o 
  -7   7  13      341.03      137.15    280.11 o 
  -6   7  13      121.48      140.05    190.64 o 
  -5   7  13      495.54      523.94    218.83 o 
  -4   7  13    11142.50    11112.92    458.33 o 
  -3   7  13      143.16      426.64    115.65 o 
  -2   7  13     1664.24     2024.50    206.78 o 
  -1   7  13      146.95      164.58    152.43 o 
   0   7  13      520.51      601.83    280.80 o 
   1   7  13      301.61      323.24    143.87 o 
   2   7  13    11373.44    11880.76    361.41 o 
   3   7  13      516.27      875.07    162.87 o 
   4   7  13     4285.49     4390.36    241.25 o 
   5   7  13      409.24      546.09    153.29 o 
   6   7  13      831.35     1055.79    167.00 o 
   7   7  13      342.54      423.09    360.37 o 
   8   7  13     8640.73     8908.57    396.73 o 
   9   7  13        9.11        0.00    189.05 o 
  10   7  13     1015.05      504.13    290.74 o 
  11   7  13      142.46      175.63    419.11 o 
  12   7  13     4667.46     5526.40    546.17 o 
 -16   8  13      695.36      637.83   1163.41 o 
 -15   8  13      259.38      270.38    323.37 o 
 -14   8  13      341.94      258.08    285.84 o 
 -13   8  13      903.94     1068.95    314.30 o 
 -12   8  13     3844.31     3937.18    402.98 o 
 -11   8  13      230.63      442.93    326.95 o 
 -10   8  13      853.62      799.63    428.71 o 
  -9   8  13      963.09      679.39    357.30 o 
  -8   8  13     4484.84     4537.93    605.17 o 
  -7   8  13      548.15      526.50    196.58 o 
  -6   8  13    20194.86    19790.84    637.40 o 
  -5   8  13      843.95      827.16    200.88 o 
  -4   8  13     4369.59     4364.14    203.78 o 
  -3   8  13     1884.13     2041.40    190.13 o 
  -2   8  13     1999.92     1997.47    125.19 o 
  -1   8  13       20.08       93.81    129.19 o 
   0   8  13    15561.27    15294.34    543.09 o 
   1   8  13      493.73      489.06    185.82 o 
   2   8  13     1418.82     1286.43    147.93 o 
   3   8  13     1110.56      994.04    150.53 o 
   4   8  13     4337.57     3908.09    244.95 o 
   5   8  13      219.19      154.82    216.96 o 
   6   8  13     3287.14     3580.22    306.47 o 
   7   8  13     1798.04     1766.54    259.11 o 
   8   8  13       77.24        0.00    211.48 o 
   9   8  13       33.33      132.03    225.50 o 
  10   8  13     4691.19     3453.63    437.33 o 
  11   8  13      835.55      853.06    396.01 o 
 -15   9  13      666.50      238.77    445.49 o 
 -14   9  13     1908.50     2350.06    702.69 o 
 -13   9  13      824.84      491.76    528.02 o 
 -12   9  13       11.17        0.00    562.79 o 
 -11   9  13     2856.42     3080.81    527.85 o 
 -10   9  13     1026.51      407.62    238.07 o 
  -9   9  13       37.01      185.54    266.57 o 
  -8   9  13     5289.17     5298.66    596.60 o 
  -7   9  13     2837.96     2881.23    407.56 o 
  -6   9  13       48.56      207.86    247.03 o 
  -5   9  13     1940.53     1265.64    897.14 o 
  -4   9  13     6269.88     5248.85    513.09 o 
  -3   9  13        6.84        0.00    371.44 o 
  -2   9  13     5168.96     5122.72    397.37 o 
  -1   9  13     2907.95     2659.74    161.56 o 
   0   9  13      285.94      480.21    174.03 o 
   1   9  13      154.85      491.62    150.35 o 
   2   9  13    12484.61    12582.79    497.99 o 
   3   9  13     1457.74     1402.00    188.05 o 
   4   9  13     1964.13     2090.80    386.14 o 
   5   9  13     7139.92     6433.98    346.89 o 
   6   9  13     1064.46     1026.57    249.16 o 
   7   9  13      129.33      446.44    340.01 o 
   8   9  13     1598.00     2252.49    545.64 o 
   9   9  13     1450.99     1671.49    410.80 o 
  10   9  13      355.58      107.08    919.79 o 
 -14  10  13      346.96     1413.40    799.64 o 
 -13  10  13      667.04     1536.81    732.82 o 
 -12  10  13     1817.85     1681.19    396.81 o 
 -11  10  13      731.58     1282.23    515.20 o 
 -10  10  13     1156.91     1146.52    561.83 o 
  -9  10  13     3623.94     3472.39    948.48 o 
  -8  10  13      329.85      463.80    350.33 o 
  -7  10  13     1269.38      980.23    258.02 o 
  -6  10  13     4623.74     6844.57    874.96 o 
  -5  10  13     3548.98     4340.70    471.91 o 
  -4  10  13      366.38      407.16    302.87 o 
  -3  10  13    14264.78    13271.86    895.93 o 
  -2  10  13     1839.89     2003.46    344.93 o 
  -1  10  13      154.40        0.00    166.47 o 
   0  10  13     3677.64     2814.91    339.82 o 
   1  10  13     4776.08     4700.96    475.78 o 
   2  10  13        1.58      183.19    209.48 o 
   3  10  13     3280.25     3097.81    357.52 o 
   4  10  13     4096.85     3565.23    318.27 o 
   5  10  13        8.60      237.60    201.75 o 
   6  10  13      764.30     1550.58    352.01 o 
   7  10  13     1455.81     1882.66    530.99 o 
   8  10  13      155.85      445.17    367.05 o 
   9  10  13       78.47        0.00    430.45 o 
 -12  11  13       41.61      512.80    511.20 o 
 -11  11  13     3004.12     2390.06    387.00 o 
 -10  11  13     2218.82     3137.05   1256.35 o 
  -9  11  13       53.74        0.00    306.32 o 
  -8  11  13     2432.82     2609.72    896.59 o 
  -7  11  13     2110.12     2743.41    658.62 o 
  -6  11  13      747.78      877.14    496.77 o 
  -5  11  13     4066.65     3425.58    504.31 o 
  -4  11  13     3634.59     2977.48    908.61 o 
  -3  11  13      123.96      385.45    424.66 o 
  -2  11  13     1933.12     1126.72    270.40 o 
  -1  11  13     8748.97     9321.82    610.40 o 
   0  11  13       88.98        0.00    191.64 o 
   1  11  13      482.09      690.43    269.24 o 
   2  11  13      834.71      963.84    366.15 o 
   3  11  13     1633.12     2330.93    570.15 o 
   4  11  13      187.23      632.63    299.79 o 
   5  11  13     4982.17     5991.12    517.88 o 
   6  11  13      432.19      339.87    450.77 o 
   7  11  13      334.18      616.72    405.28 o 
 -10  12  13      418.21     1366.93    701.89 o 
  -9  12  13     2187.45     2711.61    411.72 o 
  -8  12  13      115.18      491.38    325.58 o 
  -7  12  13      265.13      532.79    439.88 o 
  -6  12  13      285.94      322.15    394.87 o 
  -5  12  13      536.62      937.46    481.79 o 
  -4  12  13      133.21      224.25    786.02 o 
  -3  12  13     4639.00     4501.27    438.56 o 
  -2  12  13      816.78      925.03    298.64 o 
  -1  12  13       25.74        0.00    432.67 o 
   0  12  13      457.03      245.75    634.59 o 
   1  12  13     3144.89     3284.58    752.28 o 
   2  12  13      191.57      458.03    494.98 o 
   3  12  13     3189.03     3460.28    650.65 o 
   4  12  13      239.90      701.38    808.86 o 
   5  12  13      138.84      227.45    336.24 o 
  -6  13  13       29.55      254.78    433.14 o 
  -5  13  13     2280.11     2817.17    961.50 o 
  -4  13  13       22.62      713.63    339.37 o 
  -3  13  13       96.02        0.00    316.71 o 
  -2  13  13      231.44      179.64    360.83 o 
  -1  13  13     4271.27     3000.96    480.75 o 
   0  13  13       60.01        0.00    348.39 o 
   1  13  13     1663.27      773.01    517.87 o 
 -18   0  14     1330.07     1906.97    564.08 o 
 -16   0  14     5012.53     5858.92   1132.16 o 
 -14   0  14      521.57      530.29    254.24 o 
 -12   0  14     9017.32    10055.03    574.89 o 
 -10   0  14     7757.01     7847.07    366.14 o 
  -8   0  14     2192.56     2052.96    294.86 o 
  -6   0  14    17551.05    15379.08    709.10 o 
  -4   0  14     3043.36     2633.10    251.59 o 
  -2   0  14    30755.31    33362.73   2378.10 o 
   0   0  14    23786.43    25361.55    792.29 o 
   2   0  14     1521.13     1659.62    188.10 o 
   4   0  14     4743.55     5364.59    289.81 o 
   6   0  14    25641.37    25552.47    699.96 o 
   8   0  14       23.18      429.03    297.27 o 
  10   0  14     5644.56     6570.91    519.05 o 
  12   0  14     1745.07      886.58    417.45 o 
  14   0  14      643.12     1456.84   1112.93 o 
 -19   1  14        1.44      315.84    285.13 o 
 -18   1  14     1319.93     1271.72    316.02 o 
 -17   1  14       22.96      317.98    219.42 o 
 -16   1  14       92.02       68.55    208.14 o 
 -15   1  14       40.38        0.00    270.85 o 
 -14   1  14     9566.81    10498.20    674.01 o 
 -13   1  14        4.10      329.90    154.74 o 
 -12   1  14     4928.93     5046.08    259.97 o 
 -11   1  14      321.18      500.48    340.70 o 
 -10   1  14     6620.95     6936.57    249.16 o 
  -9   1  14      360.55      384.92    161.59 o 
  -8   1  14    11726.66    11200.99    383.37 o 
  -7   1  14       49.11      260.10    120.19 o 
  -6   1  14      225.08      465.67    120.86 o 
  -5   1  14       63.13      177.16    122.11 o 
  -4   1  14     6682.86     6561.94    203.29 o 
  -3   1  14      903.17      782.18    142.28 o 
  -2   1  14     8409.59     8793.93    219.54 o 
  -1   1  14       54.80        7.91    106.17 o 
   0   1  14     2909.07     3008.78    173.85 o 
   1   1  14     2790.10     3078.82    148.26 o 
   2   1  14     9816.65     9598.37    233.77 o 
   3   1  14      152.72      279.32    135.31 o 
   4   1  14     6031.44     5792.50    411.71 o 
   5   1  14      976.74     1194.86    168.21 o 
   6   1  14     8653.34     8687.26    266.06 o 
   7   1  14     1197.37     1175.14    210.48 o 
   8   1  14    23115.54    23441.63    888.19 o 
   9   1  14      167.23      187.03    573.76 o 
  10   1  14     2472.44     2748.96    321.13 o 
  11   1  14     1081.71     1747.14    353.35 o 
  12   1  14     1050.41     1087.68    308.18 o 
  13   1  14       38.72      910.68    955.96 o 
  14   1  14     4839.20     6093.35    882.18 o 
 -19   2  14      576.73        0.00    431.87 o 
 -18   2  14     1333.76     1977.86    380.59 o 
 -17   2  14      469.93      502.40    493.48 o 
 -16   2  14     3085.58     2775.28    264.96 o 
 -15   2  14       75.85        0.00    183.50 o 
 -14   2  14      320.96      517.12    169.45 o 
 -13   2  14      428.89      362.12    161.95 o 
 -12   2  14     6235.65     6673.80    507.47 o 
 -11   2  14       62.71        0.00    113.02 o 
 -10   2  14     3209.55     3444.26    172.91 o 
  -9   2  14     4726.37     4670.74    286.43 o 
  -8   2  14      203.29      413.28    119.81 o 
  -7   2  14     3980.20     3951.35    160.78 o 
  -6   2  14     5852.99     5788.50    276.63 o 
  -5   2  14      682.21      490.45    111.17 o 
  -4   2  14     7084.17     6929.96    217.09 o 
  -3   2  14    10909.68    10930.78    413.56 o 
  -2   2  14    12193.61    13283.31    303.16 o 
  -1   2  14     6835.93     7308.71    235.69 o 
   0   2  14    14789.99    16068.93    362.51 o 
   1   2  14      431.99      336.79    129.33 o 
   2   2  14     1001.32     1178.35    135.36 o 
   3   2  14     2852.55     2665.05    213.72 o 
   4   2  14     9074.58     9378.76    253.74 o 
   5   2  14       41.27        0.00    155.21 o 
   6   2  14    13624.44    13512.42    354.09 o 
   7   2  14     1126.50     1337.80    197.55 o 
   8   2  14      708.52      778.92    292.08 o 
   9   2  14     3070.34     3154.35    414.21 o 
  10   2  14     5414.27     4634.55    423.51 o 
  11   2  14       35.87      486.00    295.45 o 
  12   2  14     2698.49     2677.22    347.69 o 
  13   2  14     1664.29     2413.63    519.84 o 
  14   2  14       11.31      258.35    337.70 o 
 -19   3  14      140.47      688.18    394.21 o 
 -18   3  14      717.05      613.92    328.40 o 
 -17   3  14     3604.99     4385.22    375.79 o 
 -16   3  14       58.63        0.00    315.32 o 
 -15   3  14      249.33       38.78    207.71 o 
 -14   3  14     2630.11     2386.13    301.15 o 
 -13   3  14     2931.11     3000.71    205.09 o 
 -12   3  14      752.10      854.18    146.16 o 
 -11   3  14     5514.11     5965.33    598.14 o 
 -10   3  14      157.46      116.53    100.51 o 
  -9   3  14     3531.92     3634.83    208.40 o 
  -8   3  14     3630.81     3774.95    202.93 o 
  -7   3  14      120.12      173.94    110.05 o 
  -6   3  14     4380.24     4669.49    189.39 o 
  -5   3  14     3742.57     3884.31    186.66 o 
  -4   3  14     6910.45     7022.56    237.66 o 
  -3   3  14      387.57      542.31    188.97 o 
  -2   3  14    19382.81    19361.46    456.35 o 
  -1   3  14     4561.12     4385.47    181.80 o 
   0   3  14      588.48      652.10    141.79 o 
   1   3  14     8339.52     7812.64    319.89 o 
   2   3  14    21641.41    21091.89    469.52 o 
   3   3  14     3466.19     3396.23    297.91 o 
   4   3  14    15858.44    15759.35    373.71 o 
   5   3  14     3346.06     3328.86    257.90 o 
   6   3  14     1537.90     1778.50    157.67 o 
   7   3  14     1524.05     1380.73    157.59 o 
   8   3  14     8349.73     7468.63    740.85 o 
   9   3  14      342.91      226.27    250.27 o 
  10   3  14     1066.20     2175.14    659.44 o 
  11   3  14     3574.63     4286.54    425.27 o 
  12   3  14      686.86      600.11    365.45 o 
  13   3  14       12.87       83.49    419.65 o 
 -19   4  14     2606.25     2619.62    561.67 o 
 -18   4  14      767.50      809.52    353.81 o 
 -17   4  14      287.45      151.99    705.90 o 
 -16   4  14      929.99      944.70    267.23 o 
 -15   4  14     2910.33     3559.32    343.71 o 
 -14   4  14      609.17      171.95    249.93 o 
 -13   4  14      508.33      352.22    164.45 o 
 -12   4  14     1118.38     1622.55    184.35 o 
 -11   4  14      786.26     1070.54    176.94 o 
 -10   4  14      438.53      813.20    195.91 o 
  -9   4  14    11510.42    11122.57    280.64 o 
  -8   4  14       56.56      153.82    191.05 o 
  -7   4  14     3758.42     3711.88    329.14 o 
  -6   4  14      207.16      555.49    118.50 o 
  -5   4  14     8269.51     7836.94    222.11 o 
  -4   4  14     4863.00     4978.62    245.31 o 
  -3   4  14    15770.66    15747.86    373.59 o 
  -2   4  14      929.33     1132.37    178.79 o 
  -1   4  14     6818.63     6580.64    191.60 o 
   0   4  14     1750.26     1707.61    178.56 o 
   1   4  14    10606.88    10379.42    309.00 o 
   2   4  14       12.19       13.30    129.07 o 
   3   4  14    17882.57    18631.80    446.91 o 
   4   4  14     7311.72     7234.09    275.47 o 
   5   4  14     1383.94     1931.61    467.23 o 
   6   4  14     6419.61     6949.81    463.53 o 
   7   4  14     2622.44     2008.13    220.95 o 
   8   4  14      206.61      282.83    200.11 o 
   9   4  14     1577.48     1326.32    254.45 o 
  10   4  14     3420.60     3478.41    274.06 o 
  11   4  14      137.14      672.54    447.02 o 
  12   4  14     2591.45     2977.90    599.30 o 
  13   4  14     1883.28     1548.83    365.67 o 
 -18   5  14      362.05      759.11    306.55 o 
 -17   5  14     5715.29     5819.79    431.22 o 
 -16   5  14      102.51      268.80    268.11 o 
 -15   5  14     1060.73      680.66    252.34 o 
 -14   5  14     1607.31     2024.39    384.60 o 
 -13   5  14     3408.99     4056.39    350.95 o 
 -12   5  14      621.43      423.69    849.32 o 
 -11   5  14     9095.74     9737.68   1130.17 o 
 -10   5  14      554.97      577.49    247.03 o 
  -9   5  14      596.92      459.45    188.97 o 
  -8   5  14      675.54      922.73    225.41 o 
  -7   5  14    16879.44    16453.22    396.12 o 
  -6   5  14      578.65      379.67    118.46 o 
  -5   5  14    20068.41    19173.95    453.68 o 
  -4   5  14     4427.34     4618.76    318.27 o 
  -3   5  14      315.28      348.91    154.51 o 
  -2   5  14     1430.85     1207.62    119.84 o 
  -1   5  14     8910.41     8933.21    249.30 o 
   0   5  14      125.11      251.77    122.13 o 
   1   5  14     8728.99     8563.36    266.80 o 
   2   5  14     2243.01     2208.58    175.14 o 
   3   5  14     1829.50     2072.15    162.76 o 
   4   5  14     4885.89     4819.83    260.35 o 
   5   5  14     5320.91     5277.14    405.93 o 
   6   5  14       36.83        0.00    162.26 o 
   7   5  14     1331.49     1129.18    176.24 o 
   8   5  14      820.54     1064.91    236.14 o 
   9   5  14     1394.65     2099.90    417.73 o 
  10   5  14        7.06        0.00    432.53 o 
  11   5  14     4085.72     4854.34    587.84 o 
  12   5  14      684.90     1028.75    445.50 o 
 -17   6  14       44.11      505.56    572.09 o 
 -16   6  14      309.21      504.88    415.85 o 
 -15   6  14     6572.46     7300.29    913.42 o 
 -14   6  14      284.09       72.55    312.49 o 
 -13   6  14     5902.54     6106.32   1419.01 o 
 -12   6  14       28.44        0.00    195.88 o 
 -11   6  14      122.04        0.00    330.55 o 
 -10   6  14      142.95      543.16    242.13 o 
  -9   6  14    13083.21    14016.99    478.93 o 
  -8   6  14      552.56      662.51    266.82 o 
  -7   6  14     7817.41     8029.33    419.08 o 
  -6   6  14      974.43      743.95    381.20 o 
  -5   6  14     5578.97     5109.28    303.08 o 
  -4   6  14      894.19      926.90    112.18 o 
  -3   6  14     5493.32     4936.65    284.09 o 
  -2   6  14      671.21      475.94    128.93 o 
  -1   6  14     2880.95     2727.24    166.76 o 
   0   6  14       90.82      510.53    147.80 o 
   1   6  14     4039.84     4510.32    274.78 o 
   2   6  14       22.09        0.00    151.53 o 
   3   6  14    11430.69    11726.73    355.41 o 
   4   6  14      712.82      936.21    215.91 o 
   5   6  14       17.59        0.00    148.61 o 
   6   6  14       76.72      324.69    183.02 o 
   7   6  14     3156.05     3520.47    399.40 o 
   8   6  14       53.02      131.44    292.13 o 
   9   6  14     5665.82     6360.67    446.36 o 
  10   6  14      159.73      299.93    797.06 o 
  11   6  14      795.87      889.10    405.39 o 
  12   6  14      105.02      737.75    578.04 o 
 -17   7  14     1518.75      710.05    422.77 o 
 -16   7  14       65.62       28.88    336.52 o 
 -15   7  14      883.72      919.52    707.50 o 
 -14   7  14       17.28      285.94    457.51 o 
 -13   7  14     1370.40     1171.02    473.54 o 
 -12   7  14       51.37      323.63    800.45 o 
 -11   7  14     5018.68     4084.52   1082.46 o 
 -10   7  14      340.20      185.68    232.62 o 
  -9   7  14      263.20      524.10    186.87 o 
  -8   7  14      208.53      518.99    341.78 o 
  -7   7  14    14550.93    15393.13    554.66 o 
  -6   7  14       77.98        0.00    161.27 o 
  -5   7  14    15252.36    15824.87    825.36 o 
  -4   7  14       35.83        0.00    108.48 o 
  -3   7  14      754.71      982.10    159.83 o 
  -2   7  14      379.80      387.43    323.46 o 
  -1   7  14     4359.10     4084.22    279.80 o 
   0   7  14     1023.08      829.37    281.51 o 
   1   7  14    10664.42    10771.45    796.13 o 
   2   7  14      160.93      314.60    155.20 o 
   3   7  14       39.83      178.93    209.72 o 
   4   7  14      315.87      106.08    144.63 o 
   5   7  14     4686.61     4193.88    361.52 o 
   6   7  14        3.99        0.00    509.55 o 
   7   7  14     2571.66     2219.80    235.02 o 
   8   7  14      317.32      277.72    233.07 o 
   9   7  14     1787.17     2139.85    349.88 o 
  10   7  14      130.69      105.56   1704.97 o 
  11   7  14     6811.27     7850.95    622.63 o 
 -16   8  14      273.56       79.13    411.80 o 
 -15   8  14     3580.78     3666.02   1368.53 o 
 -14   8  14       21.07     1029.15    368.12 o 
 -13   8  14     4255.50     4556.16    527.30 o 
 -12   8  14      867.38     1049.34    318.20 o 
 -11   8  14       10.45        0.00    297.23 o 
 -10   8  14      978.01     1064.36    345.94 o 
  -9   8  14     5163.21     5451.80    469.12 o 
  -8   8  14      353.95     1084.27    417.04 o 
  -7   8  14     6684.89     5731.93    941.46 o 
  -6   8  14     2684.44     2239.78    527.22 o 
  -5   8  14      178.16      583.29    624.17 o 
  -4   8  14      436.91      190.58    352.04 o 
  -3   8  14     5623.20     5497.19    366.43 o 
  -2   8  14     1250.33     1317.75    239.95 o 
  -1   8  14     3447.57     2999.51    286.45 o 
   0   8  14      786.02      872.95    155.72 o 
   1   8  14     3064.10     2839.23    196.72 o 
   2   8  14       12.30      151.95    156.35 o 
   3   8  14    11414.43    11239.84    389.03 o 
   4   8  14      263.21      151.16    149.89 o 
   5   8  14      318.11      460.92    169.52 o 
   6   8  14     2579.98     2638.43    273.70 o 
   7   8  14     2362.74     2172.56    284.81 o 
   8   8  14        9.51     1203.42    306.75 o 
   9   8  14     4636.22     5084.76    555.69 o 
  10   8  14     1080.85     2033.86    479.17 o 
 -14   9  14     1094.81     1261.82    380.90 o 
 -13   9  14     1269.27     1079.51    354.15 o 
 -12   9  14      400.51     1183.15    332.17 o 
 -11   9  14     2003.23     2034.10    911.02 o 
 -10   9  14     2229.26     3159.94   1087.29 o 
  -9   9  14     1349.09     1677.34    596.13 o 
  -8   9  14     2549.13     3421.99    802.85 o 
  -7   9  14     4469.12     5596.67    581.31 o 
  -6   9  14       24.04        0.00    457.51 o 
  -5   9  14     6604.87     7431.07    418.87 o 
  -4   9  14     3221.77     3111.38    381.26 o 
  -3   9  14      546.80      221.73    318.96 o 
  -2   9  14     1938.49     1956.54    248.88 o 
  -1   9  14     2432.77     2819.52    230.41 o 
   0   9  14     1130.48      813.62    199.95 o 
   1   9  14     5153.81     5211.39    607.37 o 
   2   9  14     1030.80     1226.49    185.44 o 
   3   9  14     1027.66     1382.84    251.85 o 
   4   9  14     1439.16      845.53    428.60 o 
   5   9  14     2986.59     3833.24    355.30 o 
   6   9  14      150.04      658.51    453.55 o 
   7   9  14      225.06      950.56    299.47 o 
   8   9  14      216.64      724.21    782.75 o 
   9   9  14      418.59      418.04    385.08 o 
 -13  10  14      342.73      417.17    442.35 o 
 -12  10  14     2260.13     3255.34    777.21 o 
 -11  10  14      149.23      221.37    345.21 o 
 -10  10  14     1074.88      788.30    380.09 o 
  -9  10  14     2778.39     3145.65    471.47 o 
  -8  10  14      285.59      177.90    308.79 o 
  -7  10  14     2234.87     2714.06    448.70 o 
  -6  10  14     3492.01     3334.31    800.45 o 
  -5  10  14      851.57      740.33    383.74 o 
  -4  10  14     3067.89     2862.72    401.58 o 
  -3  10  14     4688.63     6074.85    686.67 o 
  -2  10  14     1062.06      640.87    340.47 o 
  -1  10  14     1999.17     1694.87    413.73 o 
   0  10  14     4035.13     3468.74    527.60 o 
   1  10  14      355.72      105.75    206.02 o 
   2  10  14      149.91      353.85    253.59 o 
   3  10  14     2425.75     2480.21    400.84 o 
   4  10  14     3538.61     3705.35    379.45 o 
   5  10  14       92.20        0.00    138.96 o 
   6  10  14     2742.41     2046.35    367.85 o 
   7  10  14      867.57     1319.58    500.07 o 
 -11  11  14     2868.93     3739.68    532.75 o 
 -10  11  14     1991.37     2393.87   1510.35 o 
  -9  11  14      515.74      581.36    488.76 o 
  -8  11  14     1254.10     1074.70    413.48 o 
  -7  11  14      922.61      778.89    516.43 o 
  -6  11  14      266.33      859.66    432.29 o 
  -5  11  14      430.73       43.89    656.22 o 
  -4  11  14     2885.45     3851.31    712.31 o 
  -3  11  14       51.43      401.19    494.37 o 
  -2  11  14     6288.24     5882.36    521.59 o 
  -1  11  14      923.24      591.68    592.12 o 
   0  11  14     1585.21     1712.84    483.90 o 
   1  11  14      711.55     1213.41    310.94 o 
   2  11  14     4527.53     5458.36    797.75 o 
   3  11  14      214.07      790.16    304.08 o 
   4  11  14     2376.50     1591.83    433.86 o 
   5  11  14      791.75     1069.93    362.50 o 
  -8  12  14      181.52      315.23    304.13 o 
  -7  12  14      191.14       11.81    378.88 o 
  -6  12  14     2943.58     3856.61    584.11 o 
  -5  12  14      517.44        0.00    297.77 o 
  -4  12  14     2508.68     3101.01   1186.65 o 
  -3  12  14     1044.67     1386.76   1087.29 o 
  -2  12  14     1923.81     2855.36    524.82 o 
  -1  12  14      346.71      597.02    553.66 o 
   0  12  14     5024.77     6552.97    756.38 o 
   1  12  14       86.20       79.78    153.28 o 
   2  12  14      442.99     2016.97    837.90 o 
   3  12  14       18.04      349.87    358.50 o 
 -19   0  15     3572.57     4006.23    673.05 o 
 -17   0  15      411.54      578.50    560.87 o 
 -15   0  15     2056.47     2450.54    812.46 o 
 -13   0  15    11404.69    12537.82    945.47 o 
 -11   0  15      227.39      343.88    189.05 o 
  -9   0  15    20132.13    20269.38    846.71 o 
  -7   0  15     4214.47     4298.65    442.29 o 
  -5   0  15     2126.87     1804.09    274.03 o 
  -3   0  15    23401.39    23991.60    872.84 o 
  -1   0  15      738.04     1264.68    312.49 o 
   1   0  15     1421.15     1720.30    535.23 o 
   3   0  15     5141.12     4785.30    281.42 o 
   5   0  15      346.60      807.43    401.42 o 
   7   0  15    12723.52    14126.52   1123.45 o 
   9   0  15     7822.68     7726.76    613.36 o 
  11   0  15      517.02      307.02    326.92 o 
  13   0  15     2178.27     3255.90    519.06 o 
 -19   1  15       11.63        0.00    504.79 o 
 -18   1  15      177.46      439.39    454.31 o 
 -17   1  15     1128.41     1706.69    391.74 o 
 -16   1  15      132.62      267.07    261.43 o 
 -15   1  15     2568.18     2755.14    416.80 o 
 -14   1  15       34.63       50.81    174.47 o 
 -13   1  15      245.63      447.58    196.37 o 
 -12   1  15      249.66      264.32    201.21 o 
 -11   1  15    11745.87    12165.65    714.95 o 
 -10   1  15       16.48        0.00    134.09 o 
  -9   1  15     1296.83     1628.04    365.89 o 
  -8   1  15     1840.74     1848.01    281.59 o 
  -7   1  15     6966.54     6979.83    251.34 o 
  -6   1  15      197.66      343.24    116.76 o 
  -5   1  15    11116.41    11791.62    298.63 o 
  -4   1  15     1942.34     1852.38    141.58 o 
  -3   1  15       28.87      122.06    125.99 o 
  -2   1  15     1805.59     1694.18    132.93 o 
  -1   1  15    30910.18    31609.96    807.24 o 
   0   1  15     2194.90     2098.41    174.97 o 
   1   1  15    12098.36    12534.37    341.43 o 
   2   1  15      142.03      157.19    159.37 o 
   3   1  15      758.63      464.51    182.26 o 
   4   1  15      265.21      285.45    161.45 o 
   5   1  15    15338.10    16114.62    395.69 o 
   6   1  15      327.38       89.07    300.23 o 
   7   1  15     6866.65     7080.74    759.13 o 
   8   1  15     2348.80     1936.62    429.53 o 
   9   1  15      443.81      442.77    418.65 o 
  10   1  15     1404.78      976.43    272.67 o 
  11   1  15     2400.78     2747.39    394.43 o 
  12   1  15      534.33      229.42    268.46 o 
  13   1  15      649.87      792.08    572.24 o 
 -19   2  15     3056.98     3007.95    478.83 o 
 -18   2  15      105.77      746.46    318.98 o 
 -17   2  15      473.63      498.47    299.52 o 
 -16   2  15      825.07      589.37    206.11 o 
 -15   2  15     1022.85     1231.16    333.41 o 
 -14   2  15       44.23      161.28    177.60 o 
 -13   2  15     3613.53     3629.96    264.38 o 
 -12   2  15     1206.27     1579.43    272.99 o 
 -11   2  15      188.61      224.22    122.59 o 
 -10   2  15     3557.30     3745.57    248.18 o 
  -9   2  15     4485.27     4639.21    295.83 o 
  -8   2  15     2048.29     1895.87    243.10 o 
  -7   2  15     3238.05     3408.74    193.50 o 
  -6   2  15      209.84      421.37    125.40 o 
  -5   2  15      184.81      328.01    130.82 o 
  -4   2  15      177.85      470.87    254.43 o 
  -3   2  15    30545.72    31438.59    751.65 o 
  -2   2  15      375.47      567.50    136.46 o 
  -1   2  15     4395.58     4450.23    186.28 o 
   0   2  15     2884.39     2626.81    157.69 o 
   1   2  15     7890.57     8103.54    284.81 o 
   2   2  15      470.99      598.20    142.85 o 
   3   2  15    25240.00    28633.82    819.96 o 
   4   2  15     1861.13     2081.26    195.56 o 
   5   2  15     2953.73     2738.45    207.94 o 
   6   2  15     4404.40     4545.40    568.77 o 
   7   2  15     9005.30     9584.42    562.98 o 
   8   2  15      847.63      860.72    287.97 o 
   9   2  15     8470.35     8063.93    433.22 o 
  10   2  15     3129.60     2605.14   1987.02 o 
  11   2  15      171.65        0.00    311.98 o 
  12   2  15     1193.95      981.40    629.37 o 
  13   2  15     1821.81     1094.34    391.12 o 
 -18   3  15     2828.16     2217.02    354.54 o 
 -17   3  15     1138.03     1380.30    501.58 o 
 -16   3  15        2.15        0.00    299.85 o 
 -15   3  15     2287.08     2329.50    310.60 o 
 -14   3  15      975.21     1272.19    259.15 o 
 -13   3  15       53.60       47.16    140.80 o 
 -12   3  15      500.57      380.38    705.70 o 
 -11   3  15     2729.69     2953.36    188.28 o 
 -10   3  15      441.79      441.33    164.45 o 
  -9   3  15     1575.16     1619.39    206.78 o 
  -8   3  15     9373.59     9320.50    600.69 o 
  -7   3  15      820.02      889.41    144.81 o 
  -6   3  15      715.20      827.95    130.59 o 
  -5   3  15     6987.45     7073.61    239.45 o 
  -4   3  15     9830.71     9913.20    298.81 o 
  -3   3  15     6770.64     6719.71    244.72 o 
  -2   3  15     9806.58    10002.50    300.15 o 
  -1   3  15     7399.24     7376.75    230.22 o 
   0   3  15     2575.35     2649.63    232.69 o 
   1   3  15     7996.34     7864.01    396.68 o 
   2   3  15     9020.13     8943.84    272.81 o 
   3   3  15       99.92      263.57    127.22 o 
   4   3  15     1188.98     1015.29    319.19 o 
   5   3  15    10069.74    10057.63    359.10 o 
   6   3  15      125.33      636.36    287.27 o 
   7   3  15     4509.07     4443.27    414.72 o 
   8   3  15     1803.93     1984.08    294.68 o 
   9   3  15     1251.54     1303.68    362.46 o 
  10   3  15     1000.61     1298.16    418.92 o 
  11   3  15     2719.90     2439.38    367.07 o 
  12   3  15      575.40     1986.03   1350.33 o 
 -18   4  15     1497.37     1481.77    700.29 o 
 -17   4  15      368.25      188.35    335.08 o 
 -16   4  15     3454.44     4794.47    390.61 o 
 -15   4  15       29.31        0.00    222.84 o 
 -14   4  15      230.63      386.20    353.35 o 
 -13   4  15     2366.04     2458.33    580.79 o 
 -12   4  15     3607.81     3909.92    284.96 o 
 -11   4  15      585.38      582.88    108.27 o 
 -10   4  15     7654.16     7246.07    250.20 o 
  -9   4  15     1311.01     1229.81    138.75 o 
  -8   4  15        2.58        2.60    125.26 o 
  -7   4  15     1484.74     1503.31    149.74 o 
  -6   4  15     8518.57     8171.96    295.77 o 
  -5   4  15      140.25        0.00    247.72 o 
  -4   4  15     3995.56     3437.71    317.34 o 
  -3   4  15    14147.69    13699.53    581.26 o 
  -2   4  15       86.16       92.85    162.37 o 
  -1   4  15     2271.02     2338.78    260.43 o 
   0   4  15    12906.35    12764.38    345.10 o 
   1   4  15     1285.57     1542.61    173.54 o 
   2   4  15     2219.01     2162.03    186.04 o 
   3   4  15    12445.97    12543.48    625.43 o 
   4   4  15     6141.14     6167.74    242.38 o 
   5   4  15     3279.48     3315.60    199.63 o 
   6   4  15     3046.43     3457.83    328.11 o 
   7   4  15       59.49        0.00    133.00 o 
   8   4  15      143.74      446.58    224.47 o 
   9   4  15     1446.09     1248.15    406.68 o 
  10   4  15     1743.25     1142.99    387.81 o 
  11   4  15        0.37        0.00    253.60 o 
  12   4  15     1626.83     2410.56    408.15 o 
 -17   5  15      293.37      570.41    313.29 o 
 -16   5  15     1108.63      873.02    284.39 o 
 -15   5  15      395.32      585.81    384.60 o 
 -14   5  15     7697.39     8118.08   2353.26 o 
 -13   5  15       73.64        0.00    306.96 o 
 -12   5  15     1137.68     1202.71    253.48 o 
 -11   5  15       81.24      563.36    223.55 o 
 -10   5  15     2096.31     1352.22    481.55 o 
  -9   5  15      439.17      222.85    180.42 o 
  -8   5  15    10716.92    10766.77    676.77 o 
  -7   5  15     2384.09     2459.78    112.81 o 
  -6   5  15     1847.29     1959.01    393.76 o 
  -5   5  15     1528.57     1232.54    169.92 o 
  -4   5  15     5776.66     5455.16    376.79 o 
  -3   5  15       14.22        0.00    240.55 o 
  -2   5  15     6471.64     6584.04    374.24 o 
  -1   5  15     2016.93     1762.18    160.98 o 
   0   5  15      182.75      415.41    235.57 o 
   1   5  15      140.21      251.92    190.03 o 
   2   5  15     7253.13     7288.67    258.95 o 
   3   5  15       68.90        0.00    328.91 o 
   4   5  15     2321.74     1974.29    197.76 o 
   5   5  15     1515.88     1301.69    199.13 o 
   6   5  15      816.26      919.94    398.27 o 
   7   5  15     1707.15     1836.55    229.48 o 
   8   5  15     4031.68     4247.03    380.13 o 
   9   5  15      317.12      195.31    345.04 o 
  10   5  15     1464.79     1241.81    408.18 o 
  11   5  15     1170.86     1670.71    342.32 o 
 -17   6  15       15.14      644.88    521.61 o 
 -16   6  15     4705.37     6279.66    980.73 o 
 -15   6  15       10.63      319.53   1593.68 o 
 -14   6  15      319.13      316.25    231.50 o 
 -13   6  15      212.54      132.97    279.32 o 
 -12   6  15     2231.46     2566.67    362.29 o 
 -11   6  15        0.40      205.18    400.62 o 
 -10   6  15     7990.55     7920.72    514.40 o 
  -9   6  15     1474.78     1615.69    457.51 o 
  -8   6  15      210.68        0.00    184.29 o 
  -7   6  15        5.82      166.04    162.42 o 
  -6   6  15    12458.79    12816.20    362.57 o 
  -5   6  15     1172.04     1134.93    129.56 o 
  -4   6  15     3854.69     3599.83    197.96 o 
  -3   6  15     1524.74     1454.36    135.89 o 
  -2   6  15       79.50       19.53    117.50 o 
  -1   6  15      840.56      496.12    136.78 o 
   0   6  15     7583.32     7239.37    252.66 o 
   1   6  15      759.74     1166.28    157.30 o 
   2   6  15     3825.54     3473.55    230.37 o 
   3   6  15      815.19     1202.51    233.15 o 
   4   6  15     3265.67     3195.20    230.37 o 
   5   6  15       57.46      397.02    176.97 o 
   6   6  15     3860.30     3769.18    514.87 o 
   7   6  15      699.26      727.47    238.96 o 
   8   6  15      253.01      355.29    426.52 o 
   9   6  15        8.40      733.87    319.89 o 
  10   6  15     5255.88     5435.59    685.57 o 
  11   6  15        5.97      464.46    410.08 o 
 -16   7  15      720.88      139.47    656.22 o 
 -15   7  15       13.13        0.00    431.90 o 
 -14   7  15     7711.35     8699.60   1656.18 o 
 -13   7  15        8.88      345.78   1501.54 o 
 -12   7  15     4048.64     6011.19    753.97 o 
 -11   7  15     1330.18     1459.55    315.42 o 
 -10   7  15      812.20     1086.64    214.80 o 
  -9   7  15      218.37      832.48    249.19 o 
  -8   7  15    15634.54    16391.84   1148.19 o 
  -7   7  15      151.20      153.91    529.62 o 
  -6   7  15     2578.27     2450.55    201.01 o 
  -5   7  15      681.32      507.50    110.88 o 
  -4   7  15     1472.60     1794.85    193.78 o 
  -3   7  15       11.94       52.47    214.64 o 
  -2   7  15     3651.19     3643.54    255.45 o 
  -1   7  15       64.66       64.23    272.90 o 
   0   7  15       91.49      387.43    244.48 o 
   1   7  15      175.54      331.91    168.11 o 
   2   7  15     6608.46     6440.09    301.23 o 
   3   7  15       11.59        0.00    166.48 o 
   4   7  15     5000.12     4258.83    237.77 o 
   5   7  15      212.61      468.18    215.67 o 
   6   7  15       85.73      598.83    330.30 o 
   7   7  15      495.17      213.02    243.96 o 
   8   7  15     6972.87     7025.25    465.42 o 
   9   7  15       64.05        0.00    247.41 o 
  10   7  15     3018.98     3374.95    489.45 o 
 -15   8  15       73.56       96.22    385.83 o 
 -14   8  15       96.10        0.00    528.02 o 
 -13   8  15      627.88     1459.76    838.90 o 
 -12   8  15      897.67     1158.37    379.25 o 
 -11   8  15        0.10      277.22    292.71 o 
 -10   8  15     2975.72     3296.25    438.95 o 
  -9   8  15     1088.03      681.51    321.71 o 
  -8   8  15       29.64        0.00    333.63 o 
  -7   8  15     1366.78     1221.10    389.41 o 
  -6   8  15    10363.86    10176.63    730.74 o 
  -5   8  15      151.26      414.83    207.04 o 
  -4   8  15     7338.46     7388.10    429.22 o 
  -3   8  15      646.75      753.41    177.96 o 
  -2   8  15       43.28      231.62    194.35 o 
  -1   8  15      139.88       90.09    177.08 o 
   0   8  15     7956.29     8232.43    748.26 o 
   1   8  15      290.61      268.97    189.19 o 
   2   8  15     5385.50     4833.13    260.04 o 
   3   8  15      189.24       67.23    160.67 o 
   4   8  15     2628.63     2316.80    262.29 o 
   5   8  15      912.91      929.24    249.30 o 
   6   8  15     4333.79     4153.80    309.75 o 
   7   8  15      227.29      634.27    353.46 o 
   8   8  15      193.95      730.77    340.47 o 
   9   8  15      150.32      541.37    329.29 o 
 -13   9  15      162.61      188.67    336.52 o 
 -12   9  15      745.45      615.16    497.57 o 
 -11   9  15     2746.71     1737.93    629.78 o 
 -10   9  15       78.90      448.70    488.76 o 
  -9   9  15       68.15      193.30    287.25 o 
  -8   9  15     5365.27     5460.55    501.95 o 
  -7   9  15     1140.17     2186.56    727.53 o 
  -6   9  15     2072.01     2003.28    394.25 o 
  -5   9  15     3884.36     3438.72    451.10 o 
  -4   9  15       77.04        0.00    291.88 o 
  -3   9  15      146.69      310.97    292.70 o 
  -2   9  15     4799.70     5379.33    404.96 o 
  -1   9  15     1040.89      733.34    513.72 o 
   0   9  15      581.60      716.93    238.46 o 
   1   9  15       56.50        0.00    230.61 o 
   2   9  15     5873.41     6146.57    320.73 o 
   3   9  15      200.85      336.75    253.82 o 
   4   9  15     1365.27     1858.98    496.83 o 
   5   9  15     1650.69     2323.03    341.35 o 
   6   9  15      814.29     1227.13    380.07 o 
   7   9  15      220.99      267.92    783.41 o 
 -12  10  15     1912.26     2014.02    828.49 o 
 -11  10  15       20.66     1325.34   1684.22 o 
 -10  10  15     3293.13     3585.49   1585.67 o 
  -9  10  15     1333.35     1711.56    417.05 o 
  -8  10  15      211.90        0.00    340.59 o 
  -7  10  15      810.13      570.52    408.65 o 
  -6  10  15     2283.82     3522.16    761.99 o 
  -5  10  15      434.71      602.94    496.77 o 
  -4  10  15     2333.07     2012.06    430.57 o 
  -3  10  15     5293.46     5756.11    441.90 o 
  -2  10  15        7.73      379.73    761.99 o 
  -1  10  15     1005.38      814.10    237.95 o 
   0  10  15     1879.42     1443.12    279.66 o 
   1  10  15     3900.66     2949.86    347.27 o 
   2  10  15      279.66       15.71    260.73 o 
   3  10  15     3820.27     4135.16    674.72 o 
   4  10  15     1476.99     1522.26    338.62 o 
   5  10  15     1099.48     1659.61    691.82 o 
   6  10  15      629.29      735.09    413.56 o 
  -9  11  15       55.92      250.58    447.90 o 
  -8  11  15     2125.22     3385.46    587.22 o 
  -7  11  15      652.42     1178.25    710.71 o 
  -6  11  15        7.40      906.56    466.66 o 
  -5  11  15     4512.49     4980.85   1067.26 o 
  -4  11  15     1689.16     3396.78    507.59 o 
  -3  11  15      533.26        0.00    314.45 o 
  -2  11  15     1351.04     1852.22    598.53 o 
  -1  11  15     3546.54     3357.45    442.81 o 
   0  11  15      103.22        0.00    258.12 o 
   1  11  15     2328.07     2346.89    634.73 o 
   2  11  15      125.55       36.91    260.52 o 
   3  11  15       15.63      103.69    327.77 o 
  -5  12  15       12.54      511.13    520.10 o 
  -4  12  15       27.96        0.00    431.15 o 
  -3  12  15     4541.92     3840.07    545.95 o 
  -2  12  15        0.43        0.00    657.82 o 
  -1  12  15     1502.58     1120.85    481.55 o 
 -18   0  16      289.11      288.45    434.28 o 
 -16   0  16     1475.12     2065.61    564.08 o 
 -14   0  16     1235.06     1060.45    592.12 o 
 -12   0  16     6658.89     8420.88   1267.57 o 
 -10   0  16     8395.19     8643.71    818.07 o 
  -8   0  16      121.40      426.87    626.57 o 
  -6   0  16    10688.37    11216.39   1224.30 o 
  -4   0  16     8530.96     8425.14    467.93 o 
  -2   0  16     2959.21     2897.88    679.46 o 
   0   0  16    21824.30    23357.42   1405.39 o 
   2   0  16     9735.77     9429.25    460.85 o 
   4   0  16       77.07      350.17    264.89 o 
   6   0  16    11077.31    11925.18   1439.84 o 
   8   0  16     2497.15     2907.48    477.74 o 
  10   0  16      582.81      436.99    912.62 o 
  12   0  16     2001.91      994.41    705.90 o 
 -18   1  16     1252.53     1838.61    329.04 o 
 -17   1  16        8.79      809.05    354.42 o 
 -16   1  16        7.53        0.00    252.76 o 
 -15   1  16      104.10        0.00    321.17 o 
 -14   1  16     4715.07     5311.63    477.63 o 
 -13   1  16      109.88      141.51    252.81 o 
 -12   1  16     2829.57     3273.07    390.89 o 
 -11   1  16     1262.74     1293.36    216.03 o 
 -10   1  16     3230.34     3630.48    229.82 o 
  -9   1  16     3784.91     3557.43    191.08 o 
  -8   1  16    13705.41    12273.86    444.71 o 
  -7   1  16        3.01        0.00    123.46 o 
  -6   1  16     2501.61     2930.67    588.58 o 
  -5   1  16      256.82      373.40    150.23 o 
  -4   1  16     7290.00     7327.33    277.57 o 
  -3   1  16      313.19      311.98    146.50 o 
  -2   1  16    18033.33    18629.59    520.05 o 
  -1   1  16     1824.44     1730.99    200.62 o 
   0   1  16      202.47      403.83    168.70 o 
   1   1  16      477.38      567.88    144.04 o 
   2   1  16     2006.69     2154.57    198.46 o 
   3   1  16      294.90      507.10    161.65 o 
   4   1  16     8140.72     8714.79    429.99 o 
   5   1  16      195.97     1176.72    300.69 o 
   6   1  16      299.39        5.51    185.38 o 
   7   1  16     1504.49     1407.49    269.75 o 
   8   1  16     7615.22     9040.63   1538.66 o 
   9   1  16       56.24      447.84    329.28 o 
  10   1  16     2578.80     3019.38    357.64 o 
  11   1  16     1104.39     1053.03    659.67 o 
  12   1  16       24.09       62.39    410.72 o 
 -18   2  16      109.12       98.36    192.30 o 
 -17   2  16     1469.47     1160.53    340.12 o 
 -16   2  16     1517.95     1652.69    339.50 o 
 -15   2  16       57.27        0.00    276.47 o 
 -14   2  16     1962.65     1596.37    345.54 o 
 -13   2  16      941.29     1304.09    182.93 o 
 -12   2  16     2906.91     3411.23    230.62 o 
 -11   2  16     1041.43     1054.99    269.00 o 
 -10   2  16     4653.01     4724.25    314.07 o 
  -9   2  16     1026.12      941.16    137.39 o 
  -8   2  16       83.20       76.97    158.87 o 
  -7   2  16     4342.98     3840.86    309.39 o 
  -6   2  16     7556.97     7219.82    345.10 o 
  -5   2  16     1068.77      948.26    201.23 o 
  -4   2  16    13878.84    13671.57    511.64 o 
  -3   2  16    10239.55    11355.01    599.69 o 
  -2   2  16      437.67      324.68    155.60 o 
  -1   2  16     6940.38     6221.39    252.46 o 
   0   2  16    18025.10    17964.70    909.01 o 
   1   2  16       25.86       46.18    156.94 o 
   2   2  16     5923.27     5693.39    967.99 o 
   3   2  16     2710.46     2750.15    334.00 o 
   4   2  16      835.77      820.70    377.25 o 
   5   2  16     2539.86     2105.85    252.78 o 
   6   2  16     8540.83     8761.18    584.03 o 
   7   2  16      399.05      310.82    313.87 o 
   8   2  16     1339.45     1643.60    306.99 o 
   9   2  16     4475.60     5507.65   1053.77 o 
  10   2  16      665.09      466.86    298.92 o 
  11   2  16       97.20      581.79    323.73 o 
 -18   3  16      921.72      208.47    353.35 o 
 -17   3  16     1414.39     1329.40    312.60 o 
 -16   3  16      309.57      204.15    347.14 o 
 -15   3  16      858.98      887.40    340.02 o 
 -14   3  16     1540.75     1502.11    420.15 o 
 -13   3  16      544.04      514.47    231.07 o 
 -12   3  16     1723.53     1797.35    208.17 o 
 -11   3  16     4958.70     4897.05    366.89 o 
 -10   3  16      535.35      371.74    111.02 o 
  -9   3  16     6709.80     6596.25    377.36 o 
  -8   3  16     6058.84     5612.12    552.26 o 
  -7   3  16      101.04      439.25    166.19 o 
  -6   3  16     1253.11     1363.64    159.39 o 
  -5   3  16     3955.88     3802.66    263.66 o 
  -4   3  16      885.82      591.30    205.63 o 
  -3   3  16     1544.63     1477.83    179.72 o 
  -2   3  16    24629.50    24247.86    661.73 o 
  -1   3  16      289.45      510.97    241.25 o 
   0   3  16      853.76     1029.35    172.82 o 
   1   3  16     4954.36     5359.68    251.42 o 
   2   3  16     6937.78     6644.47    288.73 o 
   3   3  16      398.29      268.15    176.32 o 
   4   3  16    12135.03    12460.39    556.74 o 
   5   3  16     4829.88     4518.58    288.92 o 
   6   3  16      587.40      364.66    220.38 o 
   7   3  16     2455.16     2573.53    360.13 o 
   8   3  16     4930.47     4668.16    453.81 o 
   9   3  16       13.42      491.77    336.93 o 
  10   3  16      650.19     1144.80    353.15 o 
  11   3  16     2461.11     3582.09    931.99 o 
 -17   4  16     1571.09     1805.55    307.81 o 
 -16   4  16      704.87      809.46    332.40 o 
 -15   4  16     1825.38     1655.51    276.97 o 
 -14   4  16      929.40     1013.40    258.82 o 
 -13   4  16     2086.01     2200.23    312.75 o 
 -12   4  16     1026.68     1135.72    468.09 o 
 -11   4  16      609.00      498.29    173.71 o 
 -10   4  16     2060.14     1961.96    199.99 o 
  -9   4  16      919.77      946.00    207.94 o 
  -8   4  16       45.06      150.44    111.54 o 
  -7   4  16     3750.29     3363.53    275.38 o 
  -6   4  16     4869.77     4433.61    243.39 o 
  -5   4  16        0.80      446.88    166.26 o 
  -4   4  16     5776.61     6080.77    252.85 o 
  -3   4  16     3985.10     3473.04    204.74 o 
  -2   4  16      238.51      150.51    218.81 o 
  -1   4  16     6090.52     5438.66    395.06 o 
   0   4  16     2594.24     3025.54    247.26 o 
   1   4  16      175.54       14.92    349.03 o 
   2   4  16     1165.41     1396.41    174.35 o 
   3   4  16     8896.46     8927.17    559.28 o 
   4   4  16      441.54       57.43    312.25 o 
   5   4  16      211.09       67.45    224.36 o 
   6   4  16     3030.06     2556.62    266.80 o 
   7   4  16     1826.75     1789.64    322.30 o 
   8   4  16      108.62      275.43    258.35 o 
   9   4  16     3032.54     2884.25    513.49 o 
  10   4  16     1503.03     2113.68    998.06 o 
  11   4  16      192.29     1501.97   2355.79 o 
 -17   5  16     3310.28     2667.09    371.49 o 
 -16   5  16       89.37      200.47    295.60 o 
 -15   5  16     3270.43     3172.42    386.37 o 
 -14   5  16       81.35      545.58    341.79 o 
 -13   5  16      331.73     1032.10    322.26 o 
 -12   5  16      320.45        0.00    337.32 o 
 -11   5  16     4345.91     4755.79    339.37 o 
 -10   5  16        1.90        0.00    785.22 o 
  -9   5  16     3940.98     3990.21   1217.09 o 
  -8   5  16     3522.89     3207.41    164.12 o 
  -7   5  16     1246.37     1245.84    275.52 o 
  -6   5  16      159.32       25.86    155.94 o 
  -5   5  16     8390.09     8315.95    744.70 o 
  -4   5  16     2211.26     2166.02    212.78 o 
  -3   5  16      266.22       51.13    108.35 o 
  -2   5  16     3698.07     3617.97    240.77 o 
  -1   5  16     2753.57     3352.69    404.23 o 
   0   5  16      259.35      140.11    162.59 o 
   1   5  16     9744.62     9310.91    681.41 o 
   2   5  16     1076.75      778.08    178.08 o 
   3   5  16      171.34      278.06    187.34 o 
   4   5  16     3159.37     2604.10    183.69 o 
   5   5  16     5515.79     5303.92    313.32 o 
   6   5  16     2466.10     2148.89    244.31 o 
   7   5  16     1731.32     2320.89    306.70 o 
   8   5  16       49.05      546.17    250.16 o 
   9   5  16       11.89      413.13    379.65 o 
  10   5  16      134.41      132.09    352.73 o 
 -16   6  16       17.99      162.43    414.26 o 
 -15   6  16     2492.61     2191.01   1343.69 o 
 -14   6  16      177.34      781.53    863.74 o 
 -13   6  16     4965.52     4731.82    409.99 o 
 -12   6  16        6.33       24.69    392.61 o 
 -11   6  16     1345.17     1262.02    362.96 o 
 -10   6  16       34.13      495.22    205.53 o 
  -9   6  16     5527.49     5183.41    539.24 o 
  -8   6  16      172.39      203.56    777.21 o 
  -7   6  16     9910.71     9528.40    416.18 o 
  -6   6  16      519.44      360.61    240.21 o 
  -5   6  16       18.58      156.53    188.36 o 
  -4   6  16       19.91       44.43    126.24 o 
  -3   6  16     2491.17     2507.42    179.89 o 
  -2   6  16      390.92       76.33    182.42 o 
  -1   6  16     1356.86     1343.49    269.46 o 
   0   6  16       71.03      155.33    165.41 o 
   1   6  16      312.86      163.23    164.09 o 
   2   6  16        1.90        0.00    147.48 o 
   3   6  16    11281.39    10808.85    727.22 o 
   4   6  16       31.52      165.91    160.02 o 
   5   6  16      959.62      559.99    186.34 o 
   6   6  16      259.85      471.89    256.80 o 
   7   6  16     1361.23     2065.46    582.18 o 
   8   6  16       51.94      790.34    447.28 o 
   9   6  16     7622.63     7446.24    492.33 o 
 -15   7  16     4411.35     4434.85   1423.81 o 
 -14   7  16        2.16        0.00    412.29 o 
 -13   7  16      261.82      274.17    321.26 o 
 -12   7  16      610.47      510.02    356.26 o 
 -11   7  16     1670.35     1990.70    700.29 o 
 -10   7  16        0.86        0.00    442.32 o 
  -9   7  16     3882.06     3268.64    406.11 o 
  -8   7  16       38.59      262.34    202.36 o 
  -7   7  16     1806.80     1547.58    338.13 o 
  -6   7  16      511.99      561.35    215.41 o 
  -5   7  16    12454.39    13036.79    698.13 o 
  -4   7  16       77.52      269.45    139.71 o 
  -3   7  16     2611.14     2999.19    253.23 o 
  -2   7  16      495.00      410.16   1906.29 o 
  -1   7  16     2172.28     2546.17    234.76 o 
   0   7  16        2.96      234.32    151.40 o 
   1   7  16    10399.06    10157.08    415.32 o 
   2   7  16       26.29       43.75    166.77 o 
   3   7  16      333.86      177.51    168.64 o 
   4   7  16       26.49        0.00    185.04 o 
   5   7  16     3057.13     3320.89    288.28 o 
   6   7  16       13.84      680.61    424.06 o 
   7   7  16     3676.01     2062.76    398.99 o 
   8   7  16      442.66      154.70    284.98 o 
 -14   8  16      205.43      210.88    455.91 o 
 -13   8  16     4647.93     6016.15    710.48 o 
 -12   8  16      314.89      271.62    345.28 o 
 -11   8  16     1848.74     1606.23    391.83 o 
 -10   8  16     1444.53     1547.20    481.79 o 
  -9   8  16     1763.81     2071.83    440.09 o 
  -8   8  16       24.68        0.00    499.18 o 
  -7   8  16    10720.09    12584.80   1662.59 o 
  -6   8  16      662.55      140.83    496.77 o 
  -5   8  16     1301.49     1489.25    344.94 o 
  -4   8  16      394.55      291.27    145.33 o 
  -3   8  16     2150.28     1761.09    219.13 o 
  -2   8  16       53.33      254.80    179.64 o 
  -1   8  16     2377.02     2225.98    224.05 o 
   0   8  16      316.02      586.98    395.66 o 
   1   8  16      811.03      335.03    267.85 o 
   2   8  16      158.43      719.46    366.15 o 
   3   8  16    11460.35    11268.06    505.82 o 
   4   8  16       80.29      447.01    284.95 o 
   5   8  16      505.27      918.00    445.95 o 
   6   8  16     1534.25     1882.99    461.46 o 
   7   8  16     2115.84     2432.84    496.14 o 
 -12   9  16      969.12      787.65    479.42 o 
 -11   9  16     1740.33     1847.50    706.41 o 
 -10   9  16      234.02        0.00    447.52 o 
  -9   9  16     2780.68     2434.67    501.87 o 
  -8   9  16     1396.67     1549.48    556.97 o 
  -7   9  16      490.89      136.78    713.91 o 
  -6   9  16      490.34      530.77    383.01 o 
  -5   9  16     4250.67     5067.05    472.85 o 
  -4   9  16     1272.67     1217.03    317.77 o 
  -3   9  16     3036.36     3178.50    750.77 o 
  -2   9  16     1645.51     1770.40    234.01 o 
  -1   9  16     1057.51     1228.66    241.44 o 
   0   9  16       49.07      591.55    465.14 o 
   1   9  16     5841.92     6672.04    600.45 o 
   2   9  16      997.89     1084.05    235.32 o 
   3   9  16       77.75      439.88    277.79 o 
   4   9  16     2319.26     2310.22    295.87 o 
   5   9  16     3744.10     3047.94    307.96 o 
   6   9  16      170.84       87.00    349.13 o 
 -10  10  16     1097.10      669.46    399.41 o 
  -9  10  16      431.36     1393.38   1193.86 o 
  -8  10  16      170.19      390.59    392.59 o 
  -7  10  16     1579.67     2184.73    658.62 o 
  -6  10  16     1508.93     2896.36    872.56 o 
  -5  10  16       16.10      438.87    381.93 o 
  -4  10  16     3391.23     3667.64    483.99 o 
  -3  10  16      979.06     1496.83    409.57 o 
  -2  10  16       30.96      386.54    395.53 o 
  -1  10  16     2198.57     1585.10    696.28 o 
   0  10  16     2955.98     2403.80    428.69 o 
   1  10  16       17.80      332.33    234.09 o 
   2  10  16      329.00      365.72    478.79 o 
   3  10  16     2143.28     1989.23    391.59 o 
   4  10  16      216.62      118.60    439.70 o 
  -7  11  16        5.86      996.78    476.14 o 
  -6  11  16     1018.42     2102.31    458.88 o 
  -5  11  16      186.62      913.46    407.18 o 
  -4  11  16     1077.05      936.42   1161.81 o 
  -3  11  16       19.34        0.00    392.96 o 
  -2  11  16     3748.79     3476.62    719.52 o 
  -1  11  16       12.77        0.00    457.26 o 
   0  11  16       65.35        0.00    152.05 o 
   1  11  16       36.14      663.07    363.89 o 
 -17   0  17      100.18      915.02    413.44 o 
 -15   0  17      594.68     1168.22    692.28 o 
 -13   0  17     8688.89    11351.15   2676.16 o 
 -11   0  17      333.15      200.44    235.47 o 
  -9   0  17     7349.29     7191.94   1193.06 o 
  -7   0  17    11315.06    11894.78   1318.05 o 
  -5   0  17      764.23      728.43    201.88 o 
  -3   0  17    13411.94    13423.88   1589.67 o 
  -1   0  17     9555.21     8859.38    823.68 o 
   1   0  17      135.07       43.90    400.11 o 
   3   0  17      432.49      836.65    332.84 o 
   5   0  17     3265.25     2034.66    262.29 o 
   7   0  17      613.52      220.81    728.33 o 
   9   0  17     6042.18     7992.94   1483.11 o 
 -17   1  17      532.99      363.34    345.34 o 
 -16   1  17      823.47      942.24    286.51 o 
 -15   1  17     1699.16     3059.02    969.51 o 
 -14   1  17      110.64        0.00    205.00 o 
 -13   1  17        6.93      443.77    260.67 o 
 -12   1  17      865.97     1123.71    208.91 o 
 -11   1  17     6653.51     6701.45    438.96 o 
 -10   1  17      120.31      222.02    182.50 o 
  -9   1  17     3856.65     3688.86    215.61 o 
  -8   1  17      894.33      867.72    209.83 o 
  -7   1  17      154.32      105.54    159.39 o 
  -6   1  17       33.04      304.12    164.13 o 
  -5   1  17    11887.52    12340.11    363.33 o 
  -4   1  17     1120.51      844.39    247.03 o 
  -3   1  17     5996.99     6227.06    257.28 o 
  -2   1  17     3042.68     2649.14    197.24 o 
  -1   1  17     2644.34     2833.59    211.66 o 
   0   1  17      209.79       93.11    231.99 o 
   1   1  17     7989.27     8340.05    490.59 o 
   2   1  17      191.33      378.50    369.39 o 
   3   1  17     6474.95     6336.43    335.03 o 
   4   1  17      843.94      832.98    188.48 o 
   5   1  17     2269.14     2675.33    234.44 o 
   6   1  17       17.82        0.00    270.00 o 
   7   1  17     7621.52     7660.86    501.42 o 
   8   1  17      729.46      520.07    289.60 o 
   9   1  17      141.75      107.54    366.79 o 
  10   1  17      542.76      675.88    459.49 o 
 -17   2  17      560.54      859.01    321.30 o 
 -16   2  17      705.65      781.72    470.33 o 
 -15   2  17      204.50     1180.87    462.01 o 
 -14   2  17      195.64        0.00    215.33 o 
 -13   2  17     6730.39     6534.46    737.93 o 
 -12   2  17      492.17      406.77    226.52 o 
 -11   2  17      177.80      434.89    170.06 o 
 -10   2  17     8025.72     8181.41    573.13 o 
  -9   2  17     4309.58     4438.72    278.97 o 
  -8   2  17     4066.87     4215.04    395.20 o 
  -7   2  17     4940.67     4573.76    236.55 o 
  -6   2  17     1940.25     1486.77    163.88 o 
  -5   2  17     1668.93     1472.88    279.18 o 
  -4   2  17     2029.28     1673.08    183.27 o 
  -3   2  17     7168.02     7627.98    463.26 o 
  -2   2  17       16.18       52.28    161.91 o 
  -1   2  17    13398.73    12807.76    697.83 o 
   0   2  17     1192.57      887.91    247.22 o 
   1   2  17       33.79        0.00    163.32 o 
   2   2  17      727.57      794.81    175.80 o 
   3   2  17     5469.68     5112.23    383.50 o 
   4   2  17      606.88      511.29    213.68 o 
   5   2  17     4518.95     4017.72    285.58 o 
   6   2  17     2649.42     2190.65    464.91 o 
   7   2  17     2948.48     3483.36   1740.99 o 
   8   2  17     1403.19      891.34    311.74 o 
   9   2  17     2973.96     4514.60    593.52 o 
  10   2  17      646.45      784.48    407.57 o 
 -17   3  17      551.35        0.00    345.34 o 
 -16   3  17      691.35      463.31    335.89 o 
 -15   3  17     2223.95     2138.86    549.65 o 
 -14   3  17      786.70      581.61    295.73 o 
 -13   3  17       18.93      145.96    457.00 o 
 -12   3  17     2347.09     2072.25    362.51 o 
 -11   3  17     6229.37     6400.02    352.73 o 
 -10   3  17      622.16      647.16    223.83 o 
  -9   3  17     2501.28     2405.36    324.51 o 
  -8   3  17     1818.01     1457.72    343.97 o 
  -7   3  17      406.32      476.69    153.86 o 
  -6   3  17     1095.71      895.94    172.79 o 
  -5   3  17     9941.78     9550.47    833.95 o 
  -4   3  17     1082.44      615.84    172.26 o 
  -3   3  17    11255.44    11186.66    512.56 o 
  -2   3  17    10655.69     9859.17    475.09 o 
  -1   3  17     3860.32     3611.85    285.14 o 
   0   3  17     2967.74     2570.42    236.85 o 
   1   3  17     4826.25     4621.10    250.63 o 
   2   3  17     2692.06     2427.25    399.76 o 
   3   3  17     2164.76     1914.99    259.75 o 
   4   3  17     4815.99     4619.55    294.56 o 
   5   3  17     2261.04     2771.41    274.51 o 
   6   3  17      139.67      138.96    787.81 o 
   7   3  17     3857.58     3413.31    302.53 o 
   8   3  17     1183.93     1090.02    380.61 o 
   9   3  17      738.89      766.01    351.89 o 
  10   3  17     2577.92     2905.06    518.81 o 
 -16   4  17     3785.10     3908.72    437.13 o 
 -15   4  17       47.83        0.00    286.80 o 
 -14   4  17      292.11      356.82    280.44 o 
 -13   4  17     1388.04     1294.31    287.25 o 
 -12   4  17      975.94      871.84    385.40 o 
 -11   4  17      332.35      251.06    310.78 o 
 -10   4  17     3638.25     3375.56    708.42 o 
  -9   4  17     1671.80     1505.13    235.78 o 
  -8   4  17      353.81      438.28    120.71 o 
  -7   4  17     3968.88     3917.34    222.94 o 
  -6   4  17     1891.27     1945.91    179.94 o 
  -5   4  17      898.45      861.06    157.36 o 
  -4   4  17      489.06      255.65    168.58 o 
  -3   4  17     7419.80     6970.34    302.97 o 
  -2   4  17       39.10      353.33    174.03 o 
  -1   4  17     3169.60     3497.03    368.69 o 
   0   4  17     3385.41     3289.07    307.86 o 
   1   4  17       63.22      595.26    185.22 o 
   2   4  17     4940.01     4876.34    257.61 o 
   3   4  17     4315.76     4115.38    271.26 o 
   4   4  17     3168.05     2775.53    284.04 o 
   5   4  17     5542.51     5624.06    374.78 o 
   6   4  17     6817.37     6374.17    409.34 o 
   7   4  17       30.24      276.29    347.69 o 
   8   4  17     2272.77     1808.91    297.11 o 
   9   4  17      779.44      444.48    340.41 o 
 -16   5  17       42.48      270.47    825.28 o 
 -15   5  17      635.39     1010.00    771.60 o 
 -14   5  17     2731.75     2952.67    505.24 o 
 -13   5  17      100.06      336.38    302.29 o 
 -12   5  17     1693.91     1756.81    362.00 o 
 -11   5  17     1356.24      952.00    394.21 o 
 -10   5  17       17.84      208.84    246.94 o 
  -9   5  17      508.06      891.41    231.62 o 
  -8   5  17     6499.18     6860.40    603.18 o 
  -7   5  17      733.79      709.30    139.13 o 
  -6   5  17     1372.49     1579.21    204.92 o 
  -5   5  17      723.29     1003.26    456.30 o 
  -4   5  17      868.25      508.45    163.64 o 
  -3   5  17      911.97     1276.01    236.05 o 
  -2   5  17     3418.36     3586.30    230.80 o 
  -1   5  17       85.26       77.93    188.74 o 
   0   5  17     4007.91     3105.73    446.64 o 
   1   5  17       33.54      330.98    255.37 o 
   2   5  17     5952.11     5659.10    345.25 o 
   3   5  17      786.61     1060.01    201.97 o 
   4   5  17     6021.74     5398.50    303.36 o 
   5   5  17       39.55       46.80    260.33 o 
   6   5  17        9.70        0.00    236.44 o 
   7   5  17      401.93      357.69   1063.52 o 
   8   5  17     2034.10     2567.79    401.48 o 
   9   5  17       97.87     1926.34   2492.49 o 
 -15   6  17       11.75      499.75    512.00 o 
 -14   6  17     1535.63     2031.24    595.33 o 
 -13   6  17       46.63      728.80    504.48 o 
 -12   6  17       51.40      342.87    354.22 o 
 -11   6  17        6.21        0.00    256.40 o 
 -10   6  17     4358.32     4204.93    375.02 o 
  -9   6  17      264.18      154.55    224.35 o 
  -8   6  17     2027.27     2338.96    644.21 o 
  -7   6  17       35.88      335.49    160.86 o 
  -6   6  17     6658.54     6731.23    307.66 o 
  -5   6  17       66.97      178.95    138.30 o 
  -4   6  17     5414.79     4998.12    365.64 o 
  -3   6  17      144.33      310.21    203.12 o 
  -2   6  17       40.98        0.00    178.94 o 
  -1   6  17      253.15      170.96    183.16 o 
   0   6  17     5714.23     5811.50    330.99 o 
   1   6  17       78.71        0.00    208.94 o 
   2   6  17     7320.81     6846.15    341.17 o 
   3   6  17      104.87      411.01    217.19 o 
   4   6  17      251.35      190.84    266.18 o 
   5   6  17      428.21      982.54    378.01 o 
   6   6  17     2979.83     2322.79    340.97 o 
   7   6  17      461.91      859.56    538.70 o 
   8   6  17     3298.39     2814.81    439.72 o 
 -14   7  17     3433.25     3563.38    589.72 o 
 -13   7  17       69.04       66.68    498.24 o 
 -12   7  17     4419.41     5100.97    674.09 o 
 -11   7  17      450.47      289.30    369.79 o 
 -10   7  17      540.61     1062.15    457.13 o 
  -9   7  17      310.97      428.91    357.15 o 
  -8   7  17     9854.22     9946.09    633.42 o 
  -7   7  17       45.89      752.67    815.67 o 
  -6   7  17     7756.42     8088.58    564.79 o 
  -5   7  17      264.53      489.77    208.64 o 
  -4   7  17      246.26      444.03    268.14 o 
  -3   7  17       19.38        0.00    161.43 o 
  -2   7  17     4590.64     4590.32    517.42 o 
  -1   7  17      856.31     1117.10    221.89 o 
   0   7  17      412.39      634.97    282.19 o 
   1   7  17       73.41        0.00    228.36 o 
   2   7  17     8139.64     7719.92    365.06 o 
   3   7  17      208.62       12.68    207.77 o 
   4   7  17     4823.57     4793.53    345.15 o 
   5   7  17      721.10      833.25    348.55 o 
   6   7  17      103.27      214.78    279.24 o 
   7   7  17      352.46        0.00    316.89 o 
 -12   8  17       20.09      306.98    497.33 o 
 -11   8  17      195.96      437.00    342.85 o 
 -10   8  17     2524.53     2983.16    981.53 o 
  -9   8  17      334.60      854.80    359.76 o 
  -8   8  17      980.01      690.26    504.70 o 
  -7   8  17      711.70       62.13    691.48 o 
  -6   8  17     3423.69     4255.62    504.45 o 
  -5   8  17        4.98      502.51    406.98 o 
  -4   8  17     4787.18     5101.64    437.52 o 
  -3   8  17      940.55      871.87    585.71 o 
  -2   8  17       89.37      101.65    126.73 o 
  -1   8  17      170.10       78.65    230.64 o 
   0   8  17     7865.32     8198.85    549.66 o 
   1   8  17      111.96     1033.83    417.10 o 
   2   8  17     5840.28     5579.58    503.08 o 
   3   8  17      305.92      350.59    272.22 o 
   4   8  17     1500.18     1416.63    643.48 o 
   5   8  17     1741.41     1617.13    326.72 o 
   6   8  17     4292.52     3804.96    480.87 o 
 -11   9  17     1230.54     1664.04   1674.60 o 
 -10   9  17      350.29     1294.58   1124.15 o 
  -9   9  17      556.44      184.87    442.10 o 
  -8   9  17     2690.01     3209.70    562.47 o 
  -7   9  17      395.93       11.03    379.47 o 
  -6   9  17     2198.16     2515.25    508.79 o 
  -5   9  17     2471.30     2564.78    686.07 o 
  -4   9  17       23.63      189.99    342.93 o 
  -3   9  17      459.74     1210.33    882.17 o 
  -2   9  17     2688.01     4711.26    575.18 o 
  -1   9  17      255.35       77.00    797.71 o 
   0   9  17     1343.34     1407.67    359.34 o 
   1   9  17      645.74      574.96    262.07 o 
   2   9  17     2573.59     2390.40    318.96 o 
   3   9  17      393.25      259.85    406.63 o 
   4   9  17     3479.68     2497.78    303.54 o 
  -8  10  17      497.22      179.62    462.68 o 
  -7  10  17      507.41     1008.93    526.42 o 
  -6  10  17      423.48      578.41    607.06 o 
  -5  10  17      413.65      934.88    414.20 o 
  -4  10  17      484.50      990.23    485.53 o 
  -3  10  17     1240.36     1260.21    451.95 o 
  -2  10  17      213.19      548.11    475.70 o 
  -1  10  17     1029.20     1282.84    437.72 o 
   0  10  17     1186.63     1060.57    424.77 o 
   1  10  17      379.00      665.02    428.98 o 
 -16   0  18      614.46     1540.00    516.00 o 
 -14   0  18     2235.01     2253.10    432.67 o 
 -12   0  18      919.33      822.86    309.94 o 
 -10   0  18     7568.90     6889.51    563.28 o 
  -8   0  18     3562.07     3555.29    314.67 o 
  -6   0  18     1121.57     1793.18    459.11 o 
  -4   0  18    10289.27    10153.04   1234.72 o 
  -2   0  18     2861.64     2212.44    798.84 o 
   0   0  18     5505.32     5305.18   1039.22 o 
   2   0  18     5657.51     5058.37    378.80 o 
   4   0  18     2708.71     1882.17    588.92 o 
   6   0  18     5242.12     6034.27   1093.70 o 
   8   0  18     4345.35     3479.12    583.58 o 
 -16   1  18       24.83      730.79    537.64 o 
 -15   1  18      148.04        0.00    277.97 o 
 -14   1  18     2076.75     2512.56    337.90 o 
 -13   1  18        0.96        0.00    227.45 o 
 -12   1  18     5120.59     5196.52    389.67 o 
 -11   1  18      740.91      689.46    181.75 o 
 -10   1  18       62.38      173.45    203.08 o 
  -9   1  18     2654.27     2623.09    480.87 o 
  -8   1  18     6712.49     6882.11    313.66 o 
  -7   1  18      891.53      503.57    159.72 o 
  -6   1  18     9642.75    10070.69    499.56 o 
  -5   1  18     2396.64     2444.93    259.98 o 
  -4   1  18       54.58      139.07    168.59 o 
  -3   1  18      837.03      756.33    178.88 o 
  -2   1  18     8672.94     9265.22    370.92 o 
  -1   1  18      818.63      826.60    213.00 o 
   0   1  18     4725.60     4963.59    365.92 o 
   1   1  18       50.84        0.00    175.66 o 
   2   1  18       42.24        0.00    179.04 o 
   3   1  18        6.04      606.50    254.84 o 
   4   1  18     2730.03     2484.88    419.87 o 
   5   1  18      543.39     1005.34    304.34 o 
   6   1  18      517.88      716.90    329.08 o 
   7   1  18      802.10      639.24    388.54 o 
   8   1  18     3471.07     4657.17    536.01 o 
   9   1  18       12.54        0.00    563.91 o 
 -16   2  18     1515.18     2044.18    378.47 o 
 -15   2  18      255.10        0.00    334.87 o 
 -14   2  18     2450.35     3305.23    379.16 o 
 -13   2  18      661.70      833.47    294.63 o 
 -12   2  18     1267.52     1578.29    266.89 o 
 -11   2  18     2022.59     2316.99    220.43 o 
 -10   2  18     5934.50     6059.65    272.72 o 
  -9   2  18       55.32      396.20    160.07 o 
  -8   2  18     3683.83     3057.17    242.06 o 
  -7   2  18     1047.79      814.63    227.37 o 
  -6   2  18      731.74      462.76    180.26 o 
  -5   2  18      646.94      691.71    170.00 o 
  -4   2  18    13518.47    13160.26    451.21 o 
  -3   2  18     3781.39     4354.37    575.82 o 
  -2   2  18     2214.77     2848.41    249.75 o 
  -1   2  18     2984.46     3374.65    390.84 o 
   0   2  18     4368.12     4969.02    347.23 o 
   1   2  18        9.11        0.00    177.41 o 
   2   2  18     3739.76     3760.24    318.96 o 
   3   2  18     4187.99     3945.48    521.35 o 
   4   2  18       72.98      486.61    237.77 o 
   5   2  18     1034.95     1272.60    294.70 o 
   6   2  18     8025.36     8459.47    578.71 o 
   7   2  18       26.57      362.07    364.33 o 
   8   2  18      951.03     1244.39    338.70 o 
   9   2  18     1386.19     1891.59    449.42 o 
 -16   3  18      622.48     1714.63    954.28 o 
 -15   3  18     1444.78     2391.07    408.79 o 
 -14   3  18     1754.67     2364.36    726.73 o 
 -13   3  18       11.55      268.22    317.77 o 
 -12   3  18     3710.88     3721.66    376.73 o 
 -11   3  18     2730.72     2409.28    319.43 o 
 -10   3  18      218.93      101.48    142.99 o 
  -9   3  18     2333.27     2408.15    296.22 o 
  -8   3  18     2328.27     2522.53    362.18 o 
  -7   3  18      107.50       69.25    154.53 o 
  -6   3  18     6493.68     6144.39    302.45 o 
  -5   3  18     2401.48     2130.72    191.27 o 
  -4   3  18       42.03        9.85    164.66 o 
  -3   3  18     2032.46     1669.48    239.89 o 
  -2   3  18     7678.49     7625.37    906.72 o 
  -1   3  18      111.35      194.56    225.98 o 
   0   3  18     4135.04     4160.60    253.90 o 
   1   3  18     4935.97     4597.46    379.33 o 
   2   3  18      470.05      979.46    383.26 o 
   3   3  18      403.39      553.88    234.54 o 
   4   3  18     7542.37     8180.91    390.44 o 
   5   3  18     4131.06     3720.15    357.18 o 
   6   3  18      410.24      345.94    307.11 o 
   7   3  18     3222.28     2766.27    335.59 o 
   8   3  18     3598.88     3271.45    509.79 o 
 -15   4  18      179.76        0.00    338.44 o 
 -14   4  18     2125.43     2164.72    357.36 o 
 -13   4  18     1528.63     1409.40    303.39 o 
 -12   4  18      312.48      404.31    267.70 o 
 -11   4  18     1460.63      992.05    286.80 o 
 -10   4  18     4145.95     3593.96    578.50 o 
  -9   4  18      310.29      553.95    220.62 o 
  -8   4  18     1085.72     1243.98    168.73 o 
  -7   4  18     3203.78     3392.03    247.88 o 
  -6   4  18      638.02      699.42    177.75 o 
  -5   4  18       76.46       68.34    158.90 o 
  -4   4  18     6531.62     6593.75    323.50 o 
  -3   4  18     1889.52     1985.22    212.23 o 
  -2   4  18     1589.13     1468.04    201.33 o 
  -1   4  18     7596.79     8082.24    336.98 o 
   0   4  18      666.13      856.78    208.86 o 
   1   4  18     1367.16     1206.75    221.12 o 
   2   4  18     3237.00     3036.36    535.23 o 
   3   4  18     6501.47     6659.83    590.28 o 
   4   4  18       81.62      260.33    276.54 o 
   5   4  18     3202.29     2538.17    330.77 o 
   6   4  18     1590.79     1417.63    327.30 o 
   7   4  18       43.43        0.00    365.45 o 
   8   4  18       31.08       86.94    318.61 o 
 -14   5  18       25.79      827.89   1182.64 o 
 -13   5  18      170.60      156.92    405.80 o 
 -12   5  18      475.50      250.09    296.94 o 
 -11   5  18      663.12     1368.83    328.36 o 
 -10   5  18       13.94      631.43    385.40 o 
  -9   5  18     4908.89     4604.57    625.26 o 
  -8   5  18      692.20      692.70    191.39 o 
  -7   5  18       21.56      284.00    190.95 o 
  -6   5  18     1130.84     1115.48    296.47 o 
  -5   5  18     3319.59     3725.12    449.64 o 
  -4   5  18       96.28      208.01    128.12 o 
  -3   5  18     2546.90     2436.77    365.45 o 
  -2   5  18      122.97      534.21    233.78 o 
  -1   5  18      117.66       29.66    166.87 o 
   0   5  18       14.09      121.24    486.50 o 
   1   5  18    11638.59    12155.88    689.74 o 
   2   5  18      306.17      414.36    249.78 o 
   3   5  18     1400.81     2029.88    549.80 o 
   4   5  18      913.93      119.66    300.69 o 
   5   5  18     1627.12     2975.42   1426.08 o 
   6   5  18     1456.71      667.87    409.63 o 
   7   5  18     4137.84     4020.12    389.97 o 
 -13   6  18     1567.41     1343.98    425.93 o 
 -12   6  18       21.51        0.00    444.00 o 
 -11   6  18     2484.42     2035.95    532.03 o 
 -10   6  18       56.55      164.02    427.00 o 
  -9   6  18      587.94     1351.93    443.66 o
[truncated: 21,153 more chars]
