# Supplementary material for: Crystal structures of four new iridium complexes, each containing a highly flexible carbodi­phos­phorane PCP pincer ligand
Source: Acta Crystallogr E Crystallogr Commun. 2018 May 25;74(Pt 6):846–52. doi: 10.1107/S2056989018007569 (PMC6002832; doi:10.1107/S2056989018007569)
Supplement: Supplementary file 4 [file e-74-00846-3sup2.hkl]

data_3                                                                          
_shelx_title ' p_a.res in P2(1)/c'                                              
_shelx_refln_list_code          4                                               
_shelx_F_calc_maximum      441.07                                               
_exptl_crystal_F_000      2360.00                                               
_reflns_d_resolution_high  0.8127                                               
                                                                                
loop_                                                                           
 _space_group_symop_operation_xyz                                               
 'x, y, z'                                                                      
 '-x, y+1/2, -z+1/2'                                                            
 '-x, -y, -z'                                                                   
 'x, -y-1/2, z-1/2'                                                             
                                                                                
_cell_length_a    12.6532                                                       
_cell_length_b    21.8847                                                       
_cell_length_c    19.9228                                                       
_cell_angle_alpha  90.000                                                       
_cell_angle_beta   99.381                                                       
_cell_angle_gamma  90.000                                                       
                                                                                
_shelx_F_squared_multiplier     1.000                                           
                                                                                
loop_                                                                           
 _refln_index_h                                                                 
 _refln_index_k                                                                 
 _refln_index_l                                                                 
 _refln_F_squared_calc                                                          
 _refln_F_squared_meas                                                          
 _refln_F_squared_sigma                                                         
 _refln_observed_status                                                         
   3   0   0      23792.02      15268.93       207.69 o                         
   4   0   0       7048.59       9778.20       125.45 o                         
   5   0   0     135087.31     117622.99      1435.44 o                         
   6   0   0      29654.54      27314.31       495.33 o                         
   7   0   0        900.00        824.50        48.64 o                         
   8   0   0      30081.21      30803.43       338.08 o                         
   9   0   0       4603.93       4904.12        79.39 o                         
  10   0   0       9586.52       9713.10       161.66 o                         
  11   0   0      14785.29      14902.13       238.97 o                         
  12   0   0        157.19        138.53        40.78 o                         
  13   0   0       2386.04       2306.49       182.76 o                         
  14   0   0        156.40        228.58        65.94 o                         
  15   0   0        441.72        390.75        71.69 o                         
   4   1   0      11508.87      16906.40       138.86 o                         
   5   1   0       5504.17       6385.43        67.34 o                         
   6   1   0       1516.73       1556.28        39.69 o                         
   7   1   0       8568.43       8662.59        80.74 o                         
   8   1   0       2597.64       3227.20        53.33 o                         
   9   1   0       5287.91       5321.51        64.36 o                         
  10   1   0       5954.16       5976.34        70.92 o                         
  11   1   0        594.41        503.18        28.81 o                         
  12   1   0       2587.60       2512.33        59.55 o                         
  13   1   0         37.25         32.62        36.95 o                         
  14   1   0        132.66        102.68        42.43 o                         
  15   1   0        630.08        673.69        57.01 o                         
   1   2   0       2521.83       3151.29        24.57 o                         
   3   2   0     108905.06     127639.31      1105.17 o                         
   4   2   0       4116.51       2934.34        36.11 o                         
   5   2   0      37920.68      37213.51       304.42 o                         
   6   2   0       1536.83       1700.12        40.71 o                         
   7   2   0       4224.67       3414.53        49.83 o                         
   8   2   0       2397.40       2363.16        36.87 o                         
   9   2   0        617.78        353.33        18.93 o                         
  10   2   0       1475.67       1466.09        44.81 o                         
  11   2   0       1819.21       1729.10        44.79 o                         
  12   2   0        115.80         88.57        23.07 o                         
  13   2   0        658.91        696.13        79.09 o                         
  14   2   0        212.64        224.09        46.20 o                         
  15   2   0        153.60        136.25        77.16 o                         
   1   3   0      54320.25      55448.49       380.00 o                         
   2   3   0      47858.56      51080.85       372.81 o                         
   3   3   0        109.37        278.88        15.41 o                         
   4   3   0     130981.51     133998.84      1213.79 o                         
   5   3   0      23003.65      25689.22       269.05 o                         
   6   3   0      34616.03      37030.68       288.78 o                         
   7   3   0      22752.74      23890.39       202.29 o                         
   8   3   0         52.13        232.32        15.56 o                         
   9   3   0       6467.02       6566.57        72.20 o                         
  10   3   0       6603.43       6269.15        78.32 o                         
  11   3   0       1271.76       1046.04        42.71 o                         
  12   3   0      11810.64      11825.52       157.46 o                         
  13   3   0       1324.36       1439.61        77.32 o                         
  14   3   0        872.90        932.59        73.72 o                         
  15   3   0       3109.55       2741.21       268.41 o                         
   0   4   0      47668.01      50612.59       533.65 o                         
   1   4   0       3766.64       4653.62        34.51 o                         
   2   4   0       4736.12       7173.39        52.26 o                         
   3   4   0     100855.28      83906.43       687.74 o                         
   4   4   0       5761.66       5772.15        60.04 o                         
   5   4   0      20290.64      19959.63       167.73 o                         
   6   4   0       7359.32       6707.65        68.70 o                         
   7   4   0       3957.13       3125.13        42.78 o                         
   8   4   0       7656.35       7608.29        83.39 o                         
   9   4   0       3008.22       3598.47        54.28 o                         
  10   4   0        713.15        586.92        30.93 o                         
  11   4   0       7943.98       8072.60       129.55 o                         
  12   4   0        540.61        537.71        50.63 o                         
  13   4   0       1185.57       1192.62        54.84 o                         
  14   4   0        590.31        473.60        49.92 o                         
  15   4   0         22.57         50.68        66.60 o                         
   1   5   0        201.12        364.92         6.71 o                         
   2   5   0         55.72         32.13         3.40 o                         
   3   5   0       3127.59       3951.12        37.69 o                         
   4   5   0        811.57        771.93        15.41 o                         
   5   5   0        293.69        360.16        16.25 o                         
   6   5   0        862.54       1416.62        27.26 o                         
   7   5   0       2586.20       2925.33        41.44 o                         
   8   5   0        603.37        799.87        29.03 o                         
   9   5   0        892.46        884.85        54.69 o                         
  10   5   0         15.35         20.25        21.33 o                         
  11   5   0        727.29        644.28        34.76 o                         
  12   5   0       2045.48       1842.21        62.20 o                         
  13   5   0        411.28        447.79        36.27 o                         
  14   5   0        144.49         97.40        45.90 o                         
  15   5   0         49.85         38.16        67.07 o                         
   0   6   0      51006.84      46649.05       401.32 o                         
   1   6   0      18459.13      17331.34       111.06 o                         
   2   6   0      19575.52      23261.36       152.06 o                         
   3   6   0       8011.17       6141.82        49.38 o                         
   4   6   0      10721.53      10007.19        80.64 o                         
   5   6   0      35414.72      34644.47       309.03 o                         
   6   6   0      54804.30      53326.50       428.56 o                         
   7   6   0        101.06        105.85        13.96 o                         
   8   6   0       8860.29       8634.31        88.52 o                         
   9   6   0        193.71        262.04        22.09 o                         
  10   6   0       9538.22       9201.92       113.26 o                         
  11   6   0      21548.13      22267.35       243.83 o                         
  12   6   0        161.66        197.63        32.70 o                         
  13   6   0       4405.78       4549.92        97.14 o                         
  14   6   0       1381.33       1202.23        69.21 o                         
   1   7   0      65468.84      57731.30       351.10 o                         
   2   7   0      17655.56      18943.46       125.60 o                         
   3   7   0       4603.82       3336.76        29.62 o                         
   4   7   0      25264.65      26546.51       226.94 o                         
   5   7   0       3290.76       3264.55        34.70 o                         
   6   7   0      16104.67      15800.31       133.14 o                         
   7   7   0      21981.20      23742.50       202.83 o                         
   8   7   0          4.41          0.00        14.55 o                         
   9   7   0       3776.22       4089.01        62.30 o                         
  10   7   0       5125.99       5249.72        87.52 o                         
  11   7   0       3252.17       3513.77        71.41 o                         
  12   7   0      10146.64       9679.22       138.56 o                         
  13   7   0        308.33        331.83        82.53 o                         
  14   7   0        651.87        497.03        80.73 o                         
   0   8   0       8025.01       9572.64        95.01 o                         
   1   8   0        683.29        391.62         8.19 o                         
   2   8   0       8510.26       9104.47        61.00 o                         
   3   8   0         17.78         60.79         5.51 o                         
   4   8   0       2182.82       1847.74        25.10 o                         
   5   8   0        452.87        355.16        12.23 o                         
   6   8   0        351.23        289.57        12.60 o                         
   7   8   0         31.64         35.52        12.05 o                         
   8   8   0       1341.82       1214.87        31.77 o                         
   9   8   0          0.67         29.52        18.78 o                         
  10   8   0        245.45        148.39        40.75 o                         
  11   8   0        214.45        168.43        28.68 o                         
  12   8   0       1079.82        976.61        47.89 o                         
  13   8   0         13.46          0.00        36.89 o                         
  14   8   0         23.48         11.79        57.98 o                         
   1   9   0      41655.69      39322.81       230.12 o                         
   2   9   0      19198.07      19470.31       130.33 o                         
   3   9   0        194.47        133.09         6.89 o                         
   4   9   0      15934.88      16761.90       131.42 o                         
   5   9   0        604.58        629.44        18.57 o                         
   6   9   0      23537.76      23712.75       191.57 o                         
   7   9   0      20782.92      21595.74       172.41 o                         
   8   9   0        206.24        218.76        16.08 o                         
   9   9   0      10903.32      10778.61       106.56 o                         
  10   9   0       5593.90       5770.82        98.59 o                         
  11   9   0       1185.47       1078.24        53.40 o                         
  12   9   0       4483.91       4275.96        95.96 o                         
  13   9   0        375.65        283.73        39.19 o                         
  14   9   0       1449.93       1260.85        86.91 o                         
   0  10   0      45246.16      48316.32       543.67 o                         
   1  10   0       5436.02       5388.24        40.17 o                         
   2  10   0      39391.85      38075.04       241.61 o                         
   3  10   0      27714.88      29579.82       185.35 o                         
   4  10   0        215.38         93.68        10.75 o                         
   5  10   0      33529.11      33466.37       253.34 o                         
   6  10   0      15206.51      14989.77       127.52 o                         
   7  10   0       9325.10       8888.82        89.32 o                         
   8  10   0      10010.65      10057.96        95.28 o                         
   9  10   0       2473.55       2712.55        52.55 o                         
  10  10   0       7673.84       7758.92        99.81 o                         
  11  10   0       5993.38       6183.44        95.79 o                         
  12  10   0        272.28        260.28        36.53 o                         
  13  10   0       3141.92       3325.05        84.10 o                         
  14  10   0       1076.80        995.44        69.03 o                         
   1  11   0        439.37        371.97        13.42 o                         
   2  11   0        659.84        578.51        12.97 o                         
   3  11   0         26.25         63.82         6.76 o                         
   4  11   0        230.31        193.09         9.64 o                         
   5  11   0       3059.34       3142.61        40.19 o                         
   6  11   0         83.36         38.67        12.24 o                         
   7  11   0         11.67         29.92        12.17 o                         
   8  11   0        160.68        179.66        20.07 o                         
   9  11   0        895.99        838.33        39.43 o                         
  10  11   0       1670.86       1647.94        50.38 o                         
  11  11   0         20.46          0.31        23.83 o                         
  12  11   0        359.11        378.70        34.61 o                         
  13  11   0          2.72         27.46        51.99 o                         
  14  11   0         16.92         47.05        63.24 o                         
   0  12   0      47040.82      48425.79       507.39 o                         
   1  12   0      14371.38      14609.83        99.35 o                         
   2  12   0       1311.37       1170.92        15.57 o                         
   3  12   0       2894.95       3585.32        31.29 o                         
   4  12   0       2350.66       2698.55        28.57 o                         
   5  12   0      25685.16      23953.62       180.38 o                         
   6  12   0       6491.39       6854.61        73.16 o                         
   7  12   0       6070.08       5450.99        60.62 o                         
   8  12   0       4086.37       3787.01        67.22 o                         
   9  12   0        382.43        415.88        28.29 o                         
  10  12   0       8334.52       8554.70       126.02 o                         
  11  12   0       3007.95       3048.39       100.22 o                         
  12  12   0        132.22        135.24        39.50 o                         
  13  12   0       1458.40       1258.85        79.76 o                         
   1  13   0      14232.02      14462.66       112.84 o                         
   2  13   0       9414.07       9320.06        64.00 o                         
   3  13   0        249.14        290.16        10.33 o                         
   4  13   0      16204.95      16316.74       115.41 o                         
   5  13   0       1776.03       2171.16        30.84 o                         
   6  13   0      23489.19      24152.45       184.19 o                         
   7  13   0      12435.17      13358.90       129.90 o                         
   8  13   0         78.12        103.48        21.86 o                         
   9  13   0      11088.73      11744.57       173.57 o                         
  10  13   0       7676.80       7713.04       111.52 o                         
  11  13   0        490.27        441.37        66.02 o                         
  12  13   0       5743.28       5963.73       168.10 o                         
  13  13   0        831.79        896.41        67.92 o                         
   0  14   0       1893.55       1726.16        39.26 o                         
   1  14   0        309.98        282.89        12.37 o                         
   2  14   0        115.34        172.21         9.85 o                         
   3  14   0       2484.02       2108.06        25.39 o                         
   4  14   0       1344.37       1466.46        21.20 o                         
   5  14   0       3502.09       3624.34        42.20 o                         
   6  14   0       1287.69       1147.07        31.11 o                         
   7  14   0       2874.67       2573.25        44.21 o                         
   8  14   0       2693.66       2602.75        56.26 o                         
   9  14   0       1106.54        986.89        56.81 o                         
  10  14   0         26.44         76.36        28.44 o                         
  11  14   0       1273.98       1512.27        67.27 o                         
  12  14   0          0.08         12.51        48.34 o                         
  13  14   0        461.63        472.02        70.37 o                         
   1  15   0       2981.78       2801.58        35.28 o                         
   2  15   0        206.06        222.35        11.25 o                         
   3  15   0       7117.05       7405.28        54.42 o                         
   4  15   0       9208.21       8753.46        65.22 o                         
   5  15   0       1703.68       1673.33        32.39 o                         
   6  15   0        158.61        118.58        18.31 o                         
   7  15   0       2799.64       2760.19        46.61 o                         
   8  15   0        311.81        218.73        24.21 o                         
   9  15   0       3665.31       3488.50        68.37 o                         
  10  15   0        864.54        783.13        46.57 o                         
  11  15   0        712.74        669.57        59.51 o                         
  12  15   0       2721.53       2955.36       154.73 o                         
   0  16   0      10139.50      10422.07       121.05 o                         
   1  16   0        100.35        150.66        14.78 o                         
   2  16   0      15108.01      16114.06       118.87 o                         
   3  16   0      10952.04      10852.22        86.56 o                         
   4  16   0         53.19         27.76        10.26 o                         
   5  16   0       6679.48       7039.51        73.87 o                         
   6  16   0       5660.73       5225.04        62.28 o                         
   7  16   0       1676.03       1610.11        40.04 o                         
   8  16   0      11849.35      12085.80       137.59 o                         
   9  16   0       3179.41       3357.99        70.01 o                         
  10  16   0       3947.25       4177.00        87.50 o                         
  11  16   0       6056.72       6229.75       143.63 o                         
  12  16   0         40.94        132.75        57.03 o                         
   1  17   0       8696.97       8868.53        79.28 o                         
   2  17   0         63.39         46.45        12.72 o                         
   3  17   0       2517.59       2395.46        35.04 o                         
   4  17   0       2213.55       2350.87        31.62 o                         
   5  17   0        397.33        367.66        19.46 o                         
   6  17   0       3628.59       3574.52        53.90 o                         
   7  17   0       1646.35       1665.43        41.63 o                         
   8  17   0         45.26          0.00        23.70 o                         
   9  17   0       2424.93       2562.48        75.52 o                         
  10  17   0       2034.94       2006.79        85.51 o                         
  11  17   0        757.73        690.33        98.38 o                         
   0  18   0        749.50        646.74        31.27 o                         
   1  18   0       4548.13       4738.88        59.92 o                         
   2  18   0        318.21        278.94        22.77 o                         
   3  18   0       2230.44       2057.12        37.80 o                         
   4  18   0        161.54        144.76        11.90 o                         
   5  18   0       3357.66       3421.53        49.51 o                         
   6  18   0       2880.93       2702.20        48.93 o                         
   7  18   0         60.47         57.28        20.80 o                         
   8  18   0       1087.98        975.33        43.25 o                         
   9  18   0          8.41          0.00        30.55 o                         
  10  18   0        256.07        220.40        47.09 o                         
  11  18   0        453.81        462.98        64.54 o                         
   1  19   0       9125.68       9405.99       100.60 o                         
   2  19   0       8517.22       8795.08       115.04 o                         
   3  19   0       1795.48       1768.27        37.15 o                         
   4  19   0      21674.34      22575.71       180.32 o                         
   5  19   0       3120.03       2950.20        47.35 o                         
   6  19   0       6951.11       7020.46        84.95 o                         
   7  19   0       7160.62       7141.14        88.22 o                         
   8  19   0        187.08        217.88        35.14 o                         
   9  19   0       4236.40       4381.09       116.26 o                         
  10  19   0       1369.05       1194.60        68.05 o                         
   0  20   0        756.28        763.27        65.97 o                         
   1  20   0         86.24         73.42        24.06 o                         
   2  20   0       3673.03       3656.97        72.60 o                         
   3  20   0       7065.93       7156.15        93.24 o                         
   4  20   0        991.52        917.94        32.51 o                         
   5  20   0       7246.43       7132.16        93.14 o                         
   6  20   0       2178.12       2193.00        50.92 o                         
   7  20   0       2421.57       2417.79        66.30 o                         
   8  20   0       2180.96       2073.35       151.49 o                         
   9  20   0         74.59         56.46        43.50 o                         
  10  20   0        476.67        442.01        54.34 o                         
   1  21   0       7017.30       7056.41       105.62 o                         
   2  21   0       4635.56       4569.86        79.94 o                         
   3  21   0        482.11        455.99        30.81 o                         
   4  21   0         70.21         93.58        18.54 o                         
   5  21   0        331.03        289.30        32.79 o                         
   6  21   0         36.57         17.59        28.93 o                         
   7  21   0        793.87        754.96        43.82 o                         
   8  21   0        121.41        120.92        42.27 o                         
   9  21   0       1130.13        966.76        60.85 o                         
   0  22   0      17317.73      18486.73       299.11 o                         
   1  22   0       1069.47        935.49        50.71 o                         
   2  22   0       9573.58       9685.18       217.13 o                         
   3  22   0       9566.34      10185.63       123.79 o                         
   4  22   0          2.63          0.00        23.42 o                         
   5  22   0       2493.24       2394.75        91.90 o                         
   6  22   0       1809.64       1654.23        93.14 o                         
   7  22   0        196.72        218.36        34.26 o                         
   8  22   0       7178.08       7039.36       171.20 o                         
   1  23   0       6562.06       6415.66       114.12 o                         
   2  23   0       1532.96       1442.92        63.25 o                         
   3  23   0        787.91        749.31        44.11 o                         
   4  23   0       1515.88       1458.14        83.73 o                         
   5  23   0       1135.48       1051.18        86.37 o                         
   6  23   0        209.91        221.20        48.51 o                         
   7  23   0       2295.76       2082.46       107.92 o                         
   0  24   0         22.85          0.00        45.03 o                         
   1  24   0         56.71         79.65        34.60 o                         
   2  24   0        276.08        321.72        37.90 o                         
   3  24   0       1202.45       1254.79        67.15 o                         
   4  24   0         42.69         60.63        71.87 o                         
   5  24   0        624.94        553.54        78.75 o                         
   6  24   0         67.47         73.46        48.62 o                         
   1  25   0       1770.42       1967.55        77.92 o                         
   2  25   0       6084.39       6548.38       146.66 o                         
   3  25   0         36.70         48.54        44.94 o                         
   4  25   0       4202.81       4303.36       114.16 o                         
   5  25   0        767.64        775.13        60.61 o                         
   0  26   0       2638.89       2978.53       137.99 o                         
   1  26   0       1261.03       1253.73       103.06 o                         
   2  26   0       1623.91       1818.32        85.85 o                         
   3  26   0       5639.69       5700.04       130.83 o                         
 -15   1   1       1867.84       1825.49        96.70 o                         
 -14   1   1        675.42        682.88        52.82 o                         
 -13   1   1       1638.68       1486.17        64.31 o                         
 -12   1   1       7041.56       6929.66       120.18 o                         
 -11   1   1         23.78         18.18        22.38 o                         
 -10   1   1      10973.32      10921.39       128.14 o                         
  -9   1   1       6434.78       7407.25        82.15 o                         
  -8   1   1       3217.44       4000.78        51.62 o                         
  -7   1   1      30033.55      30829.78       266.31 o                         
  -6   1   1       8202.57       7352.97        73.55 o                         
  -5   1   1      22235.09      24266.42       210.32 o                         
  -4   1   1      32312.73      27028.16       325.69 o                         
  -3   1   1      16714.67      14626.26       125.62 o                         
  -2   1   1      38662.17      37594.76       325.51 o                         
   1   1   1      50988.93      68816.32       553.35 o                         
   2   1   1       4285.39       7226.57        56.94 o                         
   3   1   1      61116.02      65937.68       481.00 o                         
   4   1   1      44785.84      49100.51       525.36 o                         
   5   1   1       3550.92       4864.67        48.08 o                         
   6   1   1      42470.52      39661.21       357.22 o                         
   7   1   1      10986.13      11069.05       100.37 o                         
   8   1   1       6193.04       6667.04        66.75 o                         
   9   1   1      10028.18       9600.83        91.24 o                         
  10   1   1       2453.07       2685.09        46.46 o                         
  11   1   1       7604.48       7186.17        93.20 o                         
  12   1   1       5084.46       5385.16        88.36 o                         
  13   1   1          0.09          0.00        55.67 o                         
  14   1   1        699.62        688.14        56.33 o                         
  15   1   1        826.63        829.55        70.24 o                         
 -15   2   1         32.93         74.71        58.23 o                         
 -14   2   1       1099.98       1174.09        73.37 o                         
 -13   2   1       1271.77       1275.63        75.16 o                         
 -12   2   1       1574.97       1692.71        50.60 o                         
 -11   2   1      14078.77      14354.75       171.74 o                         
 -10   2   1        430.32        386.83        21.58 o                         
  -9   2   1       7660.36       7499.89        79.36 o                         
  -8   2   1       9787.64       9164.90        93.74 o                         
  -7   2   1        147.57         47.29        13.48 o                         
  -6   2   1      41427.59      41212.34       332.23 o                         
  -5   2   1      10342.97      12526.94       113.38 o                         
  -4   2   1      25078.31      25605.54       427.10 o                         
  -3   2   1      98424.83     103926.47      1356.21 o                         
  -2   2   1       5085.28       5687.99        53.66 o                         
  -1   2   1      56584.88      78714.84       538.35 o                         
   0   2   1     171862.45     199531.59      3148.14 o                         
   3   2   1       3430.00       2370.40        27.82 o                         
   4   2   1       4197.05       2094.25        27.42 o                         
   5   2   1      90718.86      87023.71       822.01 o                         
   6   2   1      18398.13      22351.81       236.67 o                         
   7   2   1      15051.58      15034.55       127.74 o                         
   8   2   1      20413.80      21683.10       258.46 o                         
   9   2   1       3454.76       3457.70        47.14 o                         
  10   2   1      11641.72      12373.47       123.12 o                         
  11   2   1      11290.01      10870.20       138.05 o                         
  12   2   1       1198.53       1120.32        54.55 o                         
  13   2   1       2434.26       2248.00        89.79 o                         
  14   2   1        316.37        203.41        48.15 o                         
  15   2   1       1535.20       1384.11        93.29 o                         
 -15   3   1         28.00         43.77        64.38 o                         
 -14   3   1          1.10          0.00        68.12 o                         
 -13   3   1         11.65          0.00        29.03 o                         
 -12   3   1          7.76          0.00        28.89 o                         
 -11   3   1        424.46        331.43        22.49 o                         
 -10   3   1       1517.61       1491.04        36.46 o                         
  -9   3   1          7.65          0.00        16.80 o                         
  -8   3   1       1127.62       1267.36        27.45 o                         
  -7   3   1        466.39        521.42        17.48 o                         
  -6   3   1       1735.97       2453.93        36.20 o                         
  -5   3   1       2978.27       2434.29        35.56 o                         
  -4   3   1       2328.06       2584.40        35.90 o                         
  -3   3   1      33502.29      35429.66       390.66 o                         
  -2   3   1       8026.32       4208.80        36.02 o                         
  -1   3   1       2912.77       4622.13        32.62 o                         
   1   3   1       5360.51       5690.78        35.97 o                         
   2   3   1      28044.29      43861.00       319.67 o                         
   3   3   1      11376.22       6719.83        72.02 o                         
   4   3   1        122.51        141.72         9.54 o                         
   5   3   1        985.47        937.83        28.59 o                         
   6   3   1       6423.97       7574.84        78.37 o                         
   7   3   1       4783.18       4428.82        55.79 o                         
   8   3   1       1793.01       1993.33        47.31 o                         
   9   3   1       1972.22       2178.96        49.08 o                         
  10   3   1       5590.56       5954.54        83.50 o                         
  11   3   1         84.17          5.64        24.54 o                         
  12   3   1        657.37        726.20        41.93 o                         
  13   3   1         29.28         22.39        39.29 o                         
  14   3   1          5.09          0.26        75.94 o                         
  15   3   1        378.51        366.18        57.67 o                         
 -15   4   1         22.77         63.91        85.81 o                         
 -14   4   1       1698.58       1580.99        77.90 o                         
 -13   4   1        764.01        737.69        43.87 o                         
 -12   4   1       1991.65       1992.46        65.44 o                         
 -11   4   1       9856.23       9921.05       134.18 o                         
 -10   4   1       1084.60        838.13        28.05 o                         
  -9   4   1        438.50        458.29        22.27 o                         
  -8   4   1       3842.81       3466.99        43.03 o                         
  -7   4   1        539.34        570.01        19.06 o                         
  -6   4   1      22126.17      19688.53       175.15 o                         
  -5   4   1      45343.83      43393.72       361.69 o                         
  -4   4   1        407.28        257.49        13.59 o                         
  -3   4   1       1081.02        978.41        16.51 o                         
  -2   4   1      41659.01      42367.35       308.50 o                         
  -1   4   1       8380.64       5256.64        35.44 o                         
   0   4   1      55273.55      63068.53       397.02 o                         
   1   4   1       1815.45       2604.57        20.90 o                         
   2   4   1       1151.85        816.29        10.36 o                         
   3   4   1      30128.21      34972.50       291.25 o                         
   4   4   1       8894.29       9369.18        84.23 o                         
   5   4   1      30338.42      31119.61       254.36 o                         
   6   4   1       6392.68       6970.05        70.27 o                         
   7   4   1       4686.62       4749.36        58.93 o                         
   8   4   1       7017.84       7742.36        86.35 o                         
   9   4   1       2575.08       2263.39        43.81 o                         
  10   4   1       9744.20      11001.49       127.96 o                         
  11   4   1       6207.14       6307.73       101.06 o                         
  12   4   1        544.32        638.26        38.16 o                         
  13   4   1       2914.47       3115.36        88.58 o                         
  14   4   1        209.71        224.45        54.16 o                         
  15   4   1        922.67        892.52        86.15 o                         
 -15   5   1       3512.01       3734.58       154.44 o                         
 -14   5   1        189.26        194.08        47.37 o                         
 -13   5   1       3395.46       3370.63        77.79 o                         
 -12   5   1       9405.20      10047.04       148.02 o                         
 -11   5   1        308.89        285.64        28.48 o                         
 -10   5   1       6948.15       7236.27        99.72 o                         
  -9   5   1        566.96        602.94        24.65 o                         
  -8   5   1       5651.75       6799.96        72.44 o                         
  -7   5   1      21345.81      22216.89       188.83 o                         
  -6   5   1       3189.59       2556.80        35.63 o                         
  -5   5   1      44525.76      45740.71       420.46 o                         
  -4   5   1      19895.33      20427.04       167.07 o                         
  -3   5   1       7380.96       8921.39        73.80 o                         
  -2   5   1      28512.79      25201.22       187.49 o                         
  -1   5   1      83758.20      83237.34       538.08 o                         
   0   5   1      10853.37      12302.09        77.58 o                         
   1   5   1      33019.07      30319.03       181.08 o                         
   2   5   1       3516.66       2601.41        20.56 o                         
   3   5   1      34889.14      41346.75       274.97 o                         
   4   5   1      67160.91      59440.08       452.69 o                         
   5   5   1       2389.36       2004.54        29.79 o                         
   6   5   1      29328.68      27875.42       232.34 o                         
   7   5   1      16685.90      15993.41       142.95 o                         
   8   5   1       3625.49       3255.07        50.23 o                         
   9   5   1      13074.98      12206.12       152.92 o                         
  10   5   1       3922.68       3927.55        70.28 o                         
  11   5   1       8022.53       7300.85       105.73 o                         
  12   5   1      12119.40      12401.26       165.71 o                         
  13   5   1        186.22        192.80        38.01 o                         
  14   5   1       1753.47       1775.94        92.84 o                         
 -15   6   1         69.95         53.46        68.73 o                         
 -14   6   1        655.68        628.33       137.01 o                         
 -13   6   1       1182.98       1141.45        56.71 o                         
 -12   6   1         13.86         35.07        28.89 o                         
 -11   6   1        303.55        193.64        26.93 o                         
 -10   6   1         48.63         13.91        19.01 o                         
  -9   6   1        318.83        327.43        20.36 o                         
  -8   6   1         82.86         81.80        16.46 o                         
  -7   6   1         19.04         24.79        12.69 o                         
  -6   6   1      10612.26       9824.36        90.17 o                         
  -5   6   1       4331.78       4635.34        45.74 o                         
  -4   6   1       6706.38       7044.37        62.04 o                         
  -3   6   1      12087.88      12186.65        98.64 o                         
  -2   6   1        259.77        312.12         7.78 o                         
  -1   6   1      18898.62      18606.41       119.00 o                         
   0   6   1      26789.98      26173.46       157.67 o                         
   1   6   1       5803.59       5362.68        36.88 o                         
   2   6   1      19796.70      18602.42       118.35 o                         
   3   6   1       1895.17       1534.00        17.35 o                         
   4   6   1        451.42        171.86         7.70 o                         
   5   6   1      18234.92      18575.37       158.49 o                         
   6   6   1       4397.81       5597.83        60.65 o                         
   7   6   1       4287.49       4154.30        52.18 o                         
   8   6   1       1730.13       1967.88        39.31 o                         
   9   6   1        196.95        239.28        21.81 o                         
  10   6   1       1507.75       1623.42        50.81 o                         
  11   6   1        779.48        841.62        43.99 o                         
  12   6   1        103.73        188.88        31.81 o                         
  13   6   1        525.82        568.07        57.35 o                         
  14   6   1        358.28        319.76        49.23 o                         
 -14   7   1          3.70          0.00        53.76 o                         
 -13   7   1       1565.81       1394.35        81.75 o                         
 -12   7   1       2751.47       2526.57        69.73 o                         
 -11   7   1         30.88         50.50        31.88 o                         
 -10   7   1       7053.01       6884.65        86.56 o                         
  -9   7   1        562.30        636.84        28.69 o                         
  -8   7   1       6684.80       7284.94        82.09 o                         
  -7   7   1      15069.11      14540.14       124.66 o                         
  -6   7   1        669.51        513.43        20.14 o                         
  -5   7   1       3324.65       2876.87        35.03 o                         
  -4   7   1       7649.11       8115.76        70.70 o                         
  -3   7   1       7106.26       5348.02        46.84 o                         
  -2   7   1       1271.80        745.74        10.71 o                         
  -1   7   1      28755.64      28306.85       179.51 o                         
   0   7   1       2223.98       2756.84        22.09 o                         
   1   7   1       3347.80       2454.02        19.48 o                         
   2   7   1      16806.19      20271.63       137.71 o                         
   3   7   1       2805.68       3058.18        27.18 o                         
   4   7   1       6012.47       5672.86        46.94 o                         
   5   7   1        859.53        616.83        17.50 o                         
   6   7   1      12669.06      13099.24       108.87 o                         
   7   7   1       6892.96       7038.14        74.62 o                         
   8   7   1         44.58         85.10        16.40 o                         
   9   7   1       1923.04       1997.08        46.25 o                         
  10   7   1         79.89        106.82        25.41 o                         
  11   7   1       6316.01       6312.73        97.60 o                         
  12   7   1       4132.22       4385.44        89.07 o                         
  13   7   1        115.44         70.22        40.50 o                         
  14   7   1       1204.46       1099.30        66.12 o                         
 -14   8   1       1972.96       1996.79       103.97 o                         
 -13   8   1       2431.79       2367.96        85.09 o                         
 -12   8   1       1556.13       1732.30        98.77 o                         
 -11   8   1      16757.95      17098.92       195.67 o                         
 -10   8   1       2981.58       2633.38        59.03 o                         
  -9   8   1       8876.96       8622.19       105.46 o                         
  -8   8   1      12406.86      12370.66       112.87 o                         
  -7   8   1        483.73        413.52        24.40 o                         
  -6   8   1      39807.08      41045.48       339.94 o                         
  -5   8   1      31583.09      33310.75       260.02 o                         
  -4   8   1       6749.67       6897.06        65.19 o                         
  -3   8   1      29633.14      31009.47       262.96 o                         
  -2   8   1      19452.67      20089.48       152.59 o                         
  -1   8   1      36692.95      38456.24       248.90 o                         
   0   8   1      70695.62      66081.91       423.90 o                         
   1   8   1       2851.29       3648.52        28.68 o                         
   2   8   1      48603.70      48016.21       318.86 o                         
   3   8   1      35771.72      34851.46       215.57 o                         
   4   8   1      16691.89      16257.22       114.41 o                         
   5   8   1      48719.37      47484.61       368.62 o                         
   6   8   1       4054.01       4605.21        50.25 o                         
   7   8   1      12481.14      12312.71       111.17 o                         
   8   8   1       8009.29       8220.49        83.40 o                         
   9   8   1        610.14        647.25        30.69 o                         
  10   8   1      21101.06      21296.76       234.94 o                         
  11   8   1       8680.46       8638.12       131.19 o                         
  12   8   1       2547.85       2522.12        83.57 o                         
  13   8   1       3615.98       3302.48        99.67 o                         
  14   8   1         71.18         94.93        60.74 o                         
 -14   9   1        155.79         60.66        60.71 o                         
 -13   9   1         43.81          0.00        31.43 o                         
 -12   9   1       5553.10       5316.44        89.62 o                         
 -11   9   1        318.66        296.79        28.66 o                         
 -10   9   1       2320.04       2635.21        53.32 o                         
  -9   9   1       1888.70       1938.21        42.47 o                         
  -8   9   1        271.64        406.72        18.43 o                         
  -7   9   1       6163.49       5909.08        63.58 o                         
  -6   9   1        756.69        550.74        18.17 o                         
  -5   9   1      11301.69      10686.41        92.96 o                         
  -4   9   1       9177.39       7605.04        65.57 o                         
  -3   9   1       1392.68       1940.10        20.84 o                         
  -2   9   1      11922.69      12235.32        80.06 o                         
  -1   9   1      12989.79      13125.81        90.20 o                         
   0   9   1      15481.20      13065.24        90.03 o                         
   1   9   1      36720.91      36789.50       239.27 o                         
   2   9   1       2357.18       2590.44        24.10 o                         
   3   9   1      18739.80      17298.63       114.23 o                         
   4   9   1      33285.82      37025.93       249.87 o                         
   5   9   1        597.67        825.83        17.97 o                         
   6   9   1       9672.64      10517.47        88.30 o                         
   7   9   1       1146.85       1174.55        29.01 o                         
   8   9   1       1148.08       1002.43        28.02 o                         
   9   9   1       5648.02       5766.81        69.09 o                         
  10   9   1       1748.45       1693.21        50.36 o                         
  11   9   1       2695.80       2790.94        88.52 o                         
  12   9   1       1212.88        995.20        74.14 o                         
  13   9   1        149.95        118.80        57.24 o                         
  14   9   1        268.36        254.06        56.79 o                         
 -14  10   1        760.04        627.15        62.61 o                         
 -13  10   1         40.50          0.00        42.13 o                         
 -12  10   1       2127.60       2156.83        57.00 o                         
 -11  10   1       1853.92       1785.95        61.13 o                         
 -10  10   1       1213.84       1167.92        40.45 o                         
  -9  10   1       1673.57       1729.35        35.39 o                         
  -8  10   1       6292.94       5876.65        67.65 o                         
  -7  10   1       1127.90       1027.79        26.45 o                         
  -6  10   1       4605.11       4005.79        46.65 o                         
  -5  10   1       8478.30       7779.73        75.82 o                         
  -4  10   1         20.96         28.71         8.68 o                         
  -3  10   1       8270.14       8825.95        62.36 o                         
  -2  10   1         68.81         44.24         5.85 o                         
  -1  10   1       6548.37       6554.90        48.10 o                         
   0  10   1      15006.07      15331.43       105.06 o                         
   1  10   1       4655.64       5199.39        39.52 o                         
   2  10   1        611.38        661.68        13.32 o                         
   3  10   1         51.34         46.05         6.44 o                         
   4  10   1       5802.97       4996.52        43.00 o                         
   5  10   1       9796.65      10036.51        78.99 o                         
   6  10   1        223.12        389.84        15.64 o                         
   7  10   1       4689.76       4595.77        54.77 o                         
   8  10   1       2008.15       2164.77        39.44 o                         
   9  10   1        807.26        693.44        27.87 o                         
  10  10   1       1963.92       1934.43        50.92 o                         
  11  10   1        298.04        275.05        35.63 o                         
  12  10   1          8.44         46.02        29.34 o                         
  13  10   1        664.14        627.82        49.15 o                         
  14  10   1         10.39          0.00        52.67 o                         
 -14  11   1        287.97        235.35        56.25 o                         
 -13  11   1       3767.60       3710.71       104.70 o                         
 -12  11   1       5109.72       5483.31       104.59 o                         
 -11  11   1        424.16        372.51        39.66 o                         
 -10  11   1      14501.77      14705.33       232.64 o                         
  -9  11   1       9583.97       9914.75       119.97 o                         
  -8  11   1        864.18       1000.12        31.09 o                         
  -7  11   1      34921.40      36682.30       290.80 o                         
  -6  11   1      13316.29      13086.43       119.59 o                         
  -5  11   1      17274.74      18788.04       148.35 o                         
  -4  11   1      30123.60      27493.02       184.17 o                         
  -3  11   1        356.07        159.04         7.80 o                         
  -2  11   1      34971.62      34779.22       228.11 o                         
  -1  11   1      36736.79      36018.77       229.49 o                         
   0  11   1       7558.07       7889.76        58.98 o                         
   1  11   1      40186.25      42910.27       258.81 o                         
   2  11   1       4477.87       4008.44        32.34 o                         
   3  11   1      18562.48      19340.55       131.77 o                         
   4  11   1      27606.82      28862.08       198.57 o                         
   5  11   1       1717.74       1820.65        25.53 o                         
   6  11   1      46337.63      46130.63       360.98 o                         
   7  11   1       6375.39       6197.89        69.42 o                         
   8  11   1       2637.67       2614.01        43.49 o                         
   9  11   1      11127.34      10874.68       121.37 o                         
  10  11   1        145.35        163.36        25.78 o                         
  11  11   1       3034.22       3015.63        75.19 o                         
  12  11   1       4524.53       4505.39       136.23 o                         
  13  11   1         53.30          0.00        52.18 o                         
 -13  12   1        597.29        580.88        60.69 o                         
 -12  12   1       1095.34       1144.37        52.60 o                         
 -11  12   1       3522.06       3736.92        83.71 o                         
 -10  12   1        510.99        551.53        36.70 o                         
  -9  12   1       6028.78       6281.98        91.58 o                         
  -8  12   1       8778.41       8411.90        95.92 o                         
  -7  12   1       2394.90       2662.85        40.93 o                         
  -6  12   1      11102.04      11316.60        97.94 o                         
  -5  12   1       3137.13       3524.82        38.37 o                         
  -4  12   1       8322.99       8740.85        66.86 o                         
  -3  12   1       9608.46       9432.18        66.04 o                         
  -2  12   1       4042.92       4047.46        34.79 o                         
  -1  12   1       7433.34       7517.51        56.73 o                         
   0  12   1      20973.12      21145.62       148.12 o                         
   1  12   1         57.60         28.83         5.80 o                         
   2  12   1       6292.23       6063.32        48.41 o                         
   3  12   1      11262.75      11838.69        82.83 o                         
   4  12   1        229.20        222.62         9.75 o                         
   5  12   1      14888.89      15423.07       126.76 o                         
   6  12   1        836.97        949.81        30.26 o                         
   7  12   1       8139.88       8088.09        90.58 o                         
   8  12   1       4314.43       4382.89        72.37 o                         
   9  12   1        418.60        490.71        29.23 o                         
  10  12   1       2133.72       2355.15        60.71 o                         
  11  12   1       2444.21       2400.87        65.45 o                         
  12  12   1        721.81        736.04        64.60 o                         
  13  12   1       1892.26       1808.26        97.50 o                         
 -13  13   1        336.60        257.65        56.50 o                         
 -12  13   1        244.54        169.83        42.69 o                         
 -11  13   1        188.50        194.66        39.87 o                         
 -10  13   1        980.91       1041.25        68.52 o                         
  -9  13   1       1884.79       1924.77        56.99 o                         
  -8  13   1        811.30        733.54        30.34 o                         
  -7  13   1       1147.01       1033.07        30.06 o                         
  -6  13   1         87.52         78.16        13.08 o                         
  -5  13   1         16.54          0.00        10.56 o                         
  -4  13   1       7852.79       7307.13        58.63 o                         
  -3  13   1       2316.02       2315.15        24.55 o                         
  -2  13   1       1269.52       1362.90        18.92 o                         
  -1  13   1         24.09         18.76         8.92 o                         
   0  13   1        814.99        652.72        17.52 o                         
   1  13   1       4308.72       4293.81        37.48 o                         
   2  13   1        497.21        415.26        12.33 o                         
   3  13   1       5784.53       5189.92        42.86 o                         
   4  13   1       1064.32       1400.16        20.73 o                         
   5  13   1        142.09        218.67        13.77 o                         
   6  13   1        190.82        174.63        15.31 o                         
   7  13   1         43.42          5.98        18.45 o                         
   8  13   1         54.62         17.57        25.89 o                         
   9  13   1       2441.76       2366.56        67.51 o                         
  10  13   1        933.69        843.83        42.03 o                         
  11  13   1        374.01        395.78        35.89 o                         
  12  13   1        407.10        472.70        54.58 o                         
  13  13   1          1.35         46.38        54.34 o                         
 -13  14   1       1159.77       1145.28       102.86 o                         
 -12  14   1       1949.09       1783.52        91.31 o                         
 -11  14   1       8122.92       8344.84       142.12 o                         
 -10  14   1       1195.22       1196.63        46.63 o                         
  -9  14   1       9281.32       9348.92       152.06 o                         
  -8  14   1       5539.85       5510.70        74.64 o                         
  -7  14   1        805.99        751.63        26.08 o                         
  -6  14   1      16043.37      16703.04       148.05 o                         
  -5  14   1      10942.28      11414.31        91.90 o                         
  -4  14   1       1115.40       1216.18        22.29 o                         
  -3  14   1      13187.52      13829.67        93.48 o                         
  -2  14   1       3416.73       3342.08        31.58 o                         
  -1  14   1       8638.67       9289.69        78.23 o                         
   0  14   1      18276.80      17565.60       135.33 o                         
   1  14   1         12.58         23.14         9.00 o                         
   2  14   1      15031.00      14795.92       101.72 o                         
   3  14   1       3742.57       3796.43        34.19 o                         
   4  14   1       3478.67       3638.56        34.10 o                         
   5  14   1      19426.95      17541.18       146.68 o                         
   6  14   1       2768.43       3123.07        47.37 o                         
   7  14   1       4063.71       3859.44        62.67 o                         
   8  14   1       8838.52       8917.27       116.09 o                         
   9  14   1         36.77         70.51        27.36 o                         
  10  14   1       7710.82       8081.18       116.09 o                         
  11  14   1       2433.99       2557.24        87.75 o                         
  12  14   1       1254.29       1041.93        86.07 o                         
 -12  15   1       2803.88       2971.80       156.82 o                         
 -11  15   1        162.68        115.39        60.95 o                         
 -10  15   1      11284.07      11575.09       156.97 o                         
  -9  15   1       1871.95       2121.39        54.01 o                         
  -8  15   1       1537.70       1615.40        56.66 o                         
  -7  15   1       7003.61       6609.85        76.81 o                         
  -6  15   1       1470.75       1235.69        32.68 o                         
  -5  15   1       6337.08       5826.48        59.47 o                         
  -4  15   1       5086.87       4972.58        45.72 o                         
  -3  15   1        146.94        137.98         9.78 o                         
  -2  15   1       6838.39       6427.20        55.32 o                         
  -1  15   1      10961.26      12032.49        95.20 o                         
   0  15   1       1555.26       1522.09        27.11 o                         
   1  15   1      13884.20      13963.50       108.13 o                         
   2  15   1       1295.30       1713.66        22.13 o                         
   3  15   1       1774.62       1970.38        27.69 o                         
   4  15   1       5636.72       5606.25        46.73 o                         
   5  15   1          2.35          0.00        13.32 o                         
   6  15   1      10698.19      11451.81       108.85 o                         
   7  15   1       1671.32       1569.85        44.82 o                         
   8  15   1        476.59        481.75        30.03 o                         
   9  15   1       6077.21       5956.22        94.77 o                         
  10  15   1       2011.95       2057.28        68.78 o                         
  11  15   1       2558.19       2646.37        92.56 o                         
  12  15   1       1990.94       2038.94       101.28 o                         
 -12  16   1        243.50        245.04        57.15 o                         
 -11  16   1        126.69         72.93        50.08 o                         
 -10  16   1        115.33         56.09        37.03 o                         
  -9  16   1        498.11        358.70        32.51 o                         
  -8  16   1        481.92        500.47        24.70 o                         
  -7  16   1       2095.32       2153.91        46.55 o                         
  -6  16   1        124.01         59.76        17.95 o                         
  -5  16   1          4.39          0.00        14.03 o                         
  -4  16   1         37.43          4.28        11.08 o                         
  -3  16   1          1.64          0.00         8.97 o                         
  -2  16   1        892.90        849.27        22.18 o                         
  -1  16   1        770.15        733.94        20.91 o                         
   0  16   1       1477.27       1330.91        27.50 o                         
   1  16   1        901.33        924.93        23.81 o                         
   2  16   1         60.52         25.12        10.76 o                         
   3  16   1         18.74          0.00         9.43 o                         
   4  16   1       1127.90       1137.35        24.05 o                         
   5  16   1        144.44         87.75        14.22 o                         
   6  16   1       2941.14       3002.26        46.35 o                         
   7  16   1        258.01        236.72        23.56 o                         
   8  16   1         79.81         13.05        24.57 o                         
   9  16   1        214.36        201.81        29.99 o                         
  10  16   1         83.12          0.00        38.36 o                         
  11  16   1         46.58          4.68        60.90 o                         
  12  16   1        432.73        410.11        64.19 o                         
 -11  17   1          5.21         37.94        58.11 o                         
 -10  17   1       2371.51       2122.02        77.00 o                         
  -9  17   1        899.16        911.05        42.39 o                         
  -8  17   1       1503.87       1482.64        44.30 o                         
  -7  17   1       8976.16       9505.56       106.81 o                         
  -6  17   1        448.36        480.88        22.94 o                         
  -5  17   1       5322.42       5339.71        61.95 o                         
  -4  17   1       9443.19       9426.80        82.57 o                         
  -3  17   1        119.30         70.39        13.60 o                         
  -2  17   1      11437.96      11371.91        96.69 o                         
  -1  17   1       2061.10       2049.95        32.81 o                         
   0  17   1       1304.60       1176.03        28.61 o                         
   1  17   1      13535.80      13321.54       113.86 o                         
   2  17   1       1491.35       1690.68        31.15 o                         
   3  17   1       8515.68       9080.49        73.53 o                         
   4  17   1       9781.78       9395.53        86.59 o                         
   5  17   1       1112.88       1259.35        32.39 o                         
   6  17   1       6145.06       6268.74        74.27 o                         
   7  17   1       4326.11       4370.07        69.95 o                         
   8  17   1       1080.10       1061.08        42.74 o                         
   9  17   1       5235.27       5151.55       136.78 o                         
  10  17   1        145.89        129.75        42.52 o                         
  11  17   1       2180.92       2004.58        96.19 o                         
 -11  18   1       3258.66       3348.98       162.93 o                         
 -10  18   1        477.10        496.17        59.09 o                         
  -9  18   1       2024.45       1995.00        68.41 o                         
  -8  18   1       6459.25       6514.31        89.60 o                         
  -7  18   1        198.17        257.40        22.41 o                         
  -6  18   1      13233.70      13333.63       131.43 o                         
  -5  18   1       8694.72       8822.20        89.32 o                         
  -4  18   1       1350.28       1361.19        25.85 o                         
  -3  18   1      17319.62      18422.96       150.86 o                         
  -2  18   1       6592.68       6907.25        79.18 o                         
  -1  18   1       2570.90       2701.23        43.04 o                         
   0  18   1       6000.83       6138.39        65.33 o                         
   1  18   1       4328.25       4576.90        58.84 o                         
   2  18   1      22870.80      23403.96       211.27 o                         
   3  18   1       6501.59       6515.37        68.18 o                         
   4  18   1       1109.56        983.52        27.55 o                         
   5  18   1      11628.13      11641.39       123.45 o                         
   6  18   1        604.59        480.36        27.18 o                         
   7  18   1       4324.26       4282.35        76.17 o                         
   8  18   1       2774.77       2764.93        74.02 o                         
   9  18   1        775.88        672.57        49.88 o                         
  10  18   1       4425.78       4421.98       119.71 o                         
  11  18   1        763.66        687.31        57.82 o                         
 -10  19   1        231.47        201.71        67.15 o                         
  -9  19   1         74.57          0.00        37.96 o                         
  -8  19   1         85.13         96.64        26.18 o                         
  -7  19   1       1076.78       1192.58        39.84 o                         
  -6  19   1       1259.35       1442.63        42.21 o                         
  -5  19   1        359.04        404.71        18.97 o                         
  -4  19   1        173.89        134.55        16.41 o                         
  -3  19   1        480.96        443.21        21.84 o                         
  -2  19   1         33.01         11.80        18.21 o                         
  -1  19   1        680.22        653.43        28.56 o                         
   0  19   1         68.15         38.86        19.22 o                         
   1  19   1        383.41        386.89        24.01 o                         
   2  19   1       1824.88       2082.87        48.22 o                         
   3  19   1        168.58        127.43        17.38 o                         
   4  19   1        400.62        453.07        18.53 o                         
   5  19   1        158.96        127.74        26.80 o                         
   6  19   1         68.62         56.65        21.48 o                         
   7  19   1       1247.19       1128.48        51.01 o                         
   8  19   1        684.67        694.29        53.08 o                         
   9  19   1        177.09        116.62        51.63 o                         
  10  19   1         51.44         16.71        46.20 o                         
 -10  20   1        425.46        409.01        60.42 o                         
  -9  20   1       1099.93        907.46        57.40 o                         
  -8  20   1       3866.03       3974.95       103.20 o                         
  -7  20   1        113.99         61.51        25.84 o                         
  -6  20   1       4171.49       4374.81        64.18 o                         
  -5  20   1       2590.01       2673.54        47.85 o                         
  -4  20   1       1426.85       1342.95        34.96 o                         
  -3  20   1      13193.10      14105.79       137.28 o                         
  -2  20   1         46.49          6.97        27.57 o                         
  -1  20   1      11179.75      11204.63       163.15 o                         
   0  20   1       5914.10       6015.66       104.04 o                         
   1  20   1          2.49         11.27        24.98 o                         
   2  20   1      11999.44      12128.15       191.61 o                         
   3  20   1       5242.36       4911.16        70.83 o                         
   4  20   1       3730.71       3622.54        59.06 o                         
   5  20   1       6269.45       6165.19        87.41 o                         
   6  20   1        422.89        422.99        30.43 o                         
   7  20   1       3204.28       2963.79        99.25 o                         
   8  20   1       3743.10       3641.20       178.61 o                         
   9  20   1          6.29          0.00        44.67 o                         
  10  20   1       1355.87       1183.55        87.70 o                         
  -9  21   1       2267.90       2436.77        95.28 o                         
  -8  21   1        372.30        415.23        48.11 o                         
  -7  21   1       6504.94       6343.62       104.10 o                         
  -6  21   1        451.67        402.09        32.05 o                         
  -5  21   1       7310.69       7535.46       143.95 o                         
  -4  21   1      12056.83      12469.99       128.86 o                         
  -3  21   1         74.73        114.05        26.57 o                         
  -2  21   1      12928.97      13119.70       148.09 o                         
  -1  21   1       2425.22       2482.76        67.51 o                         
   0  21   1       3132.80       3062.69        71.17 o                         
   1  21   1      13282.44      14340.83       171.00 o                         
   2  21   1       1574.84       1673.69        85.29 o                         
   3  21   1       7317.11       7355.55       104.40 o                         
   4  21   1       9229.04       9964.55       112.18 o                         
   5  21   1         31.11         49.05        25.05 o                         
   6  21   1       7034.88       7009.44       121.54 o                         
   7  21   1       1413.68       1353.24        74.75 o                         
   8  21   1       1882.76       1890.35        98.36 o                         
   9  21   1       3971.79       3676.82       117.93 o                         
  -8  22   1        220.79        229.33        44.08 o                         
  -7  22   1        111.81        146.45        29.07 o                         
  -6  22   1        716.99        689.35        52.08 o                         
  -5  22   1        274.46        246.65        36.82 o                         
  -4  22   1         85.92         78.05        22.76 o                         
  -3  22   1        720.95        699.33        33.75 o                         
  -2  22   1        549.93        609.03        35.63 o                         
  -1  22   1         37.97          0.00        34.86 o                         
   0  22   1         68.16         93.75        29.25 o                         
   1  22   1          1.32         73.26        27.98 o                         
   2  22   1        422.29        449.04        34.81 o                         
   3  22   1        831.40        736.85        38.00 o                         
   4  22   1        256.44        167.20        31.21 o                         
   5  22   1       1115.45       1035.37        55.88 o                         
   6  22   1         33.01         49.93        52.18 o                         
   7  22   1        702.81        623.66        70.61 o                         
   8  22   1        104.81         90.49        44.99 o                         
  -8  23   1        700.99        636.86        57.14 o                         
  -7  23   1       1623.90       1948.16        99.40 o                         
  -6  23   1          7.33          0.00        43.85 o                         
  -5  23   1       1409.13       1377.40        70.45 o                         
  -4  23   1       1927.74       1921.33        98.15 o                         
  -3  23   1       1014.63       1067.90        54.24 o                         
  -2  23   1       5826.40       6057.07       106.70 o                         
  -1  23   1       3086.88       3297.66        75.16 o                         
   0  23   1       1535.50       1524.74        59.90 o                         
   1  23   1       3629.57       3804.90        94.89 o                         
   2  23   1        778.69        719.96        39.87 o                         
   3  23   1       2499.70       2609.25        70.66 o                         
   4  23   1        766.50        829.88        57.13 o                         
   5  23   1        422.09        403.60        43.82 o                         
   6  23   1       1551.39       1307.16        75.13 o                         
   7  23   1       3120.33       3145.77        93.74 o                         
  -7  24   1         24.12          7.74        87.09 o                         
  -6  24   1       2495.50       2631.34       105.67 o                         
  -5  24   1        276.94        245.35        47.84 o                         
  -4  24   1       2927.29       3000.54        99.66 o                         
  -3  24   1       6947.65       7583.20       143.03 o                         
  -2  24   1        189.59        187.05        36.36 o                         
  -1  24   1       4764.27       4960.58        99.33 o                         
   0  24   1       7899.33       7594.24       124.76 o                         
   1  24   1          0.94         26.39        33.56 o                         
   2  24   1       5272.87       5514.84       105.36 o                         
   3  24   1       2212.85       2185.75        88.85 o                         
   4  24   1        441.06        378.78        51.83 o                         
   5  24   1       3268.81       3320.96       134.96 o                         
   6  24   1        780.30        729.96        59.89 o                         
  -5  25   1        860.03        810.22        57.05 o                         
  -4  25   1        315.25        251.84        48.17 o                         
  -3  25   1        111.48        112.50        44.68 o                         
  -2  25   1       1875.79       1938.63       130.66 o                         
  -1  25   1       1499.49       1644.87        76.16 o                         
   0  25   1        242.95        189.50        58.13 o                         
   1  25   1       2790.86       2809.24        98.01 o                         
   2  25   1         25.19          0.00        43.56 o                         
   3  25   1        262.67        192.53        74.06 o                         
   4  25   1        467.70        325.69        50.37 o                         
   5  25   1          5.30         73.25        57.98 o                         
  -4  26   1        109.48         50.50        87.93 o                         
  -3  26   1        899.83        785.52        58.13 o                         
  -2  26   1         64.91         52.33        46.17 o                         
  -1  26   1        192.50        233.46        65.82 o                         
   0  26   1         40.36          0.00        42.27 o                         
   1  26   1         14.56          0.00        40.29 o                         
   2  26   1        535.25        499.08        53.65 o                         
   3  26   1       1227.79       1152.60        64.78 o                         
 -15   0   2        665.68        630.41        88.82 o                         
 -14   0   2       2402.65       2193.92       138.76 o                         
 -13   0   2        318.22        347.27        42.57 o                         
 -12   0   2       6046.34       6124.16       126.73 o                         
 -11   0   2      16303.71      16120.63       288.51 o                         
 -10   0   2         67.67        144.58        26.44 o                         
  -9   0   2      23992.73      24204.01       322.81 o                         
  -8   0   2       7479.11       7374.12       146.17 o                         
  -7   0   2       3480.02       3968.23        71.80 o                         
  -6   0   2      30238.53      33183.46       417.92 o                         
  -5   0   2         79.04         58.03         9.56 o                         
  -4   0   2      80373.70      91258.23      1110.67 o                         
  -2   0   2        290.48        606.07        16.89 o                         
  -1   0   2     160232.00     171328.38      2334.84 o                         
   2   0   2       8966.61       5982.22        64.44 o                         
   3   0   2       2522.48       2925.15        39.54 o                         
   4   0   2      85301.91      73694.33       763.37 o                         
   5   0   2      74755.01      78626.36       779.85 o                         
   6   0   2         10.60        475.33        62.25 o                         
   7   0   2      26491.75      25450.83       262.52 o                         
   8   0   2      17862.19      19953.49       230.15 o                         
   9   0   2       1236.03       1538.23        46.11 o                         
  10   0   2      19631.68      19704.85       250.23 o                         
  11   0   2       2843.75       2864.82        77.42 o                         
  12   0   2       7675.53       7076.99       208.75 o                         
  13   0   2       1456.08       1489.57       222.50 o                         
  14   0   2         35.08         49.20        87.97 o                         
  15   0   2       3040.52       3154.75       191.23 o                         
 -15   1   2        328.97        317.09        61.77 o                         
 -14   1   2          4.08          0.00        45.66 o                         
 -13   1   2        785.23        771.83        51.79 o                         
 -12   1   2       1475.17       1336.91        59.65 o                         
 -11   1   2       1082.95       1173.54        42.27 o                         
 -10   1   2       7781.99       7667.46       132.63 o                         
  -9   1   2       1297.15       1435.26        34.00 o                         
  -8   1   2       3047.81       3327.08        50.90 o                         
  -7   1   2        439.23        293.71        23.98 o                         
  -6   1   2       2366.48       2031.73        32.84 o                         
  -5   1   2      13214.36      10374.98        99.59 o                         
  -4   1   2       1911.09       3751.83        66.15 o                         
  -3   1   2       7561.63       8915.01        91.86 o                         
  -2   1   2      27107.10      42113.77       404.33 o                         
  -1   1   2      65172.09      45894.25       461.43 o                         
   0   1   2      41689.86      28726.74       289.20 o                         
   1   1   2      13783.01      15390.00       110.51 o                         
   2   1   2       7837.32       5726.11        48.44 o                         
   3   1   2      55035.61      63101.20       623.65 o                         
   4   1   2      23377.08      25654.55       305.15 o                         
   5   1   2      19016.62      20322.66       157.67 o                         
   6   1   2      23083.80      21692.17       181.16 o                         
   7   1   2       5394.32       4536.69        55.40 o                         
   8   1   2       1728.28       1747.12        36.01 o                         
   9   1   2      12274.98      12210.26       110.04 o                         
  10   1   2        413.73        392.02        24.13 o                         
  11   1   2       6468.39       7072.98       102.75 o                         
  12   1   2       1076.74        921.90        48.01 o                         
  13   1   2        261.58        242.13        43.43 o                         
  14   1   2        889.97        722.31        59.47 o                         
  15   1   2         90.59         96.76        62.26 o                         
 -15   2   2         35.46         44.19        70.53 o                         
 -14   2   2        802.33        869.88        66.90 o                         
 -13   2   2         20.40         52.67        29.52 o                         
 -12   2   2       2077.80       2249.08        64.62 o                         
 -11   2   2       2973.73       2811.21        80.75 o                         
 -10   2   2         76.13         97.76        17.84 o                         
  -9   2   2        201.84        194.73        16.39 o                         
  -8   2   2       1876.29       2103.81        35.33 o                         
  -7   2   2       6302.86       6929.73        69.62 o                         
  -6   2   2      23835.74      22482.53       221.60 o                         
  -5   2   2       6893.28       9280.99       115.66 o                         
  -4   2   2       7380.42       6961.59        68.61 o                         
  -3   2   2      22545.66      28308.42       235.21 o                         
  -2   2   2      20316.08      21809.96       189.58 o                         
   2   2   2        223.40        370.54         7.90 o                         
   3   2   2         15.99        231.79         7.41 o                         
   4   2   2      15523.38      17485.77       137.06 o                         
   5   2   2      27532.86      32285.09       315.55 o                         
   6   2   2       2789.63       3836.32        75.86 o                         
   7   2   2       4455.98       4460.70        52.27 o                         
   8   2   2        278.66        276.91        17.29 o                         
   9   2   2       1957.67       2206.35        57.77 o                         
  10   2   2        795.28        713.27        34.45 o                         
  11   2   2         58.29         43.36        25.38 o                         
  12   2   2        444.19        436.54        35.35 o                         
  13   2   2        354.53        340.94        43.92 o                         
  14   2   2         20.73         47.38        48.50 o                         
  15   2   2        192.12        150.38        51.53 o                         
 -15   3   2       2652.77       2601.14       129.33 o                         
 -14   3   2          5.47          7.73        37.60 o                         
 -13   3   2       5513.94       5515.65       101.39 o                         
 -12   3   2       5205.23       5533.57        86.84 o                         
 -11   3   2       5295.31       5512.35        79.99 o                         
 -10   3   2       7923.55       8556.54        93.71 o                         
  -9   3   2        811.90        561.02        22.21 o                         
  -8   3   2       7835.72       8108.52        81.43 o                         
  -7   3   2      16924.24      14648.70       135.73 o                         
  -6   3   2        108.39        148.71        11.56 o                         
  -5   3   2      75348.93      79684.35       726.02 o                         
  -4   3   2       5418.35       4795.94        54.55 o                         
  -3   3   2       6030.33       5296.90        55.37 o                         
  -2   3   2      19414.35      14714.78       109.61 o                         
  -1   3   2        106.38         78.55         3.63 o                         
   0   3   2      93368.73      88320.63       586.63 o                         
   1   3   2      56217.20      75105.58       485.43 o                         
   2   3   2         57.32        415.71         9.28 o                         
   3   3   2      49856.44      44219.69       314.08 o                         
   4   3   2      61601.19      51319.74       924.90 o                         
   5   3   2      12800.42      11364.57       102.67 o                         
   6   3   2      77045.20      72515.61       579.48 o                         
   7   3   2       2297.76       2887.62        49.48 o                         
   8   3   2      20426.88      19816.42       176.12 o                         
   9   3   2      14129.44      14340.83       130.43 o                         
  10   3   2         90.46        207.66        23.91 o                         
  11   3   2      16281.17      16245.24       204.58 o                         
  12   3   2       5351.33       5380.65       102.31 o                         
  13   3   2        187.39        207.98        42.64 o                         
  14   3   2       2743.33       3025.26       109.70 o                         
 -15   4   2        665.52        613.82        74.13 o                         
 -14   4   2       1681.66       1712.20        77.55 o                         
 -13   4   2        297.54        203.03        36.44 o                         
 -12   4   2       4866.21       4752.91        78.29 o                         
 -11   4   2       3327.26       3128.09        55.37 o                         
 -10   4   2        625.33        567.39        31.16 o                         
  -9   4   2       1617.76       1912.18        33.31 o                         
  -8   4   2        362.05        397.21        17.37 o                         
  -7   4   2        112.10         98.54        11.96 o                         
  -6   4   2      16441.60      17069.37       161.48 o                         
  -5   4   2         48.22        107.85        11.96 o                         
  -4   4   2       7963.69       6751.95        68.02 o                         
  -3   4   2       5400.72       4616.20        48.19 o                         
  -2   4   2       4013.86       3555.44        28.18 o                         
  -1   4   2      57595.16      56262.42       451.23 o                         
   0   4   2       6418.90       6987.39        46.83 o                         
   1   4   2       2059.05       1712.03        15.22 o                         
   2   4   2      11182.36       7718.39        71.44 o                         
   3   4   2      71413.90      81591.80       592.78 o                         
   4   4   2       2786.15       3145.51        34.15 o                         
   5   4   2      35815.84      38173.19       365.10 o                         
   6   4   2        237.65        322.59        17.72 o                         
   7   4   2      35699.62      37688.81       311.96 o                         
   8   4   2       6947.23       6474.95        73.63 o                         
   9   4   2        296.36        310.04        19.71 o                         
  10   4   2      11288.23      12043.30       139.17 o                         
  11   4   2       2816.63       2699.73        64.92 o                         
  12   4   2       2652.54       2542.58        77.58 o                         
  13   4   2       2117.17       2082.69        82.24 o                         
  14   4   2        306.18        279.22        58.37 o                         
 -15   5   2        153.19         36.25        73.10 o                         
 -14   5   2         38.56         15.18        56.12 o                         
 -13   5   2        176.22        169.02        33.41 o                         
 -12   5   2        261.98        108.54        27.65 o                         
 -11   5   2        656.69        544.34        30.09 o                         
 -10   5   2       1549.03       1428.60        33.78 o                         
  -9   5   2        540.60        602.89        22.10 o                         
  -8   5   2       7869.45       8829.67        82.93 o                         
  -7   5   2       2597.85       2572.48        40.00 o                         
  -6   5   2          9.53          0.00        11.63 o                         
  -5   5   2       3312.07       2421.81        37.21 o                         
  -4   5   2       6613.50       5702.59        56.58 o                         
  -3   5   2       9085.79       9974.58        81.54 o                         
  -2   5   2        193.83        301.90         7.26 o                         
  -1   5   2       3875.38       3521.27        25.82 o                         
   0   5   2      36007.55      29094.20       174.17 o                         
   1   5   2      31261.89      30572.44       194.78 o                         
   2   5   2          0.52        119.31         5.32 o                         
   3   5   2       1077.48       1126.43        14.25 o                         
   4   5   2       1225.76        922.87        18.34 o                         
   5   5   2       2490.53       3140.77        35.99 o                         
   6   5   2       2351.34       2624.66        38.59 o                         
   7   5   2         78.84         71.20        14.90 o                         
   8   5   2        272.33        224.28        18.74 o                         
   9   5   2        178.85        122.65        22.49 o                         
  10   5   2        320.91        253.03        24.23 o                         
  11   5   2       2722.00       2825.66        67.56 o                         
  12   5   2        985.32        913.52        48.86 o                         
  13   5   2         93.95         70.27        47.59 o                         
  14   5   2         45.45          0.00        48.03 o                         
 -15   6   2       1749.78       1678.08       111.54 o                         
 -14   6   2       2491.04       2357.93       109.48 o                         
 -13   6   2        265.29        166.26        42.82 o                         
 -12   6   2       6259.55       6265.30       136.33 o                         
 -11   6   2      11887.02      11619.48       142.48 o                         
 -10   6   2       1057.40       1013.27        35.18 o                         
  -9   6   2       6929.35       7228.67        73.64 o                         
  -8   6   2       2428.10       2600.66        44.11 o                         
  -7   6   2      14986.70      15043.40       140.50 o                         
  -6   6   2      34679.65      35832.30       319.79 o                         
  -5   6   2        153.68         94.09         8.03 o                         
  -4   6   2       6361.51       6529.65        63.88 o                         
  -3   6   2      10774.73      12180.99        95.21 o                         
  -2   6   2        756.43        557.87        10.14 o                         
  -1   6   2       9885.07       9990.34        62.95 o                         
   0   6   2      14452.47      15437.82        99.90 o                         
   1   6   2       5639.15       6834.67        47.26 o                         
   2   6   2      37194.27      31197.42       197.51 o                         
   3   6   2        137.16        449.42        10.46 o                         
   4   6   2      13533.32      14695.39       108.30 o                         
   5   6   2      28072.78      27752.26       216.17 o                         
   6   6   2       6467.82       6864.54        68.19 o                         
   7   6   2       4161.95       4318.08        54.11 o                         
   8   6   2       3397.78       3416.62        51.49 o                         
   9   6   2       5416.22       5404.91        75.73 o                         
  10   6   2      26391.32      27356.26       275.40 o                         
  11   6   2       5438.83       5470.27        94.40 o                         
  12   6   2       3437.06       3361.62        79.10 o                         
  13   6   2       2952.42       3026.63        97.96 o                         
  14   6   2        277.35        273.30        47.27 o                         
 -14   7   2          4.12          0.00        76.18 o                         
 -13   7   2       1969.07       1908.72        68.43 o                         
 -12   7   2       4629.82       4401.69        83.64 o                         
 -11   7   2        523.85        600.99        31.57 o                         
 -10   7   2       7688.32       7919.43       100.66 o                         
  -9   7   2         25.09         65.87        12.57 o                         
  -8   7   2       5091.03       5460.66        62.17 o                         
  -7   7   2      17483.89      17329.09       143.83 o                         
  -6   7   2       1924.29       1894.22        24.71 o                         
  -5   7   2      33998.86      29929.78       234.50 o                         
  -4   7   2        384.11        359.55        11.82 o                         
  -3   7   2        913.31        893.84        14.92 o                         
  -2   7   2      54102.43      54078.28       468.65 o                         
  -1   7   2        120.62        113.01         5.12 o                         
   0   7   2      46878.18      42080.05       267.94 o                         
   1   7   2      43123.52      38854.66       232.50 o                         
   2   7   2      12625.42      12504.53        85.46 o                         
   3   7   2      34096.19      37956.59       302.21 o                         
   4   7   2       7289.39       6732.66        54.43 o                         
   5   7   2       3582.07       3202.98        34.44 o                         
   6   7   2      19312.13      18265.49       141.36 o                         
   7   7   2        470.75        514.08        20.36 o                         
   8   7   2       7192.77       6827.57        74.47 o                         
   9   7   2       7954.87       8397.82        99.87 o                         
  10   7   2         88.81        125.44        26.61 o                         
  11   7   2      12168.94      12754.84       166.52 o                         
  12   7   2       2752.77       3057.85        84.93 o                         
  13   7   2        490.87        437.71        48.57 o                         
  14   7   2       1012.87        843.21        65.60 o                         
 -14   8   2         27.97         55.96        56.85 o                         
 -13   8   2       2153.99       2137.59        70.54 o                         
 -12   8   2       1430.36       1409.85        62.25 o                         
 -11   8   2        798.52        554.03        27.21 o                         
 -10   8   2         37.64          0.00        17.91 o                         
  -9   8   2        250.55        298.31        20.84 o                         
  -8   8   2        146.89        128.07        12.28 o                         
  -7   8   2        519.18        400.32        17.79 o                         
  -6   8   2         56.40         62.33        11.06 o                         
  -5   8   2        281.97        401.13        14.93 o                         
  -4   8   2        773.02        825.36        16.94 o                         
  -3   8   2       2127.61       2868.57        28.49 o                         
  -2   8   2       1827.71       2714.71        24.54 o                         
  -1   8   2        599.16        318.14         8.10 o                         
   0   8   2         57.83         25.49         4.78 o                         
   1   8   2      10117.80      10119.26        69.34 o                         
   2   8   2       4340.43       5374.42        42.45 o                         
   3   8   2       2502.46       4066.38        31.71 o                         
   4   8   2       1016.27        756.92        14.93 o                         
   5   8   2        333.70        375.10        13.61 o                         
   6   8   2          4.46          0.00         9.72 o                         
   7   8   2        395.43        481.03        22.11 o                         
   8   8   2       1635.26       1535.44        34.39 o                         
   9   8   2          0.94          0.00        19.01 o                         
  10   8   2        805.79        804.43        39.20 o                         
  11   8   2         12.01          0.00        29.12 o                         
  12   8   2         10.96          0.00        36.28 o                         
  13   8   2         51.23          0.00        46.56 o                         
  14   8   2         77.83          0.00        51.94 o                         
 -14   9   2        204.04        171.44        53.63 o                         
 -13   9   2       4000.61       4131.86       118.87 o                         
 -12   9   2       1110.07       1194.23        48.29 o                         
 -11   9   2       3676.68       3829.06        65.08 o                         
 -10   9   2      18652.78      18945.64       206.24 o                         
  -9   9   2        330.24        275.31        18.01 o                         
  -8   9   2       9572.64       9842.37        88.58 o                         
  -7   9   2      23992.21      23149.67       189.14 o                         
  -6   9   2       1150.47        952.11        24.12 o                         
  -5   9   2      34612.86      34488.96       269.38 o                         
  -4   9   2      11450.74      11098.74        90.34 o                         
  -3   9   2      10856.64       9610.55        70.96 o                         
  -2   9   2      62089.24      59477.71       372.02 o                         
  -1   9   2       4212.55       4128.66        31.77 o                         
   0   9   2      34484.16      36682.19       246.20 o                         
   1   9   2      51131.84      52729.64       340.46 o                         
   2   9   2       1271.06       1797.12        20.82 o                         
   3   9   2      11255.00      11374.18        76.05 o                         
   4   9   2       7380.68       6212.31        50.55 o                         
   5   9   2       7032.69       6627.77        58.70 o                         
   6   9   2      21605.19      20848.91       160.11 o                         
   7   9   2       1441.86       1824.60        31.24 o                         
   8   9   2       3413.70       3642.21        46.19 o                         
   9   9   2       2167.88       2149.86        52.07 o                         
  10   9   2        879.88        752.19        32.05 o                         
  11   9   2       7053.36       6639.87       131.25 o                         
  12   9   2       1508.13       1396.51        53.90 o                         
  13   9   2        802.53        954.12        69.60 o                         
  14   9   2       1777.52       1552.78        91.74 o                         
 -14  10   2       2181.35       2169.41       101.37 o                         
 -13  10   2        266.49        227.24        48.83 o                         
 -12  10   2       5394.27       5596.56       123.59 o                         
 -11  10   2       8792.91       8484.59        98.12 o                         
 -10  10   2        138.01        218.54        22.71 o                         
  -9  10   2      15170.01      15345.44       174.23 o                         
  -8  10   2       4500.87       4905.43        59.04 o                         
  -7  10   2       3941.50       3758.06        46.93 o                         
  -6  10   2      39826.91      41278.25       310.14 o                         
  -5  10   2       4815.31       5063.84        49.95 o                         
  -4  10   2      33058.20      35402.68       264.55 o                         
  -3  10   2      29714.08      27725.29       195.10 o                         
  -2  10   2        299.56        418.34        13.23 o                         
  -1  10   2      51263.59      50452.98       309.98 o                         
   0  10   2      19050.08      18718.92       123.08 o                         
   1  10   2      11130.23      11209.20        77.19 o                         
   2  10   2      27614.92      29329.16       199.63 o                         
   3  10   2       1865.83       1487.69        17.93 o                         
   4  10   2       8911.35       7719.14        58.83 o                         
   5  10   2      24167.25      25005.68       186.36 o                         
   6  10   2       1982.06       2046.46        30.89 o                         
   7  10   2      16448.90      17138.52       137.05 o                         
   8  10   2       1754.42       1559.03        35.08 o                         
   9  10   2        319.10        284.15        25.42 o                         
  10  10   2       8023.56       8334.08       113.99 o                         
  11  10   2         68.49         57.83        26.77 o                         
  12  10   2       4582.78       4634.88        95.31 o                         
  13  10   2       1829.15       1651.80       104.60 o                         
 -14  11   2         17.36         56.47        54.07 o                         
 -13  11   2          5.06         38.81        42.23 o                         
 -12  11   2        383.39        381.67        46.79 o                         
 -11  11   2        166.22        173.14        34.01 o                         
 -10  11   2         12.92          0.00        26.99 o                         
  -9  11   2        220.63        322.86        28.64 o                         
  -8  11   2         53.71         20.77        15.25 o                         
  -7  11   2         88.82         27.74        14.27 o                         
  -6  11   2         31.86          0.00        11.33 o                         
  -5  11   2        290.55        270.10        13.68 o                         
  -4  11   2        637.51        364.04        12.40 o                         
  -3  11   2        514.93        607.91        13.51 o                         
  -2  11   2        323.12        285.50         9.13 o                         
  -1  11   2       1370.53        999.43        15.93 o                         
   0  11   2       1255.78       1193.87        17.75 o                         
   1  11   2        596.88        497.37        11.45 o                         
   2  11   2       2675.12       2298.00        23.90 o                         
   3  11   2        438.46        345.04        10.82 o                         
   4  11   2       4875.70       5578.13        46.08 o                         
   5  11   2        657.44        594.81        15.82 o                         
   6  11   2        137.27        197.58        16.98 o                         
   7  11   2        592.45        621.69        21.02 o                         
   8  11   2        705.97        810.73        30.58 o                         
   9  11   2       2687.70       2673.67        52.88 o                         
  10  11   2       1257.83       1070.08        50.59 o                         
  11  11   2        157.21        105.60        30.13 o                         
  12  11   2          2.74          0.00        49.28 o                         
  13  11   2        155.02        169.26        43.54 o                         
 -13  12   2        132.42        108.61        46.96 o                         
 -12  12   2       4577.57       4595.42       107.21 o                         
 -11  12   2       5242.39       5532.48       138.88 o                         
 -10  12   2         17.83          3.05        30.40 o                         
  -9  12   2      10239.27      10664.53       115.78 o                         
  -8  12   2       4042.26       3829.03        57.25 o                         
  -7  12   2       1387.13       1503.70        35.68 o                         
  -6  12   2      21347.81      22239.71       175.24 o                         
  -5  12   2       5447.45       5913.77        55.59 o                         
  -4  12   2      23989.05      26306.60       182.39 o                         
  -3  12   2      18340.46      17426.38       113.49 o                         
  -2  12   2        611.78        602.21        14.28 o                         
  -1  12   2      45842.64      45432.89       288.91 o                         
   0  12   2      18888.73      17862.09       119.97 o                         
   1  12   2        269.08         85.93         7.19 o                         
   2  12   2      21607.07      23306.85       157.46 o                         
   3  12   2        655.29        484.71        14.94 o                         
   4  12   2      10009.38       9147.70        67.28 o                         
   5  12   2      17045.84      18320.21       136.74 o                         
   6  12   2         11.65          0.00        11.30 o                         
   7  12   2       5008.60       5456.34        61.49 o                         
   8  12   2        227.31        181.76        29.67 o                         
   9  12   2       2591.59       2689.49        54.41 o                         
  10  12   2       3819.64       3465.10        65.58 o                         
  11  12   2         91.94         61.45        35.22 o                         
  12  12   2       1095.57        989.98        64.91 o                         
  13  12   2        670.54        561.27        65.61 o                         
 -13  13   2       4703.94       4772.43       132.88 o                         
 -12  13   2        972.39        956.47        69.85 o                         
 -11  13   2       5328.67       5772.71       104.57 o                         
 -10  13   2      10828.71      11331.42       143.07 o                         
  -9  13   2         72.67         75.63        19.71 o                         
  -8  13   2       6398.44       6529.38        79.45 o                         
  -7  13   2      15934.10      15359.37       138.63 o                         
  -6  13   2        105.11         97.94        13.26 o                         
  -5  13   2      21756.41      21101.54       155.60 o                         
  -4  13   2       8011.13       8145.23        63.83 o                         
  -3  13   2      12039.95      11939.59        79.30 o                         
  -2  13   2      36775.27      38790.68       263.21 o                         
  -1  13   2      10496.46      11488.12        83.59 o                         
   0  13   2      15348.97      17232.20       116.40 o                         
   1  13   2      24990.74      25907.36       165.59 o                         
   2  13   2        395.62        185.18         9.58 o                         
   3  13   2       7150.93       6991.81        56.08 o                         
   4  13   2      16350.30      16182.02       114.61 o                         
   5  13   2       3230.01       3253.00        37.20 o                         
   6  13   2      20792.65      19532.46       165.72 o                         
   7  13   2        259.95        256.02        20.17 o                         
   8  13   2       3761.73       3323.87        69.07 o                         
   9  13   2       7838.44       7877.26       107.80 o                         
  10  13   2         11.57          0.00        24.70 o                         
  11  13   2       4791.81       5109.02       112.90 o                         
  12  13   2        741.69        831.20        55.53 o                         
  13  13   2       1283.32       1067.21       145.79 o                         
 -13  14   2          1.92          0.00        54.58 o                         
 -12  14   2        962.47       1056.01        61.12 o                         
 -11  14   2        338.47        427.55        58.31 o                         
 -10  14   2       3790.65       3679.23        71.93 o                         
  -9  14   2       1433.99       1446.36        50.58 o                         
  -8  14   2       2056.61       2226.30        43.84 o                         
  -7  14   2       2404.58       2267.41        41.21 o                         
  -6  14   2        465.80        486.21        20.05 o                         
  -5  14   2        473.05        579.45        18.97 o                         
  -4  14   2       8723.32       8306.62        65.69 o                         
  -3  14   2       7644.45       7438.56        54.31 o                         
  -2  14   2       2257.11       2155.28        25.12 o                         
  -1  14   2        179.52        117.49         9.18 o                         
   0  14   2       2464.39       2599.07        27.73 o                         
   1  14   2        763.89        757.80        20.64 o                         
   2  14   2         61.92         73.11         8.82 o                         
   3  14   2       3283.84       3689.65        35.00 o                         
   4  14   2        136.77         48.76         9.47 o                         
   5  14   2       4899.74       4527.46        52.55 o                         
   6  14   2        837.48        750.47        28.50 o                         
   7  14   2       2035.09       2138.76        47.31 o                         
   8  14   2       1151.05       1102.39        44.71 o                         
   9  14   2         78.59          0.00        31.58 o                         
  10  14   2        556.73        516.50        43.27 o                         
  11  14   2          4.52         18.36        48.37 o                         
  12  14   2        788.75        766.46        56.41 o                         
 -12  15   2        319.79        395.82        57.85 o                         
 -11  15   2        173.32        144.00        41.48 o                         
 -10  15   2       3401.12       3453.34        89.03 o                         
  -9  15   2        803.04        751.70        37.55 o                         
  -8  15   2       3710.83       3893.72        66.92 o                         
  -7  15   2       1340.72       1445.64        38.01 o                         
  -6  15   2       4182.61       4085.93        53.20 o                         
  -5  15   2       7601.90       7262.97        67.07 o                         
  -4  15   2       4860.52       4975.47        45.62 o                         
  -3  15   2       1891.59       1898.30        23.50 o                         
  -2  15   2       2126.00       2364.77        26.30 o                         
  -1  15   2        458.55        459.08        18.25 o                         
   0  15   2       5249.27       5205.20        46.28 o                         
   1  15   2      13074.46      14044.38       101.33 o                         
   2  15   2         15.70         20.71         8.75 o                         
   3  15   2       9445.69       9605.72        76.29 o                         
   4  15   2       1109.93       1123.87        22.72 o                         
   5  15   2         31.91         36.43        18.45 o                         
   6  15   2       1025.27        841.24        34.04 o                         
   7  15   2        718.81        735.75        42.60 o                         
   8  15   2       1697.47       1572.38        45.74 o                         
   9  15   2       2713.03       2734.76        78.94 o                         
  10  15   2        309.00        275.10        42.01 o                         
  11  15   2       2945.01       3030.24        96.32 o                         
  12  15   2       1493.81       1516.52        81.67 o                         
 -12  16   2       2207.24       2171.05        99.14 o                         
 -11  16   2       3782.93       3841.96       120.32 o                         
 -10  16   2        648.24        542.53        51.37 o                         
  -9  16   2      10145.48      10111.58       125.73 o                         
  -8  16   2       6111.04       6670.64        80.67 o                         
  -7  16   2       6080.24       6191.22        82.98 o                         
  -6  16   2      17399.12      17880.83       158.68 o                         
  -5  16   2        578.52        506.84        20.65 o                         
  -4  16   2       2764.03       2874.68        34.34 o                         
  -3  16   2       9853.77      10127.12        76.97 o                         
  -2  16   2        110.39         47.49         9.42 o                         
  -1  16   2      23592.58      24003.28       176.62 o                         
   0  16   2      14825.86      15108.02       117.04 o                         
   1  16   2       6987.16       6657.54        60.95 o                         
   2  16   2      26682.82      26060.42       168.77 o                         
   3  16   2       2999.40       3451.71        35.71 o                         
   4  16   2       4542.33       4602.79        49.47 o                         
   5  16   2       7027.73       6978.28        70.52 o                         
   6  16   2        237.55        181.00        22.84 o                         
   7  16   2       5129.73       5179.23        93.16 o                         
   8  16   2       3967.99       3808.10        89.20 o                         
   9  16   2       1986.72       1967.73        77.03 o                         
  10  16   2       8258.53       8592.04       150.75 o                         
  11  16   2        408.87        424.68        58.39 o                         
  12  16   2       3677.69       3921.38       120.79 o                         
 -12  17   2        992.45       1026.44        93.92 o                         
 -11  17   2        410.79        254.21        61.29 o                         
 -10  17   2       2671.74       2493.50        97.97 o                         
  -9  17   2        371.00        310.90        29.17 o                         
  -8  17   2       2902.44       3141.60        55.52 o                         
  -7  17   2       6532.79       6830.43        81.13 o                         
  -6  17   2        241.34        115.28        19.05 o                         
  -5  17   2       6233.51       5993.24        66.91 o                         
  -4  17   2       2068.62       2125.56        35.76 o                         
  -3  17   2        197.32        191.61        12.19 o                         
  -2  17   2       7620.09       7876.52        71.07 o                         
  -1  17   2       9760.41      10359.76        84.22 o                         
   0  17   2       9215.38       9437.58        90.35 o                         
   1  17   2       6083.86       6189.17        59.77 o                         
   2  17   2       3352.41       3249.45        37.70 o                         
   3  17   2       5812.90       6348.47        59.78 o                         
   4  17   2        895.23        792.58        24.76 o                         
   5  17   2       1339.10       1132.40        28.82 o                         
   6  17   2       1276.89       1205.05        43.89 o                         
   7  17   2        164.59        115.93        28.31 o                         
   8  17   2        800.68        836.20        44.79 o                         
   9  17   2       1093.67       1045.81        55.68 o                         
  10  17   2         15.41          0.00        42.54 o                         
  11  17   2       1744.16       1927.14        94.58 o                         
 -11  18   2        275.72        297.42        57.66 o                         
 -10  18   2          3.29          0.00        43.10 o                         
  -9  18   2        393.48        357.25        34.71 o                         
  -8  18   2         30.92         57.68        23.97 o                         
  -7  18   2        536.68        554.66        28.29 o                         
  -6  18   2       2280.95       2451.27        45.30 o                         
  -5  18   2       1243.14       1286.63        32.55 o                         
  -4  18   2       1556.86       1407.77        32.80 o                         
  -3  18   2       1514.36       1542.34        29.00 o                         
  -2  18   2       5139.63       5282.74        60.92 o                         
  -1  18   2       4172.99       4202.51        53.59 o                         
   0  18   2         33.35         50.66        15.53 o                         
   1  18   2        490.64        478.98        20.75 o                         
   2  18   2       2387.39       2387.37        42.14 o                         
   3  18   2       1311.33       1426.17        27.79 o                         
   4  18   2       4583.98       4570.70        63.78 o                         
   5  18   2       4737.22       4371.84        58.62 o                         
   6  18   2        568.62        509.61        28.91 o                         
   7  18   2       2337.63       2348.74        59.59 o                         
   8  18   2        857.20        788.94        51.54 o                         
   9  18   2       1650.15       1614.94        82.22 o                         
  10  18   2        998.69        803.14        59.86 o                         
  11  18   2        316.42        200.42        50.55 o                         
 -11  19   2       1286.15       1136.35        99.89 o                         
 -10  19   2       4192.24       4252.44       186.60 o                         
  -9  19   2        553.38        699.52        78.57 o                         
  -8  19   2       4668.25       4669.60        82.25 o                         
  -7  19   2       9365.92       9268.60       102.41 o                         
  -6  19   2         26.99         15.22        19.31 o                         
  -5  19   2      20139.52      20595.02       173.62 o                         
  -4  19   2      10010.66      10054.38        99.49 o                         
  -3  19   2       8095.65       7940.61        79.37 o                         
  -2  19   2      20686.00      20947.43       176.83 o                         
  -1  19   2         36.39         78.27        19.76 o                         
   0  19   2      10646.88      11280.36       172.32 o                         
   1  19   2       7090.20       7600.66        90.88 o                         
   2  19   2        140.25        120.45        20.83 o                         
   3  19   2      17433.62      17541.54       161.96 o                         
   4  19   2       7970.33       7758.56        79.20 o                         
   5  19   2       3818.49       3642.65        67.79 o                         
   6  19   2       9429.59       9438.85       129.33 o                         
   7  19   2        144.18        118.39        31.06 o                         
   8  19   2       7298.35       6892.11       140.51 o                         
   9  19   2       2325.66       2199.50       107.27 o                         
  10  19   2        317.23        393.17        52.26 o                         
 -10  20   2       1262.37       1072.46        75.39 o                         
  -9  20   2       2108.98       2213.49       104.13 o                         
  -8  20   2       2546.51       2565.28        70.10 o                         
  -7  20   2        315.37        304.87        31.92 o                         
  -6  20   2       8792.27       9060.29        94.37 o                         
  -5  20   2       1819.70       1849.13        38.85 o                         
  -4  20   2       5608.45       5734.42        78.00 o                         
  -3  20   2       6479.41       6494.89        89.48 o                         
  -2  20   2       1076.08        979.45        38.34 o                         
  -1  20   2       2961.23       2797.47        55.53 o                         
   0  20   2        269.07        292.78        27.30 o                         
   1  20   2       5847.01       6244.28        92.33 o                         
   2  20   2       5723.98       5701.02        83.54 o                         
   3  20   2       4078.80       4101.46        63.67 o                         
   4  20   2        913.02        754.87        26.26 o                         
   5  20   2       3021.98       3248.84        67.23 o                         
   6  20   2       1091.60       1131.22        63.60 o                         
   7  20   2       2583.87       2749.24        94.04 o                         
   8  20   2         60.19        102.69        42.54 o                         
   9  20   2       1291.13       1170.37        88.80 o                         
  -9  21   2        860.69        960.71        72.75 o                         
  -8  21   2        843.03        912.49        49.15 o                         
  -7  21   2         21.88          6.72        29.33 o                         
  -6  21   2        410.29        285.41        28.23 o                         
  -5  21   2         59.75         88.36        26.50 o                         
  -4  21   2        111.47        119.99        25.31 o                         
  -3  21   2        608.69        648.23        34.48 o                         
  -2  21   2       2196.04       2302.43        58.20 o                         
  -1  21   2        389.16        435.14        34.39 o                         
   0  21   2       1460.76       1496.01        51.04 o                         
   1  21   2       3888.04       3973.43        77.04 o                         
   2  21   2        205.80        190.70        33.96 o                         
   3  21   2       1281.79       1250.55        41.99 o                         
   4  21   2        982.86        987.07        38.23 o                         
   5  21   2       1937.42       1910.92        58.76 o                         
   6  21   2       1411.73       1353.25        88.34 o                         
   7  21   2       1128.78       1022.70        62.49 o                         
   8  21   2         47.58         85.72        44.69 o                         
   9  21   2        386.40        340.00        66.49 o                         
  -8  22   2       2494.58       2593.67       107.67 o                         
  -7  22   2       2428.75       2370.93        81.81 o                         
  -6  22   2       3477.71       3433.28        73.35 o                         
  -5  22   2         18.08          4.70        28.12 o                         
  -4  22   2       5693.58       5893.11       121.14 o                         
  -3  22   2       8485.70       8708.82       128.61 o                         
  -2  22   2        132.99        168.45        33.58 o                         
  -1  22   2       9603.47       9581.22       127.97 o                         
   0  22   2       5800.47       6029.10        93.20 o                         
   1  22   2       5448.89       5503.75       123.46 o                         
   2  22   2      13234.06      13390.12       268.06 o                         
   3  22   2         52.48         70.34        40.59 o                         
   4  22   2       6057.65       6121.28       125.13 o                         
   5  22   2       3286.32       3512.52        81.48 o                         
   6  22   2        414.92        381.09        41.88 o                         
   7  22   2       5901.90       5897.85       155.29 o                         
   8  22   2       4324.86       4417.48       126.29 o                         
  -8  23   2       1868.59       1802.68       100.19 o                         
  -7  23   2       2307.32       2221.88        72.41 o                         
  -6  23   2        463.30        390.78        54.60 o                         
  -5  23   2       2166.85       2089.82        86.58 o                         
  -4  23   2        261.32        206.24        40.99 o                         
  -3  23   2       1022.51        934.06        65.93 o                         
  -2  23   2       6164.08       6398.32       109.69 o                         
  -1  23   2       2330.52       2532.34        69.41 o                         
   0  23   2       2729.57       2716.60        66.67 o                         
   1  23   2       4134.39       4283.28        85.19 o                         
   2  23   2        458.83        378.10        40.40 o                         
   3  23   2       3575.72       3863.36        93.50 o                         
   4  23   2       1817.39       1823.77       104.24 o                         
   5  23   2        865.54        843.97        59.03 o                         
   6  23   2       2825.61       2623.36        79.14 o                         
   7  23   2        513.96        443.37        50.44 o                         
  -7  24   2         73.04        272.77       232.60 o                         
  -6  24   2          2.31          0.00        43.47 o                         
  -5  24   2        486.47        477.62        76.59 o                         
  -4  24   2         62.44         57.31        42.92 o                         
  -3  24   2         57.77         51.57        42.37 o                         
  -2  24   2        839.04        730.05        44.24 o                         
  -1  24   2         30.64         16.29        34.27 o                         
   0  24   2         14.82          0.00        34.40 o                         
   1  24   2        216.63        191.52        36.48 o                         
   2  24   2        176.30        159.72        39.89 o                         
   3  24   2          5.50          0.00        43.52 o                         
   4  24   2        274.28        370.26        60.32 o                         
   5  24   2        219.43        243.60        51.09 o                         
   6  24   2         31.27          0.99        48.07 o                         
  -5  25   2       1427.84       1292.84        73.30 o                         
  -4  25   2       1423.53       1416.51        78.24 o                         
  -3  25   2       2491.16       2368.22        93.90 o                         
  -2  25   2       3520.26       3447.41       101.75 o                         
  -1  25   2        134.91        145.67        38.53 o                         
   0  25   2        835.12        817.32        53.04 o                         
   1  25   2       2865.56       2908.92       112.16 o                         
   2  25   2         18.84          0.00        39.48 o                         
   3  25   2       4221.00       4281.34       139.76 o                         
   4  25   2       2142.77       1940.80       126.51 o                         
   5  25   2        824.95        744.69        70.97 o                         
  -3  26   2       3192.23       3329.12       107.14 o                         
  -2  26   2        202.49        228.84        48.34 o                         
  -1  26   2       3163.38       3367.76       141.33 o                         
   0  26   2       1388.40       1576.97        87.27 o                         
   1  26   2        564.50        537.61        46.87 o                         
   2  26   2       3641.13       3691.65       125.77 o                         
   3  26   2        193.14        185.40        56.02 o                         
 -15   1   3        799.15        696.94        78.37 o                         
 -14   1   3        199.73        217.78        40.66 o                         
 -13   1   3       3807.89       4015.34        79.28 o                         
 -12   1   3        865.59        811.34        47.41 o                         
 -11   1   3       9897.60      10464.00       142.31 o                         
 -10   1   3      15053.93      15287.17       163.80 o                         
  -9   1   3         15.38         31.66        14.52 o                         
  -8   1   3      12145.78      12058.40       166.52 o                         
  -7   1   3      11613.60      10996.63       116.54 o                         
  -6   1   3      10529.92      11392.19       131.43 o                         
  -5   1   3      61814.60      57380.09       773.94 o                         
  -4   1   3        807.52        817.53        17.74 o                         
  -3   1   3      14610.11      14779.63       132.26 o                         
  -2   1   3      46201.36      38150.52       368.38 o                         
  -1   1   3       1745.26       1184.18        14.21 o                         
   0   1   3     110004.52     102243.10       724.13 o                         
   2   1   3      47261.56      52804.58       361.64 o                         
   3   1   3       9934.76      10697.08        94.96 o                         
   4   1   3         27.17         29.87         6.45 o                         
   5   1   3      53461.64      50701.75       440.32 o                         
   6   1   3      12404.65      12038.43       106.79 o                         
   7   1   3       2510.41       2847.88        59.32 o                         
   8   1   3      11335.01      11564.62       103.81 o                         
   9   1   3       3738.85       4124.37        65.35 o                         
  10   1   3       1402.83       1356.27        42.63 o                         
  11   1   3      14042.28      14136.90       188.78 o                         
  12   1   3         24.90         29.31        33.50 o                         
  13   1   3        414.03        390.18        43.02 o                         
  14   1   3       1880.82       1740.47        92.68 o                         
 -15   2   3       2168.01       2166.65       180.25 o                         
 -14   2   3       2588.86       2488.98       125.28 o                         
 -13   2   3        128.15        148.46        29.64 o                         
 -12   2   3      14143.67      13655.12       169.85 o                         
 -11   2   3      10241.75      10867.69       146.27 o                         
 -10   2   3       2207.19       2231.32        49.39 o                         
  -9   2   3      11340.06      11330.78       118.18 o                         
  -8   2   3        745.31        754.25        30.27 o                         
  -7   2   3      20733.72      20052.57       183.49 o                         
  -6   2   3      26323.44      26733.87       235.34 o                         
  -5   2   3       7651.50       6717.42        72.41 o                         
  -4   2   3      41633.21      41898.39       384.74 o                         
  -3   2   3       1730.61       2248.80        33.24 o                         
  -2   2   3        849.09        536.17         9.82 o                         
  -1   2   3      72403.55      89827.48       684.40 o                         
   1   2   3      63229.64      54992.58       363.83 o                         
   2   2   3        595.16        675.16        10.46 o                         
   3   2   3      60503.11      52561.31       350.11 o                         
   4   2   3      68307.78      65160.56       615.87 o                         
   5   2   3      15984.29      17132.84       139.94 o                         
   6   2   3      27249.92      25086.05       188.66 o                         
   7   2   3      24365.30      24654.05       203.47 o                         
   8   2   3       2545.91       2699.89        41.16 o                         
   9   2   3       4064.35       4205.12        67.32 o                         
  10   2   3      13028.14      12957.68       146.92 o                         
  11   2   3        914.95        920.45        44.15 o                         
  12   2   3       8841.94       9055.95       162.79 o                         
  13   2   3       1543.99       1621.54       122.08 o                         
  14   2   3        370.21        465.11        81.77 o                         
 -15   3   3         38.03         26.96        53.50 o                         
 -14   3   3        196.29        226.02        39.64 o                         
 -13   3   3        298.22        288.15        34.80 o                         
 -12   3   3          9.73         40.35        30.89 o                         
 -11   3   3        238.71        187.13        22.37 o                         
 -10   3   3        863.93        690.67        33.24 o                         
  -9   3   3         27.19          9.55        13.90 o                         
  -8   3   3         62.88         37.00        12.93 o                         
  -7   3   3        186.86        205.17        17.72 o                         
  -6   3   3       2365.89       2786.04        36.48 o                         
  -5   3   3         44.54         18.68         6.47 o                         
  -4   3   3        211.11        514.14        15.25 o                         
  -3   3   3       2231.95       1927.74        23.07 o                         
  -2   3   3       1686.38        646.66         9.36 o                         
  -1   3   3         57.22         59.33         3.87 o                         
   0   3   3        137.64        148.92         6.18 o                         
   1   3   3      20472.22      28432.78       184.63 o                         
   2   3   3      40671.53      44497.47       325.84 o                         
   3   3   3       6925.24       9155.91        82.22 o                         
   4   3   3         10.16         12.41         7.70 o                         
   5   3   3        837.39       1062.76        21.78 o                         
   6   3   3       6715.19       6644.67        64.66 o                         
   7   3   3         30.60         17.82        12.17 o                         
   8   3   3         42.25         79.03        16.49 o                         
   9   3   3       2835.23       2563.45        47.61 o                         
  10   3   3          4.97          0.00        18.40 o                         
  11   3   3       1710.47       1752.80        56.66 o                         
  12   3   3         64.32         90.43        31.80 o                         
  13   3   3        375.36        350.81        45.83 o                         
  14   3   3        591.87        591.60        55.81 o                         
 -15   4   3       1754.28       1705.20       100.43 o                         
 -14   4   3       1726.71       1723.97        97.45 o                         
 -13   4   3        199.68        184.87        30.17 o                         
 -12   4   3       6896.22       7159.97       102.39 o                         
 -11   4   3       2576.81       2536.00        51.91 o                         
 -10   4   3       2384.92       2243.69        41.96 o                         
  -9   4   3       2493.82       2651.30        45.48 o                         
  -8   4   3       1074.08       1096.67        39.05 o                         
  -7   4   3      17759.03      19079.01       171.15 o                         
  -6   4   3      47020.37      44782.50       539.20 o                         
  -5   4   3        671.71        837.17        17.27 o                         
  -4   4   3       4350.38       5443.66        62.91 o                         
  -3   4   3       7781.04       6343.90        53.65 o                         
  -2   4   3      40722.79      39899.56       280.58 o                         
  -1   4   3      17448.15      12723.24        92.70 o                         
   0   4   3      27206.09      27120.56       181.16 o                         
   1   4   3       9063.30       5695.59        38.28 o                         
   2   4   3      40443.11      45438.40       316.97 o                         
   3   4   3       3403.65       4123.54        37.99 o                         
   4   4   3      24222.82      27538.77       244.28 o                         
   5   4   3       7065.90       6390.80        65.43 o                         
   6   4   3       6065.58       6922.36        72.28 o                         
   7   4   3      16929.61      15671.68       136.51 o                         
   8   4   3        801.40       1004.68        29.62 o                         
   9   4   3       7744.76       7091.89        79.53 o                         
  10   4   3       7771.92       7282.70        90.12 o                         
  11   4   3         11.12          0.00        27.04 o                         
  12   4   3       2631.86       2609.40        74.66 o                         
  13   4   3        752.05        711.22        53.32 o                         
  14   4   3        584.13        507.73        54.22 o                         
 -15   5   3        670.68        716.78        73.26 o                         
 -14   5   3       1289.44       1301.12       109.89 o                         
 -13   5   3       6039.41       6056.82        98.87 o                         
 -12   5   3        291.16        316.95        23.95 o                         
 -11   5   3       8419.01       8639.98       105.25 o                         
 -10   5   3       3450.27       3512.65        55.80 o                         
  -9   5   3       1771.08       1760.95        38.55 o                         
  -8   5   3       8313.10       7997.59        80.42 o                         
  -7   5   3       7331.81       7246.94        78.94 o                         
  -6   5   3       5100.01       4848.83        57.10 o                         
  -5   5   3      59310.25      59781.12       701.16 o                         
  -4   5   3       1373.79        992.75        16.32 o                         
  -3   5   3       3334.21       2163.97        22.71 o                         
  -2   5   3      31329.20      33188.91       220.42 o                         
  -1   5   3      30625.93      28431.62       179.55 o                         
   0   5   3      44960.01      44652.03       304.87 o                         
   1   5   3       8845.50      10539.37        77.24 o                         
   2   5   3       1493.44       2512.13        22.25 o                         
   3   5   3      63720.54      52394.74       371.45 o                         
   4   5   3      25952.84      26014.94       225.03 o                         
   5   5   3      28551.44      25248.51       188.40 o                         
   6   5   3      47630.30      50065.90       490.10 o                         
   7   5   3       2464.63       1748.63        34.33 o                         
   8   5   3      22902.36      24183.51       202.89 o                         
   9   5   3       6986.79       7662.22        95.94 o                         
  10   5   3       3546.67       3716.03        66.63 o                         
  11   5   3      16967.11      17838.05       206.01 o                         
  12   5   3       1534.66       1540.87        60.66 o                         
  13   5   3       2313.65       2476.59       103.91 o                         
  14   5   3       2320.27       2394.28       124.35 o                         
 -15   6   3        522.13        374.03       116.97 o                         
 -14   6   3        960.56        841.30        75.65 o                         
 -13   6   3        397.01        301.23        40.25 o                         
 -12   6   3       1246.59       1282.65        57.63 o                         
 -11   6   3        150.09        141.79        18.15 o                         
 -10   6   3       1131.99       1096.31        30.43 o                         
  -9   6   3       1845.15       1882.98        35.04 o                         
  -8   6   3       1906.67       1676.08        30.53 o                         
  -7   6   3        126.86        135.23        19.28 o                         
  -6   6   3       5139.02       4912.70        60.91 o                         
  -5   6   3        103.99        171.04        12.80 o                         
  -4   6   3       7297.70       6974.60        60.68 o                         
  -3   6   3        166.48         74.88         5.08 o                         
  -2   6   3       1661.56       1917.51        18.19 o                         
  -1   6   3       1124.29       1147.44        13.53 o                         
   0   6   3       7187.12       7581.88        67.67 o                         
   1   6   3      12241.62      12979.67        86.04 o                         
   2   6   3       6017.79       6448.85        45.38 o                         
   3   6   3        104.34        383.36        11.23 o                         
   4   6   3       8425.95       9346.32        71.28 o                         
   5   6   3        964.98       1307.87        23.65 o                         
   6   6   3      24900.88      27145.72       204.14 o                         
   7   6   3       6073.03       6151.17        67.22 o                         
   8   6   3        179.39        255.17        19.03 o                         
   9   6   3       1645.99       1343.88        52.08 o                         
  10   6   3       1824.44       1686.59        53.83 o                         
  11   6   3         44.99         68.66        25.18 o                         
  12   6   3        966.36       1013.00        79.51 o                         
  13   6   3        515.17        411.11        49.54 o                         
  14   6   3          5.84         31.94        45.01 o                         
 -15   7   3         40.61        151.37        66.77 o                         
 -14   7   3        814.92        813.55        70.15 o                         
 -13   7   3       1109.88        897.96        67.19 o                         
 -12   7   3         20.20          0.00        12.40 o                         
 -11   7   3       3515.85       3738.15        63.07 o                         
 -10   7   3       2034.38       1948.26        40.10 o                         
  -9   7   3        610.71        532.78        22.41 o                         
  -8   7   3      10185.20      10512.33       101.32 o                         
  -7   7   3       1137.91        826.96        26.08 o                         
  -6   7   3       9178.42       8528.38        76.41 o                         
  -5   7   3       4791.52       4033.20        43.74 o                         
  -4   7   3        509.57        667.16        16.39 o                         
  -3   7   3       5384.22       5293.24        44.02 o                         
  -2   7   3      14310.66      15563.73       109.52 o                         
  -1   7   3        305.04        301.46         8.22 o                         
   0   7   3      27898.07      26727.18       170.56 o                         
   1   7   3      47832.78      51477.54       341.65 o                         
   2   7   3       1426.34        984.72        13.73 o                         
   3   7   3       6630.82       4832.27        45.25 o                         
   4   7   3         33.72        139.23         8.27 o                         
   5   7   3       2097.37       1929.47        28.74 o                         
   6   7   3      12561.04      13156.03        99.99 o                         
   7   7   3       8451.66       8385.61        80.95 o                         
   8   7   3       2985.78       3031.47        47.74 o                         
   9   7   3       1595.82       1500.73        46.33 o                         
  10   7   3        960.43       1046.52        59.16 o                         
  11   7   3       6555.62       6541.51       103.36 o                         
  12   7   3        427.63        389.90        38.22 o                         
  13   7   3       1388.37       1438.50        78.66 o                         
  14   7   3        243.66        145.93        48.11 o                         
 -14   8   3       1589.90       1501.43       104.87 o                         
 -13   8   3         26.72          0.00        64.12 o                         
 -12   8   3      11038.53      11040.35       164.48 o                         
 -11   8   3       5005.61       5131.77        92.21 o                         
 -10   8   3       6560.98       6839.48        67.52 o                         
  -9   8   3      16950.30      17318.28       146.69 o                         
  -8   8   3        118.77        126.15        13.39 o                         
  -7   8   3      27140.71      27079.82       228.71 o                         
  -6   8   3      39898.46      40995.10       331.71 o                         
  -5   8   3      10110.26      11552.28        97.85 o                         
  -4   8   3      18971.78      17661.95       136.55 o                         
  -3   8   3      16901.33      17810.21       127.17 o                         
  -2   8   3       5579.01       5721.50        42.32 o                         
  -1   8   3      59512.11      57382.20       350.20 o                         
   0   8   3       3892.29       3847.72        30.08 o                         
   1   8   3      55165.84      52476.21       313.40 o                         
   2   8   3      50958.41      47269.46       290.65 o                         
   3   8   3       1656.45       1156.69        17.84 o                         
   4   8   3      32077.90      33319.40       227.98 o                         
   5   8   3       5095.14       4923.30        47.63 o                         
   6   8   3       6032.09       6190.99        55.18 o                         
   7   8   3      12997.90      12324.08       100.41 o                         
   8   8   3         53.74        127.17        14.46 o                         
   9   8   3       9331.88       9216.28       120.75 o                         
  10   8   3      16813.42      17112.52       197.50 o                         
  11   8   3        225.46        275.18        34.88 o                         
  12   8   3       6264.40       6461.66       135.33 o                         
  13   8   3        559.64        534.62        51.43 o                         
  14   8   3        750.90        644.67        68.85 o                         
 -14   9   3         14.96         24.33        52.84 o                         
 -13   9   3       1656.54       1641.64        97.17 o                         
 -12   9   3       1151.13       1037.60        59.95 o                         
 -11   9   3       2285.97       2090.63        49.61 o                         
 -10   9   3       1879.55       1962.76        39.02 o                         
  -9   9   3       1649.79       1580.13        33.97 o                         
  -8   9   3       8251.64       8540.48        86.87 o                         
  -7   9   3       4658.29       4571.05        53.71 o                         
  -6   9   3       6385.76       6521.43        66.43 o                         
  -5   9   3      16397.05      17452.07       137.67 o                         
  -4   9   3       1918.39       1618.14        22.59 o                         
  -3   9   3        173.20        204.56         8.30 o                         
  -2   9   3      17358.06      17417.30       114.74 o                         
  -1   9   3        590.49        280.25         8.10 o                         
   0   9   3      34136.83      32160.63       195.66 o                         
   1   9   3        783.01        855.28        13.22 o                         
   2   9   3      14123.24      13533.21        91.70 o                         
   3   9   3      10161.18      12774.36        89.92 o                         
   4   9   3       1466.87       2037.90        25.77 o                         
   5   9   3      12222.53      11784.36        90.19 o                         
   6   9   3       3000.81       3272.87        39.53 o                         
   7   9   3       4138.46       4292.50        47.38 o                         
   8   9   3       2401.77       2606.00        42.50 o                         
   9   9   3       4586.45       4193.96        62.38 o                         
  10   9   3       1506.19       1536.66        52.13 o                         
  11   9   3       3060.79       3203.44        83.71 o                         
  12   9   3         31.47         44.30        29.25 o                         
  13   9   3        926.61        772.77        51.89 o                         
  14   9   3        382.39        343.44        60.05 o                         
 -14  10   3        121.88         65.58        44.43 o                         
 -13  10   3       1807.21       1952.03       101.59 o                         
 -12  10   3       3122.41       3239.36        69.58 o                         
 -11  10   3       1267.58       1229.31        43.39 o                         
 -10  10   3         68.61         74.01        16.68 o                         
  -9  10   3       2074.49       2008.57        42.16 o                         
  -8  10   3          4.40          0.00        13.92 o                         
  -7  10   3       7935.78       8655.05        81.91 o                         
  -6  10   3      11801.93      12109.51       105.28 o                         
  -5  10   3        176.50        223.05        12.59 o                         
  -4  10   3      29541.29      30274.31       220.42 o                         
  -3  10   3       5939.74       6223.21        49.35 o                         
  -2  10   3      24609.40      24145.74       156.81 o                         
  -1  10   3      29625.85      28692.61       184.85 o                         
   0  10   3       5657.61       7647.88        53.05 o                         
   1  10   3         74.07         93.22         6.47 o                         
   2  10   3        174.66        123.58         8.00 o                         
   3  10   3       1139.11       1039.92        16.82 o                         
   4  10   3       6552.85       7499.66        62.58 o                         
   5  10   3       8445.79       7447.95        62.27 o                         
   6  10   3         47.82         21.18        13.29 o                         
   7  10   3       2390.61       2041.73        36.76 o                         
   8  10   3         37.22         30.96        14.83 o                         
   9  10   3        595.94        532.67        26.39 o                         
  10  10   3         32.82          5.35        22.99 o                         
  11  10   3         73.11          0.00        31.29 o                         
  12  10   3        206.76        154.25        39.78 o                         
  13  10   3        120.29        107.40        50.06 o                         
 -14  11   3       1516.06       1406.11       134.15 o                         
 -13  11   3       4011.84       4321.55       112.94 o                         
 -12  11   3         38.44         51.57        35.88 o                         
 -11  11   3      12512.52      12948.06       164.64 o                         
 -10  11   3      11083.00      10890.09       128.46 o                         
  -9  11   3        148.76        237.48        18.41 o                         
  -8  11   3      12411.09      11998.17       108.98 o                         
  -7  11   3      10588.52      10688.95        97.75 o                         
  -6  11   3      18406.71      17856.89       143.08 o                         
  -5  11   3      63493.93      64087.80       472.12 o                         
  -4  11   3        667.80        784.32        20.91 o                         
  -3  11   3      66690.70      65316.94       446.96 o                         
  -2  11   3      73865.96      71639.45       449.33 o                         
  -1  11   3       2248.89       2597.88        25.08 o                         
   0  11   3      31851.78      32772.65       205.27 o                         
   1  11   3      13165.27      12306.17        78.97 o                         
   2  11   3      12045.39      10703.93        77.50 o                         
   3  11   3      11873.54      11436.13        85.19 o                         
   4  11   3       4138.50       4342.59        42.25 o                         
   5  11   3      21857.13      20664.63       152.67 o                         
   6  11   3      23717.09      23853.87       177.66 o                         
   7  11   3       1083.42        716.98        34.66 o                         
   8  11   3       7050.94       7818.26        95.67 o                         
   9  11   3       3207.72       3243.45        71.77 o                         
  10  11   3       2661.13       2735.74        89.33 o                         
  11  11   3       3995.21       3860.71       120.11 o                         
  12  11   3         11.85         31.59        38.80 o                         
  13  11   3       1593.18       1409.09        88.97 o                         
 -13  12   3        467.83        369.79        48.43 o                         
 -12  12   3       4021.09       4240.42       103.15 o                         
 -11  12   3        180.01        199.91        26.75 o                         
 -10  12   3       3807.09       3753.88        65.05 o                         
  -9  12   3       3000.11       3119.51        58.56 o                         
  -8  12   3        985.17       1025.23        31.28 o                         
  -7  12   3       2929.84       3262.99        44.05 o                         
  -6  12   3       8835.05       8955.92        80.73 o                         
  -5  12   3       3299.67       3741.12        43.36 o                         
  -4  12   3      21622.26      20849.92       147.12 o                         
  -3  12   3       4785.77       5110.30        42.98 o                         
  -2  12   3       2051.87       2023.11        22.47 o                         
  -1  12   3      18945.01      19335.51       125.66 o                         
   0  12   3         13.23         20.29         6.88 o                         
   1  12   3       5895.46       6108.16        44.24 o                         
   2  12   3       7995.49       8952.32        69.27 o                         
   3  12   3       2312.41       1975.63        25.84 o                         
   4  12   3       5598.67       4957.16        47.24 o                         
   5  12   3      11477.84      11665.01        93.20 o                         
   6  12   3       2284.95       2348.44        34.75 o                         
   7  12   3      10628.56      10830.32       113.92 o                         
   8  12   3        562.89        471.45        31.04 o                         
   9  12   3       1411.25       1264.15        49.46 o                         
  10  12   3       3195.55       3372.58        73.67 o                         
  11  12   3        133.73         54.36        38.00 o                         
  12  12   3       2246.06       2111.29       100.84 o                         
  13  12   3        484.59        336.90        63.33 o                         
 -13  13   3        264.19        231.78        53.35 o                         
 -12  13   3        197.89         83.96        42.03 o                         
 -11  13   3        144.79        126.76        35.07 o                         
 -10  13   3       2425.51       2414.02        72.27 o                         
  -9  13   3        149.94         94.26        19.25 o                         
  -8  13   3       4334.37       4681.11        65.72 o                         
  -7  13   3        239.84        189.33        18.02 o                         
  -6  13   3       1640.64       1567.45        30.88 o                         
  -5  13   3       2336.53       2383.58        33.01 o                         
  -4  13   3       1549.41       1807.26        25.81 o                         
  -3  13   3        483.93        535.63        14.30 o                         
  -2  13   3         57.63        102.13         8.65 o                         
  -1  13   3       3671.42       4016.77        35.20 o                         
   0  13   3       8191.30       8457.77        61.49 o                         
   1  13   3       7525.23       7124.86        51.54 o                         
   2  13   3       2967.04       3061.44        31.31 o                         
   3  13   3        145.96         91.98         9.54 o                         
   4  13   3       1427.84       1538.90        27.05 o                         
   5  13   3       2507.61       2052.45        30.53 o                         
   6  13   3        326.48        252.10        21.11 o                         
   7  13   3        188.89        137.91        21.60 o                         
   8  13   3        125.00         82.87        23.65 o                         
   9  13   3        118.64         58.20        26.75 o                         
  10  13   3       1168.61       1019.87        50.65 o                         
  11  13   3        645.47        628.04        49.29 o                         
  12  13   3        633.46        636.25        57.24 o                         
 -13  14   3        440.25        471.84        59.85 o                         
 -12  14   3       4484.66       4248.87       117.44 o                         
 -11  14   3       2287.32       2253.98        80.71 o                         
 -10  14   3       3148.41       3243.03        63.97 o                         
  -9  14   3       8501.90       8920.37       108.68 o                         
  -8  14   3        220.26        240.66        21.35 o                         
  -7  14   3      16748.01      17206.90       159.90 o                         
  -6  14   3      10970.36      10663.69        94.70 o                         
  -5  14   3        957.11       1076.95        25.16 o                         
  -4  14   3      17520.80      16517.60       120.42 o                         
  -3  14   3       6036.38       5549.93        44.89 o                         
  -2  14   3       4323.40       3811.89        35.86 o                         
  -1  14   3      31488.52      31372.03       199.47 o                         
   0  14   3      10250.22      12086.44        84.00 o                         
   1  14   3      12502.26      11947.11        79.63 o                         
   2  14   3      17484.06      19305.63       134.29 o                         
   3  14   3         90.00        117.79         9.72 o                         
   4  14   3      17432.36      17718.90       129.21 o                         
   5  14   3       8215.68       8372.57        83.90 o                         
   6  14   3       1827.03       1954.39        42.82 o                         
   7  14   3       7473.39       7747.62       102.04 o                         
   8  14   3       2378.76       2379.94        54.95 o                         
   9  14   3       3332.96       3153.63       120.84 o                         
  10  14   3       5931.03       5704.79       116.46 o                         
  11  14   3         20.20         31.47        40.40 o                         
  12  14   3       4127.68       4163.75       159.42 o                         
 -12  15   3         64.33          0.00        49.35 o                         
 -11  15   3       4257.63       4231.13       153.12 o                         
 -10  15   3       3092.34       3155.54        75.32 o                         
  -9  15   3       1019.29        904.54        43.12 o                         
  -8  15   3       6825.93       6682.45        87.30 o                         
  -7  15   3       1936.98       2084.85        44.21 o                         
  -6  15   3       5115.06       5380.51        65.21 o                         
  -5  15   3       9012.58       9568.16        85.44 o                         
  -4  15   3        145.89        123.93        11.75 o                         
  -3  15   3      10983.55      11733.71        82.58 o                         
  -2  15   3      20375.64      21102.01       146.52 o                         
  -1  15   3       3226.50       3014.43        31.35 o                         
   0  15   3      17099.12      17504.44       117.49 o                         
   1  15   3       8164.89       7675.07        57.35 o                         
   2  15   3       2043.09       2238.13        27.08 o                         
   3  15   3      11152.27      10070.30        77.68 o                         
   4  15   3       4736.74       5116.04        52.07 o                         
   5  15   3       7324.75       7196.14        84.52 o                         
   6  15   3       6438.25       6707.47        86.84 o                         
   7  15   3        283.91        327.27        31.16 o                         
   8  15   3       2542.07       2601.39        75.94 o                         
   9  15   3       2102.62       2200.49        71.35 o                         
  10  15   3        272.83        290.73        42.75 o                         
  11  15   3       4325.01       4458.84       128.92 o                         
  12  15   3         28.17         54.46        48.73 o                         
 -12  16   3          0.31          0.00        49.46 o                         
 -11  16   3          5.44          0.81        38.51 o                         
 -10  16   3        579.47        543.79        44.65 o                         
  -9  16   3        439.92        388.47        26.11 o                         
  -8  16   3        511.24        543.59        28.23 o                         
  -7  16   3        226.72        222.46        22.18 o                         
  -6  16   3        374.27        430.32        20.71 o                         
  -5  16   3       2840.53       2780.41        43.85 o                         
  -4  16   3       1942.20       1837.33        37.57 o                         
  -3  16   3         20.61         11.53         9.69 o                         
  -2  16   3       1968.84       1995.10        28.24 o                         
  -1  16   3        752.57        707.71        20.18 o                         
   0  16   3        300.57        267.57        11.78 o                         
   1  16   3        733.46        652.83        19.86 o                         
   2  16   3        646.39        566.85        15.33 o                         
   3  16   3          0.19          0.00        14.28 o                         
   4  16   3        108.36         19.77        16.82 o                         
   5  16   3        593.65        621.18        27.52 o                         
   6  16   3        524.79        455.29        29.61 o                         
   7  16   3        834.12        692.13        37.90 o                         
   8  16   3         19.35          0.00        30.79 o                         
   9  16   3        905.63        626.70        53.57 o                         
  10  16   3        151.13         73.09        41.74 o                         
  11  16   3        187.95        250.44        50.72 o                         
 -12  17   3         61.64         94.37        55.56 o                         
 -11  17   3       1930.67       1875.86       103.04 o                         
 -10  17   3       1662.29       1669.17        77.28 o                         
  -9  17   3        415.05        439.07        33.61 o                         
  -8  17   3       6285.12       6244.44        82.41 o                         
  -7  17   3       2655.72       2712.75        49.99 o                         
  -6  17   3       2267.13       2118.71        45.31 o                         
  -5  17   3      10924.70      11603.24       113.51 o                         
  -4  17   3       3094.96       2995.50        41.35 o                         
  -3  17   3       5509.96       5708.72        52.18 o                         
  -2  17   3       4682.83       4925.99        51.46 o                         
  -1  17   3       1997.34       2176.29        32.92 o                         
   0  17   3      12038.56      11835.14        87.39 o                         
   1  17   3       8514.59       8486.74        69.04 o                         
   2  17   3       1816.79       1815.46        28.96 o                         
   3  17   3      12737.81      12848.41       102.29 o                         
   4  17   3       2683.32       2743.77        45.40 o                         
   5  17   3       3894.34       3656.89        76.51 o                         
   6  17   3       6057.14       5758.40        77.49 o                         
   7  17   3         72.39         49.72        28.03 o                         
   8  17   3       9218.40       9283.08       149.54 o                         
   9  17   3       1584.65       1682.53        74.22 o                         
  10  17   3       1879.63       1972.43        91.42 o                         
  11  17   3       3699.93       3618.61       115.36 o                         
 -11  18   3        534.85        559.24        74.44 o                         
 -10  18   3       4072.33       3596.99       151.76 o                         
  -9  18   3       6419.58       6548.10       110.81 o                         
  -8  18   3       1124.89       1233.34        48.79 o                         
  -7  18   3       4988.74       5599.77        75.97 o                         
  -6  18   3       8661.71       8840.53       101.79 o                         
  -5  18   3       2070.19       2002.44        40.58 o                         
  -4  18   3      19249.41      19543.43       164.49 o                         
  -3  18   3       5773.37       5918.47        57.61 o                         
  -2  18   3       4017.14       3907.35        49.80 o                         
  -1  18   3      13794.80      14186.26       121.67 o                         
   0  18   3         14.63         38.34        18.12 o                         
   1  18   3      19442.85      19969.83       173.41 o                         
   2  18   3      11037.47      11479.75        97.38 o                         
   3  18   3        492.74        546.90        19.96 o                         
   4  18   3       5844.74       6121.77        75.03 o                         
   5  18   3       1963.65       1994.69        69.23 o                         
   6  18   3       4967.28       4898.11        84.43 o                         
   7  18   3       4970.59       4941.42        90.61 o                         
   8  18   3         12.17          0.00        38.96 o                         
   9  18   3       3910.12       3936.55       111.42 o                         
  10  18   3       2864.00       2984.12       112.79 o                         
 -11  19   3        186.76        127.11       101.02 o                         
 -10  19   3         98.23         44.83        49.52 o                         
  -9  19   3        331.86        374.78        42.04 o                         
  -8  19   3        343.25        332.17        35.02 o                         
  -7  19   3        736.59        884.13        40.48 o                         
  -6  19   3        124.15         88.73        21.63 o                         
  -5  19   3        996.87       1020.69        33.31 o                         
  -4  19   3        183.28        197.89        17.85 o                         
  -3  19   3        715.80        784.88        26.59 o                         
  -2  19   3         23.40          0.00        16.80 o                         
  -1  19   3         22.98          7.74        18.88 o                         
   0  19   3       4510.12       4718.08        68.91 o                         
   1  19   3        106.37        109.07        19.24 o                         
   2  19   3          6.12          0.00        14.09 o                         
   3  19   3         44.27         43.40        17.52 o                         
   4  19   3       3015.86       2904.18        46.41 o                         
   5  19   3         17.09         18.59        23.72 o                         
   6  19   3        778.25        668.74        41.95 o                         
   7  19   3        703.14        693.26        58.06 o                         
   8  19   3        133.17        191.13        43.25 o                         
   9  19   3        154.76        136.63        45.48 o                         
  10  19   3          1.73         22.23        57.49 o                         
 -10  20   3        444.50        470.12        69.79 o                         
  -9  20   3       4442.87       4582.76       211.57 o                         
  -8  20   3        344.35        386.04        39.51 o                         
  -7  20   3       3777.51       3656.91        70.86 o                         
  -6  20   3       3611.89       3496.57        59.08 o                         
  -5  20   3         21.92         17.32        17.57 o                         
  -4  20   3       4859.54       4955.94        61.60 o                         
  -3  20   3       3112.83       3289.85        64.88 o                         
  -2  20   3       5835.05       5856.54        79.75 o                         
  -1  20   3      10880.04      11005.70       137.08 o                         
   0  20   3       1752.85       2221.86        86.02 o                         
   1  20   3       3818.27       4057.83        69.74 o                         
   2  20   3       5606.91       6008.84        81.33 o                         
   3  20   3       2871.63       2866.21        46.51 o                         
   4  20   3       9247.61       9586.83       107.74 o                         
   5  20   3        820.24        704.88        56.55 o                         
   6  20   3       1622.06       1582.10        72.58 o                         
   7  20   3       5382.69       5482.73       145.23 o                         
   8  20   3        100.91        118.56        44.37 o                         
   9  20   3       1898.73       1894.68        92.76 o                         
  -9  21   3        116.12        107.24        66.22 o                         
  -8  21   3       6214.92       6150.24       170.95 o                         
  -7  21   3       2082.58       2204.94        58.51 o                         
  -6  21   3       2978.94       3059.88        68.20 o                         
  -5  21   3       7653.60       7895.69        86.22 o                         
  -4  21   3        685.92        861.83        51.23 o                         
  -3  21   3       6852.77       7157.44        95.48 o                         
  -2  21   3       6786.54       7131.80       118.80 o                         
  -1  21   3         13.27         16.33        27.24 o                         
   0  21   3      11989.55      12592.92       230.63 o                         
   1  21   3       2139.55       2310.32        94.16 o                         
   2  21   3       4874.13       4919.65        87.71 o                         
   3  21   3      12788.13      12510.94       148.11 o                         
   4  21   3       1111.24       1145.23        36.56 o                         
   5  21   3       4906.91       4819.48        93.66 o                         
   6  21   3       3466.90       3671.88        99.17 o                         
   7  21   3        414.64        344.76        46.94 o                         
   8  21   3       5442.55       5444.54       172.57 o                         
   9  21   3       1331.57       1252.17        72.40 o                         
  -8  22   3         64.36         56.34        44.64 o                         
  -7  22   3        283.07        243.72        38.35 o                         
  -6  22   3        135.40        155.37        33.29 o                         
  -5  22   3        413.18        430.61        40.56 o                         
  -4  22   3        153.74        182.98        35.57 o                         
  -3  22   3         40.24         25.86        31.80 o                         
  -2  22   3         37.30         35.63        28.07 o                         
  -1  22   3        855.26        902.45        41.49 o                         
   0  22   3        630.10        575.33        33.72 o                         
   1  22   3        833.17        729.73        37.89 o                         
   2  22   3        656.30        763.17        36.78 o                         
   3  22   3        881.26        963.63        57.64 o                         
   4  22   3        237.38        227.14        31.36 o                         
   5  22   3       1139.37       1017.58        50.44 o                         
   6  22   3        224.55        212.23        44.44 o                         
   7  22   3        530.23        545.06        66.41 o                         
   8  22   3         81.57         41.15        47.28 o                         
  -8  23   3       1675.38       1686.24       114.43 o                         
  -7  23   3        125.58        104.49        36.52 o                         
  -6  23   3        395.18        341.73        52.20 o                         
  -5  23   3       2804.09       2793.18        87.15 o                         
  -4  23   3        457.67        398.71        50.28 o                         
  -3  23   3       3192.33       3534.86        84.50 o                         
  -2  23   3       3131.09       3190.04        79.68 o                         
  -1  23   3         59.81         37.59        31.09 o                         
   0  23   3       1442.05       1444.08        61.64 o                         
   1  23   3        411.07        354.33        43.16 o                         
   2  23   3       1968.30       2038.12        77.14 o                         
   3  23   3       3541.81       3744.96        93.79 o                         
   4  23   3        849.05        790.90        57.23 o                         
   5  23   3       3413.59       3288.64       107.20 o                         
   6  23   3       2027.47       1808.80        79.45 o                         
   7  23   3        101.48          0.00        41.77 o                         
  -7  24   3       1542.38       1586.89       191.19 o                         
  -6  24   3        677.87        651.17        82.36 o                         
  -5  24   3        321.36        342.83        52.51 o                         
  -4  24   3       6437.56       6667.82       142.47 o                         
  -3  24   3       2833.98       3010.18       153.12 o                         
  -2  24   3       1059.01        973.95        56.80 o                         
  -1  24   3       5910.01       6335.44       112.65 o                         
   0  24   3       1099.80       1069.95        65.67 o                         
   1  24   3       3880.46       3615.10       156.71 o                         
   2  24   3       4976.36       5354.03       124.07 o                         
   3  24   3        612.45        582.86        56.67 o                         
   4  24   3       8183.57       8423.20       166.37 o                         
   5  24   3       2107.49       2023.09        96.10 o                         
   6  24   3        842.44        852.80        66.59 o                         
  -5  25   3        434.45        350.70        62.08 o                         
  -4  25   3          3.23          0.00        69.97 o                         
  -3  25   3       1047.53       1159.95        66.88 o                         
  -2  25   3       2253.51       2132.74        97.43 o                         
  -1  25   3        413.40        404.79        42.43 o                         
   0  25   3        921.44        895.81        53.28 o                         
   1  25   3        322.97        203.95        45.09 o                         
   2  25   3       1381.50       1375.67        94.55 o                         
   3  25   3       1997.30       2153.80       198.78 o                         
   4  25   3        109.36        189.00        60.74 o                         
   5  25   3        786.62        551.61        85.35 o                         
  -3  26   3        295.94        368.18        65.53 o                         
  -2  26   3        477.16        658.13        67.83 o                         
  -1  26   3        156.32         71.86        67.64 o                         
   0  26   3         18.47         66.66        47.78 o                         
   1  26   3        288.72        173.05        67.33 o                         
   2  26   3       1351.73       1539.46       132.48 o                         
   3  26   3         52.17         69.50        58.36 o                         
 -15   0   4       3836.73       4179.21       223.79 o                         
 -14   0   4       1844.32       1808.58       195.81 o                         
 -13   0   4       2866.69       2750.39        94.20 o                         
 -12   0   4      15102.27      15253.73       279.41 o                         
 -11   0   4       4343.01       4880.81       167.76 o                         
 -10   0   4      13125.44      13716.69       200.53 o                         
  -9   0   4      21338.41      21808.90       330.46 o                         
  -8   0   4        817.03        982.72        45.48 o                         
  -7   0   4      75709.64      77824.20      1624.33 o                         
  -6   0   4      14344.10      16953.53       202.46 o                         
  -5   0   4      33059.36      37174.47       590.36 o                         
  -4   0   4      67162.91      64997.31      1024.70 o                         
  -2   0   4     140938.42     135180.06      1854.10 o                         
  -1   0   4      24816.28      24947.32       280.98 o                         
   0   0   4      23316.92      22498.95       219.23 o                         
   1   0   4     194544.34     180318.95      1751.75 o                         
   2   0   4       7071.14       7189.44       128.78 o                         
   3   0   4      67661.36      59952.73       582.08 o                         
   4   0   4      37478.23      37296.04       394.95 o                         
   5   0   4       3577.98       5527.27        84.95 o                         
   6   0   4      41802.69      37547.70       530.89 o                         
   7   0   4       3915.00       4037.11        68.85 o                         
   8   0   4       1109.31       1216.21        36.61 o                         
   9   0   4       6850.36       7753.60       103.94 o                         
  10   0   4       4572.88       4369.84        93.01 o                         
  11   0   4      13331.01      14245.54       244.25 o                         
  12   0   4      10257.35       9826.00       304.18 o                         
  13   0   4        797.12        666.41        80.75 o                         
  14   0   4       2633.69       2621.25       155.90 o                         
 -15   1   4        157.00        117.82        73.55 o                         
 -14   1   4       1767.25       1971.74        74.78 o                         
 -13   1   4       1021.34       1072.07        49.59 o                         
 -12   1   4        473.01        627.45        38.87 o                         
 -11   1   4       7566.07       7341.14       105.08 o                         
 -10   1   4       6912.66       6452.07        80.74 o                         
  -9   1   4        444.05        401.29        21.81 o                         
  -8   1   4       7366.94       6867.07        78.45 o                         
  -7   1   4        899.31       1321.28        53.72 o                         
  -6   1   4      23212.03      23333.37       211.90 o                         
  -5   1   4      12839.51      11166.90        96.15 o                         
  -4   1   4       2971.89       1642.13        24.31 o                         
  -3   1   4        339.43        266.86        19.90 o                         
  -2   1   4       9069.49      13006.84       141.21 o                         
  -1   1   4       3639.43       4593.60        39.42 o                         
   0   1   4      11695.21      11445.82        81.82 o                         
   1   1   4       1308.14       1069.25        13.59 o                         
   2   1   4        680.09       1325.36        17.50 o                         
   3   1   4       1308.71       1660.86        21.26 o                         
   4   1   4        848.81        987.41        17.73 o                         
   5   1   4      23743.70      25132.14       245.17 o                         
   6   1   4       3942.45       3705.86        44.33 o                         
   7   1   4        857.14        982.16        23.08 o                         
   8   1   4       1318.43       1130.74        24.83 o                         
   9   1   4        335.01        358.45        19.16 o                         
  10   1   4       3240.99       3064.50        66.53 o                         
  11   1   4       5038.27       5345.53        86.88 o                         
  12   1   4        627.24        570.38        39.70 o                         
  13   1   4       2305.80       2297.90       108.44 o                         
  14   1   4        471.63        453.23        74.72 o                         
 -15   2   4        423.53        291.55        64.65 o                         
 -14   2   4       1082.99       1073.41        59.87 o                         
 -13   2   4        133.90        118.00        25.56 o                         
 -12   2   4       3846.98       4010.80        78.54 o                         
 -11   2   4          3.23         59.88        21.55 o                         
 -10   2   4       1488.11       1282.74        35.92 o                         
  -9   2   4         72.32         44.49        13.59 o                         
  -8   2   4       1697.78       1651.63        33.53 o                         
  -7   2   4      16715.14      16885.08       152.07 o                         
  -6   2   4      13093.14      11347.88       128.12 o                         
  -5   2   4        411.73        473.44        19.06 o                         
  -4   2   4       8443.29       7806.46       121.30 o                         
  -3   2   4       2562.61       1409.36        22.09 o                         
  -2   2   4     107223.43     107003.75      1150.07 o                         
  -1   2   4      25284.92      23521.12       167.60 o                         
   0   2   4       1481.74        916.28        12.60 o                         
   1   2   4      39027.98      37080.36       263.28 o                         
   2   2   4        119.25         61.39         5.41 o                         
   3   2   4      19200.39      21345.04       162.95 o                         
   4   2   4       6801.39       7267.85        78.47 o                         
   5   2   4       2463.94       1862.71        56.77 o                         
   6   2   4       1570.30       1794.37        29.64 o                         
   7   2   4         70.61         70.30        11.14 o                         
   8   2   4       2972.62       2940.09        40.67 o                         
   9   2   4       3439.23       2889.48        45.16 o                         
  10   2   4        169.21        213.25        21.31 o                         
  11   2   4        380.81        197.07        33.33 o                         
  12   2   4        253.32        265.37        37.58 o                         
  13   2   4         41.31          5.61        55.09 o                         
  14   2   4         53.78         73.05        51.75 o                         
 -15   3   4          2.04         26.97        50.29 o                         
 -14   3   4       3253.21       3486.18       158.78 o                         
 -13   3   4       5278.19       5500.57        93.49 o                         
 -12   3   4       1725.36       1613.68        50.65 o                         
 -11   3   4      25794.70      26347.72       276.82 o                         
 -10   3   4       1233.10       1293.77        40.53 o                         
  -9   3   4       4370.52       4941.98        63.07 o                         
  -8   3   4      13162.32      13033.82       123.59 o                         
  -7   3   4       2343.34       2222.95        40.00 o                         
  -6   3   4      32503.11      31394.86       281.55 o                         
  -5   3   4      45146.30      45499.80       414.43 o                         
  -4   3   4         47.70         64.74         8.78 o                         
  -3   3   4      46014.87      44786.07       387.49 o                         
  -2   3   4        832.06       1067.40        15.42 o                         
  -1   3   4      66866.13      60224.52       423.89 o                         
   0   3   4     131921.94     145974.75       916.58 o                         
   1   3   4       5826.72       5490.56        44.86 o                         
   2   3   4       9455.47      10178.80        76.65 o                         
   3   3   4       3118.28       1749.17        21.60 o                         
   4   3   4      12642.25       9606.02        75.84 o                         
   5   3   4      57099.80      54908.16       443.66 o                         
   6   3   4      14582.15      16011.63       123.20 o                         
   7   3   4       8042.09       8040.05        73.91 o                         
   8   3   4      10983.69      12245.80       112.28 o                         
   9   3   4        123.85        139.10        17.24 o                         
  10   3   4      16754.94      17427.48       165.91 o                         
  11   3   4       9429.60       9220.89       132.52 o                         
  12   3   4        212.51        217.94        38.21 o                         
  13   3   4       2465.03       2422.23        95.44 o                         
  14   3   4        928.68        924.75        72.31 o                         
 -15   4   4       1538.24       1353.19       125.28 o                         
 -14   4   4        615.88        662.36        60.79 o                         
 -13   4   4       2160.70       2138.33        60.66 o                         
 -12   4   4       8601.62       8513.62       110.07 o                         
 -11   4   4        215.35        231.75        30.81 o                         
 -10   4   4       8264.80       8557.84        92.48 o                         
  -9   4   4        870.32        740.14        26.99 o                         
  -8   4   4        349.12        373.19        16.79 o                         
  -7   4   4       6201.16       6635.96        71.31 o                         
  -6   4   4      25657.12      25923.45       248.27 o                         
  -5   4   4       1405.02       1854.26        29.23 o                         
  -4   4   4        361.95        398.05        14.80 o                         
  -3   4   4        826.19        743.11        12.54 o                         
  -2   4   4       1776.16       1629.83        17.87 o                         
  -1   4   4      22004.25      18560.76       164.78 o                         
   0   4   4      16302.39      17816.93       128.89 o                         
   1   4   4       5846.79       4349.52        36.09 o                         
   2   4   4       3997.45       2105.97        21.77 o                         
   3   4   4      28429.66      30071.55       218.68 o                         
   4   4   4      23267.54      25064.81       191.15 o                         
   5   4   4       7043.48       6235.03        55.36 o                         
   6   4   4      21269.91      21448.38       159.56 o                         
   7   4   4       8175.22       8036.52        76.54 o                         
   8   4   4       1268.56       1270.78        30.94 o                         
   9   4   4      11830.81      11500.11       113.92 o                         
  10   4   4       4669.10       4838.12        69.71 o                         
  11   4   4       6187.90       5955.52        85.58 o                         
  12   4   4       4464.33       4345.70       129.64 o                         
  13   4   4        367.20        399.52        49.30 o                         
  14   4   4       1275.84       1388.34        84.21 o                         
 -15   5   4         21.37         22.58       131.32 o                         
 -14   5   4          5.89         26.28        60.05 o                         
 -13   5   4        328.04        228.61        32.98 o                         
 -12   5   4         27.42          6.20        26.43 o                         
 -11   5   4        388.96        367.43        23.01 o                         
 -10   5   4        104.89        158.78        16.15 o                         
  -9   5   4         12.40          0.00        11.49 o                         
  -8   5   4       2799.76       2845.31        44.70 o                         
  -7   5   4        239.38        283.50        17.86 o                         
  -6   5   4       7881.41       8265.05        85.65 o                         
  -5   5   4       2508.59       2754.79        51.56 o                         
  -4   5   4        154.16        188.24         9.41 o                         
  -3   5   4       8585.87      11049.86        85.81 o                         
  -2   5   4       2775.70       3262.67        28.82 o                         
  -1   5   4       3676.64       3507.35        27.94 o                         
   0   5   4      62996.85      60813.84       390.42 o                         
   1   5   4       2509.73       2056.63        19.27 o                         
   2   5   4        329.76        788.87        13.21 o                         
   3   5   4       3880.62       4763.71        45.62 o                         
   4   5   4         87.81        121.01         9.96 o                         
   5   5   4       2792.86       3805.30        40.17 o                         
   6   5   4         87.06         33.14        10.34 o                         
   7   5   4        260.58        276.92        19.71 o                         
   8   5   4        637.81        585.26        22.58 o                         
   9   5   4        247.74        246.95        20.73 o                         
  10   5   4        203.69        142.60        23.05 o                         
  11   5   4        458.93        436.58        30.97 o                         
  12   5   4        142.15        141.45        32.73 o                         
  13   5   4         74.18         36.60        44.09 o                         
  14   5   4         64.21        157.61        49.32 o                         
 -15   6   4       2160.63       2118.96       121.51 o                         
 -14   6   4         82.35         58.19        52.36 o                         
 -13   6   4       1140.21       1134.11        49.70 o                         
 -12   6   4       6654.49       6170.67        88.95 o                         
 -11   6   4        560.99        619.37        24.79 o                         
 -10   6   4       8704.01       9427.27        99.31 o                         
  -9   6   4       4645.90       4824.11        64.17 o                         
  -8   6   4       1032.12       1153.36        32.40 o                         
  -7   6   4      30175.64      29875.46       271.34 o                         
  -6   6   4      17158.66      17290.72       154.65 o                         
  -5   6   4      10113.91       9604.88       101.03 o                         
  -4   6   4      12907.25      11710.43        97.15 o                         
  -3   6   4       7870.42       7626.49        61.49 o                         
  -2   6   4      22222.94      19972.99       132.09 o                         
  -1   6   4      42788.72      40461.16       254.53 o                         
   0   6   4      21489.90      20504.95       132.64 o                         
   1   6   4      89408.72      80427.35       567.83 o                         
   2   6   4      35154.27      36190.34       236.89 o                         
   3   6   4       5708.46       7510.67        62.26 o                         
   4   6   4      47806.04      45531.59       381.79 o                         
   5   6   4        456.68        720.20        20.69 o                         
   6   6   4      35156.52      33719.64       258.95 o                         
   7   6   4      16212.66      16000.76       134.45 o                         
   8   6   4        171.96         98.85        15.37 o                         
   9   6   4      17257.03      17304.55       172.12 o                         
  10   6   4       8008.00       8559.94       120.65 o                         
  11   6   4       2277.53       2343.14        58.74 o                         
  12   6   4       6550.38       6789.67       115.27 o                         
  13   6   4          6.29          0.00        50.61 o                         
  14   6   4       2466.12       2577.52       104.84 o                         
 -15   7   4          5.23         75.19        63.07 o                         
 -14   7   4       1047.82        937.28        78.05 o                         
 -13   7   4       3223.33       3294.79       113.09 o                         
 -12   7   4        232.29        247.31        26.25 o                         
 -11   7   4       8052.35       8200.95        94.91 o                         
 -10   7   4       2185.40       2366.79        60.06 o                         
  -9   7   4       8735.58       8944.60        93.13 o                         
  -8   7   4      19520.09      20019.82       182.16 o                         
  -7   7   4       8689.97       8784.26        89.06 o                         
  -6   7   4      27096.12      27913.62       227.37 o                         
  -5   7   4      10282.39      10826.35        91.32 o                         
  -4   7   4       1955.22       2428.87        27.44 o                         
  -3   7   4       7534.56       7184.08        55.30 o                         
  -2   7   4       4077.86       4610.28        35.22 o                         
  -1   7   4      43934.61      45982.64       305.87 o                         
   0   7   4      41331.85      39632.69       273.32 o                         
   1   7   4        452.23        266.10         8.64 o                         
   2   7   4      22191.73      23822.24       150.52 o                         
   3   7   4       8577.99       8289.88        62.41 o                         
   4   7   4        579.52        403.56        14.62 o                         
   5   7   4      17946.79      17646.98       132.92 o                         
   6   7   4        554.03        855.54        23.45 o                         
   7   7   4      14452.92      15187.29       128.88 o                         
   8   7   4       5678.24       5952.95        74.59 o                         
   9   7   4       1532.10       1282.10        39.23 o                         
  10   7   4       7476.71       7426.29       105.57 o                         
  11   7   4       5267.32       5585.03        98.71 o                         
  12   7   4        355.26        354.85        33.95 o                         
  13   7   4       2338.27       2268.23        96.40 o                         
  14   7   4        531.23        401.08        55.38 o                         
 -14   8   4        519.52        378.01        67.26 o                         
 -13   8   4        582.28        550.03        56.47 o                         
 -12   8   4          0.07          0.00        33.99 o                         
 -11   8   4         92.32         71.68        19.43 o                         
 -10   8   4        223.11        224.83        22.31 o                         
  -9   8   4       1481.40       1491.92        37.06 o                         
  -8   8   4        384.72        360.37        14.69 o                         
  -7   8   4        181.96        185.35        13.33 o                         
  -6   8   4          2.87         10.03         9.64 o                         
  -5   8   4        136.75         35.64         8.59 o                         
  -4   8   4       1354.57       1589.73        23.53 o                         
  -3   8   4        159.99        117.53         6.65 o                         
  -2   8   4         34.79         27.88         5.77 o                         
  -1   8   4      17362.75      16368.05       117.52 o                         
   0   8   4      37287.79      36358.41       225.32 o                         
   1   8   4        129.70        217.32         8.04 o                         
   2   8   4         20.68          1.36         5.27 o                         
   3   8   4        375.41        280.80         9.84 o                         
   4   8   4      18514.52      16351.75       115.15 o                         
   5   8   4      11237.29      11906.95        94.06 o                         
   6   8   4       1903.07       2236.47        33.25 o                         
   7   8   4       2161.23       2355.46        36.29 o                         
   8   8   4        339.31        283.80        21.16 o                         
   9   8   4        162.52        128.47        20.24 o                         
  10   8   4          5.22          0.00        22.86 o                         
  11   8   4         60.31         28.69        26.06 o                         
  12   8   4         14.46          0.00        40.76 o                         
  13   8   4         39.54          0.00        43.79 o                         
  14   8   4         31.86         40.60        47.87 o                         
 -14   9   4       1932.55       2066.04       129.93 o                         
 -13   9   4       1808.74       1694.85        83.05 o                         
 -12   9   4        766.93        735.27        44.33 o                         
 -11   9   4       7794.70       7342.96        89.59 o                         
 -10   9   4       3101.93       3061.03        51.95 o                         
  -9   9   4       5318.05       5173.19        57.57 o                         
  -8   9   4       7368.27       7379.75        73.17 o                         
  -7   9   4        145.85        225.47        14.85 o                         
  -6   9   4      35985.23      34821.45       272.69 o                         
  -5   9   4      23179.77      24258.70       192.70 o                         
  -4   9   4       5358.35       5135.70        49.93 o                         
  -3   9   4      35936.89      34842.72       234.79 o                         
  -2   9   4       9749.71      10907.81        74.97 o                         
  -1   9   4      21473.22      21063.90       145.21 o                         
   0   9   4      77448.43      76175.98       464.25 o                         
   1   9   4      13453.27      16765.33       108.77 o                         
   2   9   4      11910.97      11929.92        82.57 o                         
   3   9   4      17951.70      17485.94       121.18 o                         
   4   9   4       2368.19       1895.24        24.85 o                         
   5   9   4      44292.85      45964.23       312.97 o                         
   6   9   4      16564.51      16842.07       130.49 o                         
   7   9   4        189.05        258.00        18.03 o                         
   8   9   4       2519.50       2494.53        48.51 o                         
   9   9   4         92.20         85.16        23.84 o                         
  10   9   4       6730.77       6375.34        82.26 o                         
  11   9   4       4429.96       4107.15        70.79 o                         
  12   9   4         35.93         13.44        38.09 o                         
  13   9   4        973.97        881.35        59.04 o                         
 -14  10   4        757.80        785.86        72.63 o                         
 -13  10   4       1343.79       1460.46        71.51 o                         
 -12  10   4       9244.04       9685.97       167.13 o                         
 -11  10   4        179.37        188.87        21.71 o                         
 -10  10   4       6804.37       6917.36       109.43 o                         
  -9  10   4       6124.52       6106.48        69.01 o                         
  -8  10   4       1279.59       1228.82        28.71 o                         
  -7  10   4      29988.81      31243.42       248.57 o                         
  -6  10   4       9259.45       9460.81        85.54 o                         
  -5  10   4      27578.77      29490.77       232.18 o                         
  -4  10   4      25445.77      24266.32       185.46 o                         
  -3  10   4       1998.05       2122.67        24.40 o                         
  -2  10   4      34244.47      34762.99       228.44 o                         
  -1  10   4      57315.60      55917.46       372.38 o                         
   0  10   4       7025.25       6960.15        51.66 o                         
   1  10   4      41683.59      42325.39       262.54 o                         
   2  10   4       1263.91       1024.22        16.41 o                         
   3  10   4      13127.17      11915.77        83.60 o                         
   4  10   4      34610.40      34864.88       232.94 o                         
   5  10   4        130.65        129.26        10.68 o                         
   6  10   4      18437.08      18152.17       139.75 o                         
   7  10   4       3816.40       3610.63        45.74 o                         
   8  10   4        833.02        674.50        33.14 o                         
   9  10   4       5757.68       6038.38        91.82 o                         
  10  10   4       1633.17       1775.90        60.62 o                         
  11  10   4       1765.80       1842.51        65.54 o                         
  12  10   4       2644.42       2541.89       158.65 o                         
  13  10   4          5.35          0.00        41.01 o                         
 -14  11   4         16.33          6.63        45.73 o                         
 -13  11   4        110.68          8.92        41.54 o                         
 -12  11   4         10.94          0.00        35.82 o                         
 -11  11   4        716.41        642.37        39.80 o                         
 -10  11   4        204.94        171.11        18.11 o                         
  -9  11   4        123.11        120.84        15.67 o                         
  -8  11   4        554.20        431.13        19.55 o                         
  -7  11   4       1320.24       1280.02        29.24 o                         
  -6  11   4       1366.53       1235.50        27.75 o                         
  -5  11   4          6.63          1.91        11.81 o                         
  -4  11   4        984.83        689.85        18.15 o                         
  -3  11   4       2013.20       1928.85        23.23 o                         
  -2  11   4        153.86        232.74         9.48 o                         
  -1  11   4        697.11        667.77        13.86 o                         
   0  11   4         86.29        154.03         8.39 o                         
   1  11   4       4071.89       4838.03        38.74 o                         
   2  11   4        210.98        266.95        10.05 o                         
   3  11   4       2295.76       2821.60        28.63 o                         
   4  11   4       1228.02        915.67        25.22 o                         
   5  11   4        258.05        189.19        12.31 o                         
   6  11   4        659.51        527.77        21.64 o                         
   7  11   4       1735.91       1718.33        39.43 o                         
   8  11   4        386.24        415.60        29.42 o                         
   9  11   4        492.93        369.43        32.46 o                         
  10  11   4        269.29        342.99        35.18 o                         
  11  11   4        176.41         79.97        41.65 o                         
  12  11   4        428.79        389.87        46.26 o                         
  13  11   4        357.04        407.71        51.74 o                         
 -13  12   4       1687.34       1670.96        86.54 o                         
 -12  12   4       4670.94       4408.27       103.22 o                         
 -11  12   4        180.38        139.34        38.48 o                         
 -10  12   4       3064.38       3283.62        70.97 o                         
  -9  12   4       3449.64       3595.75        58.70 o                         
  -8  12   4       2513.52       2674.31        44.41 o                         
  -7  12   4      13227.38      12855.94       131.06 o                         
  -6  12   4       1009.06        900.02        26.15 o                         
  -5  12   4       5898.18       5217.45        56.34 o                         
  -4  12   4      35373.85      35358.61       257.30 o                         
  -3  12   4        181.51        326.03        11.50 o                         
  -2  12   4      29284.81      30104.09       200.96 o                         
  -1  12   4      12193.51      13589.79        96.69 o                         
   0  12   4        265.95        264.73        10.46 o                         
   1  12   4      25205.26      27764.83       176.66 o                         
   2  12   4       5891.69       5279.64        45.23 o                         
   3  12   4       4084.80       3758.03        35.55 o                         
   4  12   4      17904.11      18018.05       131.37 o                         
   5  12   4       2138.87       1801.32        28.34 o                         
   6  12   4       3363.18       2925.22        37.76 o                         
   7  12   4       4438.44       4146.12        67.86 o                         
   8  12   4        304.80        119.09        26.83 o                         
   9  12   4       2913.30       2756.96       105.42 o                         
  10  12   4        535.32        468.98        38.18 o                         
  11  12   4        916.72        862.03        53.43 o                         
  12  12   4       1239.63       1206.36        65.59 o                         
  13  12   4         76.84         61.22        46.72 o                         
 -13  13   4       2502.66       2515.74        97.79 o                         
 -12  13   4        956.95        754.03        50.36 o                         
 -11  13   4       8990.06       9057.08       168.97 o                         
 -10  13   4        955.42        896.33        32.90 o                         
  -9  13   4       3997.96       4024.35        60.61 o                         
  -8  13   4       4822.21       5046.34        67.25 o                         
  -7  13   4         44.15         30.43        15.14 o                         
  -6  13   4      19301.58      20191.55       192.03 o                         
  -5  13   4      17177.24      17977.03       144.31 o                         
  -4  13   4       2623.03       2919.66        33.62 o                         
  -3  13   4      24384.48      24252.06       165.04 o                         
  -2  13   4      17749.17      17417.29       121.92 o                         
  -1  13   4       6279.87       5896.14        49.37 o                         
   0  13   4      27443.98      27140.31       178.09 o                         
   1  13   4       1277.84       1609.89        24.17 o                         
   2  13   4      14382.54      13593.50        98.35 o                         
   3  13   4      22171.05      23119.96       163.79 o                         
   4  13   4        416.44        409.46        15.50 o                         
   5  13   4      32915.22      33370.05       244.98 o                         
   6  13   4      12097.32      12557.75       110.35 o                         
   7  13   4       3181.56       3476.86        58.31 o                         
   8  13   4       8115.47       8483.84       121.67 o                         
   9  13   4       1288.63       1159.56        54.35 o                         
  10  13   4       5157.83       5471.90       105.82 o                         
  11  13   4       3485.36       3397.77        97.93 o                         
  12  13   4        709.87        683.95        54.91 o                         
 -13  14   4        185.28        162.08        56.36 o                         
 -12  14   4       1129.54        938.58        54.57 o                         
 -11  14   4        264.11        249.52        40.15 o                         
 -10  14   4       2990.13       3223.06        57.12 o                         
  -9  14   4        202.67        263.57        24.51 o                         
  -8  14   4        365.44        382.81        23.84 o                         
  -7  14   4        196.83        189.73        19.13 o                         
  -6  14   4        534.96        605.56        22.41 o                         
  -5  14   4      12229.77      11912.45        98.36 o                         
  -4  14   4      11599.15      11467.51        86.05 o                         
  -3  14   4       2680.16       2741.66        30.94 o                         
  -2  14   4        427.42        402.50        13.81 o                         
  -1  14   4       1882.15       1793.08        24.64 o                         
   0  14   4       1147.91       1190.06        20.46 o                         
   1  14   4       3058.98       3065.49        30.95 o                         
   2  14   4        205.23        176.43        11.16 o                         
   3  14   4        507.70        334.97        13.33 o                         
   4  14   4       8514.32       7795.63        66.44 o                         
   5  14   4       1467.97       1437.05        34.77 o                         
   6  14   4       6346.13       6521.01        72.96 o                         
   7  14   4       1582.93       1630.95        49.92 o                         
   8  14   4        264.57        225.40        31.97 o                         
   9  14   4        821.84        689.99        47.01 o                         
  10  14   4        669.62        552.25        47.34 o                         
  11  14   4        647.61        605.42        57.75 o                         
  12  14   4        258.14        260.59        49.38 o                         
 -12  15   4        155.90        190.25        47.24 o                         
 -11  15   4        905.92        671.78        51.80 o                         
 -10  15   4       1929.22       1921.83        58.58 o                         
  -9  15   4        435.39        465.74        27.73 o                         
  -8  15   4       3429.66       3458.44        77.41 o                         
  -7  15   4         54.97         37.84        17.99 o                         
  -6  15   4       3486.50       3461.54        51.39 o                         
  -5  15   4       2068.61       2051.80        36.46 o                         
  -4  15   4        882.25        819.44        19.22 o                         
  -3  15   4       3290.04       3550.64        35.77 o                         
  -2  15   4        644.20        550.95        16.91 o                         
  -1  15   4       3708.88       3564.68        36.20 o                         
   0  15   4      11026.67      10342.04        75.31 o                         
   1  15   4       7467.86       7353.40        56.34 o                         
   2  15   4       7726.40       7236.40        58.61 o                         
   3  15   4       4805.96       5211.46        52.56 o                         
   4  15   4       1320.37       1368.80        29.71 o                         
   5  15   4       3714.06       3550.59        51.28 o                         
   6  15   4       3522.19       3529.21        56.53 o                         
   7  15   4       1732.89       1574.47        52.19 o                         
   8  15   4       5235.69       5242.84        87.49 o                         
   9  15   4        471.12        312.78        41.36 o                         
  10  15   4       3043.50       3239.54        95.99 o                         
  11  15   4       2675.84       2689.69        94.26 o                         
  12  15   4         78.54         21.62        46.91 o                         
 -12  16   4       2730.77       2926.39       109.34 o                         
 -11  16   4         17.78          0.00        38.75 o                         
 -10  16   4       5454.70       5536.90        92.56 o                         
  -9  16   4       5513.94       5602.16        81.64 o                         
  -8  16   4        968.59        956.66        35.88 o                         
  -7  16   4      15444.19      16184.68       169.32 o                         
  -6  16   4       3271.25       3353.71        51.51 o                         
  -5  16   4       4826.51       4304.07        54.34 o                         
  -4  16   4       8233.70       8503.15        76.15 o                         
  -3  16   4         46.81         75.25        11.56 o                         
  -2  16   4      14491.48      14828.73       111.57 o                         
  -1  16   4      24824.05      26229.46       175.14 o                         
   0  16   4         26.90         33.86        12.63 o                         
   1  16   4      30563.23      30855.33       203.78 o                         
   2  16   4      10120.65       9971.20        78.92 o                         
   3  16   4       4295.68       4861.01        53.00 o                         
   4  16   4      17333.96      16591.71       141.77 o                         
   5  16   4        776.61       1049.41        47.74 o                         
   6  16   4      10203.11      10015.89       123.08 o                         
   7  16   4       9069.68       8707.57       123.37 o                         
   8  16   4        156.58        165.73        35.15 o                         
   9  16   4       8603.82       8789.64       149.77 o                         
  10  16   4       4000.70       4410.04       151.74 o                         
  11  16   4       1469.76       1409.82       102.98 o                         
 -12  17   4         32.60          0.00        66.17 o                         
 -11  17   4       1114.58        937.42        55.53 o                         
 -10  17   4         51.70         46.78        37.33 o                         
  -9  17   4       1849.55       1791.77        77.78 o                         
  -8  17   4       4901.06       5297.14        75.74 o                         
  -7  17   4        195.87        171.61        24.70 o                         
  -6  17   4       7289.05       7405.03        87.43 o                         
  -5  17   4       1063.97       1057.33        30.21 o                         
  -4  17   4       5013.69       5100.83        56.23 o                         
  -3  17   4       6230.89       6523.65        61.88 o                         
  -2  17   4       3381.97       3482.38        43.02 o                         
  -1  17   4        638.50        632.19        24.83 o                         
   0  17   4       8602.94       8265.98        66.54 o                         
   1  17   4        258.61        245.93        15.56 o                         
   2  17   4       8363.79       8420.24        78.20 o                         
   3  17   4       4525.64       4474.54        49.48 o                         
   4  17   4        115.75        158.00        15.99 o                         
   5  17   4       2409.96       2581.19        70.99 o                         
   6  17   4         31.96          0.00        20.14 o                         
   7  17   4       1112.31       1031.93        40.63 o                         
   8  17   4       1211.15       1249.04        64.86 o                         
   9  17   4        477.82        512.90        48.12 o                         
  10  17   4        302.43        317.88        50.36 o                         
  11  17   4        535.56        516.92        63.52 o                         
 -11  18   4          8.60          0.00        86.78 o                         
 -10  18   4        773.85        808.43        54.35 o                         
  -9  18   4        984.70       1085.14        51.07 o                         
  -8  18   4          5.91          0.00        24.71 o                         
  -7  18   4        569.10        565.69        29.64 o                         
  -6  18   4       2909.29       2740.59        47.73 o                         
  -5  18   4        407.05        362.70        23.17 o                         
  -4  18   4       2830.41       3165.16        45.74 o                         
  -3  18   4        923.61        899.24        26.95 o                         
  -2  18   4       3495.06       3455.45        44.82 o                         
  -1  18   4        709.48        610.13        19.73 o                         
   0  18   4         17.96         19.24        12.63 o                         
   1  18   4        584.52        495.58        20.56 o                         
   2  18   4       1342.81       1395.43        32.12 o                         
   3  18   4       1141.50       1168.74        29.73 o                         
   4  18   4       3290.42       2802.73        55.94 o                         
   5  18   4        339.80        328.20        24.13 o                         
   6  18   4        528.84        464.03        28.01 o                         
   7  18   4       2338.21       2414.75        67.98 o                         
   8  18   4        369.26        277.30        45.49 o                         
   9  18   4       2650.94       2475.30        97.67 o                         
  10  18   4        136.80        172.97        49.73 o                         
 -11  19   4       4061.57       3816.26       248.80 o                         
 -10  19   4        334.43        345.85        60.10 o                         
  -9  19   4       2726.74       2561.57       102.00 o                         
  -8  19   4       8431.41       9061.14       124.45 o                         
  -7  19   4        863.96        925.15        45.16 o                         
  -6  19   4       6233.93       6279.75        71.03 o                         
  -5  19   4       9015.22       9469.45        97.98 o                         
  -4  19   4        375.05        362.06        20.90 o                         
  -3  19   4      23561.21      24047.83       198.60 o                         
  -2  19   4       2132.81       2132.42        41.14 o                         
  -1  19   4      10269.87      10123.81       108.82 o                         
   0  19   4      15475.89      16274.92       146.69 o                         
   1  19   4        102.45         63.74        15.98 o                         
   2  19   4      10423.07      10813.27       114.68 o                         
   3  19   4      11457.75      11884.58       118.96 o                         
   4  19   4        338.66        223.36        19.39 o                         
   5  19   4       6179.03       6505.81        94.76 o                         
   6  19   4        831.89        906.08        35.46 o                         
   7  19   4       4718.41       4852.24       115.17 o                         
   8  19   4       8686.01       8712.25       171.14 o                         
   9  19   4         46.53         19.07        44.30 o                         
  10  19   4       2059.45       1859.17        95.53 o                         
 -10  20   4       2691.19       2922.63       161.67 o                         
  -9  20   4        814.66        871.03        77.78 o                         
  -8  20   4         84.37         36.13        44.89 o                         
  -7  20   4       3127.96       3076.68        66.73 o                         
  -6  20   4       1248.84       1208.90        42.61 o                         
  -5  20   4       2867.12       2893.65        49.50 o                         
  -4  20   4       7150.64       7444.08        83.97 o                         
  -3  20   4          7.18         10.05        15.48 o                         
  -2  20   4       7536.84       7632.25       113.55 o                         
  -1  20   4       4532.47       4606.38        73.77 o                         
   0  20   4       4126.12       4203.11        70.30 o                         
   1  20   4       9076.21       9755.94       109.37 o                         
   2  20   4       3628.39       3785.99        55.25 o                         
   3  20   4         56.14         40.51        18.97 o                         
   4  20   4       2437.36       2426.22        45.66 o                         
   5  20   4         48.17         75.32        24.79 o                         
   6  20   4       3627.68       3566.38        83.02 o                         
   7  20   4       2293.99       2280.69        94.76 o                         
   8  20   4        415.27        267.91        48.01 o                         
   9  20   4       1959.35       1931.36        93.73 o                         
  -9  21   4          9.03          0.00        42.30 o                         
  -8  21   4       1531.85       1711.80        66.10 o                         
  -7  21   4         46.46          0.00        34.68 o                         
  -6  21   4        771.27        755.75        39.70 o                         
  -5  21   4       1109.05       1105.48        43.95 o                         
  -4  21   4        178.67        116.11        23.48 o                         
  -3  21   4        490.63        457.62        31.10 o                         
  -2  21   4         94.51         81.41        26.49 o                         
  -1  21   4        167.09        134.46        31.52 o                         
   0  21   4        582.79        527.68        45.31 o                         
   1  21   4         30.38          0.00        25.18 o                         
   2  21   4       1295.21       1371.53        54.31 o                         
   3  21   4         15.70         15.55        19.08 o                         
   4  21   4       2707.36       2616.47        57.37 o                         
   5  21   4       1246.72       1350.62        52.33 o                         
   6  21   4        477.67        360.11        47.55 o                         
   7  21   4        308.44        294.37        46.51 o                         
   8  21   4         12.51          0.64        78.94 o                         
  -8  22   4        212.11        181.09        40.82 o                         
  -7  22   4       6227.00       6263.59       116.77 o                         
  -6  22   4        618.27        645.73        42.07 o                         
  -5  22   4       3729.26       3384.73        77.37 o                         
  -4  22   4       9749.67      10148.59       160.15 o                         
  -3  22   4        829.98        867.51        52.89 o                         
  -2  22   4       4376.03       4606.35        81.51 o                         
  -1  22   4       4448.70       4617.96        98.38 o                         
   0  22   4         74.87          0.68        36.46 o                         
   1  22   4       7054.32       7545.66       116.06 o                         
   2  22   4       1242.70       1224.67        54.06 o                         
   3  22   4       5149.79       5091.79       104.89 o                         
   4  22   4       7273.63       7512.65       105.98 o                         
   5  22   4         71.89         36.33        37.17 o                         
   6  22   4       2231.70       1972.38       113.33 o                         
   7  22   4       2929.95       2837.79       168.55 o                         
   8  22   4         50.60         17.93        60.32 o                         
  -8  23   4       2251.63       2069.29       203.05 o                         
  -7  23   4         21.76          0.00        43.33 o                         
  -6  23   4       2808.36       2769.67        82.61 o                         
  -5  23   4       1244.02       1192.17        84.89 o                         
  -4  23   4        567.40        580.11        47.41 o                         
  -3  23   4       3793.03       3796.66        90.12 o                         
  -2  23   4       3556.15       3810.73       127.65 o                         
  -1  23   4        124.52         74.81        36.57 o                         
   0  23   4       4517.68       4528.68       101.03 o                         
   1  23   4         18.98          0.00        32.54 o                         
   2  23   4       3148.94       2948.38        99.87 o                         
   3  23   4       5284.02       5576.61       112.52 o                         
   4  23   4         16.14          0.00        42.56 o                         
   5  23   4       3238.21       3020.88        86.67 o                         
   6  23   4        787.64        737.27       110.84 o                         
   7  23   4        671.21        556.32        53.59 o                         
  -6  24   4         29.96          0.00        43.04 o                         
  -5  24   4        314.11        412.17        67.46 o                         
  -4  24   4         50.22        127.68        43.90 o                         
  -3  24   4         42.78         74.32        45.95 o                         
  -2  24   4        360.09        379.11        44.70 o                         
  -1  24   4        455.85        488.27        45.66 o                         
   0  24   4         18.30          0.00        43.88 o                         
   1  24   4          1.64          0.00        47.76 o                         
   2  24   4         14.95          0.00        51.81 o                         
   3  24   4         59.13         16.23        40.35 o                         
   4  24   4         69.09         91.78        48.60 o                         
   5  24   4          7.79         22.67        46.89 o                         
   6  24   4          0.26         19.76        41.23 o                         
  -5  25   4       1859.27       1982.55        97.78 o                         
  -4  25   4         56.66        157.99        52.04 o                         
  -3  25   4       4501.49       4597.71       231.26 o                         
  -2  25   4       1150.03       1102.23        73.25 o                         
  -1  25   4         91.96        132.51        40.44 o                         
   0  25   4        907.93        799.49        59.40 o                         
   1  25   4         13.33          0.00        45.71 o                         
   2  25   4       4325.52       4484.42       121.94 o                         
   3  25   4       4588.33       5000.14       132.76 o                         
   4  25   4         27.40          0.00        69.70 o                         
  -3  26   4        338.90        389.51        62.08 o                         
  -2  26   4       1483.82       1289.74        72.67 o                         
  -1  26   4       1713.01       1687.25        94.77 o                         
   0  26   4        185.81        113.78        50.17 o                         
   1  26   4       3183.11       3344.67       114.17 o                         
   2  26   4        510.06        447.33        66.01 o                         
 -15   1   5        806.88        820.13       101.69 o                         
 -14   1   5       5287.41       5384.77       107.82 o                         
 -13   1   5       1633.98       1711.75        59.60 o                         
 -12   1   5       6338.82       6456.58        91.89 o                         
 -11   1   5      26253.39      26761.13       265.73 o                         
 -10   1   5       1033.39       1081.09        34.27 o                         
  -9   1   5       6844.27       6696.65        72.45 o                         
  -8   1   5      15553.17      15879.41       140.08 o                         
  -7   1   5       4075.10       4057.81        56.60 o                         
  -6   1   5      59223.03      58789.25       569.50 o                         
  -5   1   5      16428.19      18102.68       198.13 o                         
  -4   1   5       6378.80       6707.12        86.16 o                         
  -3   1   5      47384.04      51397.52       498.27 o                         
  -2   1   5        959.22        377.74        12.65 o                         
  -1   1   5       5787.55       4874.57        48.11 o                         
   0   1   5      20889.50      21972.85       153.29 o                         
   1   1   5      28060.42      29396.26       207.95 o                         
   2   1   5      26619.63      25798.75       194.84 o                         
   3   1   5        124.13        135.74         7.78 o                         
   4   1   5      16069.29      15575.85       121.18 o                         
   5   1   5      42697.66      42458.46       325.88 o                         
   6   1   5       1726.12       2189.28        40.45 o                         
   7   1   5       4757.63       4738.15        51.24 o                         
   8   1   5        536.08        473.67        19.33 o                         
   9   1   5       3028.07       2879.55        51.30 o                         
  10   1   5      15019.94      14677.03       150.35 o                         
  11   1   5       1753.58       1650.47        58.67 o                         
  12   1   5       1975.47       1916.40        81.78 o                         
  13   1   5       1641.80       1681.77       100.35 o                         
  14   1   5          2.38         91.85        70.22 o                         
 -15   2   5       1465.57       1547.24       102.50 o                         
 -14   2   5         32.48        121.88        41.83 o                         
 -13   2   5       6976.59       7106.62       100.75 o                         
 -12   2   5       9200.54       9154.79       122.18 o                         
 -11   2   5        920.59       1200.82        53.40 o                         
 -10   2   5      12853.99      14062.24       150.71 o                         
  -9   2   5       3086.08       2661.50        41.85 o                         
  -8   2   5       5192.89       6023.27        64.02 o                         
  -7   2   5      43005.62      41832.29       388.15 o                         
  -6   2   5       4174.74       3816.77        89.85 o                         
  -5   2   5      21783.05      21240.07       216.18 o                         
  -4   2   5      32097.62      27413.48       256.41 o                         
  -3   2   5        927.08        728.88        17.90 o                         
  -2   2   5      40746.03      36327.24       301.27 o                         
  -1   2   5      87925.60      93339.70       682.23 o                         
   0   2   5      11418.09      10980.51        80.43 o                         
   1   2   5      12747.14      11933.74       107.80 o                         
   2   2   5        133.71        564.50        13.08 o                         
   3   2   5      26665.36      27341.19       195.80 o                         
   4   2   5      44202.48      44760.70       348.40 o                         
   5   2   5       1366.86        995.93        27.37 o                         
   6   2   5      29249.10      28521.65       214.03 o                         
   7   2   5       1237.02       1401.83        26.91 o                         
   8   2   5       5863.00       6264.40        64.12 o                         
   9   2   5      11104.97      11786.75       112.15 o                         
  10   2   5         46.36         99.48        20.69 o                         
  11   2   5      17208.98      17866.81       240.40 o                         
  12   2   5       4377.03       4264.95        96.83 o                         
  13   2   5        243.88        235.34        56.27 o                         
  14   2   5       2508.42       2663.06       160.75 o                         
 -15   3   5        345.49        413.93        76.42 o                         
 -14   3   5        285.33        270.73        52.45 o                         
 -13   3   5        146.34        128.23        27.11 o                         
 -12   3   5        141.95         36.95        33.41 o                         
 -11   3   5        369.94        301.53        31.05 o                         
 -10   3   5        128.07        102.11        15.34 o                         
  -9   3   5        105.02         59.31        16.64 o                         
  -8   3   5       1489.92       1481.94        29.01 o                         
  -7   3   5          2.76         36.32        15.13 o                         
  -6   3   5       1767.98       1752.72        32.82 o                         
  -5   3   5       7041.27       7665.69       130.26 o                         
  -4   3   5       5485.15       5552.36        61.59 o                         
  -3   3   5       3229.44       4508.37        45.01 o                         
  -2   3   5       8646.13       7927.78        72.34 o                         
  -1   3   5         18.69         46.85         4.57 o                         
   0   3   5      10241.35      10210.76        77.18 o                         
   1   3   5       4503.88       5156.38        41.83 o                         
   2   3   5       1479.03       1715.24        21.11 o                         
   3   3   5       6980.73       5833.23        52.82 o                         
   4   3   5        340.14        511.66        15.13 o                         
   5   3   5       2885.86       2866.81        32.63 o                         
   6   3   5          9.16         60.72         9.45 o                         
   7   3   5         25.19         39.15        12.36 o                         
   8   3   5         99.24        104.21        16.37 o                         
   9   3   5        178.66        119.48        20.03 o                         
  10   3   5       4479.37       4403.63        68.21 o                         
  11   3   5          3.17          8.12        27.66 o                         
  12   3   5        704.37        711.58        50.82 o                         
  13   3   5        895.41        805.80        59.33 o                         
  14   3   5          0.32          9.19        48.73 o                         
 -15   4   5       1036.48        936.12        65.53 o                         
 -14   4   5          9.77         73.16        45.40 o                         
 -13   4   5       1894.33       1927.16        83.54 o                         
 -12   4   5       2630.84       2492.74        61.07 o                         
 -11   4   5       1302.93       1271.37        36.26 o                         
 -10   4   5       4486.35       4398.06        61.68 o                         
  -9   4   5        165.80        186.70        18.99 o                         
  -8   4   5       4998.17       4530.61        60.07 o                         
  -7   4   5      28810.31      31003.04       280.52 o                         
  -6   4   5       8793.29       9175.21       106.15 o                         
  -5   4   5        330.18        322.54        16.85 o                         
  -4   4   5       2963.92       3022.00        37.19 o                         
  -3   4   5      23583.08      23163.07       187.43 o                         
  -2   4   5      27046.25      27659.49       213.36 o                         
  -1   4   5      62323.20      54651.30       385.36 o                         
   0   4   5      12479.30      11153.79        87.48 o                         
   1   4   5       6487.87       6925.21        51.49 o                         
   2   4   5       5065.12       4770.39        40.34 o                         
   3   4   5       8834.25       9052.10        72.85 o                         
   4   4   5      15135.73      13127.62       104.29 o                         
   5   4   5        199.94        169.36        10.60 o                         
   6   4   5      21841.26      21733.39       162.44 o                         
   7   4   5       3407.68       3600.23        47.35 o                         
   8   4   5       6458.14       6290.42        69.09 o                         
   9   4   5      14180.46      14651.75       164.38 o                         
  10   4   5        354.97        388.06        28.50 o                         
  11   4   5       2390.04       2417.72        62.34 o                         
  12   4   5       2092.19       2213.53        94.29 o                         
  13   4   5        144.95        194.84        47.68 o                         
  14   4   5       1726.14       1996.07       106.83 o                         
 -15   5   5        439.93        351.23        78.38 o                         
 -14   5   5       3330.33       3271.36       107.35 o                         
 -13   5   5        997.06       1013.64        79.95 o                         
 -12   5   5       6216.03       6312.33       131.86 o                         
 -11   5   5      13441.35      14137.78       178.46 o                         
 -10   5   5        409.20        305.79        25.61 o                         
  -9   5   5       9608.45      10211.72       111.16 o                         
  -8   5   5      12107.17      11862.40       116.53 o                         
  -7   5   5         75.10         95.53        13.44 o                         
  -6   5   5      65133.02      65751.55       545.98 o                         
  -5   5   5       6787.81       6357.16        66.31 o                         
  -4   5   5       3084.43       3499.00        37.26 o                         
  -3   5   5      24648.94      23078.56       194.24 o                         
  -2   5   5       1187.35       1428.25        18.54 o                         
  -1   5   5      76724.81      73993.05       488.73 o                         
   0   5   5      59418.21      58924.29       368.89 o                         
   1   5   5       2211.08       2348.38        21.82 o                         
   2   5   5       1864.52       1413.37        17.25 o                         
   3   5   5       6717.28       7606.17        72.52 o                         
   4   5   5      13912.71      12990.67       107.74 o                         
   5   5   5      51267.98      54901.78       409.93 o                         
   6   5   5        249.21        312.70        18.00 o                         
   7   5   5      29273.34      30289.48       228.81 o                         
   8   5   5      12219.20      11869.07       107.79 o                         
   9   5   5       3314.34       3222.93        55.14 o                         
  10   5   5      21396.88      21286.16       267.24 o                         
  11   5   5       1655.33       1589.61        58.05 o                         
  12   5   5       2641.28       2629.87        83.45 o                         
  13   5   5       3926.24       3822.91       114.18 o                         
  14   5   5          6.16         52.68        49.05 o                         
 -15   6   5        473.80        459.22        63.31 o                         
 -14   6   5         28.16         50.91        46.46 o                         
 -13   6   5       1316.51       1353.31        74.77 o                         
 -12   6   5       1349.03       1267.41        51.73 o                         
 -11   6   5        878.62        791.79        34.53 o                         
 -10   6   5       4417.59       3896.39        90.93 o                         
  -9   6   5        470.31        498.15        30.95 o                         
  -8   6   5         76.31        105.74        16.99 o                         
  -7   6   5       7523.51       7689.16       115.26 o                         
  -6   6   5       2554.94       2801.43        37.30 o                         
  -5   6   5       9497.98       9491.25        86.20 o                         
  -4   6   5        295.28        403.34        15.45 o                         
  -3   6   5       1962.51       2299.75        22.77 o                         
  -2   6   5      28076.42      28530.97       212.07 o                         
  -1   6   5       2206.57       2405.46        24.31 o                         
   0   6   5      12633.00      15163.26       103.09 o                         
   1   6   5        335.91        268.35         8.17 o                         
   2   6   5        672.49        697.92        14.45 o                         
   3   6   5        150.70        173.33         8.86 o                         
   4   6   5       5055.20       4563.53        45.74 o                         
   5   6   5        397.32        467.83        17.77 o                         
   6   6   5      14995.00      15176.89       128.19 o                         
   7   6   5         10.55         31.76        15.15 o                         
   8   6   5       2745.45       2622.03        42.09 o                         
   9   6   5       3095.82       3150.51        57.35 o                         
  10   6   5        622.59        600.95        31.21 o                         
  11   6   5       1672.29       1530.63        58.95 o                         
  12   6   5        193.34        190.59        44.42 o                         
  13   6   5        146.00         87.60        47.21 o                         
  14   6   5        621.79        578.82        59.19 o                         
 -15   7   5         80.17        140.32       154.79 o                         
 -14   7   5        375.10        347.00        61.33 o                         
 -13   7   5        126.27         83.58        52.99 o                         
 -12   7   5        536.33        496.75        33.09 o                         
 -11   7   5       2054.22       1939.30        73.06 o                         
 -10   7   5         22.31         49.84        21.72 o                         
  -9   7   5       2467.24       2232.48        47.22 o                         
  -8   7   5       1805.63       1831.93        37.70 o                         
  -7   7   5       4267.79       3880.02        50.13 o                         
  -6   7   5       8179.67       8412.25        77.16 o                         
  -5   7   5         50.45         67.93         7.65 o                         
  -4   7   5       3609.22       3659.47        35.79 o                         
  -3   7   5      17226.25      19945.37       141.11 o                         
  -2   7   5       6515.81       6529.04        48.62 o                         
  -1   7   5       7823.47       8298.54        60.18 o                         
   0   7   5      76164.69      75552.23       460.38 o                         
   1   7   5       8692.35       8708.46        60.15 o                         
   2   7   5      14681.84      12821.69        90.99 o                         
   3   7   5       1836.59       1604.41        20.60 o                         
   4   7   5      31286.16      33123.82       227.93 o                         
   5   7   5      20647.33      19679.14       147.01 o                         
   6   7   5       1775.30       1456.55        29.93 o                         
   7   7   5       1446.54       1338.91        33.02 o                         
   8   7   5       6216.25       6129.02        80.36 o                         
   9   7   5          6.41         19.15        18.05 o                         
  10   7   5       5268.82       5079.14        78.29 o                         
  11   7   5       3179.19       2966.30        64.19 o                         
  12   7   5        561.82        536.73        42.22 o                         
  13   7   5       1079.50        916.05        78.36 o                         
 -14   8   5          0.26          0.00        53.40 o                         
 -13   8   5       3540.60       3647.13       146.38 o                         
 -12   8   5       7116.98       7343.51       103.70 o                         
 -11   8   5        693.60        680.98        32.60 o                         
 -10   8   5      15220.30      15489.25       150.02 o                         
  -9   8   5       1343.12       1322.04        35.98 o                         
  -8   8   5       7451.75       7647.67        79.23 o                         
  -7   8   5      35228.52      35314.69       289.65 o                         
  -6   8   5       1661.79       2101.23        31.52 o                         
  -5   8   5      38972.89      39837.12       320.48 o                         
  -4   8   5      11901.65      12061.57        96.22 o                         
  -3   8   5       4697.33       4139.75        34.08 o                         
  -2   8   5      52572.62      48847.47       299.95 o                         
  -1   8   5      17417.67      19404.70       134.46 o                         
   0   8   5      31433.57      31869.62       238.13 o                         
   1   8   5      77133.34      71339.46       446.97 o                         
   2   8   5        134.58         50.68         5.94 o                         
   3   8   5      66382.41      66142.66       417.31 o                         
   4   8   5      22847.77      24654.95       168.40 o                         
   5   8   5       3559.65       3224.97        38.31 o                         
   6   8   5      21514.90      20463.01       160.44 o                         
   7   8   5        187.83        294.72        22.79 o                         
   8   8   5       1389.14       1296.22        40.55 o                         
   9   8   5      20983.09      22544.38       247.44 o                         
  10   8   5       1825.30       1610.18        64.12 o                         
  11   8   5       6349.66       6472.54        97.75 o                         
  12   8   5       3824.83       3702.74       108.73 o                         
  13   8   5        607.03        585.73        57.04 o                         
 -14   9   5        768.67        668.09        60.83 o                         
 -13   9   5        766.66        654.36        59.85 o                         
 -12   9   5       1166.16       1209.97        55.03 o                         
 -11   9   5       5758.94       5722.93        76.03 o                         
 -10   9   5         29.07         15.61        20.32 o                         
  -9   9   5      10050.86       9660.50        95.55 o                         
  -8   9   5       6741.43       6878.38        73.33 o                         
  -7   9   5        194.42        246.26        18.31 o                         
  -6   9   5      20640.66      20059.42       178.32 o                         
  -5   9   5       1725.78       1813.46        27.95 o                         
  -4   9   5       8883.08       9096.83        70.76 o                         
  -3   9   5        187.73        270.45         9.38 o                         
  -2   9   5        140.47        115.64         7.78 o                         
  -1   9   5      15179.34      15294.74       111.71 o                         
   0   9   5       9181.73       9106.04        65.25 o                         
   1   9   5       1936.75       1362.01        20.48 o                         
   2   9   5      20654.10      24269.80       154.82 o                         
   3   9   5        334.82        590.27        15.60 o                         
   4   9   5       6164.74       5858.70        50.48 o                         
   5   9   5       1317.48       1290.79        26.98 o                         
   6   9   5       3318.23       3115.08        40.36 o                         
   7   9   5       3267.73       3673.78        48.19 o                         
   8   9   5        693.71        602.96        28.81 o                         
   9   9   5       1949.75       1806.25        56.08 o                         
  10   9   5       3825.20       3634.97        73.35 o                         
  11   9   5        476.60        497.53        38.59 o                         
  12   9   5       1774.27       1789.94        91.44 o                         
  13   9   5        752.49        685.78        50.30 o                         
 -14  10   5         34.19         96.21        44.55 o                         
 -13  10   5       1971.87       1849.79        85.30 o                         
 -12  10   5       1744.47       1835.47        69.78 o                         
 -11  10   5         78.05         48.63        21.66 o                         
 -10  10   5        143.64        132.56        22.96 o                         
  -9  10   5        220.43        227.13        21.03 o                         
  -8  10   5       3151.26       3104.41        47.40 o                         
  -7  10   5       2699.33       2891.65        38.43 o                         
  -6  10   5          1.77         12.10        11.21 o                         
  -5  10   5       5965.74       5690.86        56.70 o                         
  -4  10   5      22720.12      24370.53       185.60 o                         
  -3  10   5        771.12        828.83        15.93 o                         
  -2  10   5      22040.68      21092.72       149.48 o                         
  -1  10   5         29.94         35.19         6.96 o                         
   0  10   5       2103.23       2002.48        22.70 o                         
   1  10   5       1459.41       1379.57        18.81 o                         
   2  10   5       4831.54       4302.67        38.01 o                         
   3  10   5       6823.56       6661.19        53.19 o                         
   4  10   5      15450.87      14497.46       105.40 o                         
   5  10   5       2615.81       3084.86        37.08 o                         
   6  10   5       6347.00       6148.82        61.07 o                         
   7  10   5       1346.35       1542.82        36.78 o                         
   8  10   5       2470.93       2645.25        58.34 o                         
   9  10   5        447.67        367.92        33.09 o                         
  10  10   5        125.54         98.00        31.79 o                         
  11  10   5        261.39        216.28        38.38 o                         
  12  10   5        602.45        538.47        53.12 o                         
  13  10   5        313.02        302.81        49.51 o                         
 -14  11   5       3806.24       3558.52       121.99 o                         
 -13  11   5       1534.51       1540.35        82.93 o                         
 -12  11   5       4389.84       4057.38        98.08 o                         
 -11  11   5       9162.53       9389.58       118.93 o                         
 -10  11   5         37.26         42.09        30.69 o                         
  -9  11   5       6844.50       7135.98        87.62 o                         
  -8  11   5       3414.21       3564.69        49.97 o                         
  -7  11   5       6734.32       6863.41        67.20 o                         
  -6  11   5      28153.73      28611.10       228.61 o                         
  -5  11   5      11593.32      12437.37       107.16 o                         
  -4  11   5      27184.43      27893.77       198.03 o                         
  -3  11   5      55492.37      54804.12       356.30 o                         
  -2  11   5        382.58        249.60        10.08 o                         
  -1  11   5      55184.96      53540.93       347.82 o                         
   0  11   5      13536.35      14533.62       101.98 o                         
   1  11   5      17494.01      18105.34       115.93 o                         
   2  11   5      24692.79      26083.45       171.36 o                         
   3  11   5       2991.22       2394.99        26.66 o                         
   4  11   5       8103.57       8125.31        66.15 o                         
   5  11   5      49857.56      51155.64       349.01 o                         
   6  11   5       4752.62       4594.90        47.20 o                         
   7  11   5      13048.88      13139.21       131.39 o                         
   8  11   5       1884.58       1625.38        52.73 o                         
   9  11   5        495.05        395.31        33.75 o                         
  10  11   5       7328.16       7257.94       111.15 o                         
  11  11   5       1391.30       1260.76        68.09 o                         
  12  11   5        378.35        329.69        48.64 o                         
  13  11   5       1297.09       1194.36        78.94 o                         
 -13  12   5       1817.94       1876.08        77.25 o                         
 -12  12   5       2061.21       2074.85        84.05 o                         
 -11  12   5        759.16        789.13        41.26 o                         
 -10  12   5       2860.39       2652.86        58.57 o                         
  -9  12   5         66.37         61.79        22.24 o                         
  -8  12   5       1089.81       1076.17        34.28 o                         
  -7  12   5       5922.30       5557.73        61.76 o                         
  -6  12   5         38.69         52.65        13.32 o                         
  -5  12   5      14850.63      14692.37       120.05 o                         
  -4  12   5      15095.11      15043.17       110.07 o                         
  -3  12   5         98.72         99.91         9.50 o                         
  -2  12   5      31189.09      32397.24       215.43 o                         
  -1  12   5       1646.63       1382.34        19.99 o                         
   0  12   5      20249.49      19812.73       128.89 o                         
   1  12   5      13734.91      13886.03        94.19 o                         
   2  12   5        304.05        251.04        10.99 o                         
   3  12   5       2961.74       2381.91        26.67 o                         
   4  12   5      18564.66      18866.59       138.46 o                         
   5  12   5        549.01        580.18        19.04 o                         
   6  12   5      26443.27      26120.81       207.82 o                         
   7  12   5       3263.93       3365.50        58.98 o                         
   8  12   5       1424.86       1405.90        57.88 o                         
   9  12   5       2810.22       2983.76        70.51 o                         
  10  12   5         35.49         48.38        35.97 o                         
  11  12   5       3222.88       3057.22       116.18 o                         
  12  12   5        684.55        560.25        53.88 o                         
 -13  13   5          9.05          0.00        41.72 o                         
 -12  13   5        130.66         97.66        39.86 o                         
 -11  13   5        497.37        386.70        30.92 o                         
 -10  13   5        757.15        649.05        35.64 o                         
  -9  13   5        370.65        404.97        22.72 o                         
  -8  13   5        601.91        651.20        27.69 o                         
  -7  13   5       2681.50       2534.16        44.11 o                         
  -6  13   5       1267.23       1119.05        29.71 o                         
  -5  13   5        168.47        140.79        13.97 o                         
  -4  13   5       1602.37       1580.30        23.52 o                         
  -3  13   5         33.86         58.24         9.92 o                         
  -2  13   5        844.76        756.93        18.60 o                         
  -1  13   5        154.37         92.07        10.02 o                         
   0  13   5       6407.18       6702.21        53.37 o                         
   1  13   5          1.22          3.23         8.04 o                         
   2  13   5       7826.35       8638.14        66.18 o                         
   3  13   5         20.19          0.85        10.35 o                         
   4  13   5       6989.14       6475.48        57.28 o                         
   5  13   5         37.73         29.89        13.42 o                         
   6  13   5          3.20          0.00        15.39 o                         
   7  13   5         15.33          0.00        24.06 o                         
   8  13   5        368.49        314.85        30.96 o                         
   9  13   5        122.31        100.65        31.26 o                         
  10  13   5        427.76        313.11        50.84 o                         
  11  13   5        461.42        503.62        49.78 o                         
  12  13   5         66.44         82.23        46.21 o                         
 -13  14   5       1796.67       1886.07        95.74 o                         
 -12  14   5       1698.19       1700.53        80.02 o                         
 -11  14   5        411.22        295.97        49.79 o                         
 -10  14   5       5083.20       5273.98        81.18 o                         
  -9  14   5        798.30        865.32        31.20 o                         
  -8  14   5       4949.04       5025.34        69.77 o                         
  -7  14   5      12838.59      12961.63       126.50 o                         
  -6  14   5        365.22        297.84        18.18 o                         
  -5  14   5      15426.89      15922.78       128.69 o                         
  -4  14   5       6188.19       6551.97        56.37 o                         
  -3  14   5       2818.16       2916.65        33.35 o                         
  -2  14   5      23487.72      24745.91       173.74 o                         
  -1  14   5      16250.59      16291.40       119.42 o                         
   0  14   5       4007.90       4091.38        38.71 o                         
   1  14   5      40487.69      39200.65       241.29 o                         
   2  14   5        373.95        364.29        14.04 o                         
   3  14   5      29621.53      28052.17       197.23 o                         
   4  14   5      15604.26      16391.09       148.02 o                         
   5  14   5       3799.04       3712.73        52.66 o                         
   6  14   5      13366.61      13512.73       139.26 o                         
   7  14   5       4885.69       4842.31        78.73 o                         
   8  14   5        979.40        916.93        47.76 o                         
   9  14   5       9702.94       9850.60       147.45 o                         
  10  14   5        762.13        575.73        52.41 o                         
  11  14   5       3215.64       3708.09       129.36 o                         
  12  14   5       2515.38       2524.90        97.71 o                         
 -12  15   5        744.64        614.18        49.86 o                         
 -11  15   5       2101.74       1949.90        75.67 o                         
 -10  15   5        216.78        196.89        30.59 o                         
  -9  15   5       3544.85       3640.54        63.66 o                         
  -8  15   5       3217.15       3492.56        58.67 o                         
  -7  15   5       1482.18       1506.80        42.82 o                         
  -6  15   5      11692.39      12131.25       118.59 o                         
  -5  15   5        231.58        111.44        15.28 o                         
  -4  15   5      12782.10      12409.52        98.80 o                         
  -3  15   5       9179.94       9009.04        73.08 o                         
  -2  15   5       4011.76       4403.41        43.94 o                         
  -1  15   5       9921.95       9603.34        77.08 o                         
   0  15   5      17206.99      17715.18       122.55 o                         
   1  15   5       6133.10       5853.00        48.43 o                         
   2  15   5      31706.89      31615.74       208.37 o                         
   3  15   5       9942.14      10606.76        85.60 o                         
   4  15   5       8221.29       8767.34        83.44 o                         
   5  15   5      10132.19       9943.98       102.09 o                         
   6  15   5         71.39         91.69        18.50 o                         
   7  15   5       3276.44       3269.00        60.70 o                         
   8  15   5       4794.54       5234.27        87.16 o                         
   9  15   5         15.98         14.00        36.90 o                         
  10  15   5       4163.78       4052.95       105.40 o                         
  11  15   5       1283.42       1237.76        97.73 o                         
 -12  16   5        144.50        150.20        48.70 o                         
 -11  16   5         27.99         53.65        42.41 o                         
 -10  16   5         34.76         26.76        34.05 o                         
  -9  16   5         13.76          4.95        22.70 o                         
  -8  16   5         65.85         21.75        23.69 o                         
  -7  16   5        368.18        327.24        22.69 o                         
  -6  16   5       1284.90       1321.20        36.57 o                         
  -5  16   5       6277.68       6038.27        64.95 o                         
  -4  16   5         33.30         69.49        11.32 o                         
  -3  16   5       1254.63       1379.92        26.78 o                         
  -2  16   5       2544.83       2314.56        34.72 o                         
  -1  16   5        121.90         95.40        12.20 o                         
   0  16   5       2762.57       2876.51        33.62 o                         
   1  16   5        973.58        925.17        22.16 o                         
   2  16   5       1183.28       1104.32        25.46 o                         
   3  16   5       1353.33       1559.80        32.38 o                         
   4  16   5          1.67          0.00        13.10 o                         
   5  16   5        363.08        383.10        21.82 o                         
   6  16   5        402.79        301.99        23.27 o                         
   7  16   5        417.03        374.55        27.93 o                         
   8  16   5        550.63        521.56        42.46 o                         
   9  16   5        971.18        914.62        53.27 o                         
  10  16   5        275.38        199.75        50.27 o                         
  11  16   5         73.45        121.94        50.32 o                         
 -12  17   5       1154.31        847.46       128.58 o                         
 -11  17   5       1582.63       1694.14        78.91 o                         
 -10  17   5          3.02         12.46        35.20 o                         
  -9  17   5       3452.19       3598.85        76.48 o                         
  -8  17   5       2856.27       3028.40        61.39 o                         
  -7  17   5        744.97        837.78        33.59 o                         
  -6  17   5       8086.04       8172.85        86.95 o                         
  -5  17   5       2942.26       3016.63        50.13 o                         
  -4  17   5       2364.66       2183.76        34.79 o                         
  -3  17   5       9777.15      10327.54        91.18 o                         
  -2  17   5        255.73        208.49        17.83 o                         
  -1  17   5      21686.07      21714.84       167.45 o                         
   0  17   5      10114.87      10386.57        84.42 o                         
   1  17   5         24.85          5.40        13.03 o                         
   2  17   5       5877.35       5995.81        66.72 o                         
   3  17   5       6678.06       7308.02        73.71 o                         
   4  17   5       3156.06       3221.44        57.72 o                         
   5  17   5      10201.71      10198.12       115.75 o                         
   6  17   5        598.70        643.73        45.63 o                         
   7  17   5       7846.13       7664.17       108.89 o                         
   8  17   5       7814.95       7868.61       137.68 o                         
   9  17   5        777.54        748.87        55.62 o                         
  10  17   5       3476.80       3496.48       112.16 o                         
 -11  18   5        970.59        997.22       115.95 o                         
 -10  18   5       4652.75       4539.28       109.81 o                         
  -9  18   5       1681.24       1758.61        77.03 o                         
  -8  18   5       1821.92       1713.73        63.95 o                         
  -7  18   5       6731.52       7254.35        94.65 o                         
  -6  18   5        150.52        129.80        19.36 o                         
  -5  18   5      14297.25      14647.71       142.33 o                         
  -4  18   5       5237.64       5391.44        58.07 o                         
  -3  18   5       5600.05       5796.59        83.94 o                         
  -2  18   5      17603.00      18004.30       154.92 o                         
  -1  18   5       2848.76       3266.55        72.05 o                         
   0  18   5      18524.77      18826.98       148.43 o                         
   1  18   5       7819.72       8258.87        78.90 o                         
   2  18   5          1.95          0.00        14.58 o                         
   3  18   5       4784.67       4947.55        58.92 o                         
   4  18   5       5529.37       5407.90        72.71 o                         
   5  18   5       3386.91       2947.41        65.88 o                         
   6  18   5       9886.69      10276.31       119.08 o                         
   7  18   5       1953.34       1904.22        81.96 o                         
   8  18   5       2018.64       2049.70        87.87 o                         
   9  18   5       3771.86       3887.65       113.75 o                         
  10  18   5        258.03        208.76        50.38 o                         
 -10  19   5        608.11        436.45        57.01 o                         
  -9  19   5        346.52        403.50        44.34 o                         
  -8  19   5        701.76        686.09        40.86 o                         
  -7  19   5          4.81         16.08        22.84 o                         
  -6  19   5        597.90        564.53        28.33 o                         
  -5  19   5        311.88        282.52        22.95 o                         
  -4  19   5       1653.87       1503.51        31.47 o                         
  -3  19   5         70.37         51.35        18.12 o                         
  -2  19   5        896.55        818.30        30.14 o                         
  -1  19   5       4734.18       4853.12        63.28 o                         
   0  19   5        782.53        715.45        26.61 o                         
   1  19   5       2233.55       2231.84        39.90 o                         
   2  19   5        127.04         81.90        18.65 o                         
   3  19   5          3.40          0.00        16.40 o                         
   4  19   5        168.28        114.65        24.89 o                         
   5  19   5        149.66        273.53        26.32 o                         
   6  19   5       1243.65       1402.73        66.33 o                         
   7  19   5        766.03        754.62        52.75 o                         
   8  19   5        286.58        434.37        71.01 o                         
   9  19   5        369.19        419.92        57.05 o                         
 -10  20   5       4198.32       4598.96       230.08 o                         
  -9  20   5       1873.93       2032.60        82.79 o                         
  -8  20   5       1951.61       1873.10        74.01 o                         
  -7  20   5       3126.58       3352.85        76.14 o                         
  -6  20   5         15.62         20.14        26.77 o                         
  -5  20   5       4607.22       4647.22        65.40 o                         
  -4  20   5       8063.28       8399.74        90.14 o                         
  -3  20   5        940.14       1105.39        33.93 o                         
  -2  20   5       4754.51       4929.35        67.92 o                         
  -1  20   5        590.82        548.37        26.66 o                         
   0  20   5       2251.02       2151.57        43.14 o                         
   1  20   5       4535.65       4540.22        63.21 o                         
   2  20   5        170.32        196.26        20.27 o                         
   3  20   5       4250.59       4221.47        65.50 o                         
   4  20   5        992.38        900.06        36.31 o                         
   5  20   5        244.61        162.03        28.16 o                         
   6  20   5       2308.96       2443.50        76.18 o                         
   7  20   5        827.28        795.06        55.40 o                         
   8  20   5       1153.57       1028.25        87.09 o                         
   9  20   5       1338.57       1227.55       102.81 o                         
  -9  21   5       5149.48       4931.21       120.69 o                         
  -8  21   5       3887.74       4054.48       148.66 o                         
  -7  21   5        717.60        624.31        43.97 o                         
  -6  21   5       6848.46       7148.76       108.55 o                         
  -5  21   5       1155.06       1107.59        41.73 o                         
  -4  21   5       6273.70       6295.16        87.66 o                         
  -3  21   5      11595.47      11924.22       135.33 o                         
  -2  21   5          2.01         30.14        33.27 o                         
  -1  21   5       5641.66       5331.02        78.29 o                         
   0  21   5       2772.41       2987.97        59.71 o                         
   1  21   5       3827.93       3788.30        59.34 o                         
   2  21   5       8985.65       9885.33       116.18 o                         
   3  21   5       3116.53       3258.92        58.05 o                         
   4  21   5       1371.63       1207.78        51.91 o                         
   5  21   5       3957.92       3886.38        87.67 o                         
   6  21   5         46.05         38.44        45.89 o                         
   7  21   5       4654.38       4578.82       116.99 o                         
   8  21   5       3607.05       3625.31       129.18 o                         
  -8  22   5         10.26          0.00        39.36 o                         
  -7  22   5        273.10        166.32        38.75 o                         
  -6  22   5         19.04          0.00        36.13 o                         
  -5  22   5        609.89        650.21        41.09 o                         
  -4  22   5        176.87        151.55        28.63 o                         
  -3  22   5        151.82         92.90        32.36 o                         
  -2  22   5       1434.07       1388.18        70.02 o                         
  -1  22   5        397.37        364.30        47.59 o                         
   0  22   5       1281.74       1191.13        54.95 o                         
   1  22   5        655.90        603.40        37.04 o                         
   2  22   5        332.43        389.54        28.63 o                         
   3  22   5         29.65         30.91        29.43 o                         
   4  22   5        963.28        952.72        43.38 o                         
   5  22   5        267.75        276.61        43.73 o                         
   6  22   5       2120.93       2184.82       105.47 o                         
   7  22   5        431.60        503.33        53.35 o                         
  -7  23   5        556.00        536.02        56.68 o                         
  -6  23   5       1666.40       1561.68       116.40 o                         
  -5  23   5       1047.99       1238.65       147.03 o                         
  -4  23   5        510.19        428.65        49.21 o                         
  -3  23   5       2487.45       2642.66        74.29 o                         
  -2  23   5          2.61          0.00        39.59 o                         
  -1  23   5        344.27        238.67        50.26 o                         
   0  23   5       2163.54       2247.30       102.81 o                         
   1  23   5         18.88         10.81        33.38 o                         
   2  23   5       4206.52       4245.90       111.49 o                         
   3  23   5        153.57        130.98        38.12 o                         
   4  23   5       1060.10       1016.73        85.61 o                         
   5  23   5       1095.77        972.74        54.34 o                         
   6  23   5        140.09         89.52        43.27 o                         
  -6  24   5          0.87          0.00        38.40 o                         
  -5  24   5       4328.61       4509.87       120.03 o                         
  -4  24   5       4679.91       4778.35       171.89 o                         
  -3  24   5         64.96         94.93        42.70 o                         
  -2  24   5       2398.26       2495.80        83.31 o                         
  -1  24   5       1807.26       1822.96        90.81 o                         
   0  24   5        956.83        919.52        59.75 o                         
   1  24   5       7057.08       6809.29       143.06 o                         
   2  24   5        364.63        352.59        45.39 o                         
   3  24   5       5532.68       5711.04       123.45 o                         
   4  24   5       3139.92       3099.80       109.00 o                         
   5  24   5        173.91        185.88        39.48 o                         
  -5  25   5         49.54         18.38        47.89 o                         
  -4  25   5       1029.36        915.47        61.97 o                         
  -3  25   5       1062.98       1072.07        68.16 o                         
  -2  25   5       1150.23       1118.03        67.88 o                         
  -1  25   5        123.38          0.00        52.23 o                         
   0  25   5        268.21        208.97        50.98 o                         
   1  25   5        892.35        792.65        71.51 o                         
   2  25   5       2893.66       2930.23       108.05 o                         
   3  25   5        543.31        588.69       115.37 o                         
   4  25   5        666.21        578.10        61.33 o                         
  -2  26   5       1046.88       1090.42        68.14 o                         
  -1  26   5         66.61          0.00        54.14 o                         
   0  26   5         38.26          0.00        47.05 o                         
   1  26   5        689.51        657.61        77.77 o                         
 -15   0   6        514.36        536.46       114.84 o                         
 -14   0   6       2633.53       3174.81       193.84 o                         
 -13   0   6       9383.60      10086.48       181.50 o                         
 -12   0   6       3283.97       3111.87        88.27 o                         
 -11   0   6      11843.01      12341.72       330.34 o                         
 -10   0   6      13304.65      12672.11       187.40 o                         
  -9   0   6         44.95         71.68        33.45 o                         
  -8   0   6      55679.60      55234.18       728.53 o                         
  -7   0   6      51934.39      50145.94       625.80 o                         
  -6   0   6      19923.81      20194.35       263.84 o                         
  -5   0   6      61763.29      55402.26       762.20 o                         
  -4   0   6        834.16        849.01        33.95 o                         
  -3   0   6      32294.24      30180.52       476.45 o                         
  -2   0   6      29255.57      32812.00       407.36 o                         
  -1   0   6       8781.16      11043.54       122.26 o                         
   0   0   6      33893.26      31589.74       291.08 o                         
   1   0   6      19536.44      24344.87       242.13 o                         
   2   0   6       9609.95      11820.61       126.67 o                         
   3   0   6      21451.85      23566.88       352.95 o                         
   4   0   6      33500.56      33775.15       384.98 o                         
   5   0   6      13791.68      13222.05       146.85 o                         
   6   0   6       9747.17      10249.48       131.93 o                         
   7   0   6        850.29        809.61        39.81 o                         
   8   0   6       1940.65       2258.15        54.61 o                         
   9   0   6       3446.90       3926.20        71.50 o                         
  10   0   6       2356.61       2731.31        73.96 o                         
  11   0   6      12454.79      12352.25       221.30 o                         
  12   0   6       2435.36       2294.89       229.00 o                         
  13   0   6        894.72        890.28       103.51 o                         
  14   0   6       1319.96       1434.51       136.48 o                         
 -15   1   6       1223.50        980.71        89.38 o                         
 -14   1   6       1478.41       1301.55        97.93 o                         
 -13   1   6         16.42          0.00        28.39 o                         
 -12   1   6       2482.93       2375.45        64.60 o                         
 -11   1   6       5629.46       5573.58        96.17 o                         
 -10   1   6         93.42         98.00        19.59 o                         
  -9   1   6       5596.30       6031.57        76.79 o                         
  -8   1   6       3709.82       4255.50        62.56 o                         
  -7   1   6      12052.85      12963.09       127.73 o                         
  -6   1   6      43361.64      46621.63       457.65 o                         
  -5   1   6        135.55        105.30        10.51 o                         
  -4   1   6      12874.51      11818.62       118.86 o                         
  -3   1   6      13471.29      13363.35       140.00 o                         
  -2   1   6       3197.90       2068.53        26.23 o                         
  -1   1   6       2600.02       2809.39        29.00 o                         
   0   1   6       9854.04       9700.45        72.72 o                         
   1   1   6      28394.33      24567.08       173.60 o                         
   2   1   6      39279.03      33922.46       271.22 o                         
   3   1   6       1411.47       1827.42        25.01 o                         
   4   1   6       5448.42       4770.42        45.41 o                         
   5   1   6       5645.00       6126.40        60.46 o                         
   6   1   6       2236.96       2364.69        34.18 o                         
   7   1   6       2258.68       1966.52        34.68 o                         
   8   1   6        346.74        386.61        19.13 o                         
   9   1   6       1603.39       1503.40        36.30 o                         
  10   1   6       6846.21       6531.23        85.62 o                         
  11   1   6         12.04         23.52        24.36 o                         
  12   1   6       1896.15       1926.34        67.40 o                         
  13   1   6        659.38        592.31        58.28 o                         
  14   1   6        215.28        174.44        67.22 o                         
 -15   2   6        163.01        155.83        77.54 o                         
 -14   2   6         41.28          0.00        41.70 o                         
 -13   2   6       1542.10       1569.71        64.52 o                         
 -12   2   6        306.35        442.38        33.49 o                         
 -11   2   6       7527.57       7767.90       107.37 o                         
 -10   2   6       2196.31       2185.23        46.94 o                         
  -9   2   6        257.44        225.64        18.59 o                         
  -8   2   6       2088.86       1899.22        49.64 o                         
  -7   2   6       1498.34       1932.88        53.83 o                         
  -6   2   6       1416.57       1612.08        48.09 o                         
  -5   2   6       4726.11       4686.89        60.21 o                         
  -4   2   6       1438.85       1651.40        32.17 o                         
  -3   2   6      25556.93      24374.12       260.61 o                         
  -2   2   6      11760.08      13300.65       116.70 o                         
  -1   2   6       9013.86      10924.01        83.91 o                         
   0   2   6      22355.76      20498.35       149.77 o                         
   1   2   6         78.09         56.87         6.29 o                         
   2   2   6       7714.85       6873.76        58.09 o                         
   3   2   6       4056.92       4164.03        37.99 o                         
   4   2   6         95.31         77.74        10.73 o                         
   5   2   6       3319.94       3431.27        43.97 o                         
   6   2   6       3625.32       3717.43        41.18 o                         
   7   2   6          0.45          0.00        10.77 o                         
   8   2   6       2543.78       2238.35        37.08 o                         
   9   2   6       2355.63       2282.72        39.61 o                         
  10   2   6          4.36          0.00        21.72 o                         
  11   2   6        342.51        268.86        34.29 o                         
  12   2   6         12.30         15.87        38.50 o                         
  13   2   6         46.75        118.01        47.99 o                         
  14   2   6        309.75        207.04        57.41 o                         
 -15   3   6       1426.10       1333.94        94.68 o                         
 -14   3   6       4082.58       3686.64       108.82 o                         
 -13   3   6         21.19          0.00        36.85 o                         
 -12   3   6      13862.18      13978.11       180.30 o                         
 -11   3   6      12255.09      12416.25       151.10 o                         
 -10   3   6       4412.88       4436.86        69.31 o                         
  -9   3   6       8505.53       8694.33        93.13 o                         
  -8   3   6       3370.63       3094.26        49.71 o                         
  -7   3   6      16357.05      16734.65       180.04 o                         
  -6   3   6      50932.83      48425.98       477.36 o                         
  -5   3   6       8047.04       8086.86        89.74 o                         
  -4   3   6       9876.35      10702.60       107.71 o                         
  -3   3   6      27969.66      27195.14       271.04 o                         
  -2   3   6      16669.33      16106.62       155.74 o                         
  -1   3   6     120518.81     112091.02      1090.92 o                         
   0   3   6      25174.33      24829.40       174.75 o                         
   1   3   6      16925.71      19905.80       137.89 o                         
   2   3   6      20202.63      20377.45       152.16 o                         
   3   3   6        141.87        144.94         9.14 o                         
   4   3   6      50771.04      48028.50       325.61 o                         
   5   3   6      47897.46      47233.43       321.91 o                         
   6   3   6       3633.73       3484.23        39.83 o                         
   7   3   6      14325.12      13763.43       111.43 o                         
   8   3   6       1612.34       1767.73        45.47 o                         
   9   3   6      11322.27      11362.97       125.80 o                         
  10   3   6      18853.84      18965.04       312.94 o                         
  11   3   6          1.11          0.00        24.48 o                         
  12   3   6       4791.25       4792.40       119.15 o                         
  13   3   6       1004.15        887.02        72.44 o                         
  14   3   6        545.98        544.69        59.39 o                         
 -15   4   6        392.54        267.55        75.97 o                         
 -14   4   6        620.16        505.64        51.63 o                         
 -13   4   6       4743.55       4778.70       115.37 o                         
 -12   4   6        992.80        943.16        51.36 o                         
 -11   4   6       5393.79       5576.67        93.11 o                         
 -10   4   6       5962.68       6038.73        79.84 o                         
  -9   4   6        499.20        501.68        24.78 o                         
  -8   4   6       3971.57       3822.76        56.24 o                         
  -7   4   6      14209.43      15151.92       155.62 o                         
  -6   4   6        167.57        140.01        18.24 o                         
  -5   4   6      29066.24      31702.35       316.17 o                         
  -4   4   6      18904.92      19825.05       179.83 o                         
  -3   4   6       3202.31       3553.80        36.97 o                         
  -2   4   6      30987.09      29097.93       234.25 o                         
  -1   4   6      13977.23      14782.60       114.48 o                         
   0   4   6      17907.04      18102.48       125.42 o                         
   1   4   6      42841.91      41589.32       279.89 o                         
   2   4   6        628.97        348.14         9.81 o                         
   3   4   6      14498.08      15835.88       118.80 o                         
   4   4   6      27067.78      27552.04       192.65 o                         
   5   4   6       2020.50       1666.76        27.75 o                         
   6   4   6       8517.31       8263.65        72.36 o                         
   7   4   6       1216.77       1194.46        28.63 o                         
   8   4   6       6740.02       7158.23        76.71 o                         
   9   4   6       7021.25       6856.37       100.77 o                         
  10   4   6       3015.34       3294.63        67.85 o                         
  11   4   6       6775.79       6533.26       116.97 o                         
  12   4   6        150.31        163.66        36.11 o                         
  13   4   6       1606.85       1557.66        85.61 o                         
  14   4   6       1304.05       1386.86        87.37 o                         
 -15   5   6         19.46          0.00        85.31 o                         
 -14   5   6          8.23          0.00        44.04 o                         
 -13   5   6          5.66          0.00        38.71 o                         
 -12   5   6          9.16         15.84        27.21 o                         
 -11   5   6        258.99        180.36        27.23 o                         
 -10   5   6         15.14         18.06        20.85 o                         
  -9   5   6         66.64         46.60        19.13 o                         
  -8   5   6        536.33        579.44        25.60 o                         
  -7   5   6       2476.97       2454.84        44.07 o                         
  -6   5   6        349.74        142.49        15.22 o                         
  -5   5   6        999.44        556.84        19.62 o                         
  -4   5   6       1199.12       1362.93        20.95 o                         
  -3   5   6       1014.56       1534.92        22.53 o                         
  -2   5   6       2423.34       2991.78        37.04 o                         
  -1   5   6       1744.16       1849.77        20.56 o                         
   0   5   6        885.41        482.56        11.71 o                         
   1   5   6       2818.42       1984.36        21.93 o                         
   2   5   6       3812.96       3073.52        28.23 o                         
   3   5   6        233.70        193.34         9.66 o                         
   4   5   6      13285.60      14554.11       116.21 o                         
   5   5   6      12095.03      12404.54       107.87 o                         
   6   5   6        392.43        552.28        22.61 o                         
   7   5   6       2436.49       2414.63        38.59 o                         
   8   5   6       2104.57       2087.39        41.91 o                         
   9   5   6        896.48        930.21        40.79 o                         
  10   5   6        404.21        391.97        33.57 o                         
  11   5   6        774.74        736.28        52.75 o                         
  12   5   6        285.57        104.02        36.02 o                         
  13   5   6        332.62        311.73        50.92 o                         
 -15   6   6        502.25        462.80        99.06 o                         
 -14   6   6        829.53        866.31        60.63 o                         
 -13   6   6       3959.30       4048.86       109.38 o                         
 -12   6   6       1038.78       1016.79        47.40 o                         
 -11   6   6       3920.78       3836.54        89.77 o                         
 -10   6   6       7220.18       7493.65        96.76 o                         
  -9   6   6          8.29          2.15        21.43 o                         
  -8   6   6       8716.90       9353.17       107.64 o                         
  -7   6   6      15465.37      14784.43       146.02 o                         
  -6   6   6       3683.46       4569.49        53.60 o                         
  -5   6   6      11713.07      10514.95        90.28 o                         
  -4   6   6       1881.36       1730.60        22.64 o                         
  -3   6   6      11604.77      10199.74        83.01 o                         
  -2   6   6      30070.53      28643.63       245.37 o                         
  -1   6   6        245.79        429.46        11.41 o                         
   0   6   6      71501.61      72188.95       464.65 o                         
   1   6   6      30739.58      31986.38       241.82 o                         
   2   6   6       1388.92       1484.79        19.61 o                         
   3   6   6      29695.94      28950.78       200.61 o                         
   4   6   6      12783.04      12775.94       103.63 o                         
   5   6   6      28002.44      26767.62       218.52 o                         
   6   6   6      41837.92      44039.12       349.09 o                         
   7   6   6        241.81        211.65        19.03 o                         
   8   6   6      14929.50      15226.53       157.05 o                         
   9   6   6      11155.67      11143.43       138.71 o                         
  10   6   6        503.50        586.00        38.35 o                         
  11   6   6       8572.01       8616.53       146.76 o                         
  12   6   6       1045.89        975.14        59.38 o                         
  13   6   6       2285.98       2407.95       164.48 o                         
 -14   7   6       1187.80       1056.95        84.36 o                         
 -13   7   6         24.86          0.00        47.06 o                         
 -12   7   6       8467.98       8312.90       128.27 o                         
 -11   7   6       4148.36       4128.11        98.61 o                         
 -10   7   6       2026.82       2342.78        72.69 o                         
  -9   7   6      16800.77      17209.79       170.52 o                         
  -8   7   6       9214.59       9025.77       106.43 o                         
  -7   7   6       3725.17       3362.29        45.56 o                         
  -6   7   6      20618.47      20565.89       174.53 o                         
  -5   7   6       1695.46       1412.86        24.59 o                         
  -4   7   6      27531.91      25933.06       195.48 o                         
  -3   7   6       6836.27       7178.78        57.03 o                         
  -2   7   6        203.96        120.74         8.03 o                         
  -1   7   6      79118.13      79111.60       494.32 o                         
   0   7   6       8813.95       8919.59        63.59 o                         
   1   7   6      11530.30      11702.20        79.15 o                         
   2   7   6       7355.36       6504.89        53.92 o                         
   3   7   6         22.42         23.50         8.69 o                         
   4   7   6      24382.39      24790.83       186.82 o                         
   5   7   6      14786.48      15846.52       126.47 o                         
   6   7   6      11099.36      11122.24        96.73 o                         
   7   7   6      11859.90      12005.88       109.37 o                         
   8   7   6        837.52        860.27        34.92 o                         
   9   7   6       4229.05       4205.31        82.18 o                         
  10   7   6       5116.64       5049.15       111.36 o                         
  11   7   6          3.59         11.48        34.24 o                         
  12   7   6       3412.29       3504.29       120.18 o                         
  13   7   6        822.38        814.76        71.37 o                         
 -14   8   6         37.84          0.00        45.94 o                         
 -13   8   6         86.20         28.77        52.45 o                         
 -12   8   6         63.13        105.55        30.36 o                         
 -11   8   6       1420.02       1305.66        49.30 o                         
 -10   8   6        961.50        888.02        35.70 o                         
  -9   8   6         23.62         76.61        20.34 o                         
  -8   8   6         14.69          0.00        15.29 o                         
  -7   8   6       3248.68       3264.29        45.12 o                         
  -6   8   6       2697.70       3128.74        41.37 o                         
  -5   8   6         56.67         22.49         9.46 o                         
  -4   8   6         50.42        128.19         8.12 o                         
  -3   8   6        435.85        548.01        13.48 o                         
  -2   8   6      16174.12      16684.92       114.32 o                         
  -1   8   6       2412.59       2316.11        23.61 o                         
   0   8   6       2994.49       3132.87        28.26 o                         
   1   8   6        898.95       1260.15        18.13 o                         
   2   8   6        428.51        558.07        14.74 o                         
   3   8   6       5984.82       5916.37        49.85 o                         
   4   8   6        968.22       1021.60        20.57 o                         
   5   8   6        626.52        706.00        20.28 o                         
   6   8   6         77.08         40.30        14.25 o                         
   7   8   6       2229.76       1791.83        36.57 o                         
   8   8   6       1784.38       1703.27        43.05 o                         
   9   8   6        546.18        462.86        34.49 o                         
  10   8   6         56.48          1.56        32.43 o                         
  11   8   6        248.82        156.98        38.04 o                         
  12   8   6        391.48        373.76        53.13 o                         
  13   8   6         12.28          0.00        39.99 o                         
 -14   9   6       2396.82       2367.15       116.39 o                         
 -13   9   6         29.97         37.68        40.57 o                         
 -12   9   6       6558.31       6844.71       126.18 o                         
 -11   9   6       4262.30       4389.12        83.41 o                         
 -10   9   6        315.07        276.68        22.44 o                         
  -9   9   6       5800.15       6091.87        71.35 o                         
  -8   9   6        439.01        409.28        20.22 o                         
  -7   9   6      15775.04      16731.38       147.78 o                         
  -6   9   6      19697.89      21032.58       178.74 o                         
  -5   9   6        731.67        536.10        21.79 o                         
  -4   9   6      26084.39      27734.87       189.68 o                         
  -3   9   6       5413.91       5160.50        41.03 o                         
  -2   9   6       4120.22       3886.24        33.77 o                         
  -1   9   6      36121.59      33344.63       220.20 o                         
   0   9   6        316.53        372.22        14.73 o                         
   1   9   6      24825.15      26116.46       170.76 o                         
   2   9   6      19502.46      17831.20       117.24 o                         
   3   9   6        242.67        170.13        10.06 o                         
   4   9   6      40474.82      40395.88       261.90 o                         
   5   9   6      20603.08      20627.84       145.92 o                         
   6   9   6        211.25        234.83        18.82 o                         
   7   9   6       3664.65       3151.98        48.84 o                         
   8   9   6       2964.81       3230.19        58.07 o                         
   9   9   6       5454.31       5394.35        86.02 o                         
  10   9   6       9547.19      10225.71       138.28 o                         
  11   9   6        603.81        535.33        43.95 o                         
  12   9   6       1835.44       1730.74        78.45 o                         
  13   9   6        913.09        793.66        53.36 o                         
 -14  10   6        252.11        255.43        82.72 o                         
 -13  10   6       5422.37       5235.46       131.18 o                         
 -12  10   6       1667.73       1683.42        59.59 o                         
 -11  10   6       5341.99       5433.79        81.57 o                         
 -10  10   6       6065.88       5666.33        87.79 o                         
  -9  10   6        503.57        553.88        28.30 o                         
  -8  10   6      12078.75      11516.93       114.62 o                         
  -7  10   6      18295.29      18666.05       163.94 o                         
  -6  10   6       5870.78       5400.31        56.40 o                         
  -5  10   6      31530.95      31471.04       229.36 o                         
  -4  10   6       1256.17       1333.07        20.45 o                         
  -3  10   6      14275.57      14904.75       107.12 o                         
  -2  10   6      34371.89      35458.93       234.12 o                         
  -1  10   6        338.99        429.88        17.82 o                         
   0  10   6      33151.19      32494.99       210.10 o                         
   1  10   6       6538.75       6138.10        52.00 o                         
   2  10   6       2741.85       2123.80        23.82 o                         
   3  10   6      27560.57      30170.72       198.42 o                         
   4  10   6       4606.33       4996.91        46.65 o                         
   5  10   6       8724.05       8746.24        73.84 o                         
   6  10   6       8660.79       8862.71        76.25 o                         
   7  10   6        198.77        164.15        20.52 o                         
   8  10   6       4734.58       5314.84        75.04 o                         
   9  10   6       8092.28       8452.48       118.54 o                         
  10  10   6        308.26        381.84        36.58 o                         
  11  10   6       5185.93       5108.07       114.79 o                         
  12  10   6        314.04        335.46        56.11 o                         
  13  10   6        844.79        813.29        58.32 o                         
 -14  11   6         22.14         89.56        55.09 o                         
 -13  11   6         86.88         95.49        50.02 o                         
 -12  11   6         62.20         34.98        33.05 o                         
 -11  11   6         32.57          2.95        25.19 o                         
 -10  11   6        799.17        650.01        36.97 o                         
  -9  11   6        260.99        204.66        22.73 o                         
  -8  11   6       1998.75       1891.14        45.00 o                         
  -7  11   6        621.36        421.00        18.31 o                         
  -6  11   6       1672.01       1515.83        30.54 o                         
  -5  11   6        778.27        787.86        19.96 o                         
  -4  11   6        265.70        226.56        10.80 o                         
  -3  11   6       2925.31       2858.05        31.32 o                         
  -2  11   6       1173.16       1344.94        20.68 o                         
  -1  11   6       5764.13       6422.92        54.39 o                         
   0  11   6        495.46        448.42        13.05 o                         
   1  11   6        834.27        814.22        17.57 o                         
   2  11   6       2652.06       3108.03        29.62 o                         
   3  11   6       1709.24       1336.92        22.88 o                         
   4  11   6        697.10        517.19        18.06 o                         
   5  11   6        219.46        175.54        13.38 o                         
   6  11   6       2661.79       2571.08        37.00 o                         
   7  11   6        834.34        889.15        35.40 o                         
   8  11   6        181.75         87.09        25.44 o                         
   9  11   6        224.61        230.43        31.38 o                         
  10  11   6        583.17        629.86        40.72 o                         
  11  11   6        394.34        298.83        44.18 o                         
  12  11   6        791.38        792.01        57.20 o                         
 -13  12   6       3914.87       3924.13       121.50 o                         
 -12  12   6        932.82        796.30        55.29 o                         
 -11  12   6       1596.54       1518.82        60.97 o                         
 -10  12   6       2901.90       2957.41        63.51 o                         
  -9  12   6         44.28         39.90        22.88 o                         
  -8  12   6      13162.61      13858.50       143.33 o                         
  -7  12   6       2661.19       2628.08        41.61 o                         
  -6  12   6       2064.76       2162.51        40.81 o                         
  -5  12   6      14041.87      14300.45       117.42 o                         
  -4  12   6       1436.89       1488.44        25.48 o                         
  -3  12   6       7820.62       7298.02        58.35 o                         
  -2  12   6       4841.15       4695.32        43.21 o                         
  -1  12   6       3705.85       3571.26        34.29 o                         
   0  12   6      21325.13      22165.89       151.65 o                         
   1  12   6       2862.49       3321.53        32.17 o                         
   2  12   6       4048.10       3438.82        35.40 o                         
   3  12   6      11637.40      12417.66        87.89 o                         
   4  12   6       3782.66       3318.84        39.88 o                         
   5  12   6       2289.92       2328.48        33.98 o                         
   6  12   6       8584.76       8584.25        88.77 o                         
   7  12   6        434.01        424.20        26.92 o                         
   8  12   6       2445.75       2504.37        59.86 o                         
   9  12   6       2362.76       2236.51        65.53 o                         
  10  12   6        161.52        140.08        42.15 o                         
  11  12   6       2711.13       2684.33        93.62 o                         
  12  12   6       1779.50       1685.35        84.11 o                         
 -13  13   6        357.36        472.56        55.01 o                         
 -12  13   6       4364.65       4169.12       110.69 o                         
 -11  13   6       2528.02       2571.17        66.20 o                         
 -10  13   6       1620.20       1719.59        54.57 o                         
  -9  13   6       4766.67       5057.83        78.76 o                         
  -8  13   6        624.72        654.77        39.59 o                         
  -7  13   6       9451.82       9326.38        96.81 o                         
  -6  13   6      20311.96      20010.63       173.22 o                         
  -5  13   6         69.90         83.60        13.44 o                         
  -4  13   6      14312.78      14848.62       109.84 o                         
  -3  13   6      12108.02      12119.13        89.36 o                         
  -2  13   6       2501.11       2376.16        29.27 o                         
  -1  13   6      25695.50      26167.51       177.08 o                         
   0  13   6       1411.14       1309.14        20.63 o                         
   1  13   6      28119.67      28877.48       185.34 o                         
   2  13   6      23169.82      23071.85       155.20 o                         
   3  13   6       1100.98        870.63        18.75 o                         
   4  13   6      15175.75      14057.05       105.52 o                         
   5  13   6      18672.66      19150.59       170.30 o                         
   6  13   6       1203.55       1191.05        38.29 o                         
   7  13   6      13364.04      13717.64       160.42 o                         
   8  13   6       1932.83       1914.83        53.85 o                         
   9  13   6       3206.23       3091.65        74.48 o                         
  10  13   6       9549.87       9960.21       163.14 o                         
  11  13   6          9.16        122.34        43.31 o                         
  12  13   6       3480.26       3849.04       112.18 o                         
 -13  14   6        470.18        338.62        58.58 o                         
 -12  14   6        407.83        438.33        69.25 o                         
 -11  14   6        522.26        479.16        39.16 o                         
 -10  14   6         30.30          0.00        27.60 o                         
  -9  14   6        140.20        102.38        26.12 o                         
  -8  14   6         84.96         81.42        18.33 o                         
  -7  14   6        489.35        581.24        25.28 o                         
  -6  14   6        543.17        604.64        24.71 o                         
  -5  14   6       7173.66       7113.30        79.64 o                         
  -4  14   6       1508.27       1522.17        29.75 o                         
  -3  14   6        256.77        279.50        12.66 o                         
  -2  14   6       3438.77       3331.69        34.77 o                         
  -1  14   6         61.49         69.11         9.46 o                         
   0  14   6       9409.11       9250.32        67.43 o                         
   1  14   6        140.34        173.12        11.65 o                         
   2  14   6       1701.22       1739.89        25.45 o                         
   3  14   6       5332.66       5159.10        47.19 o                         
   4  14   6       7512.06       8199.45        77.21 o                         
   5  14   6        467.98        529.31        23.59 o                         
   6  14   6       1508.76       1690.48        40.28 o                         
   7  14   6         61.02         19.84        24.36 o                         
   8  14   6       1736.70       1651.01        52.18 o                         
   9  14   6       1271.47       1377.76        68.96 o                         
  10  14   6        108.62        157.87        50.64 o                         
  11  14   6       1809.28       1834.71        88.52 o                         
 -12  15   6       1150.81       1157.13        66.88 o                         
 -11  15   6        605.29        565.09        61.04 o                         
 -10  15   6         22.15          0.00        29.55 o                         
  -9  15   6       2915.31       3028.32        62.22 o                         
  -8  15   6        125.21        124.25        20.81 o                         
  -7  15   6       4067.92       4148.20        64.79 o                         
  -6  15   6       2584.84       2521.84        42.42 o                         
  -5  15   6        439.16        561.63        21.91 o                         
  -4  15   6       3471.83       3406.28        42.86 o                         
  -3  15   6        628.01        586.73        18.13 o                         
  -2  15   6       2474.81       2529.16        30.31 o                         
  -1  15   6       9319.67       9627.18        77.94 o                         
   0  15   6       7144.02       7236.78        60.78 o                         
   1  15   6         65.60         40.55        10.32 o                         
   2  15   6       8438.57       8706.52        69.29 o                         
   3  15   6         25.96         18.21        13.15 o                         
   4  15   6       7001.02       6719.65        71.04 o                         
   5  15   6       4520.08       4564.22        60.77 o                         
   6  15   6        178.28        137.22        24.88 o                         
   7  15   6       4871.41       4790.85        75.56 o                         
   8  15   6        818.77        776.81        35.24 o                         
   9  15   6       1440.79       1334.79        81.34 o                         
  10  15   6       2050.66       2055.12        85.97 o                         
  11  15   6        345.52        361.81        54.82 o                         
 -12  16   6        277.55        321.41        65.19 o                         
 -11  16   6       2005.14       2132.38        87.05 o                         
 -10  16   6       4633.71       4754.02       144.57 o                         
  -9  16   6        340.00        341.45        31.82 o                         
  -8  16   6       6661.02       6702.49        95.05 o                         
  -7  16   6       3949.53       4267.27        63.31 o                         
  -6  16   6       2342.85       2402.98        46.15 o                         
  -5  16   6      13937.43      14330.91       125.80 o                         
  -4  16   6        652.66        612.19        21.66 o                         
  -3  16   6       8866.59       9029.03        84.80 o                         
  -2  16   6      13114.94      13258.48       108.82 o                         
  -1  16   6         82.99         93.74        13.72 o                         
   0  16   6      17891.95      18040.82       133.17 o                         
   1  16   6      13210.40      13346.94       101.38 o                         
   2  16   6       2832.90       2671.88        38.92 o                         
   3  16   6      22180.08      22315.88       191.74 o                         
   4  16   6       3778.00       4235.55        63.54 o                         
   5  16   6      10032.32      10170.90       115.93 o                         
   6  16   6      17791.62      18088.10       203.86 o                         
   7  16   6          1.50         30.29        24.77 o                         
   8  16   6       6416.80       6832.33       111.85 o                         
   9  16   6       5310.64       5574.39       119.89 o                         
  10  16   6        129.31        185.68        48.19 o                         
  11  16   6       5136.45       5171.77       134.75 o                         
 -11  17   6        358.67        398.48        51.65 o                         
 -10  17   6        790.63        662.15        43.79 o                         
  -9  17   6       2712.25       2596.90        72.68 o                         
  -8  17   6       2178.79       2321.09        54.79 o                         
  -7  17   6       1424.24       1477.23        44.27 o                         
  -6  17   6       2020.39       2132.04        45.03 o                         
  -5  17   6       4442.40       4279.72        65.12 o                         
  -4  17   6       6748.64       6213.38        63.71 o                         
  -3  17   6       1407.42       1482.48        30.88 o                         
  -2  17   6       2097.33       2040.36        35.71 o                         
  -1  17   6       3843.15       3914.98        46.64 o                         
   0  17   6         20.22         18.53        13.41 o                         
   1  17   6       9367.39       9725.77        86.07 o                         
   2  17   6       2052.59       2189.83        35.28 o                         
   3  17   6        172.30         75.77        17.17 o                         
   4  17   6       5434.90       5693.82       101.76 o                         
   5  17   6       2598.69       2641.16        55.95 o                         
   6  17   6       3212.19       3047.58        59.66 o                         
   7  17   6       2507.02       2555.91        64.16 o                         
   8  17   6        564.06        605.15        43.13 o                         
   9  17   6         33.55         93.37        60.76 o                         
  10  17   6       1656.87       1774.66        93.76 o                         
 -11  18   6        494.56        469.57        56.14 o                         
 -10  18   6       1576.65       1665.17        83.49 o                         
  -9  18   6         28.14         42.70        34.07 o                         
  -8  18   6        521.87        552.86        38.26 o                         
  -7  18   6        364.40        412.93        25.69 o                         
  -6  18   6         76.33          3.09        18.23 o                         
  -5  18   6       2034.91       2196.27        48.21 o                         
  -4  18   6       4661.82       4857.93        64.29 o                         
  -3  18   6        802.81        730.33        25.58 o                         
  -2  18   6       4033.77       4098.49        52.43 o                         
  -1  18   6        538.73        514.21        25.77 o                         
   0  18   6       1052.77       1150.36        30.11 o                         
   1  18   6       3700.75       3789.62        48.51 o                         
   2  18   6         15.33         36.38        16.02 o                         
   3  18   6       2713.04       2700.78        45.85 o                         
   4  18   6         22.41         14.43        21.42 o                         
   5  18   6        346.85        361.64        25.85 o                         
   6  18   6       2464.03       2538.17        53.46 o                         
   7  18   6        382.58        343.56        45.35 o                         
   8  18   6       1810.61       1974.68        91.22 o                         
   9  18   6        170.01        118.49        45.43 o                         
  10  18   6        633.00        601.25        58.62 o                         
 -10  19   6       2381.68       2489.12       148.00 o                         
  -9  19   6       7405.02       8001.14       144.63 o                         
  -8  19   6       1446.26       1529.16        59.20 o                         
  -7  19   6       2836.67       2810.53        65.68 o                         
  -6  19   6       6656.79       6854.26        86.14 o                         
  -5  19   6          2.13          6.35        20.68 o                         
  -4  19   6      13511.75      13828.50       127.00 o                         
  -3  19   6       6713.86       7062.90        91.62 o                         
  -2  19   6       4000.27       4136.25        72.26 o                         
  -1  19   6      20844.79      21589.68       183.82 o                         
   0  19   6       2082.19       2216.17        45.72 o                         
   1  19   6       6150.30       6210.60        67.14 o                         
   2  19   6       8809.93       9206.26        98.89 o                         
   3  19   6         50.70         34.13        17.39 o                         
   4  19   6       6219.52       6522.93        79.19 o                         
   5  19   6       2138.29       2073.93        71.27 o                         
   6  19   6       1635.76       1373.98        76.17 o                         
   7  19   6       8359.01       8578.44       160.52 o                         
   8  19   6       2257.20       2096.07        91.55 o                         
   9  19   6       1490.69       1513.11        85.22 o                         
 -10  20   6       1151.62       1079.73        74.64 o                         
  -9  20   6        248.56        155.56        41.13 o                         
  -8  20   6        773.54        741.89        42.58 o                         
  -7  20   6       1097.62       1051.32        42.46 o                         
  -6  20   6        793.72        696.56        35.92 o                         
  -5  20   6       3487.01       3484.73        58.24 o                         
  -4  20   6         14.65         10.87        17.53 o                         
  -3  20   6       3936.93       3804.04        61.81 o                         
  -2  20   6       5970.02       5995.29        79.35 o                         
  -1  20   6        184.21        211.39        21.50 o                         
   0  20   6       8385.65       8401.28        98.32 o                         
   1  20   6        618.38        722.35        28.85 o                         
   2  20   6        961.63        821.39        33.19 o                         
   3  20   6       2679.72       2885.29        52.66 o                         
   4  20   6         49.20         34.44        21.06 o                         
   5  20   6       3679.46       3478.53        90.50 o                         
   6  20   6       4774.27       5140.47       103.05 o                         
   7  20   6        193.17        150.55        45.04 o                         
   8  20   6       1345.48       1521.17        78.46 o                         
  -9  21   6       1692.48       1883.05       184.14 o                         
  -8  21   6        150.14        191.44        32.75 o                         
  -7  21   6       2799.18       3024.36        89.47 o                         
  -6  21   6       1743.07       1958.22        71.29 o                         
  -5  21   6        404.39        448.60        39.55 o                         
  -4  21   6        451.02        423.15        24.68 o                         
  -3  21   6        355.07        430.63        27.96 o                         
  -2  21   6        313.79        368.95        26.83 o                         
  -1  21   6        125.43        148.81        23.78 o                         
   0  21   6        459.42        499.72        25.69 o                         
   1  21   6         30.95          0.00        21.37 o                         
   2  21   6       1003.79        990.05        43.24 o                         
   3  21   6          7.13         18.07        24.48 o                         
   4  21   6        177.76        160.19        30.35 o                         
   5  21   6         12.86         41.48        33.55 o                         
   6  21   6        232.09        321.84        46.74 o                         
   7  21   6        201.90        161.93        46.35 o                         
   8  21   6        317.32        266.36        50.14 o                         
  -8  22   6       6901.04       6849.38       144.88 o                         
  -7  22   6       3101.73       3188.89        94.83 o                         
  -6  22   6       2105.11       1811.60       134.31 o                         
  -5  22   6       8568.27       8771.82       150.36 o                         
  -4  22   6       2208.19       2300.47        70.37 o                         
  -3  22   6       2468.33       2439.25        57.39 o                         
  -2  22   6       4643.82       4510.00        76.76 o                         
  -1  22   6        157.49        137.37        25.56 o                         
   0  22   6       4006.59       3831.80        63.14 o                         
   1  22   6       3301.73       3555.61        73.46 o                         
   2  22   6        774.44        750.45        57.65 o                         
   3  22   6       9770.16       9832.24       140.75 o                         
   4  22   6       1239.92       1101.63        51.33 o                         
   5  22   6       1511.90       1412.02        74.46 o                         
   6  22   6       1611.41       1657.95        84.45 o                         
   7  22   6          1.11         25.13        45.45 o                         
  -7  23   6       1565.76       1465.54        77.66 o                         
  -6  23   6       3233.54       3330.53        99.72 o                         
  -5  23   6        116.61         72.04        38.56 o                         
  -4  23   6       2972.16       2643.42        74.35 o                         
  -3  23   6       2585.47       2561.99        64.77 o                         
  -2  23   6        138.48        171.29        40.52 o                         
  -1  23   6       3327.31       3307.02        91.83 o                         
   0  23   6        655.52        631.43        39.87 o                         
   1  23   6       3290.47       3285.07        74.70 o                         
   2  23   6       9182.82       9611.55       139.26 o                         
   3  23   6       1279.79       1362.73        62.04 o                         
   4  23   6       2960.00       2904.65        87.18 o                         
   5  23   6       1361.18       1303.99       106.45 o                         
   6  23   6       1074.29        903.75        58.38 o                         
  -6  24   6        120.79         66.44        55.61 o                         
  -5  24   6         28.46         17.90        34.59 o                         
  -4  24   6        759.80        764.42        54.68 o                         
  -3  24   6        210.80        226.61        44.19 o                         
  -2  24   6          2.59          0.00        34.53 o                         
  -1  24   6        352.20        271.51        50.34 o                         
   0  24   6         58.28         19.85        45.55 o                         
   1  24   6        324.63        326.02        62.64 o                         
   2  24   6         84.40        112.73        42.90 o                         
   3  24   6        372.45        320.60        39.71 o                         
   4  24   6        196.16        161.37        42.59 o                         
   5  24   6         36.80          0.00        47.66 o                         
  -4  25   6       3545.78       3652.26       145.51 o                         
  -3  25   6       5167.79       5504.69       155.98 o                         
  -2  25   6        313.84        218.21        74.44 o                         
  -1  25   6       2695.34       2362.49       102.38 o                         
   0  25   6        873.96        814.96        71.57 o                         
   1  25   6       1940.01       2071.86       171.94 o                         
   2  25   6       5763.22       6012.45       163.49 o                         
   3  25   6        275.00        311.77        53.92 o                         
  -1  26   6         57.94          0.00        51.18 o                         
   0  26   6       3772.81       3520.86       202.90 o                         
 -15   1   7       1855.05       1809.79       160.94 o                         
 -14   1   7       1408.10       1429.77        94.03 o                         
 -13   1   7       1068.44       1179.08        65.01 o                         
 -12   1   7      11346.62      11729.55       171.82 o                         
 -11   1   7        596.81        536.11        36.82 o                         
 -10   1   7       3959.87       4154.45        77.86 o                         
  -9   1   7       6045.90       6076.67        82.75 o                         
  -8   1   7       3810.60       4421.06        64.44 o                         
  -7   1   7      51280.82      51486.23       498.89 o                         
  -6   1   7      26710.90      26413.29       252.46 o                         
  -5   1   7       1749.70       1976.74        31.35 o                         
  -4   1   7      21246.54      20933.89       214.59 o                         
  -3   1   7        423.68        211.74        13.17 o                         
  -2   1   7      34572.61      30717.39       280.65 o                         
  -1   1   7      22624.94      21543.53       162.88 o                         
   0   1   7       1810.64       2642.11        29.37 o                         
   1   1   7      29809.08      27933.04       202.83 o                         
   2   1   7       6301.22       7364.86        66.93 o                         
   3   1   7         92.32        134.45         9.33 o                         
   4   1   7      11655.61      11560.32        92.23 o                         
   5   1   7       1283.84       1364.13        26.20 o                         
   6   1   7       3675.19       3941.22        44.44 o                         
   7   1   7       2841.20       2904.07        38.91 o                         
   8   1   7         32.53         21.87        14.62 o                         
   9   1   7       6498.07       6448.37        71.51 o                         
  10   1   7       6766.19       6836.34        88.09 o                         
  11   1   7         36.06          6.18        24.23 o                         
  12   1   7       2778.21       2875.37        83.00 o                         
  13   1   7         75.88         42.99        44.23 o                         
 -15   2   7         15.69         17.95        88.33 o                         
 -14   2   7       3227.58       3359.02       134.34 o                         
 -13   2   7       6312.08       6035.57       117.14 o                         
 -12   2   7         87.59        106.91        36.72 o                         
 -11   2   7      15387.68      15622.95       196.39 o                         
 -10   2   7       1893.45       1969.57        52.72 o                         
  -9   2   7       3858.23       4049.21        67.66 o                         
  -8   2   7      36945.98      37330.62       357.95 o                         
  -7   2   7       4382.11       4686.74        99.37 o                         
  -6   2   7      36703.96      36408.91       364.24 o                         
  -5   2   7      37076.72      37838.90       334.12 o                         
  -4   2   7         43.79         25.17        11.57 o                         
  -3   2   7      43554.56      44058.50       384.90 o                         
  -2   2   7      48885.72      51542.06       426.94 o                         
  -1   2   7       3182.87       3268.70        35.38 o                         
   0   2   7      65638.02      65861.27       481.43 o                         
   1   2   7      19833.77      18177.40       132.75 o                         
   2   2   7       7804.21       7890.32        64.39 o                         
   3   2   7      29602.78      26294.97       247.00 o                         
   4   2   7       5330.86       5979.10        52.52 o                         
   5   2   7      15161.96      15043.18       117.80 o                         
   6   2   7       2101.83       1875.71        31.27 o                         
   7   2   7       2929.43       3003.26        42.41 o                         
   8   2   7       6844.58       7271.19        79.98 o                         
   9   2   7       2059.22       1961.96        42.53 o                         
  10   2   7       4104.31       4324.81        65.12 o                         
  11   2   7       7220.47       6762.08       109.29 o                         
  12   2   7         37.44         34.19        30.96 o                         
  13   2   7       1805.59       1657.84       115.89 o                         
 -15   3   7        243.85        163.14        76.29 o                         
 -14   3   7         23.65          0.00        64.26 o                         
 -13   3   7         12.00          0.00        44.66 o                         
 -12   3   7        105.29         90.99        37.24 o                         
 -11   3   7        188.60        174.22        33.43 o                         
 -10   3   7         79.12        101.75        24.16 o                         
  -9   3   7        179.16        131.82        19.81 o                         
  -8   3   7          0.19         22.38        20.27 o                         
  -7   3   7       3302.01       3310.90        55.60 o                         
  -6   3   7       5192.73       5085.76        68.94 o                         
  -5   3   7         86.12        112.73        12.37 o                         
  -4   3   7        654.22        668.89        20.12 o                         
  -3   3   7       3645.49       3925.33        41.67 o                         
  -2   3   7        100.92        376.27        13.44 o                         
  -1   3   7      12065.16       9914.11        80.27 o                         
   0   3   7      12858.48      16957.19       127.33 o                         
   1   3   7       7213.08       8031.05        68.84 o                         
   2   3   7       9484.77      10025.96        92.23 o                         
   3   3   7       2889.26       3214.17        33.50 o                         
   4   3   7       8462.60       9050.30        75.49 o                         
   5   3   7        271.53        291.55        15.23 o                         
   6   3   7         28.22          0.00        12.12 o                         
   7   3   7         23.36          1.24        14.52 o                         
   8   3   7        124.10         74.16        14.03 o                         
   9   3   7        452.08        393.31        23.02 o                         
  10   3   7        487.40        526.88        31.35 o                         
  11   3   7        432.41        431.32        31.76 o                         
  12   3   7        416.07        403.22        46.15 o                         
  13   3   7         50.23         66.95        47.61 o                         
 -15   4   7         19.83         14.90        76.77 o                         
 -14   4   7       1348.34       1364.97        89.41 o                         
 -13   4   7       3691.49       3809.14       130.92 o                         
 -12   4   7         69.69         62.69        30.83 o                         
 -11   4   7      10415.67      10946.26       154.68 o                         
 -10   4   7       3162.13       3319.00        64.38 o                         
  -9   4   7       1458.84       1491.07        41.89 o                         
  -8   4   7       8894.28       8899.24       103.45 o                         
  -7   4   7       2244.95       2100.19        65.97 o                         
  -6   4   7       5049.26       5208.40        73.93 o                         
  -5   4   7      10422.05       9247.50        98.86 o                         
  -4   4   7       6885.64       6167.51        58.95 o                         
  -3   4   7      46160.38      48146.08       383.73 o                         
  -2   4   7      36110.45      37124.07       285.94 o                         
  -1   4   7       7041.52       7958.79        59.76 o                         
   0   4   7      49478.92      50347.54       370.90 o                         
   1   4   7       1572.39       1579.60        19.48 o                         
   2   4   7        478.09        582.13        14.27 o                         
   3   4   7       5218.94       5106.70        46.00 o                         
   4   4   7        216.47        149.77        11.99 o                         
   5   4   7      38275.00      39080.32       279.46 o                         
   6   4   7       8010.15       7476.23        68.22 o                         
   7   4   7        174.84        209.00        13.34 o                         
   8   4   7      13649.46      12833.10       125.48 o                         
   9   4   7        235.34        258.46        24.35 o                         
  10   4   7       2525.74       2361.99        59.22 o                         
  11   4   7       3785.11       3855.88        80.11 o                         
  12   4   7        119.12         86.03        35.55 o                         
  13   4   7       1602.28       1703.58        90.00 o                         
 -15   5   7       1456.16       1303.93       125.71 o                         
 -14   5   7        560.70        370.06        70.67 o                         
 -13   5   7        828.86        815.69        70.06 o                         
 -12   5   7      12152.61      12252.59       312.59 o                         
 -11   5   7       1553.35       1741.13        64.32 o                         
 -10   5   7       9967.16       9973.31       154.88 o                         
  -9   5   7       4507.50       4530.39        67.61 o                         
  -8   5   7        131.30        159.73        19.67 o                         
  -7   5   7      15177.04      14967.47       155.75 o                         
  -6   5   7      14312.36      15125.32       153.31 o                         
  -5   5   7      10939.36      12385.01       119.87 o                         
  -4   5   7      38145.22      37226.97       311.72 o                         
  -3   5   7      24293.88      24903.18       204.19 o                         
  -2   5   7      26210.70      27501.62       215.28 o                         
  -1   5   7     143285.98     133207.34       877.17 o                         
   0   5   7        380.55        427.41        12.09 o                         
   1   5   7      28522.71      26950.56       180.17 o                         
   2   5   7       2629.62       2142.61        23.52 o                         
   3   5   7        414.51        197.08         9.23 o                         
   4   5   7      71878.61      71261.58       493.46 o                         
   5   5   7      15719.68      16221.67       136.46 o                         
   6   5   7      12432.42      11864.60        97.65 o                         
   7   5   7      15393.12      15966.15       127.40 o                         
   8   5   7        556.77        562.28        25.82 o                         
   9   5   7      16783.16      17490.52       187.29 o                         
  10   5   7       4863.42       4445.71        79.02 o                         
  11   5   7       2716.13       3120.04        95.38 o                         
  12   5   7       4565.52       4705.37       105.58 o                         
  13   5   7        160.94         86.38        42.62 o                         
 -15   6   7          1.70          0.00        97.14 o                         
 -14   6   7        164.11        106.33        65.62 o                         
 -13   6   7        681.80        613.61        67.67 o                         
 -12   6   7        422.00        438.79        46.29 o                         
 -11   6   7       5018.86       5441.46       106.16 o                         
 -10   6   7        673.94        651.46        38.21 o                         
  -9   6   7       4556.08       4655.81        75.08 o                         
  -8   6   7       1237.22       1307.84        37.14 o                         
  -7   6   7        670.37        523.53        23.04 o                         
  -6   6   7       5939.93       6484.50        73.09 o                         
  -5   6   7       4975.88       4998.19        57.87 o                         
  -4   6   7        142.45        213.09        11.14 o                         
  -3   6   7       4919.68       4962.79        48.50 o                         
  -2   6   7      28614.96      30501.59       238.59 o                         
  -1   6   7       8829.56       8836.99        68.91 o                         
   0   6   7       1794.20       1968.60        23.83 o                         
   1   6   7        121.97         75.99         8.40 o                         
   2   6   7         87.12        179.14         8.76 o                         
   3   6   7        201.71        181.16        10.75 o                         
   4   6   7         89.28         31.45        10.53 o                         
   5   6   7        268.68        172.95        16.59 o                         
   6   6   7       1587.12       1810.03        37.93 o                         
   7   6   7        679.33        574.49        25.32 o                         
   8   6   7        396.94        432.76        28.29 o                         
   9   6   7        658.36        601.18        38.10 o                         
  10   6   7        996.81        863.76        43.29 o                         
  11   6   7         96.91         68.86        38.66 o                         
  12   6   7        204.05        186.25        39.71 o                         
  13   6   7        162.32        183.74        51.70 o                         
 -14   7   7        241.00        103.79       106.32 o                         
 -13   7   7        340.35        266.70        64.03 o                         
 -12   7   7       1962.59       1901.33        77.96 o                         
 -11   7   7       1773.22       1826.52        61.43 o                         
 -10   7   7         55.98         56.59        24.28 o                         
  -9   7   7       1811.19       1992.60        48.96 o                         
  -8   7   7        154.26         87.20        19.00 o                         
  -7   7   7       8631.08       8940.28        92.72 o                         
  -6   7   7      15107.48      15426.45       141.71 o                         
  -5   7   7       1515.86       1766.27        28.89 o                         
  -4   7   7       1445.47       1268.56        22.46 o                         
  -3   7   7       3640.30       4240.76        43.84 o                         
  -2   7   7       8179.02       8116.90        67.03 o                         
  -1   7   7      32076.73      30632.59       208.80 o                         
   0   7   7       5936.32       7677.44        58.82 o                         
   1   7   7       5552.65       5049.82        41.15 o                         
   2   7   7       4128.32       4214.83        39.96 o                         
   3   7   7       8544.07       8845.25        71.40 o                         
   4   7   7      43752.54      44355.51       312.81 o                         
   5   7   7       5564.13       5632.85        60.85 o                         
   6   7   7       3436.26       2802.88        39.08 o                         
   7   7   7       1780.64       1884.67        42.30 o                         
   8   7   7         25.61          0.00        22.23 o                         
   9   7   7       5307.44       5304.01       120.66 o                         
  10   7   7       3702.21       3671.51        86.92 o                         
  11   7   7        371.86        376.04        51.29 o                         
  12   7   7       2671.49       2788.10       101.23 o                         
  13   7   7        348.50        293.05        67.02 o                         
 -14   8   7       2721.52       2600.62       125.19 o                         
 -13   8   7       5158.69       5191.49       175.88 o                         
 -12   8   7         13.15         22.06        40.94 o                         
 -11   8   7       9098.19       8785.36       122.08 o                         
 -10   8   7       6001.15       5804.24        93.57 o                         
  -9   8   7       1804.91       1839.80        45.96 o                         
  -8   8   7      19456.65      19749.49       242.59 o                         
  -7   8   7       6094.94       6104.43        67.78 o                         
  -6   8   7      29488.05      28867.03       239.44 o                         
  -5   8   7      29391.11      30197.01       237.35 o                         
  -4   8   7       9987.86       9346.15        75.47 o                         
  -3   8   7      14689.96      13684.36       153.49 o                         
  -2   8   7      13729.86      14153.54       108.92 o                         
  -1   8   7      11552.82      11457.15        82.29 o                         
   0   8   7      32349.22      33767.09       217.81 o                         
   1   8   7       6395.87       7324.49        54.18 o                         
   2   8   7      21720.36      22669.44       165.25 o                         
   3   8   7      21358.94      21145.32       156.31 o                         
   4   8   7        450.05        375.80        14.95 o                         
   5   8   7      35158.75      36068.25       259.22 o                         
   6   8   7       2462.38       2694.83        38.91 o                         
   7   8   7       4479.68       4932.78        66.78 o                         
   8   8   7       8030.71       8219.20       100.52 o                         
   9   8   7       4543.45       4571.28       118.01 o                         
  10   8   7       2747.64       2821.65       138.50 o                         
  11   8   7       6749.18       7117.17       142.75 o                         
  12   8   7          0.96         61.69        47.58 o                         
  13   8   7       3011.69       3434.52       109.11 o                         
 -14   9   7        121.10         69.80        52.69 o                         
 -13   9   7        339.59        408.02        58.55 o                         
 -12   9   7       2444.09       2574.58        78.60 o                         
 -11   9   7        117.25         91.76        26.97 o                         
 -10   9   7       4072.92       4187.95        89.22 o                         
  -9   9   7       2968.58       2959.93        53.86 o                         
  -8   9   7       2138.21       1979.30        39.82 o                         
  -7   9   7       9888.92      10090.41        97.34 o                         
  -6   9   7        750.87        823.46        25.83 o                         
  -5   9   7      21846.12      21802.50       175.51 o                         
  -4   9   7      12808.92      14069.71       105.42 o                         
  -3   9   7        191.35         90.70         8.32 o                         
  -2   9   7       2224.33       2459.53        25.88 o                         
  -1   9   7       5707.70       6116.65        45.48 o                         
   0   9   7         32.94         46.38         7.32 o                         
   1   9   7       9668.45      10142.75        71.72 o                         
   2   9   7       2127.80       2133.69        26.50 o                         
   3   9   7       2418.31       2492.30        30.13 o                         
   4   9   7       6773.24       6865.42        60.72 o                         
   5   9   7        829.29        770.94        22.97 o                         
   6   9   7      13077.30      13730.73       111.63 o                         
   7   9   7       1594.22       1495.34        50.81 o                         
   8   9   7       1923.22       2015.41        54.00 o                         
   9   9   7         95.84         58.67        29.66 o                         
  10   9   7       1812.24       1798.16        65.58 o                         
  11   9   7        288.27        263.61        40.20 o                         
  12   9   7       1809.57       1912.76        90.76 o                         
  13   9   7        277.25        233.06        47.32 o                         
 -14  10   7        368.73        281.90        58.82 o                         
 -13  10   7       2524.71       2319.24       108.18 o                         
 -12  10   7        220.66        223.11        36.93 o                         
 -11  10   7        723.35        807.37        39.90 o                         
 -10  10   7        477.73        525.33        26.01 o                         
  -9  10   7        815.85        816.47        30.07 o                         
  -8  10   7       5042.76       5133.04        74.79 o                         
  -7  10   7        213.29        232.85        16.77 o                         
  -6  10   7         43.73         61.90        14.15 o                         
  -5  10   7       5661.55       6615.54        60.08 o                         
  -4  10   7       1242.10       1157.25        20.21 o                         
  -3  10   7       4294.14       4843.88        40.76 o                         
  -2  10   7        480.06        338.95        11.68 o                         
  -1  10   7      13367.42      13987.92        97.14 o                         
   0  10   7       7572.98       7553.91        56.04 o                         
   1  10   7         24.91         11.25         8.17 o                         
   2  10   7       6780.38       7261.31        56.85 o                         
   3  10   7       1495.01       1440.31        24.70 o                         
   4  10   7        326.40        225.40        13.60 o                         
   5  10   7        626.29        539.33        19.01 o                         
   6  10   7       3341.86       3267.18        44.76 o                         
   7  10   7       3231.33       3495.40        60.63 o                         
   8  10   7       7444.51       7401.02       107.05 o                         
   9  10   7        150.27         87.19        41.23 o                         
  10  10   7       1353.58       1563.87        62.56 o                         
  11  10   7        901.58        867.51        59.89 o                         
  12  10   7        176.45        216.88        48.46 o                         
 -14  11   7       3121.16       3012.90       127.43 o                         
 -13  11   7        545.72        551.10        61.81 o                         
 -12  11   7      10198.32      10099.05       193.31 o                         
 -11  11   7        850.87        787.40        43.01 o                         
 -10  11   7       5109.48       5190.96        82.41 o                         
  -9  11   7       8130.57       7981.66       106.57 o                         
  -8  11   7        992.06        948.67        35.51 o                         
  -7  11   7      18014.35      18069.83       160.54 o                         
  -6  11   7      15374.49      15109.22       128.68 o                         
  -5  11   7        549.19        436.35        15.10 o                         
  -4  11   7      14300.78      14200.48       101.19 o                         
  -3  11   7        776.26        658.54        17.33 o                         
  -2  11   7      30082.74      28441.67       196.59 o                         
  -1  11   7      21767.65      22705.39       159.55 o                         
   0  11   7       5843.29       5727.60        48.73 o                         
   1  11   7      26725.77      26829.51       177.79 o                         
   2  11   7       4668.13       4389.61        38.67 o                         
   3  11   7       4170.40       3678.18        38.77 o                         
   4  11   7      20432.89      20431.67       149.07 o                         
   5  11   7       8640.79       9123.06        84.69 o                         
   6  11   7       7438.23       7312.59        76.21 o                         
   7  11   7      15240.79      15579.50       170.56 o                         
   8  11   7       1774.85       1685.75        62.93 o                         
   9  11   7      12863.92      13368.61       166.86 o                         
  10  11   7       8435.84       8516.36       138.49 o                         
  11  11   7        436.86        380.83        47.66 o                         
  12  11   7       2626.93       2464.60       105.02 o                         
 -13  12   7       2556.27       2357.58       102.33 o                         
 -12  12   7          3.34         30.55        46.82 o                         
 -11  12   7       4737.57       4888.06        85.57 o                         
 -10  12   7        341.66        415.57        31.37 o                         
  -9  12   7       1097.81       1065.19        40.99 o                         
  -8  12   7       2771.34       2765.36        53.66 o                         
  -7  12   7       2309.86       2266.03        40.36 o                         
  -6  12   7       4558.90       4959.53        55.08 o                         
  -5  12   7       8022.97       8190.73        69.06 o                         
  -4  12   7       1417.18       1545.59        25.14 o                         
  -3  12   7       3277.96       3547.22        35.64 o                         
  -2  12   7       7815.63       8006.16        66.92 o                         
  -1  12   7       3017.67       2746.05        33.13 o                         
   0  12   7      12842.48      12232.39        87.48 o                         
   1  12   7         67.36        119.32        10.71 o                         
   2  12   7       7994.71       7884.20        62.14 o                         
   3  12   7       9415.50      10799.33        84.16 o                         
   4  12   7       7132.97       6708.54        59.88 o                         
   5  12   7       9129.11       8665.18        83.29 o                         
   6  12   7       6100.62       6117.13        73.84 o                         
   7  12   7       3057.11       2900.51        61.06 o                         
   8  12   7       5972.27       6341.37        91.64 o                         
   9  12   7       1173.97       1168.36        53.55 o                         
  10  12   7       3904.69       3978.36       110.07 o                         
  11  12   7       1779.70       1610.58       101.25 o                         
  12  12   7        116.67        112.32        47.30 o                         
 -13  13   7        490.63        480.75        59.64 o                         
 -12  13   7        528.59        531.20        52.39 o                         
 -11  13   7        516.21        580.38        38.24 o                         
 -10  13   7        115.94         88.59        27.16 o                         
  -9  13   7       1660.21       1752.64        52.57 o                         
  -8  13   7       1762.00       1707.64        54.39 o                         
  -7  13   7       4778.81       4806.80        61.12 o                         
  -6  13   7       1170.30       1237.89        31.89 o                         
  -5  13   7          3.00          5.21        12.56 o                         
  -4  13   7        405.59        552.83        16.54 o                         
  -3  13   7       3420.91       3795.92        38.05 o                         
  -2  13   7       4798.16       4720.46        44.48 o                         
  -1  13   7        865.84        893.24        19.86 o                         
   0  13   7        604.70        484.24        14.49 o                         
   1  13   7         38.05         30.82         9.70 o                         
   2  13   7        914.69        743.66        19.77 o                         
   3  13   7       7199.41       6633.56        56.11 o                         
   4  13   7       1827.25       1955.65        33.22 o                         
   5  13   7        718.64        829.57        33.92 o                         
   6  13   7        173.80        180.21        18.93 o                         
   7  13   7        522.66        374.34        30.07 o                         
   8  13   7         27.57          0.00        27.66 o                         
   9  13   7         39.90          1.72        32.62 o                         
  10  13   7        530.60        486.80        48.56 o                         
  11  13   7        251.07        123.40        45.39 o                         
 -13  14   7       2523.91       2671.87       151.44 o                         
 -12  14   7          0.33          6.31        45.12 o                         
 -11  14   7       2260.13       2084.62        71.36 o                         
 -10  14   7       3043.93       3100.10        68.12 o                         
  -9  14   7        437.12        460.45        31.64 o                         
  -8  14   7       9877.41      10137.23       111.08 o                         
  -7  14   7       1415.81       1411.67        42.40 o                         
  -6  14   7       5158.60       4742.74        55.58 o                         
  -5  14   7       9486.76       9596.22        91.28 o                         
  -4  14   7        629.29        460.47        16.41 o                         
  -3  14   7       8564.30       8339.40        67.23 o                         
  -2  14   7       9432.77       9757.84        75.23 o                         
  -1  14   7       2765.81       2412.41        29.73 o                         
   0  14   7      18310.39      20189.09       133.77 o                         
   1  14   7       5499.75       5723.46        50.51 o                         
   2  14   7      14256.46      13686.60        96.86 o                         
   3  14   7      25947.43      26675.91       179.19 o                         
   4  14   7       1678.23       1641.28        36.75 o                         
   5  14   7      23282.01      23273.49       211.01 o                         
   6  14   7      10485.34      10504.98       170.86 o                         
   7  14   7       1004.27       1056.51        39.49 o                         
   8  14   7       6832.97       6788.51        96.77 o                         
   9  14   7       1455.48       1455.78        84.87 o                         
  10  14   7       3703.37       3536.73       119.59 o                         
  11  14   7       6862.06       6800.45       140.92 o                         
 -12  15   7       1890.58       1985.92        92.62 o                         
 -11  15   7        167.39        231.81        39.30 o                         
 -10  15   7       1356.39       1349.44        69.80 o                         
  -9  15   7       5046.63       5069.29        87.84 o                         
  -8  15   7        807.15        917.00        33.20 o                         
  -7  15   7       2766.10       2766.28        50.16 o                         
  -6  15   7       4635.78       4930.08        86.78 o                         
  -5  15   7       2899.07       3124.81        45.61 o                         
  -4  15   7       5136.33       5345.04        56.39 o                         
  -3  15   7       1559.95       1673.31        29.70 o                         
  -2  15   7       1209.09       1245.39        23.96 o                         
  -1  15   7      10057.21       9759.12        77.90 o                         
   0  15   7        999.00        949.29        20.61 o                         
   1  15   7      23027.10      23202.62       167.65 o                         
   2  15   7      16920.39      18093.08       134.38 o                         
   3  15   7        827.67        791.48        26.61 o                         
   4  15   7      18951.70      19203.48       177.34 o                         
   5  15   7        429.20        477.69        23.48 o                         
   6  15   7      11049.91      11287.38       122.47 o                         
   7  15   7       6667.36       7270.60        89.67 o                         
   8  15   7          5.08          0.00        31.77 o                         
   9  15   7       4112.08       4103.47       106.57 o                         
  10  15   7       4190.12       4214.68       113.54 o                         
  11  15   7       1178.74       1204.06       169.13 o                         
 -12  16   7         68.50        106.49        49.01 o                         
 -11  16   7          6.84          0.00        51.16 o                         
 -10  16   7        475.22        455.82        40.25 o                         
  -9  16   7          5.92         28.71        30.04 o                         
  -8  16   7         87.39         81.45        20.86 o                         
  -7  16   7         13.03          0.00        19.41 o                         
  -6  16   7        722.00        680.43        28.07 o                         
  -5  16   7        117.87         81.38        17.54 o                         
  -4  16   7        187.96        165.03        15.75 o                         
  -3  16   7       2115.03       2128.33        34.73 o                         
  -2  16   7       5477.08       5288.49        51.49 o                         
  -1  16   7          2.25          0.00        12.58 o                         
   0  16   7        233.01        269.44        17.64 o                         
   1  16   7        746.80        871.93        22.44 o                         
   2  16   7         20.64         37.82        14.05 o                         
   3  16   7         11.83          0.00        14.89 o                         
   4  16   7        238.07        315.24        20.62 o                         
   5  16   7          0.89          0.29        18.93 o                         
   6  16   7       1829.36       1833.94        48.23 o                         
   7  16   7        591.79        712.25        31.06 o                         
   8  16   7        354.05        319.26        36.69 o                         
   9  16   7        236.25        224.04        50.82 o                         
  10  16   7         24.79          0.00        52.48 o                         
 -11  17   7        715.27        741.63        55.91 o                         
 -10  17   7       1698.50       1776.31        74.32 o                         
  -9  17   7       5018.20       5189.46        97.19 o                         
  -8  17   7          4.98          0.00        25.00 o                         
  -7  17   7       3947.10       4058.19        61.36 o                         
  -6  17   7       4009.53       4045.85        59.04 o                         
  -5  17   7       1005.04        920.27        32.93 o                         
  -4  17   7      14227.85      13978.88       119.54 o                         
  -3  17   7       1730.79       1929.37        33.78 o                         
  -2  17   7       7564.37       7714.52        77.82 o                         
  -1  17   7      22692.66      23649.95       188.39 o                         
   0  17   7         11.55          0.00        15.36 o                         
   1  17   7       6274.04       6231.13        64.78 o                         
   2  17   7       3587.96       3439.30        46.20 o                         
   3  17   7       3755.77       3848.29        53.09 o                         
   4  17   7      13127.08      13329.73       166.12 o                         
   5  17   7       1341.39       1494.17        41.46 o                         
   6  17   7       4019.08       3991.96        63.30 o                         
   7  17   7       9635.06       9607.05       150.61 o                         
   8  17   7         50.29         83.24        36.43 o                         
   9  17   7       4507.76       4642.47       122.69 o                         
  10  17   7        953.96        938.24        64.52 o                         
 -11  18   7       5760.63       5382.19       168.37 o                         
 -10  18   7       2041.82       2108.84       109.99 o                         
  -9  18   7        306.92        292.78        37.91 o                         
  -8  18   7       4747.78       4689.97        86.18 o                         
  -7  18   7        260.49        206.99        23.70 o                         
  -6  18   7       5562.50       5880.81        79.56 o                         
  -5  18   7       5636.00       6036.75        78.22 o                         
  -4  18   7       1022.41       1039.54        38.98 o                         
  -3  18   7      11645.16      11698.71       127.61 o                         
  -2  18   7       4333.10       4461.81        56.92 o                         
  -1  18   7       3002.35       3011.82        45.50 o                         
   0  18   7      13052.59      13491.39       122.01 o                         
   1  18   7        469.21        356.10        19.58 o                         
   2  18   7       7168.81       7119.78        70.90 o                         
   3  18   7       7611.36       7751.41        84.76 o                         
   4  18   7        459.75        392.30        26.59 o                         
   5  18   7      10254.30      10680.52       129.85 o                         
   6  18   7       3297.36       3354.37        64.47 o                         
   7  18   7        701.60        647.27        45.10 o                         
   8  18   7       6336.21       6558.75       141.95 o                         
   9  18   7        505.74        562.62        66.75 o                         
 -10  19   7        472.80        534.31        82.21 o                         
  -9  19   7         44.22         39.51        34.90 o                         
  -8  19   7       1022.95       1150.12        65.07 o                         
  -7  19   7        469.60        500.21        32.05 o                         
  -6  19   7       1159.22       1246.18        44.03 o                         
  -5  19   7       2590.01       2491.43        50.74 o                         
  -4  19   7          6.76          0.00        18.08 o                         
  -3  19   7          4.52          0.00        20.15 o                         
  -2  19   7         10.99         11.85        17.53 o                         
  -1  19   7         31.25         20.99        17.68 o                         
   0  19   7       1818.64       1636.40        45.41 o                         
   1  19   7        844.24        820.13        31.60 o                         
   2  19   7         27.89          0.00        16.93 o                         
   3  19   7         66.97         18.43        18.56 o                         
   4  19   7        283.52        334.33        22.73 o                         
   5  19   7          7.72         73.09        26.51 o                         
   6  19   7       1383.90       1284.18        62.60 o                         
   7  19   7        855.84        665.64        54.18 o                         
   8  19   7        176.42         93.40        46.37 o                         
   9  19   7         18.55         27.30        48.66 o                         
 -10  20   7       1616.33       1864.39       204.73 o                         
  -9  20   7       1283.95       1266.54        75.68 o                         
  -8  20   7       6405.27       6869.57       135.69 o                         
  -7  20   7        120.74        164.88        34.74 o                         
  -6  20   7       2842.42       2749.66        67.17 o                         
  -5  20   7       7776.28       8135.01       105.02 o                         
  -4  20   7         93.35        100.76        21.30 o                         
  -3  20   7       7219.67       7620.08        93.45 o                         
  -2  20   7       1305.93       1506.59        42.42 o                         
  -1  20   7       2452.82       2301.77        49.46 o                         
   0  20   7       7828.38       8039.67        92.28 o                         
   1  20   7       1638.43       1776.90        49.51 o                         
   2  20   7       1975.78       2109.38        56.44 o                         
   3  20   7       2425.41       2478.69        59.65 o                         
   4  20   7         64.73          0.00        27.28 o                         
   5  20   7       1883.01       1973.64        72.39 o                         
   6  20   7        763.97        764.50        46.44 o                         
   7  20   7         42.37         31.22        51.33 o                         
   8  20   7       2206.65       2180.65       100.37 o                         
  -9  21   7       3704.18       3890.13       136.32 o                         
  -8  21   7          3.70        102.07        42.54 o                         
  -7  21   7       5051.76       4911.48       130.43 o                         
  -6  21   7       1587.49       1738.45        70.19 o                         
  -5  21   7       2207.26       2136.61        67.04 o                         
  -4  21   7      11011.49      11640.06       148.31 o                         
  -3  21   7       2095.53       2258.90        57.29 o                         
  -2  21   7       4580.48       4724.66        74.69 o                         
  -1  21   7       6314.67       6599.69        81.32 o                         
   0  21   7        330.15        341.62        24.35 o                         
   1  21   7       7458.44       7636.64        90.33 o                         
   2  21   7       3354.85       3584.25        70.18 o                         
   3  21   7       1091.48        942.03        48.07 o                         
   4  21   7       5215.72       5084.14       122.49 o                         
   5  21   7        499.37        419.57        44.01 o                         
   6  21   7       2876.33       2802.10       117.26 o                         
   7  21   7       4426.05       4705.37       124.72 o                         
  -8  22   7         39.76         32.08        44.98 o                         
  -7  22   7        250.87        162.37        55.49 o                         
  -6  22   7        145.24        150.64        38.77 o                         
  -5  22   7         44.27         14.75        34.05 o                         
  -4  22   7         60.50         27.24        32.76 o                         
  -3  22   7        506.01        459.09        37.04 o                         
  -2  22   7       1854.27       1847.99        68.05 o                         
  -1  22   7        404.06        333.90        28.97 o                         
   0  22   7       1564.19       1605.62        49.74 o                         
   1  22   7         79.10         51.52        32.69 o                         
   2  22   7        400.92        363.70        36.78 o                         
   3  22   7       1216.65       1299.08        60.58 o                         
   4  22   7          1.37          0.00        35.00 o                         
   5  22   7       1935.74       1993.11        86.42 o                         
   6  22   7        663.41        600.67        54.30 o                         
  -7  23   7       2655.05       2843.55        95.33 o                         
  -6  23   7       1172.11       1163.63        87.61 o                         
  -5  23   7        281.98        226.02        39.86 o                         
  -4  23   7       3920.33       4124.24        90.30 o                         
  -3  23   7        339.53        355.45        36.59 o                         
  -2  23   7       1362.10       1452.53        59.00 o                         
  -1  23   7       1094.39       1130.24        50.22 o                         
   0  23   7        939.08        937.15        50.12 o                         
   1  23   7       1853.18       1943.51        87.78 o                         
   2  23   7       2481.89       2557.34        75.69 o                         
   3  23   7        259.69        283.70        39.36 o                         
   4  23   7       1038.92        945.56        53.36 o                         
   5  23   7        207.23        300.55        50.21 o                         
  -6  24   7       3299.29       3189.58        95.56 o                         
  -5  24   7       5793.85       6181.65       122.50 o                         
  -4  24   7        130.09        183.96        37.25 o                         
  -3  24   7       3933.21       3989.12        88.54 o                         
  -2  24   7       2408.71       2307.88       117.15 o                         
  -1  24   7        463.19        381.57        47.24 o                         
   0  24   7       7845.00       8155.19       147.00 o                         
   1  24   7       3151.80       3303.45        87.87 o                         
   2  24   7       4033.20       3871.60        87.16 o                         
   3  24   7       8851.99       9238.79       145.23 o                         
   4  24   7        156.72         92.60        41.47 o                         
  -4  25   7       1261.55       1039.67        66.89 o                         
  -3  25   7        261.97        428.93        82.31 o                         
  -2  25   7         42.36          0.00        43.16 o                         
  -1  25   7        614.33        611.19        71.61 o                         
   0  25   7        215.50        140.92        68.90 o                         
   1  25   7       3120.60       3118.24       112.51 o                         
   2  25   7       2369.58       2493.10       112.97 o                         
 -15   0   8        346.37        263.70       137.03 o                         
 -14   0   8       4074.01       4139.68       299.58 o                         
 -13   0   8       2875.09       2851.75       170.80 o                         
 -12   0   8       1216.31       1116.88       129.13 o                         
 -11   0   8      12915.38      13023.58       230.67 o                         
 -10   0   8        287.86        365.30        57.81 o                         
  -9   0   8      17712.82      17692.86       337.03 o                         
  -8   0   8      28908.61      30554.00       418.54 o                         
  -7   0   8        568.88        632.61        50.91 o                         
  -6   0   8      87443.87      89086.50      1218.86 o                         
  -5   0   8       8587.91      10916.77       173.98 o                         
  -4   0   8       9387.30       9452.07       152.23 o                         
  -3   0   8      59124.17      62821.84       974.35 o                         
  -2   0   8      19190.29      16250.71       193.38 o                         
  -1   0   8      46018.58      45091.84       440.15 o                         
   0   0   8      85128.59      78142.59       754.89 o                         
   1   0   8        671.25        269.94        13.07 o                         
   2   0   8      10193.51       7286.52        87.16 o                         
   3   0   8      24829.22      25877.09       266.94 o                         
   4   0   8       2903.42       2884.03        48.95 o                         
   5   0   8      28101.76      28173.53       379.18 o                         
   6   0   8        832.34        941.98        37.18 o                         
   7   0   8       3135.54       3394.72        62.58 o                         
   8   0   8       3041.75       3139.45        64.06 o                         
   9   0   8          6.05          0.00        23.31 o                         
  10   0   8       6394.85       6505.12       119.44 o                         
  11   0   8       6577.30       6424.48       202.91 o                         
  12   0   8        363.36        255.50        64.95 o                         
  13   0   8       1333.31       1178.38       148.58 o                         
 -15   1   8        643.76        547.85        84.32 o                         
 -14   1   8          4.59          0.00        65.68 o                         
 -13   1   8        601.44        666.53        49.15 o                         
 -12   1   8       1492.94       1335.27        61.65 o                         
 -11   1   8        342.36        367.81        40.19 o                         
 -10   1   8       2811.50       3014.45        67.05 o                         
  -9   1   8        340.33        358.06        26.48 o                         
  -8   1   8       7164.29       7731.38        86.97 o                         
  -7   1   8      25042.34      24075.04       234.23 o                         
  -6   1   8       3234.95       2592.38        68.44 o                         
  -5   1   8       8004.48       7094.79        80.42 o                         
  -4   1   8       4642.46       3719.59        53.58 o                         
  -3   1   8         23.59         33.79         8.93 o                         
  -2   1   8      19843.28      19711.13       180.26 o                         
  -1   1   8       2532.68       3796.34        35.97 o                         
   0   1   8       2885.25       2987.56        30.14 o                         
   1   1   8      25358.44      28971.03       198.91 o                         
   2   1   8       9742.40       7533.64        62.83 o                         
   3   1   8        124.10        107.21         9.80 o                         
   4   1   8      17728.24      17442.73       128.46 o                         
   5   1   8         78.87         87.15        13.81 o                         
   6   1   8       4196.99       4252.83        50.55 o                         
   7   1   8        187.47        188.09        15.06 o                         
   8   1   8        491.19        421.83        21.50 o                         
   9   1   8       3926.63       4098.09        58.41 o                         
  10   1   8       1925.65       1875.86        56.66 o                         
  11   1   8        113.19        115.48        21.84 o                         
  12   1   8        466.22        445.85        38.13 o                         
  13   1   8        134.27        167.96        49.58 o                         
 -15   2   8         19.37          0.00        81.14 o                         
 -14   2   8       1186.51        969.72        82.73 o                         
 -13   2   8        963.38        794.55        63.46 o                         
 -12   2   8        535.00        475.23        42.60 o                         
 -11   2   8       4301.70       4381.65       108.22 o                         
 -10   2   8         60.83         91.73        24.24 o                         
  -9   2   8       1052.32        960.49        38.82 o                         
  -8   2   8        622.09        540.65        26.78 o                         
  -7   2   8       1749.68       2050.64        46.67 o                         
  -6   2   8       9216.35       8823.08        95.77 o                         
  -5   2   8       2595.73       2470.43        42.13 o                         
  -4   2   8       4997.36       5571.09        71.33 o                         
  -3   2   8      12323.38      14333.00       134.81 o                         
  -2   2   8       1082.69       1050.99        21.19 o                         
  -1   2   8       5134.99       4341.52        38.18 o                         
   0   2   8       1265.03       1388.38        18.98 o                         
   1   2   8       1378.11       2482.95        28.93 o                         
   2   2   8       1235.33       1130.56        20.21 o                         
   3   2   8         93.97         73.92         9.70 o                         
   4   2   8        781.40        815.16        20.54 o                         
   5   2   8       3733.24       3473.83        43.09 o                         
   6   2   8       2223.99       2317.58        33.66 o                         
   7   2   8        101.38        120.73        14.25 o                         
   8   2   8       1280.76       1261.19        32.44 o                         
   9   2   8         41.82         21.20        18.33 o                         
  10   2   8       2175.72       2191.37        56.28 o                         
  11   2   8        745.57        626.78        37.25 o                         
  12   2   8        211.92        150.13        49.11 o                         
  13   2   8        353.49        330.53        56.27 o                         
 -15   3   8       1622.82       1480.89        98.64 o                         
 -14   3   8         93.75         73.49        64.82 o                         
 -13   3   8       4813.24       5173.87       126.78 o                         
 -12   3   8       8016.29       8271.09       132.81 o                         
 -11   3   8       1815.58       1854.75        63.26 o                         
 -10   3   8      10927.51      11158.85       155.48 o                         
  -9   3   8        663.58        706.83        33.51 o                         
  -8   3   8       7715.74       7886.47       101.55 o                         
  -7   3   8      39281.94      40879.07       465.53 o                         
  -6   3   8       6379.60       6315.30        82.98 o                         
  -5   3   8      31677.01      32718.46       293.26 o                         
  -4   3   8      15894.77      14729.43       139.90 o                         
  -3   3   8          7.74         60.73         8.99 o                         
  -2   3   8      82938.07      77627.61       639.76 o                         
  -1   3   8      41910.12      43999.74       325.39 o                         
   0   3   8      18907.99      16318.54       137.68 o                         
   1   3   8      41484.95      46430.29       322.80 o                         
   2   3   8        141.53         87.43         9.08 o                         
   3   3   8      13381.90      14205.40       109.87 o                         
   4   3   8      47586.78      47028.90       311.65 o                         
   5   3   8        515.46        567.61        21.66 o                         
   6   3   8      14768.38      15014.30       116.52 o                         
   7   3   8       9694.85       9089.64        83.08 o                         
   8   3   8       1776.83       1866.05        40.16 o                         
   9   3   8      13816.42      13861.15       141.43 o                         
  10   3   8       2117.77       1991.89        70.74 o                         
  11   3   8       5593.75       5535.46        93.01 o                         
  12   3   8       1935.43       1874.31        73.09 o                         
  13   3   8         72.98          0.00        50.69 o                         
 -15   4   8         16.51         34.23        74.15 o                         
 -14   4   8        832.77        666.14        75.74 o                         
 -13   4   8       1338.96       1073.22        79.32 o                         
 -12   4   8       2739.91       2928.16        89.08 o                         
 -11   4   8       5858.03       6082.04       103.38 o                         
 -10   4   8         18.43          0.00        23.65 o                         
  -9   4   8       2939.40       3275.73        59.36 o                         
  -8   4   8       6614.78       6060.52        84.69 o                         
  -7   4   8         38.89         97.95        18.20 o                         
  -6   4   8      19001.21      18490.67       174.23 o                         
  -5   4   8      14796.58      15574.10       139.39 o                         
  -4   4   8        243.68        440.07        20.06 o                         
  -3   4   8      31861.35      32933.36       280.02 o                         
  -2   4   8      10959.11      11359.36       127.36 o                         
  -1   4   8      24129.39      25941.83       183.17 o                         
   0   4   8      51423.76      44643.69       319.97 o                         
   1   4   8       1080.38       1076.37        20.29 o                         
   2   4   8       8655.57       8305.68        64.17 o                         
   3   4   8       7159.48       6486.50        54.51 o                         
   4   4   8       3133.19       2667.37        34.19 o                         
   5   4   8      30716.49      31300.20       221.15 o                         
   6   4   8       2989.68       3218.40        43.23 o                         
   7   4   8       2584.47       2583.47        38.21 o                         
   8   4   8       8939.52       8910.55        93.03 o                         
   9   4   8          2.30          0.00        22.00 o                         
  10   4   8       6480.92       6503.93       104.92 o                         
  11   4   8        605.97        590.67        54.16 o                         
  12   4   8       1167.57       1038.80        61.02 o                         
  13   4   8        605.82        557.00        60.15 o                         
 -15   5   8         45.77          0.00        83.61 o                         
 -14   5   8         45.87         89.15        66.35 o                         
 -13   5   8        841.03        723.34        70.05 o                         
 -12   5   8        650.91        572.81        46.79 o                         
 -11   5   8       1244.91       1351.10        62.70 o                         
 -10   5   8        278.72        358.73        29.91 o                         
  -9   5   8       1294.21       1175.97        54.28 o                         
  -8   5   8        238.86        363.40        23.49 o                         
  -7   5   8        561.19        379.03        21.08 o                         
  -6   5   8       1450.72       1383.93        31.19 o                         
  -5   5   8        160.74        127.11        12.31 o                         
  -4   5   8        270.29        328.07        15.00 o                         
  -3   5   8       3762.25       3933.73        43.79 o                         
  -2   5   8        644.80        806.21        21.01 o                         
  -1   5   8       1919.13       2346.90        25.51 o                         
   0   5   8       1613.51       1362.12        18.84 o                         
   1   5   8        268.78        400.82        15.73 o                         
   2   5   8         34.91         11.60         7.12 o                         
   3   5   8      20617.61      20324.59       137.97 o                         
   4   5   8       5049.79       5031.37        51.86 o                         
   5   5   8       1556.83       1258.45        29.54 o                         
   6   5   8        388.46        413.15        18.71 o                         
   7   5   8        193.88        202.27        13.92 o                         
   8   5   8       3743.25       3946.48        59.70 o                         
   9   5   8        186.36         77.92        28.91 o                         
  10   5   8        288.82        185.17        34.69 o                         
  11   5   8        580.87        557.52        50.27 o                         
  12   5   8        846.14        810.25        61.39 o                         
  13   5   8         17.26          0.00        45.21 o                         
 -14   6   8       2996.84       3115.51       147.05 o                         
 -13   6   8       2631.21       2865.20       119.67 o                         
 -12   6   8       1512.03       1392.28        67.78 o                         
 -11   6   8       9553.72       9379.28       148.52 o                         
 -10   6   8       2812.61       2663.08        63.65 o                         
  -9   6   8       3217.94       3220.52        59.03 o                         
  -8   6   8      16285.32      17435.62       170.94 o                         
  -7   6   8         63.47        166.84        19.60 o                         
  -6   6   8      21517.30      23484.89       206.36 o                         
  -5   6   8      13456.26      14964.17       135.84 o                         
  -4   6   8      11314.94      12062.37       107.27 o                         
  -3   6   8      26847.86      25029.07       198.67 o                         
  -2   6   8      15418.16      15468.52       123.06 o                         
  -1   6   8       9857.70      10974.34        81.48 o                         
   0   6   8      30687.60      29789.03       204.68 o                         
   1   6   8         48.45          2.96         7.15 o                         
   2   6   8      36844.11      35687.24       237.62 o                         
   3   6   8      16326.88      16178.86       115.37 o                         
   4   6   8      23109.86      22768.63       159.58 o                         
   5   6   8      66233.13      67450.82       470.84 o                         
   6   6   8       1970.16       1897.07        48.29 o                         
   7   6   8       8486.95       8096.46        88.21 o                         
   8   6   8      11098.04      11252.25       133.63 o                         
   9   6   8         98.20         59.06        29.39 o                         
  10   6   8       8794.24       8764.04       122.52 o                         
  11   6   8       3131.60       3158.25       102.32 o                         
  12   6   8       1397.27       1590.22        73.45 o                         
  13   6   8       4009.56       4387.93       110.48 o                         
 -14   7   8         11.50          0.00        58.62 o                         
 -13   7   8       2824.99       2892.45       142.88 o                         
 -12   7   8       5908.52       6067.45       123.61 o                         
 -11   7   8        368.74        378.70        36.24 o                         
 -10   7   8       5741.79       6147.67        94.35 o                         
  -9   7   8        823.49        718.71        32.56 o                         
  -8   7   8       3742.25       4246.46        65.57 o                         
  -7   7   8      20729.06      20505.45       185.57 o                         
  -6   7   8         83.93         71.10        12.98 o                         
  -5   7   8      32743.52      31969.56       260.57 o                         
  -4   7   8       9680.61       8993.56        83.53 o                         
  -3   7   8        195.92        131.21        12.13 o                         
  -2   7   8      17014.83      16502.86       130.50 o                         
  -1   7   8      11916.20      12650.12        93.02 o                         
   0   7   8        920.44        727.79        16.09 o                         
   1   7   8      21314.77      22680.62       155.06 o                         
   2   7   8       4160.29       4520.45        43.13 o                         
   3   7   8      11681.54      11197.57        91.05 o                         
   4   7   8      36153.95      37288.80       266.69 o                         
   5   7   8         99.73         88.27        15.19 o                         
   6   7   8      12252.08      11745.24       107.39 o                         
   7   7   8       3624.60       3813.48        63.82 o
[truncated: 459,354 more chars]
