# Supplementary material for: Crystal structures of four new iridium complexes, each containing a highly flexible carbodi­phos­phorane PCP pincer ligand
Source: Acta Crystallogr E Crystallogr Commun. 2018 May 25;74(Pt 6):846–52. doi: 10.1107/S2056989018007569 (PMC6002832; doi:10.1107/S2056989018007569)
Supplement: Supplementary file 5 [file e-74-00846-4sup3.hkl]

data_4                                                                          
_shelx_title ' p in P2(1)/c'                                                    
_shelx_refln_list_code          4                                               
_shelx_F_calc_maximum      483.18                                               
_exptl_crystal_F_000      2328.00                                               
_reflns_d_resolution_high  0.8411                                               
                                                                                
loop_                                                                           
 _space_group_symop_operation_xyz                                               
 'x, y, z'                                                                      
 '-x, y+1/2, -z+1/2'                                                            
 '-x, -y, -z'                                                                   
 'x, -y-1/2, z-1/2'                                                             
                                                                                
_cell_length_a    12.5929                                                       
_cell_length_b    23.2803                                                       
_cell_length_c    19.7488                                                       
_cell_angle_alpha  90.000                                                       
_cell_angle_beta  107.535                                                       
_cell_angle_gamma  90.000                                                       
                                                                                
_shelx_F_squared_multiplier     1.000                                           
                                                                                
loop_                                                                           
 _refln_index_h                                                                 
 _refln_index_k                                                                 
 _refln_index_l                                                                 
 _refln_F_squared_calc                                                          
 _refln_F_squared_meas                                                          
 _refln_F_squared_sigma                                                         
 _refln_observed_status                                                         
   2   0   0        761.51        525.99        25.98 o                         
   3   0   0      58039.36      50281.00       802.40 o                         
   4   0   0     122905.55     132640.48      2383.40 o                         
   5   0   0        115.49        483.41        42.42 o                         
   6   0   0       7962.36       7471.12       170.26 o                         
   7   0   0      35480.11      34975.77       565.75 o                         
   8   0   0      35508.98      35774.23       690.28 o                         
   9   0   0         64.70        235.72        52.54 o                         
  10   0   0      14708.99      15043.87       348.86 o                         
  11   0   0      17071.62      17489.92       448.36 o                         
  12   0   0         47.13          0.00        75.52 o                         
  13   0   0       2317.31       2580.08       266.72 o                         
  14   0   0       3808.59       3701.99       361.49 o                         
   3   1   0      32367.32      40661.24       488.51 o                         
   4   1   0       4750.45       4848.01        93.33 o                         
   5   1   0      16398.82      14952.96       167.68 o                         
   6   1   0      16354.98      16330.54       191.48 o                         
   7   1   0        796.46        798.56        54.38 o                         
   8   1   0       1031.58       1005.29        39.32 o                         
   9   1   0       9693.13      10064.54       169.32 o                         
  10   1   0       4069.03       3949.79        91.79 o                         
  11   1   0       2831.36       2750.07        85.19 o                         
  12   1   0       2384.44       2569.59       116.11 o                         
  13   1   0        604.80        528.13       149.06 o                         
  14   1   0          3.89        448.10       241.12 o                         
   2   2   0       5060.60       6422.68        78.65 o                         
   3   2   0      76781.84      86386.49      1057.38 o                         
   4   2   0      35713.74      30591.74       358.05 o                         
   5   2   0       6375.36       7210.35       107.44 o                         
   6   2   0       3438.49       3480.61        61.87 o                         
   7   2   0       7261.50       6901.92       101.27 o                         
   8   2   0        421.05        410.69        36.91 o                         
   9   2   0       1056.81        960.79        48.54 o                         
  10   2   0       3279.61       3413.84        95.08 o                         
  11   2   0       4033.34       3871.09       206.72 o                         
  12   2   0        332.44        453.00       140.48 o                         
  13   2   0         14.79        388.04       769.21 o                         
  14   2   0        717.50        269.97       145.64 o                         
   3   3   0      57746.32      61394.20       799.98 o                         
   4   3   0       4360.36       4196.22        88.25 o                         
   5   3   0      88793.37      88499.69      1051.90 o                         
   6   3   0      25886.41      24466.66       275.81 o                         
   7   3   0        144.72        379.34        39.71 o                         
   8   3   0      15016.10      15492.96       225.04 o                         
   9   3   0      13446.48      13875.31       223.22 o                         
  10   3   0       4149.60       4129.25       101.99 o                         
  11   3   0        809.83        870.38        62.46 o                         
  12   3   0       6427.74       6021.74       216.68 o                         
  13   3   0       2659.35       2765.90       278.51 o                         
  14   3   0        173.17        266.64       232.33 o                         
   1   4   0      14884.25      17209.80       289.34 o                         
   2   4   0       9135.60      11432.77       132.50 o                         
   3   4   0      22025.15      26431.16       304.31 o                         
   4   4   0      22175.05      19760.97       233.42 o                         
   5   4   0       3121.91       3261.52        99.50 o                         
   6   4   0       2620.42       2868.38        55.26 o                         
   7   4   0       7752.75       6905.42       202.53 o                         
   8   4   0       1990.97       2090.45        81.08 o                         
   9   4   0        954.55        950.85        48.65 o                         
  10   4   0       1227.41       1327.54        71.16 o                         
  11   4   0       3431.65       3187.76       128.29 o                         
  12   4   0        360.04        468.00        99.28 o                         
  13   4   0         59.30        165.83       292.89 o                         
  14   4   0       1636.78       1083.17       196.61 o                         
   1   5   0      11968.20       9455.93       131.75 o                         
   3   5   0       2119.31       1744.85        29.59 o                         
   4   5   0       2254.27       2535.62        89.90 o                         
   5   5   0       2789.34       2873.70        61.60 o                         
   6   5   0       7318.69       7423.79       113.51 o                         
   7   5   0       1033.89       1079.60        71.81 o                         
   8   5   0        565.47        641.91        37.90 o                         
   9   5   0       1012.18       1264.35        52.40 o                         
  10   5   0        114.33        239.72       110.05 o                         
  11   5   0        583.66        528.36        56.59 o                         
  12   5   0       1005.09       1112.01        98.75 o                         
  13   5   0        127.70        165.52       252.29 o                         
  14   5   0          2.14         50.25       161.90 o                         
   0   6   0     112106.77     122318.89      2831.85 o                         
   1   6   0      18802.38      14814.00       185.08 o                         
   2   6   0       2004.94       2601.61        44.26 o                         
   3   6   0      31364.22      28282.68       324.58 o                         
   4   6   0      36997.19      35670.48       430.35 o                         
   5   6   0       6868.15       6418.44        95.10 o                         
   6   6   0       4789.20       4897.94       158.40 o                         
   7   6   0      13580.26      13827.06       233.85 o                         
   8   6   0       3510.82       3725.93        77.33 o                         
   9   6   0        627.73        750.06        46.06 o                         
  10   6   0      17604.82      18020.13       362.70 o                         
  11   6   0      18176.90      18932.16       393.73 o                         
  12   6   0       1850.08       1832.87       114.62 o                         
  13   6   0        464.00        498.43        91.17 o                         
   1   7   0      39362.83      34299.54       427.98 o                         
   2   7   0      30387.04      32888.27       486.88 o                         
   3   7   0       5684.80       5042.16        71.63 o                         
   4   7   0       2595.11       3123.57        49.20 o                         
   5   7   0      38660.60      36937.39       505.55 o                         
   6   7   0      15589.08      15299.15       198.04 o                         
   7   7   0        651.64        641.78        33.28 o                         
   8   7   0       2969.53       3097.51        68.31 o                         
   9   7   0       5149.72       5340.36       103.54 o                         
  10   7   0       1565.70       1581.85       112.96 o                         
  11   7   0       2594.63       2408.86       187.74 o                         
  12   7   0       3164.46       2730.06       241.06 o                         
  13   7   0        482.68        175.02       180.85 o                         
   0   8   0        278.37        682.03        43.18 o                         
   1   8   0        876.46       1056.41        40.15 o                         
   2   8   0       3318.44       4940.98        74.04 o                         
   3   8   0         89.84        289.03        25.38 o                         
   4   8   0        211.84        267.90        22.50 o                         
   5   8   0          7.40         63.84        20.85 o                         
   6   8   0         18.24        155.56        25.44 o                         
   7   8   0        191.86        341.02        33.82 o                         
   8   8   0       2081.37       2005.05        68.50 o                         
   9   8   0        243.09        201.36        48.48 o                         
  10   8   0         89.39        264.57        81.89 o                         
  11   8   0       1526.31       1435.19       175.17 o                         
  12   8   0        766.62        636.82        94.72 o                         
  13   8   0        213.18         94.60       131.48 o                         
   1   9   0      66891.20      69330.20       890.75 o                         
   2   9   0      41953.03      40162.30       556.47 o                         
   3   9   0      11689.82      11928.47       164.64 o                         
   4   9   0      12294.79      12087.72       141.66 o                         
   5   9   0      48469.57      48805.69       593.30 o                         
   6   9   0      20221.25      19757.50       244.63 o                         
   7   9   0        520.05        551.86        29.91 o                         
   8   9   0       4661.62       4784.98        98.41 o                         
   9   9   0      11934.21      12464.13       450.50 o                         
  10   9   0       6673.14       6784.65       421.71 o                         
  11   9   0        775.33        804.33       160.95 o                         
  12   9   0       4441.10       4362.88       477.13 o                         
  13   9   0        699.29        666.25       447.46 o                         
   0  10   0      24633.20      21368.50       337.73 o                         
   1  10   0      14661.53      15305.39       190.70 o                         
   2  10   0      13594.33      12952.80       230.49 o                         
   3  10   0      16902.75      16375.08       223.92 o                         
   4  10   0      20197.29      20200.04       456.18 o                         
   5  10   0       2285.88       2509.70        45.73 o                         
   6  10   0       7982.91       7705.95       247.31 o                         
   7  10   0       8460.04       8035.52       175.53 o                         
   8  10   0        245.67        291.96       104.68 o                         
   9  10   0         40.54        253.17       226.19 o                         
  10  10   0      11310.92      11257.01       330.60 o                         
  11  10   0       5506.56       5530.58       390.91 o                         
  12  10   0         10.37        201.72       462.37 o                         
  13  10   0        833.87        753.34       155.34 o                         
   1  11   0        836.42        869.06        28.27 o                         
   2  11   0       7607.21       8262.59       110.15 o                         
   3  11   0         15.05         73.51        27.89 o                         
   4  11   0       7281.96       7709.80       121.91 o                         
   5  11   0       9296.14       9807.81       152.36 o                         
   6  11   0       6075.64       5979.36        87.96 o                         
   7  11   0          1.55        210.31        43.28 o                         
   8  11   0        547.67        589.83        54.27 o                         
   9  11   0        827.00        939.14       109.68 o                         
  10  11   0         21.44          0.00        61.99 o                         
  11  11   0         35.52          4.82        86.64 o                         
  12  11   0         10.05         63.90       221.25 o                         
  13  11   0        253.13        376.15       320.60 o                         
   0  12   0      81936.38      85557.76      1456.00 o                         
   1  12   0      40874.47      42570.51       566.86 o                         
   2  12   0        585.09        606.30        40.78 o                         
   3  12   0       6261.75       6466.80       104.47 o                         
   4  12   0      42091.55      41536.79       528.71 o                         
   5  12   0       1088.48       1152.35        68.48 o                         
   6  12   0      20406.65      20142.99       304.49 o                         
   7  12   0      24013.18      24704.83       337.11 o                         
   8  12   0       4605.06       4553.24        95.49 o                         
   9  12   0        415.43        288.65        81.65 o                         
  10  12   0       7726.00       7441.62       302.40 o                         
  11  12   0       4128.26       3981.55       325.95 o                         
  12  12   0        778.92        815.98       226.60 o                         
   1  13   0       2926.97       2784.42        52.49 o                         
   2  13   0       8473.46       8120.53       136.45 o                         
   3  13   0       3926.31       3893.71       121.25 o                         
   4  13   0        243.58        797.08        47.01 o                         
   5  13   0      14210.97      13721.86       271.26 o                         
   6  13   0      10419.87       9800.38       243.06 o                         
   7  13   0       1198.01       1247.41        54.90 o                         
   8  13   0       2143.14       1977.68       183.87 o                         
   9  13   0       2300.28       2253.11       227.54 o                         
  10  13   0       1238.44       1285.82       523.56 o                         
  11  13   0        518.95        437.02       344.29 o                         
  12  13   0        908.77       1007.27       161.26 o                         
   0  14   0       1295.43       1451.78        56.94 o                         
   1  14   0       2293.38       2189.50        45.17 o                         
   2  14   0       1051.75       1140.54        69.83 o                         
   3  14   0       7035.54       7045.29       107.48 o                         
   4  14   0       1284.29       1656.26        55.36 o                         
   5  14   0       1583.73       1771.78        91.93 o                         
   6  14   0       1152.39       1341.50        58.44 o                         
   7  14   0         80.72          0.00        44.94 o                         
   8  14   0         11.13         30.27        54.67 o                         
   9  14   0        365.25        635.02        93.47 o                         
  10  14   0       1648.45       1847.69       235.67 o                         
  11  14   0        739.04       1144.83       159.73 o                         
  12  14   0        221.58        197.94       181.89 o                         
   1  15   0       9248.13       9606.52       137.33 o                         
   2  15   0       7265.97       7259.58       118.72 o                         
   3  15   0        179.47        129.25        43.88 o                         
   4  15   0       4436.56       3924.75        87.12 o                         
   5  15   0      14039.00      14290.68       215.08 o                         
   6  15   0       7164.42       7615.71       152.05 o                         
   7  15   0        178.12         53.95       102.60 o                         
   8  15   0       2937.18       2996.18       122.33 o                         
   9  15   0       8877.55       8998.23       581.12 o                         
  10  15   0       2751.10       2661.87       793.49 o                         
  11  15   0        178.68        387.82       252.96 o                         
   0  16   0      10973.44      11183.39       217.59 o                         
   1  16   0       3926.65       3877.82       110.09 o                         
   2  16   0        976.77       1060.20        75.67 o                         
   3  16   0       7253.67       6952.40       147.40 o                         
   4  16   0      12592.47      12971.06       201.86 o                         
   5  16   0       4116.18       3829.03        98.52 o                         
   6  16   0       1277.09       1268.79        68.14 o                         
   7  16   0       2333.95       2225.71       180.19 o                         
   8  16   0       1695.67       1712.89       113.25 o                         
   9  16   0         59.91        291.14       350.79 o                         
  10  16   0       4171.78       3525.03       262.13 o                         
  11  16   0       3740.04       3361.53       342.76 o                         
   1  17   0        449.67        585.99        42.14 o                         
   2  17   0         45.10        265.24        26.32 o                         
   3  17   0       1061.59        863.87        61.37 o                         
   4  17   0        438.83        569.46        74.06 o                         
   5  17   0        117.64        132.50        58.07 o                         
   6  17   0       1382.23       1435.79        83.17 o                         
   7  17   0        905.80       1010.74       162.22 o                         
   8  17   0          4.06         56.25        59.93 o                         
   9  17   0         62.45         66.69       138.75 o                         
  10  17   0        166.60        162.49       336.27 o                         
  11  17   0        136.33          0.00       225.07 o                         
   0  18   0      19283.72      19571.44       358.36 o                         
   1  18   0       9430.16       9789.99       143.21 o                         
   2  18   0        265.90        355.77        32.54 o                         
   3  18   0       7781.04       8027.75       163.59 o                         
   4  18   0       8086.32       8008.51       218.32 o                         
   5  18   0       4243.64       4510.62       127.71 o                         
   6  18   0        742.44       1012.30        70.61 o                         
   7  18   0       6547.10       6635.38       384.35 o                         
   8  18   0       1759.43       1668.99       632.78 o                         
   9  18   0       1085.56       1109.08       237.30 o                         
  10  18   0       5142.60       5328.29       280.48 o                         
   1  19   0      12928.96      13117.24       194.87 o                         
   2  19   0       8842.30       8237.63       205.17 o                         
   3  19   0        533.06        657.03       143.69 o                         
   4  19   0       2044.85       2098.61       184.64 o                         
   5  19   0      14016.09      13508.60       303.86 o                         
   6  19   0       6861.82       6539.91       256.94 o                         
   7  19   0         76.97          0.00        81.60 o                         
   8  19   0       3124.53       2713.63       245.21 o                         
   9  19   0       3366.29       3256.42       189.32 o                         
  10  19   0        579.60        607.28       174.66 o                         
   0  20   0        568.27        657.01        47.92 o                         
   1  20   0       6776.01       7064.23       211.57 o                         
   2  20   0       1827.73       2060.87       146.19 o                         
   3  20   0         19.06         57.18        66.43 o                         
   4  20   0        168.02        163.27       126.75 o                         
   5  20   0        134.47        456.03       117.68 o                         
   6  20   0          1.02         70.34       248.40 o                         
   7  20   0        293.08        236.04       219.38 o                         
   8  20   0        567.17        483.65       226.76 o                         
   9  20   0         75.03          0.00       323.66 o                         
   1  21   0       7583.41       7648.42       196.57 o                         
   2  21   0      13687.41      14076.63       484.37 o                         
   3  21   0       1849.71       1957.83       111.85 o                         
   4  21   0       4743.61       4872.94       168.17 o                         
   5  21   0      12328.24      11913.89       306.78 o                         
   6  21   0       5697.05       5499.60       219.92 o                         
   7  21   0         15.81         61.22       214.38 o                         
   8  21   0       2797.32       2967.23       778.46 o                         
   9  21   0       3212.69       3300.13       492.17 o                         
   0  22   0       6641.81       6683.74       177.50 o                         
   1  22   0       1346.87       1486.30        91.82 o                         
   2  22   0         11.97        263.98        91.12 o                         
   3  22   0       3386.49       3292.60       241.50 o                         
   4  22   0       3706.84       3757.72       147.85 o                         
   5  22   0         98.29          0.00       122.85 o                         
   6  22   0       5123.41       4798.41       454.95 o                         
   7  22   0       5241.27       4975.87       611.71 o                         
   8  22   0        757.85        759.64       365.69 o                         
   1  23   0        218.34        422.72       213.01 o                         
   2  23   0        593.38        758.94       317.02 o                         
   3  23   0         31.98        135.42       132.00 o                         
   4  23   0       1254.57       1282.84       138.27 o                         
   5  23   0        196.90        244.67       194.16 o                         
   6  23   0        126.30        189.51       481.14 o                         
   7  23   0        234.51        466.19       192.59 o                         
   0  24   0      12214.88      13307.39      1237.31 o                         
   1  24   0       4876.52       5224.06       283.27 o                         
   2  24   0         12.31        193.62       323.58 o                         
   3  24   0       3464.84       3997.63       373.98 o                         
   4  24   0       2533.59       2420.65       196.28 o                         
   5  24   0         23.40          0.00       176.16 o                         
   6  24   0       1729.47       1335.13       197.94 o                         
   7  24   0       3456.66       8123.89      2158.98 o                         
   1  25   0       5491.36       5748.65       342.44 o                         
   2  25   0       5386.84       5192.68       430.62 o                         
   3  25   0        324.85        513.29       257.48 o                         
   4  25   0        562.82        399.85       259.08 o                         
   5  25   0       3248.05       3072.25       233.22 o                         
   6  25   0       2183.09       2405.07       291.18 o                         
   0  26   0       1583.13       1216.67       512.04 o                         
   1  26   0         46.27        738.35       209.98 o                         
   2  26   0        160.75         48.18       288.58 o                         
   3  26   0         57.86        294.83       209.02 o                         
   4  26   0        311.82         78.87       275.89 o                         
   1  27   0        440.48          0.00       435.62 o                         
   2  27   0       2306.08       1922.71       267.06 o                         
   3  27   0        813.58        712.87       578.53 o                         
 -14   1   1        279.09        421.00       172.67 o                         
 -13   1   1       1815.50       1854.90       322.82 o                         
 -12   1   1       4336.13       4253.40       199.33 o                         
 -11   1   1        134.43        118.73        68.17 o                         
 -10   1   1      12617.93      12497.32       244.46 o                         
  -9   1   1      15210.64      15552.09       235.04 o                         
  -8   1   1      10006.31      10399.87       161.71 o                         
  -7   1   1       4279.29       4123.93        82.51 o                         
  -6   1   1      42011.36      39525.20       474.82 o                         
  -5   1   1      80780.01      78873.95       936.34 o                         
  -3   1   1     113074.32     106583.58      1396.61 o                         
  -2   1   1      16219.75      17947.44       232.37 o                         
  -1   1   1      31315.60      26965.11       687.60 o                         
   0   1   1      48974.86      32680.36      3839.04 o                         
   1   1   1      16293.88      23083.76       410.79 o                         
   2   1   1       1459.66       1580.74        50.41 o                         
   3   1   1       3096.80       3090.00        57.69 o                         
   4   1   1      36247.27      35377.04       424.27 o                         
   5   1   1      97296.24      94460.12      1088.77 o                         
   6   1   1       3255.64       3271.89        55.77 o                         
   7   1   1       3971.76       4407.89        70.80 o                         
   8   1   1      13857.19      13946.43       204.17 o                         
   9   1   1       9731.24      10255.89       200.32 o                         
  10   1   1         47.29         15.09        38.57 o                         
  11   1   1       9593.05       9750.90       212.00 o                         
  12   1   1       3956.71       3891.27       310.96 o                         
  13   1   1        396.00        586.07       336.27 o                         
  14   1   1        353.51        339.67       205.06 o                         
 -14   2   1       1732.25       1359.68       183.73 o                         
 -13   2   1        147.48        148.84       152.08 o                         
 -12   2   1       2327.67       2189.45        94.23 o                         
 -11   2   1      13082.21      12921.06       300.50 o                         
 -10   2   1       2490.88       2939.98       112.51 o                         
  -9   2   1       5239.02       5167.24        96.74 o                         
  -8   2   1      33365.96      33144.82       486.46 o                         
  -7   2   1      17934.64      16758.29       227.58 o                         
  -6   2   1       2990.18       3032.96        53.30 o                         
  -5   2   1      26948.40      26151.87       372.32 o                         
  -4   2   1      79591.50      78316.60       991.66 o                         
  -3   2   1       8359.03       7317.88        95.10 o                         
  -2   2   1       3125.40       2538.84        48.64 o                         
  -1   2   1      76364.62      77263.09      1583.63 o                         
   0   2   1     223190.30     214867.50      8639.19 o                         
   1   2   1      15432.63      11431.39       146.16 o                         
   2   2   1        237.15        439.74        16.78 o                         
   3   2   1      24458.43      24529.74       306.80 o                         
   4   2   1      42389.08      41725.63       463.70 o                         
   5   2   1      14794.90      14899.60       170.24 o                         
   6   2   1      41656.82      40505.45       464.05 o                         
   7   2   1      26925.59      26609.63       358.43 o                         
   8   2   1       3717.94       3586.25        72.38 o                         
   9   2   1       2200.82       2204.47        56.63 o                         
  10   2   1      14595.57      15222.18       297.94 o                         
  11   2   1       6917.31       6642.42       157.53 o                         
  12   2   1        413.92        458.26       144.42 o                         
  13   2   1       1834.97       2083.76       225.44 o                         
  14   2   1       2846.66       2584.99       340.09 o                         
 -14   3   1         45.30         36.73       198.70 o                         
 -13   3   1          0.59         23.17        78.78 o                         
 -12   3   1          0.57          0.00       122.00 o                         
 -11   3   1        134.31        270.17        71.03 o                         
 -10   3   1       2095.44       1997.38        91.34 o                         
  -9   3   1        561.65        739.62        44.14 o                         
  -8   3   1        286.26        321.11        74.72 o                         
  -7   3   1         10.70         57.29        34.09 o                         
  -6   3   1        122.60        198.86        26.57 o                         
  -5   3   1      12025.69      12419.13       154.30 o                         
  -4   3   1        378.49        385.14        22.85 o                         
  -3   3   1       8328.15       8226.79       132.59 o                         
  -2   3   1       8689.18       9992.85       131.34 o                         
  -1   3   1       1318.42       1217.09        29.56 o                         
   1   3   1       1167.16       1782.41        35.41 o                         
   2   3   1       3478.28       4456.03        69.49 o                         
   3   3   1      10307.10       8946.35       114.61 o                         
   4   3   1      15592.75      15964.53       184.32 o                         
   5   3   1        126.61        300.46        40.81 o                         
   6   3   1       4296.50       4784.77        70.06 o                         
   7   3   1       1252.65       1123.40        36.01 o                         
   8   3   1       1689.31       1749.62        71.07 o                         
   9   3   1       1433.01       1285.55        66.21 o                         
  10   3   1        386.35        455.37        49.19 o                         
  11   3   1        522.32        501.30       145.82 o                         
  12   3   1        159.49        135.27       148.61 o                         
  13   3   1        287.12        314.68       256.02 o                         
 -14   4   1       1249.20       1114.89       162.12 o                         
 -13   4   1         17.05          0.00        86.55 o                         
 -12   4   1       3225.67       3157.02       115.36 o                         
 -11   4   1      14819.26      15471.09       320.73 o                         
 -10   4   1       4770.98       4884.89       112.25 o                         
  -9   4   1         35.00        121.00        67.40 o                         
  -8   4   1       3623.16       3589.35        74.37 o                         
  -7   4   1      13602.95      13550.22       178.09 o                         
  -6   4   1        598.04        676.58        32.16 o                         
  -5   4   1      31120.03      30263.83       342.79 o                         
  -4   4   1      48201.19      48035.48       567.67 o                         
  -3   4   1       8141.80       8849.29       114.06 o                         
  -2   4   1       1792.48       2307.11        54.67 o                         
  -1   4   1      43315.39      37686.46       543.39 o                         
   0   4   1      65914.85      71476.58      1125.26 o                         
   1   4   1      18673.49      22233.41       276.57 o                         
   2   4   1       8339.80       8883.60       106.49 o                         
   3   4   1      60097.27      61546.64       759.43 o                         
   4   4   1      41041.03      36570.00       431.35 o                         
   5   4   1       2285.59       2549.15        45.13 o                         
   6   4   1      13772.80      13274.13       163.80 o                         
   7   4   1       6389.62       7152.73       143.57 o                         
   8   4   1        539.71        618.58        35.23 o                         
   9   4   1       5933.64       6008.05       111.14 o                         
  10   4   1      13883.31      14021.34       406.16 o                         
  11   4   1       6695.24       6597.45       391.16 o                         
  12   4   1        258.12        208.41        80.29 o                         
  13   4   1        344.17        377.66       130.69 o                         
 -14   5   1       1612.88       1204.04       555.99 o                         
 -13   5   1       3295.04       2932.25       159.96 o                         
 -12   5   1       2707.71       2543.14       167.56 o                         
 -11   5   1        393.68        592.52        74.46 o                         
 -10   5   1       9822.49       9602.10       203.22 o                         
  -9   5   1       6121.35       6216.93       139.05 o                         
  -8   5   1       1694.64       1849.29        66.58 o                         
  -7   5   1       4844.86       5252.64       127.63 o                         
  -6   5   1      55475.59      52916.53       661.42 o                         
  -5   5   1      46148.76      46310.65       680.27 o                         
  -4   5   1         76.64         58.64        18.53 o                         
  -3   5   1      39417.64      36487.67       475.90 o                         
  -2   5   1      18439.66      18221.24       250.43 o                         
  -1   5   1      55180.30      51276.88       798.86 o                         
   0   5   1      15796.77      16306.07       216.93 o                         
   1   5   1       9341.04       9212.31       119.57 o                         
   2   5   1        589.42        558.93        64.67 o                         
   3   5   1       6791.82       8291.86        92.97 o                         
   4   5   1      13630.89      14018.27       156.62 o                         
   5   5   1      44426.39      42643.32       492.17 o                         
   6   5   1      16492.99      15304.68       198.77 o                         
   7   5   1       1683.36       1895.39        46.60 o                         
   8   5   1      13113.39      13059.83       225.89 o                         
   9   5   1       8126.81       8435.58       176.83 o                         
  10   5   1        477.69        513.83       702.34 o                         
  11   5   1       3789.49       3815.52       124.20 o                         
  12   5   1       4843.75       4349.19       243.57 o                         
  13   5   1       1595.79       1999.26       416.89 o                         
 -14   6   1         30.31        121.30       417.66 o                         
 -13   6   1         79.17        102.87       164.71 o                         
 -12   6   1          9.67        178.66        73.47 o                         
 -11   6   1         28.47         48.37        74.28 o                         
 -10   6   1         17.56        114.48       130.05 o                         
  -9   6   1         11.09         90.48        35.44 o                         
  -8   6   1         40.05         97.29        42.17 o                         
  -7   6   1       1805.84       1606.04        61.11 o                         
  -6   6   1       2477.84       2869.09        57.48 o                         
  -5   6   1      11025.63      10939.85       133.33 o                         
  -4   6   1       6574.07       6036.61        78.51 o                         
  -3   6   1        137.15        220.98        16.38 o                         
  -2   6   1      13296.98      12088.89       167.12 o                         
  -1   6   1      18041.49      17206.15       248.78 o                         
   0   6   1      12955.92      13021.54       175.70 o                         
   1   6   1       2947.03       3280.14        81.85 o                         
   2   6   1       4129.03       3781.88       103.26 o                         
   3   6   1        650.98        823.94        47.10 o                         
   4   6   1       9198.00       8261.00       101.28 o                         
   5   6   1       1473.37       1403.93        63.87 o                         
   6   6   1       8195.45       7406.91       104.58 o                         
   7   6   1        900.15        989.18        69.72 o                         
   8   6   1       1217.37       1325.78        56.70 o                         
   9   6   1       1839.62       1623.43        72.25 o                         
  10   6   1        474.47        347.41        94.20 o                         
  11   6   1         15.88        114.86        78.72 o                         
  12   6   1          2.37         34.71        88.70 o                         
  13   6   1          3.42        223.27       135.42 o                         
 -13   7   1       1769.61       1676.01       318.66 o                         
 -12   7   1       1918.38       1872.51       170.46 o                         
 -11   7   1         45.47        172.24        57.07 o                         
 -10   7   1       6853.95       7294.70       171.50 o                         
  -9   7   1       4685.44       4799.86        97.92 o                         
  -8   7   1        404.08        407.58        36.88 o                         
  -7   7   1       8721.24       8544.79       232.92 o                         
  -6   7   1      14568.47      14529.03       188.29 o                         
  -5   7   1      12106.77      12122.34       145.33 o                         
  -4   7   1       5607.87       5932.36       118.47 o                         
  -3   7   1        276.21        646.76        27.58 o                         
  -2   7   1      16874.53      15676.24       193.53 o                         
  -1   7   1      31507.35      30151.99       392.45 o                         
   0   7   1        959.19       1254.58        45.03 o                         
   1   7   1      15500.03      15613.52       187.32 o                         
   2   7   1      19260.59      20458.78       260.94 o                         
   3   7   1       1609.33       1547.08        31.36 o                         
   4   7   1       8586.37       8262.29       178.68 o                         
   5   7   1       7606.88       6653.19        94.76 o                         
   6   7   1      10354.09      10442.25       140.22 o                         
   7   7   1        380.86        299.32        54.64 o                         
   8   7   1       5657.98       5947.10       112.57 o                         
   9   7   1       7343.28       7390.97       142.48 o                         
  10   7   1       3220.21       3246.26        93.67 o                         
  11   7   1       2515.17       2303.55       182.51 o                         
  12   7   1       5163.90       5365.00       203.47 o                         
  13   7   1        181.07        108.09       126.85 o                         
 -13   8   1        333.86        258.55       111.92 o                         
 -12   8   1       2397.56       2481.77       143.99 o                         
 -11   8   1      18840.09      18523.79       403.63 o                         
 -10   8   1       9538.98       9732.49       207.82 o                         
  -9   8   1         67.18        181.54        63.87 o                         
  -8   8   1       6769.51       7105.54       125.05 o                         
  -7   8   1      12435.41      12074.20       174.87 o                         
  -6   8   1         34.61        339.67        30.27 o                         
  -5   8   1      16170.48      15273.15       248.37 o                         
  -4   8   1      27050.80      25628.78       312.50 o                         
  -3   8   1      18277.26      17196.64       242.47 o                         
  -2   8   1        280.44        611.80        19.95 o                         
  -1   8   1      41390.51      42094.24       578.63 o                         
   0   8   1      65689.37      62257.47       842.17 o                         
   1   8   1       4956.64       4748.19        90.56 o                         
   2   8   1      39751.07      39732.59       493.40 o                         
   3   8   1      35446.68      33784.93       453.42 o                         
   4   8   1      14193.83      14056.16       165.80 o                         
   5   8   1        330.00        335.47        46.32 o                         
   6   8   1      24059.37      23698.57       287.39 o                         
   7   8   1       6781.93       6463.62       157.41 o                         
   8   8   1         73.07         80.70        30.52 o                         
   9   8   1       4708.52       4593.09        92.67 o                         
  10   8   1      24107.71      24740.63       717.62 o                         
  11   8   1       7486.12       7487.02       580.06 o                         
  12   8   1         43.69        165.87        85.61 o                         
  13   8   1       1486.50       1210.22       511.28 o                         
 -13   9   1        219.10        571.48      1338.57 o                         
 -12   9   1       2381.25       2348.03       131.14 o                         
 -11   9   1        260.97        262.81        60.98 o                         
 -10   9   1        662.30        684.19        88.19 o                         
  -9   9   1        881.33        682.87        86.15 o                         
  -8   9   1        487.63        575.62        57.58 o                         
  -7   9   1        378.31        401.89        31.70 o                         
  -6   9   1       3513.99       3517.49       125.97 o                         
  -5   9   1       4263.67       4375.66        69.12 o                         
  -4   9   1        392.67        857.74        30.89 o                         
  -3   9   1        849.36        827.36        70.25 o                         
  -2   9   1      11028.34      10953.73       158.03 o                         
  -1   9   1       2179.45       2263.75        41.23 o                         
   0   9   1       4469.64       5302.05        74.51 o                         
   1   9   1      13607.54      12813.01       145.91 o                         
   2   9   1       1980.68       2034.35        43.31 o                         
   3   9   1        748.05       1443.41        60.22 o                         
   4   9   1       1506.63       1585.48        54.30 o                         
   5   9   1        135.76        125.73        28.01 o                         
   6   9   1         10.10          0.00        61.77 o                         
   7   9   1       2694.30       2585.10       266.62 o                         
   8   9   1        106.07         48.94        33.98 o                         
   9   9   1        798.47        827.61       171.97 o                         
  10   9   1         40.46         66.35        56.56 o                         
  11   9   1       1327.79        979.85        83.09 o                         
  12   9   1        322.94        208.52        96.57 o                         
  13   9   1        113.98        421.86       283.53 o                         
 -13  10   1         86.01         10.87       134.55 o                         
 -12  10   1       1325.99       1189.40       136.98 o                         
 -11  10   1       4415.17       4502.89       143.81 o                         
 -10  10   1       7817.68       7595.09       232.09 o                         
  -9  10   1        140.30         74.48        92.77 o                         
  -8  10   1       7108.98       7173.78       121.83 o                         
  -7  10   1      17379.52      17656.50       251.01 o                         
  -6  10   1       6293.19       6695.09       115.26 o                         
  -5  10   1      12062.40      12174.97       148.57 o                         
  -4  10   1      20079.77      20194.26       229.12 o                         
  -3  10   1        207.25        443.75        68.61 o                         
  -2  10   1       1316.30       1593.57        49.97 o                         
  -1  10   1      42077.76      42968.34       519.70 o                         
   0  10   1      50366.31      49215.32       638.94 o                         
   1  10   1       6837.53       7612.82       100.15 o                         
   2  10   1       1170.80       1329.63        34.27 o                         
   3  10   1      10962.61      11496.57       159.99 o                         
   4  10   1       6130.60       5453.57        90.67 o                         
   5  10   1       1761.54       1787.93        38.32 o                         
   6  10   1      14087.37      13986.46       184.20 o                         
   7  10   1      11074.26      12037.41       284.83 o                         
   8  10   1        507.08        401.10        68.12 o                         
   9  10   1       2483.98       2597.70        73.22 o                         
  10  10   1       4260.20       4249.37       419.49 o                         
  11  10   1       1214.35       1280.73       353.39 o                         
  12  10   1          3.80         57.09       233.48 o                         
  13  10   1       1008.25        915.93       169.33 o                         
 -13  11   1       1357.76       1256.46       211.31 o                         
 -12  11   1       2035.47       1786.83       177.39 o                         
 -11  11   1         65.95         87.15       133.36 o                         
 -10  11   1       9787.94       9849.14       228.34 o                         
  -9  11   1      17385.42      17399.04       355.97 o                         
  -8  11   1       3013.32       2918.87        68.06 o                         
  -7  11   1       1408.22       1583.52        61.11 o                         
  -6  11   1      45237.37      45446.23       533.66 o                         
  -5  11   1      39988.08      40470.75       500.08 o                         
  -4  11   1        910.70       1042.42        90.67 o                         
  -3  11   1      10501.31      10679.15       279.48 o                         
  -2  11   1      37073.19      35859.35       481.86 o                         
  -1  11   1      19424.75      19611.03       252.19 o                         
   0  11   1       4924.35       5661.96        77.88 o                         
   1  11   1      56185.80      56725.34       666.62 o                         
   2  11   1      17065.36      16687.12       205.81 o                         
   3  11   1        115.12        166.97        34.99 o                         
   4  11   1      22948.94      22051.91       305.03 o                         
   5  11   1      42138.07      42466.48       895.59 o                         
   6  11   1       5822.81       5634.31       190.87 o                         
   7  11   1       5351.27       5356.16       183.65 o                         
   8  11   1       5233.41       5701.41       113.23 o                         
   9  11   1      13908.57      13840.44       268.37 o                         
  10  11   1          7.69         49.67        70.15 o                         
  11  11   1       4073.60       3977.61       226.56 o                         
  12  11   1       2384.59       2312.82       611.39 o                         
 -13  12   1         14.91        186.17      1308.00 o                         
 -12  12   1         74.84        120.97       183.04 o                         
 -11  12   1        643.23        656.96       133.95 o                         
 -10  12   1         77.35        290.64        60.34 o                         
  -9  12   1        996.59       1362.56        57.96 o                         
  -8  12   1        343.99        282.65        40.21 o                         
  -7  12   1       1205.27       1100.01        77.22 o                         
  -6  12   1         91.95        516.23        67.84 o                         
  -5  12   1       2830.94       3372.38       143.07 o                         
  -4  12   1       1730.34       2008.29        55.97 o                         
  -3  12   1         17.89        117.26        46.91 o                         
  -2  12   1        725.90       1105.69        32.96 o                         
  -1  12   1       3120.98       3079.25        65.52 o                         
   0  12   1       7942.53       7563.85        95.68 o                         
   1  12   1        576.15       1219.46        59.46 o                         
   2  12   1        623.68        888.75        35.19 o                         
   3  12   1       1638.03       1966.83        59.52 o                         
   4  12   1       1480.95       1372.99        57.02 o                         
   5  12   1        623.25        912.46        47.64 o                         
   6  12   1       1163.65       1187.18        53.85 o                         
   7  12   1       1489.92       1395.09        39.36 o                         
   8  12   1       1772.81       1536.01       155.66 o                         
   9  12   1        573.68        700.91       109.90 o                         
  10  12   1       1229.09        986.51       225.56 o                         
  11  12   1        144.78          0.00       244.56 o                         
  12  12   1        555.33        628.29       133.37 o                         
 -12  13   1       1071.14       1028.10      1010.33 o                         
 -11  13   1          9.70          0.00       112.29 o                         
 -10  13   1       1825.07       2000.91       461.35 o                         
  -9  13   1       6157.79       6501.24       281.29 o                         
  -8  13   1         63.47         97.52        38.83 o                         
  -7  13   1        758.17        881.17        52.95 o                         
  -6  13   1      11867.26      12241.29       217.49 o                         
  -5  13   1      14328.31      14254.36       236.62 o                         
  -4  13   1       1230.97       1380.60        89.80 o                         
  -3  13   1       2782.22       2857.42        69.00 o                         
  -2  13   1      19630.09      20017.26       258.06 o                         
  -1  13   1       3002.39       3198.45        55.82 o                         
   0  13   1       2784.08       2594.77        70.93 o                         
   1  13   1      14338.76      14403.47       212.23 o                         
   2  13   1      16006.01      17358.93       240.68 o                         
   3  13   1        369.13        613.02        38.66 o                         
   4  13   1       9593.72       9751.70       168.88 o                         
   5  13   1      22883.31      23669.38       324.03 o                         
   6  13   1       6312.34       6820.44       133.65 o                         
   7  13   1       1300.97       1368.42       105.66 o                         
   8  13   1       3805.71       3832.06       121.81 o                         
   9  13   1       3281.43       3437.19       197.34 o                         
  10  13   1          5.93        547.21       128.78 o                         
  11  13   1        655.03        878.11       176.54 o                         
  12  13   1       1400.46       1525.22       324.80 o                         
 -12  14   1       2491.17       2462.22       192.11 o                         
 -11  14   1       8031.96       6970.19       763.10 o                         
 -10  14   1       2089.58       1916.94       366.26 o                         
  -9  14   1       1333.89       1296.92       297.76 o                         
  -8  14   1       7451.10       7565.98       189.68 o                         
  -7  14   1       8560.93       8371.86       195.00 o                         
  -6  14   1       2588.33       2657.65       124.74 o                         
  -5  14   1       7061.87       6804.63       258.53 o                         
  -4  14   1      28231.70      27887.94       540.04 o                         
  -3  14   1       6734.38       6930.60       121.91 o                         
  -2  14   1        280.05        362.75        24.30 o                         
  -1  14   1      21180.72      20543.32       268.55 o                         
   0  14   1      35038.66      35647.24       425.49 o                         
   1  14   1       3871.51       3749.06        60.69 o                         
   2  14   1        815.66        804.78        53.28 o                         
   3  14   1       7628.21       7266.92       137.74 o                         
   4  14   1      15765.67      16559.02       257.03 o                         
   5  14   1         22.49         80.69        47.84 o                         
   6  14   1       9915.23       9600.68       185.60 o                         
   7  14   1      11174.37      10852.43       316.99 o                         
   8  14   1       2554.29       2769.75       143.42 o                         
   9  14   1        393.14        325.36       268.81 o                         
  10  14   1       7977.48       7968.96       800.16 o                         
  11  14   1       4367.49       3961.83       252.96 o                         
  12  14   1         23.54         11.71       260.53 o                         
 -12  15   1        117.42         38.21       160.49 o                         
 -11  15   1          6.76        146.62       163.55 o                         
 -10  15   1       1557.11       1353.42       393.58 o                         
  -9  15   1        122.15         67.67        77.37 o                         
  -8  15   1        268.18        414.00        77.13 o                         
  -7  15   1         21.27        282.66        50.62 o                         
  -6  15   1       2827.38       2362.40       190.07 o                         
  -5  15   1       2735.33       2487.31       100.08 o                         
  -4  15   1        561.86        576.16        47.64 o                         
  -3  15   1       1905.05       1795.85       103.61 o                         
  -2  15   1       2453.52       2283.20        61.55 o                         
  -1  15   1       1461.78       1511.37        34.48 o                         
   0  15   1        208.16        409.33        78.67 o                         
   1  15   1       2060.10       1984.99        46.32 o                         
   2  15   1        919.70       1174.34        51.49 o                         
   3  15   1       4357.96       4269.01        86.66 o                         
   4  15   1         37.74        285.80        62.14 o                         
   5  15   1       3936.17       3697.03        87.58 o                         
   6  15   1       1511.00       1794.66        71.98 o                         
   7  15   1        495.95        677.77       160.29 o                         
   8  15   1        468.90        534.84        63.78 o                         
   9  15   1        849.83        640.00       188.70 o                         
  10  15   1        455.91        429.96       255.26 o                         
  11  15   1        228.35        277.59       262.52 o                         
 -11  16   1       3594.02       3399.56       846.40 o                         
 -10  16   1       1778.13       2030.84       161.18 o                         
  -9  16   1        291.13        307.53       117.53 o                         
  -8  16   1       1419.60       1643.52       102.34 o                         
  -7  16   1       1503.71       1805.27        89.86 o                         
  -6  16   1        483.25        502.68        73.27 o                         
  -5  16   1       3801.38       3612.71        90.45 o                         
  -4  16   1       4496.39       5059.70       118.27 o                         
  -3  16   1      11587.05      12021.93       224.44 o                         
  -2  16   1          4.96        196.68        23.98 o                         
  -1  16   1       4722.44       5101.92        81.56 o                         
   0  16   1       6561.91       7116.07       105.04 o                         
   1  16   1       3667.12       4001.56        72.25 o                         
   2  16   1       2888.83       3328.80        73.63 o                         
   3  16   1       8452.73       8919.17       162.71 o                         
   4  16   1       2536.80       2955.00        78.85 o                         
   5  16   1        673.66        742.97        77.07 o                         
   6  16   1        115.16         84.38        52.31 o                         
   7  16   1       1897.78       1953.63        84.77 o                         
   8  16   1       1045.55       1011.67       119.92 o                         
   9  16   1        710.41        896.13       131.69 o                         
  10  16   1       4303.11       4612.96       230.73 o                         
  11  16   1       4789.50       4745.81      1073.38 o                         
 -11  17   1         16.09        162.41       195.26 o                         
 -10  17   1       4259.66       4063.54       232.60 o                         
  -9  17   1       4969.00       4880.93       360.20 o                         
  -8  17   1        254.34        168.12        94.03 o                         
  -7  17   1       2923.64       2784.90       237.42 o                         
  -6  17   1      11951.68      11756.39       325.34 o                         
  -5  17   1       7480.49       7163.26       307.30 o                         
  -4  17   1        548.59        436.69        59.55 o                         
  -3  17   1       1504.60       1485.09       101.74 o                         
  -2  17   1       8057.02       8074.28       127.49 o                         
  -1  17   1       9003.23       8592.76       126.02 o                         
   0  17   1       2825.45       2959.72        61.82 o                         
   1  17   1      26943.08      26955.44       316.94 o                         
   2  17   1      10746.22      10844.57       197.23 o                         
   3  17   1         30.65        187.31        51.48 o                         
   4  17   1      10967.27      11088.98       231.33 o                         
   5  17   1      15501.39      15318.07       336.76 o                         
   6  17   1       2796.36       2599.25       160.69 o                         
   7  17   1        175.01        225.59        60.20 o                         
   8  17   1       3803.87       3862.18       180.44 o                         
   9  17   1       6152.96       5931.67       759.27 o                         
  10  17   1        675.22        517.97       133.91 o                         
  11  17   1       2399.09       2170.11       244.72 o                         
 -11  18   1       2160.54       2072.10       547.96 o                         
 -10  18   1       1067.46        813.98       136.07 o                         
  -9  18   1        160.78        223.10       106.10 o                         
  -8  18   1       1187.80       1101.10        95.53 o                         
  -7  18   1        904.54        941.61        84.18 o                         
  -6  18   1        394.75        400.28        63.82 o                         
  -5  18   1       2333.27       2394.15       101.36 o                         
  -4  18   1       2624.09       2478.50       115.09 o                         
  -3  18   1       2075.58       2316.68       110.18 o                         
  -2  18   1       5346.22       5349.05        96.06 o                         
  -1  18   1       1901.85       1917.05        51.98 o                         
   0  18   1       8613.16       8687.61       138.66 o                         
   1  18   1        876.22       1450.00        43.13 o                         
   2  18   1      10221.70      10094.14       179.83 o                         
   3  18   1       5798.52       5214.59       162.98 o                         
   4  18   1        779.38        710.95        65.36 o                         
   5  18   1        654.51        546.75        67.80 o                         
   6  18   1       1319.08       1033.18        90.59 o                         
   7  18   1        135.49        159.70        66.35 o                         
   8  18   1          2.51          0.00       105.11 o                         
   9  18   1         73.57        132.89       121.93 o                         
  10  18   1       2698.77       2166.13       179.79 o                         
 -10  19   1        551.67        724.75       699.28 o                         
  -9  19   1       1394.46       1527.80       145.59 o                         
  -8  19   1        639.79        645.32       122.46 o                         
  -7  19   1        396.53        607.15        92.89 o                         
  -6  19   1       6612.61       6745.09       304.45 o                         
  -5  19   1       4324.70       4573.66       291.38 o                         
  -4  19   1       1183.02       1069.93        71.13 o                         
  -3  19   1       2123.25       2287.36       162.30 o                         
  -2  19   1       3473.76       3410.33        74.68 o                         
  -1  19   1       1520.89       1382.26        46.37 o                         
   0  19   1        190.68        355.61        35.65 o                         
   1  19   1        151.26        301.60        36.51 o                         
   2  19   1       2597.97       2581.36       108.50 o                         
   3  19   1         35.54        169.50        63.98 o                         
   4  19   1       4767.05       4521.99       132.74 o                         
   5  19   1       9392.32       9413.66       238.43 o                         
   6  19   1       4494.62       4551.52       265.63 o                         
   7  19   1        443.38        349.67       128.34 o                         
   8  19   1       3784.69       4071.30       564.39 o                         
   9  19   1        404.53         85.67       416.49 o                         
  10  19   1         10.73        390.53       283.53 o                         
 -10  20   1       2196.49       2235.98       211.59 o                         
  -9  20   1         84.12          0.00       152.47 o                         
  -8  20   1       2637.44       2622.60       227.36 o                         
  -7  20   1       6763.78       7068.94       576.62 o                         
  -6  20   1       1088.51        780.42       251.82 o                         
  -5  20   1       7231.06       7239.02       224.30 o                         
  -4  20   1      20712.39      20275.14       451.19 o                         
  -3  20   1       7376.44       7298.54       194.38 o                         
  -2  20   1       4999.55       4928.41       107.97 o                         
  -1  20   1      21571.29      21161.52       323.42 o                         
   0  20   1      12388.44      12538.50       182.25 o                         
   1  20   1        317.20        460.01        71.46 o                         
   2  20   1       3654.50       3870.82       266.79 o                         
   3  20   1       9668.90       9559.59       228.03 o                         
   4  20   1       9901.35      10151.46       248.04 o                         
   5  20   1        305.59        334.75        91.63 o                         
   6  20   1      10914.43      11275.08       547.84 o                         
   7  20   1       6423.88       6902.81       863.42 o                         
   8  20   1         28.21         75.81       174.88 o                         
   9  20   1       2862.55       2526.13       206.88 o                         
  -9  21   1        331.20        345.85       193.21 o                         
  -8  21   1        421.36        542.80       121.02 o                         
  -7  21   1         14.37         97.12        75.44 o                         
  -6  21   1       1815.11       1889.43       357.51 o                         
  -5  21   1       3240.26       3093.71       163.21 o                         
  -4  21   1         43.55        381.42       153.64 o                         
  -3  21   1       1690.08       1787.38       107.74 o                         
  -2  21   1       2481.24       2044.78        82.51 o                         
  -1  21   1        776.67        813.76        51.36 o                         
   0  21   1       3211.27       3416.62        92.64 o                         
   1  21   1       2717.03       2696.32        66.58 o                         
   2  21   1       2342.84       2136.96        84.64 o                         
   3  21   1       1602.51       1791.65       206.55 o                         
   4  21   1        341.52        858.49       135.70 o                         
   5  21   1       2934.39       2675.28       123.58 o                         
   6  21   1        103.11        226.91        91.49 o                         
   7  21   1       1250.15       1069.63       516.55 o                         
   8  21   1       1045.87        719.44      1061.53 o                         
   9  21   1        246.40          0.00       175.36 o                         
  -8  22   1       2351.25       2253.05       245.57 o                         
  -7  22   1       2973.73       3013.91       237.67 o                         
  -6  22   1        440.71        441.39       110.75 o                         
  -5  22   1        508.09        516.87       122.25 o                         
  -4  22   1       2214.76       2400.20       152.46 o                         
  -3  22   1        835.31        739.25       108.98 o                         
  -2  22   1       1585.13       1501.59       156.64 o                         
  -1  22   1      10068.86      10128.59       212.20 o                         
   0  22   1      11697.03      11614.06       418.95 o                         
   1  22   1       2681.65       2659.52       144.27 o                         
   2  22   1       1258.74        963.69        91.49 o                         
   3  22   1       1800.54       1775.96       145.51 o                         
   4  22   1         65.94        266.16       151.36 o                         
   5  22   1        713.99        745.55       173.21 o                         
   6  22   1       1748.91       1950.87       163.84 o                         
   7  22   1       3461.07       3668.78       196.06 o                         
   8  22   1        786.78       1376.52       264.43 o                         
  -8  23   1       1139.47        971.16       210.89 o                         
  -7  23   1       1042.77        943.22       172.25 o                         
  -6  23   1       6442.30       6259.79       359.34 o                         
  -5  23   1       4960.24       3997.49       535.96 o                         
  -4  23   1         42.91        154.90       282.03 o                         
  -3  23   1       7247.35       7462.30       362.31 o                         
  -2  23   1      11126.53      11324.18       281.07 o                         
  -1  23   1       6138.66       5826.38       146.22 o                         
   0  23   1       1121.34       1176.97       105.14 o                         
   1  23   1      12985.83      13146.29       282.76 o                         
   2  23   1       5292.24       5637.78       418.10 o                         
   3  23   1         13.66          4.91       115.39 o                         
   4  23   1       4146.49       4057.24       214.93 o                         
   5  23   1       9988.89      10403.47       435.42 o                         
   6  23   1       3214.80       2678.67       226.22 o                         
   7  23   1         17.39        183.42       175.01 o                         
  -7  24   1       1339.01       1092.10       323.27 o                         
  -6  24   1        993.98        889.24       322.89 o                         
  -5  24   1        622.23        945.83       253.88 o                         
  -4  24   1        354.14        254.15       215.16 o                         
  -3  24   1         32.97          0.00       227.22 o                         
  -2  24   1         64.91        126.84        95.22 o                         
  -1  24   1        919.28        958.89       168.55 o                         
   0  24   1       1354.52       1366.28       170.37 o                         
   1  24   1         17.38        505.35       104.14 o                         
   2  24   1         26.02          0.00       356.38 o                         
   3  24   1        264.30        448.71       243.16 o                         
   4  24   1        543.02        448.47       302.23 o                         
   5  24   1         25.00        248.40       147.06 o                         
   6  24   1       1950.65       2252.99       240.74 o                         
  -6  25   1       2228.53       1941.17       269.78 o                         
  -5  25   1       1512.14       1601.57       270.16 o                         
  -4  25   1        731.78        605.21       145.53 o                         
  -3  25   1        471.23        590.23       241.50 o                         
  -2  25   1       2467.03       2550.84       348.87 o                         
  -1  25   1        185.00        235.84       194.26 o                         
   0  25   1         57.78        234.60       175.06 o                         
   1  25   1       2472.64       2422.26       167.00 o                         
   2  25   1       1532.40       1560.15       472.93 o                         
   3  25   1         71.75        163.95       303.80 o                         
   4  25   1       1620.91       1559.32       169.07 o                         
   5  25   1       1400.25       1850.23       225.45 o                         
  -5  26   1       1049.96        582.35       261.37 o                         
  -4  26   1       2823.70       2831.65       246.38 o                         
  -3  26   1       1380.21       1511.62       165.34 o                         
  -2  26   1        838.68        657.82       705.90 o                         
  -1  26   1       5410.58       5240.75       731.60 o                         
   0  26   1       6620.84       6619.03       715.69 o                         
   1  26   1       1021.28       1119.24       401.07 o                         
   2  26   1       1356.18       1061.48       490.15 o                         
   3  26   1       4010.10       4120.43       314.87 o                         
   4  26   1       2188.95       1946.22       238.66 o                         
  -3  27   1       1142.26        823.36       386.62 o                         
  -2  27   1       2821.93       2111.30       475.36 o                         
  -1  27   1       1602.28       1219.83       451.44 o                         
   0  27   1        350.88        351.49       474.52 o                         
   1  27   1       2207.57       1040.90       609.10 o                         
   2  27   1        846.39       1020.12       270.91 o                         
 -14   0   2       1474.77       1198.33       260.61 o                         
 -13   0   2         12.36         48.20       480.33 o                         
 -12   0   2       5758.42       5782.31       218.26 o                         
 -11   0   2      27636.01      27391.50      1514.73 o                         
 -10   0   2        933.44       1162.29       202.52 o                         
  -9   0   2      16970.91      16513.78       508.60 o                         
  -8   0   2      36142.76      36960.51       732.95 o                         
  -7   0   2       8791.53       8727.28       175.17 o                         
  -6   0   2       1367.15       1555.61        66.27 o                         
  -5   0   2      63859.01      55825.91       874.77 o                         
  -4   0   2      26681.28      29063.16       441.08 o                         
  -3   0   2       4302.85       4319.91       379.06 o                         
  -2   0   2      24933.43      23409.38       538.86 o                         
  -1   0   2     233461.09     200686.98      7964.33 o                         
   0   0   2     173217.84     172235.81      4796.85 o                         
   2   0   2     107250.85     102522.59      1800.57 o                         
   3   0   2      57317.52      55079.32      1296.54 o                         
   4   0   2       6471.59       7308.25       270.16 o                         
   5   0   2      26064.74      24134.46       816.59 o                         
   6   0   2      22904.48      21426.52       387.29 o                         
   7   0   2       5227.94       5593.30       115.27 o                         
   8   0   2        149.08        120.54        41.06 o                         
   9   0   2      10485.26      11043.59       291.95 o                         
  10   0   2      19499.88      21527.72       573.85 o                         
  11   0   2       1109.59       1031.33       118.46 o                         
  12   0   2       2489.03       2324.67       310.66 o                         
  13   0   2       2776.58       2872.02       356.14 o                         
 -14   1   2        155.93        166.36       202.91 o                         
 -13   1   2        538.48        477.88        79.20 o                         
 -12   1   2        558.14        695.18       107.11 o                         
 -11   1   2       2510.29       2620.37        88.03 o                         
 -10   1   2      19100.88      18770.06       327.45 o                         
  -9   1   2       8242.19       8222.47       136.16 o                         
  -8   1   2        967.94       1055.04        63.65 o                         
  -7   1   2       2110.91       1987.96        55.60 o                         
  -6   1   2      12656.78      12394.68       158.29 o                         
  -5   1   2        115.93        484.26        30.37 o                         
  -4   1   2       8775.18      10620.90       202.79 o                         
  -3   1   2      22538.33      20237.67       287.24 o                         
  -2   1   2      63914.53      70527.24      1497.22 o                         
  -1   1   2      31029.68      27143.05       471.68 o                         
   0   1   2       6311.40       9777.75       170.21 o                         
   1   1   2       7810.89       7548.37       127.08 o                         
   2   1   2       8585.50       8026.90       110.35 o                         
   3   1   2      75983.70      75955.11      1094.14 o                         
   4   1   2      57817.39      55877.70       740.06 o                         
   5   1   2       3968.57       4072.87       119.80 o                         
   6   1   2        163.97        205.62        26.21 o                         
   7   1   2         82.47        148.59        46.11 o                         
   8   1   2       2695.79       2573.40        78.27 o                         
   9   1   2       3629.27       3856.17        80.41 o                         
  10   1   2        291.29        303.94        44.23 o                         
  11   1   2       5418.97       5450.29       229.88 o                         
  12   1   2       1574.90       1455.82       141.62 o                         
  13   1   2        143.08        401.03       260.61 o                         
 -14   2   2        476.91        379.71       159.06 o                         
 -13   2   2        859.47        694.33       123.44 o                         
 -12   2   2       2689.11       2273.46       244.33 o                         
 -11   2   2       3530.00       3853.21       175.91 o                         
 -10   2   2       1477.66       1519.32        64.42 o                         
  -9   2   2         84.16        156.07        38.49 o                         
  -8   2   2       5204.59       5256.37       161.38 o                         
  -7   2   2       4861.05       4288.84        74.31 o                         
  -6   2   2        228.86        168.67        26.98 o                         
  -5   2   2      29547.10      31119.34       356.59 o                         
  -4   2   2      29163.43      27463.97       390.88 o                         
  -3   2   2      13279.44      13645.93       182.46 o                         
  -2   2   2      12692.95      11165.67       221.42 o                         
   0   2   2      10217.96       7240.87        94.27 o                         
   1   2   2      13315.43      12064.03       159.87 o                         
   2   2   2        345.86        774.61        67.95 o                         
   3   2   2        320.61        275.21        46.00 o                         
   4   2   2       4956.37       4834.05        68.32 o                         
   5   2   2       4323.26       3803.63        63.87 o                         
   6   2   2      20539.18      20667.35       254.92 o                         
   7   2   2       1932.28       2076.13        61.66 o                         
   8   2   2       3554.09       3345.42        70.27 o                         
   9   2   2       4263.40       3972.66       140.53 o                         
  10   2   2       2592.42       2585.72        79.45 o                         
  11   2   2        637.45        611.05        93.22 o                         
  12   2   2        306.47        349.77       112.70 o                         
  13   2   2         98.40        124.26       122.04 o                         
 -14   3   2       2537.53       2675.91       199.08 o                         
 -13   3   2       2802.00       2925.79       155.19 o                         
 -12   3   2        869.36       1027.18        75.66 o                         
 -11   3   2       5348.62       4984.85       173.41 o                         
 -10   3   2      12992.96      13275.21       231.83 o                         
  -9   3   2       7176.91       7365.95       128.11 o                         
  -8   3   2        266.73        332.84        34.97 o                         
  -7   3   2      11272.15      10978.80       229.33 o                         
  -6   3   2      68350.61      64581.93       744.35 o                         
  -5   3   2      27723.81      28944.08       346.92 o                         
  -4   3   2        717.81        493.44        27.14 o                         
  -3   3   2      36441.23      40031.52       534.05 o                         
  -2   3   2      33090.35      26164.36       390.92 o                         
  -1   3   2         59.38         94.94        13.10 o                         
   0   3   2      65713.50      55028.40       798.60 o                         
   1   3   2     114803.72     118929.87      1724.20 o                         
   2   3   2      13756.57      12531.20       143.58 o                         
   3   3   2        158.40         65.47        12.28 o                         
   4   3   2      32558.53      33124.65       613.32 o                         
   5   3   2      77384.39      76379.23       937.52 o                         
   6   3   2        297.58        367.25        50.63 o                         
   7   3   2      15689.86      15799.67       212.37 o                         
   8   3   2      10691.78      10967.33       172.67 o                         
   9   3   2       7006.40       7371.69       263.75 o                         
  10   3   2        185.62        241.25       109.54 o                         
  11   3   2       9943.67       9665.15       240.25 o                         
  12   3   2       3328.97       3726.90       245.99 o                         
  13   3   2        808.75        749.27       150.17 o                         
 -14   4   2        154.87         62.78       131.33 o                         
 -13   4   2        288.84        600.30       328.84 o                         
 -12   4   2       2851.39       2612.48       116.27 o                         
 -11   4   2        990.01       1117.72        95.97 o                         
 -10   4   2         33.88        112.85        46.21 o                         
  -9   4   2       1654.54       1650.57        75.95 o                         
  -8   4   2       2364.59       2249.81        63.03 o                         
  -7   4   2       1441.73       1338.75        42.07 o                         
  -6   4   2         72.79         47.03        25.24 o                         
  -5   4   2      22600.52      24667.03       307.79 o                         
  -4   4   2       6770.45       6031.72        93.96 o                         
  -3   4   2      12286.20      11433.68       196.06 o                         
  -2   4   2        460.42       1249.42       147.81 o                         
  -1   4   2      21802.24      27674.97       490.81 o                         
   0   4   2       4166.57       5854.44        76.65 o                         
   1   4   2      20443.55      21457.43       274.20 o                         
   2   4   2       8486.28       7994.07       111.27 o                         
   3   4   2      29570.99      30492.29       405.55 o                         
   4   4   2      10281.07       9525.61       124.45 o                         
   5   4   2      10168.72       9881.17       175.64 o                         
   6   4   2      38181.21      37641.96       608.46 o                         
   7   4   2       6080.35       6010.60       128.07 o                         
   8   4   2         48.20          8.62        53.01 o                         
   9   4   2       1522.12       1405.02        53.72 o                         
  10   4   2       5704.51       5730.29       135.63 o                         
  11   4   2        469.71        587.42        60.71 o                         
  12   4   2        189.14        210.02        87.76 o                         
  13   4   2       1095.28        817.43       158.20 o                         
 -14   5   2        154.22        306.95       141.38 o                         
 -13   5   2        709.69        661.26       110.39 o                         
 -12   5   2        448.76        408.29        65.59 o                         
 -11   5   2         68.76        177.92        71.70 o                         
 -10   5   2        589.59        712.05        54.65 o                         
  -9   5   2        725.63        660.68       112.18 o                         
  -8   5   2       1635.41       1495.79        55.82 o                         
  -7   5   2       3973.19       4263.28        91.54 o                         
  -6   5   2       4910.81       4526.76        75.49 o                         
  -5   5   2       4568.43       4725.55        75.57 o                         
  -4   5   2       6130.71       6737.12       178.60 o                         
  -3   5   2       1547.61       2554.03        69.29 o                         
  -2   5   2      25439.26      27882.01       394.37 o                         
  -1   5   2       8843.89       9266.98       142.70 o                         
   0   5   2      92723.78      94674.98      1534.95 o                         
   1   5   2       7384.06       7193.85        90.59 o                         
   2   5   2      19483.46      19656.70       236.94 o                         
   3   5   2       6091.32       5972.96        74.63 o                         
   4   5   2      12711.55      13222.95       162.38 o                         
   5   5   2       2404.60       2059.14        58.38 o                         
   6   5   2       7640.27       8382.58       107.43 o                         
   7   5   2        306.93        438.66        39.27 o                         
   8   5   2       6256.73       6399.17       159.73 o                         
   9   5   2        834.68       1008.98        45.60 o                         
  10   5   2        219.98        176.83        56.34 o                         
  11   5   2        897.09        875.95       152.90 o                         
  12   5   2        607.58        426.11        83.95 o                         
  13   5   2         43.06        102.91       215.20 o                         
 -14   6   2        357.14        329.91       157.26 o                         
 -13   6   2        134.63         78.78       160.61 o                         
 -12   6   2       5928.57       5822.78       154.69 o                         
 -11   6   2      18928.08      18895.01       405.61 o                         
 -10   6   2        514.28        770.14        90.67 o                         
  -9   6   2       1498.57       1403.63        54.11 o                         
  -8   6   2       8928.68       9394.04       244.01 o                         
  -7   6   2      12626.44      13062.57       179.24 o                         
  -6   6   2       3224.97       3094.40       125.87 o                         
  -5   6   2      44786.68      41792.11       524.01 o                         
  -4   6   2      24891.92      24436.03       307.18 o                         
  -3   6   2       7850.44       8256.07       114.05 o                         
  -2   6   2       4369.60       5358.94        94.73 o                         
  -1   6   2      35025.11      31226.71       478.97 o                         
   0   6   2       6095.28       5785.77        81.20 o                         
   1   6   2        374.03        155.07        17.30 o                         
   2   6   2      33268.64      33852.95       412.16 o                         
   3   6   2      20921.35      19702.33       226.21 o                         
   4   6   2       7265.35       7066.64       118.58 o                         
   5   6   2       1598.99       1651.93       102.37 o                         
   6   6   2      33310.69      32721.03       378.93 o                         
   7   6   2       5885.83       5969.95       102.24 o                         
   8   6   2        127.03        200.07        37.50 o                         
   9   6   2      19941.25      20332.55       497.46 o                         
  10   6   2      28038.72      27994.88       806.80 o                         
  11   6   2       3776.84       4075.09       153.53 o                         
  12   6   2        221.48        291.13        95.63 o                         
  13   6   2       1894.97       1880.98       178.80 o                         
 -14   7   2        933.12        656.81       340.09 o                         
 -13   7   2       2133.58       1958.73       148.52 o                         
 -12   7   2       1714.77       1437.50       109.76 o                         
 -11   7   2        573.04        745.71        79.31 o                         
 -10   7   2       7214.34       6864.21       174.73 o                         
  -9   7   2       2487.07       2258.36        68.37 o                         
  -8   7   2        655.15        818.11        51.40 o                         
  -7   7   2      11106.22      10908.75       171.10 o                         
  -6   7   2      48761.65      47458.33      1003.57 o                         
  -5   7   2      12273.59      11777.94       184.33 o                         
  -4   7   2       7198.42       7351.76       107.20 o                         
  -3   7   2       9324.85       8689.73       117.04 o                         
  -2   7   2      19958.63      20652.40       266.94 o                         
  -1   7   2        662.68       1414.50        31.25 o                         
   0   7   2      42177.95      45960.12       635.60 o                         
   1   7   2      26007.91      23396.40       277.17 o                         
   2   7   2        587.12        836.92        44.56 o                         
   3   7   2       5363.68       5762.35        73.38 o                         
   4   7   2      29474.58      29412.73       357.55 o                         
   5   7   2       5345.93       4724.40       103.95 o                         
   6   7   2         82.25        106.97        24.58 o                         
   7   7   2       3808.37       3965.44        96.85 o                         
   8   7   2       5638.81       5431.36       328.17 o                         
   9   7   2       2527.87       2634.47       206.94 o                         
  10   7   2        453.55        386.32        81.69 o                         
  11   7   2       3853.03       3751.54       137.08 o                         
  12   7   2        495.50        352.96        90.81 o                         
  13   7   2         91.92          0.00       202.01 o                         
 -13   8   2         33.51          3.27        93.81 o                         
 -12   8   2        850.41        731.90        76.98 o                         
 -11   8   2       1338.69       1438.86        84.83 o                         
 -10   8   2        319.44        361.96        50.75 o                         
  -9   8   2        153.07        231.67        57.03 o                         
  -8   8   2       2375.33       2519.38        66.57 o                         
  -7   8   2         98.20        119.72        38.09 o                         
  -6   8   2       1246.21       1289.20        98.17 o                         
  -5   8   2       1087.31       1362.48        54.01 o                         
  -4   8   2       5151.01       5504.09       119.24 o                         
  -3   8   2       9524.80       9292.00       134.36 o                         
  -2   8   2        646.12        634.15        22.11 o                         
  -1   8   2       9506.76      10685.28       167.89 o                         
   0   8   2       7536.84       7589.04       138.14 o                         
   1   8   2       3520.11       3681.81       116.38 o                         
   2   8   2       5769.60       5863.82        73.20 o                         
   3   8   2       6918.47       7493.66        96.76 o                         
   4   8   2        195.77        307.64        26.92 o                         
   5   8   2         14.72         12.77        19.95 o                         
   6   8   2       1150.09       1447.60        95.67 o                         
   7   8   2      10608.00      10668.00       473.76 o                         
   8   8   2       1794.80       1635.58        77.25 o                         
   9   8   2         39.32        114.32        39.38 o                         
  10   8   2        553.13        763.56       148.45 o                         
  11   8   2       1391.22       1368.19        90.22 o                         
  12   8   2        190.23          0.00        98.28 o                         
  13   8   2        603.40        877.28       246.98 o                         
 -13   9   2       2142.80       2396.78       182.04 o                         
 -12   9   2       1452.86       1413.68       141.31 o                         
 -11   9   2       3555.63       3107.72       110.90 o                         
 -10   9   2      22387.63      22116.05       476.88 o                         
  -9   9   2       7282.72       7843.26       240.03 o                         
  -8   9   2         89.86         61.57        37.67 o                         
  -7   9   2      16729.98      16589.20       314.49 o                         
  -6   9   2      36523.57      35947.62       654.69 o                         
  -5   9   2      26323.93      26208.42       386.33 o                         
  -4   9   2        620.15        579.21        46.22 o                         
  -3   9   2      23247.39      23241.08       292.14 o                         
  -2   9   2      59992.02      59098.45       811.39 o                         
  -1   9   2         77.74        205.85        22.64 o                         
   0   9   2      42821.34      40960.82       509.55 o                         
   1   9   2      88955.96      91294.20      1126.60 o                         
   2   9   2      16989.30      17896.91       230.09 o                         
   3   9   2       6848.46       6511.56       140.09 o                         
   4   9   2      34412.02      35115.62       524.15 o                         
   5   9   2      39256.73      38253.90       471.84 o                         
   6   9   2       3234.49       3270.78        97.13 o                         
   7   9   2       5143.52       5122.31       262.20 o                         
   8   9   2       7481.83       7971.54       311.04 o                         
   9   9   2      10212.26       9536.53       275.64 o                         
  10   9   2         42.99        101.64       135.82 o                         
  11   9   2       7302.35       7326.52       444.69 o                         
  12   9   2       2797.70       2732.12       320.22 o                         
  13   9   2         54.14         12.81       216.49 o                         
 -13  10   2          7.35        379.78       566.69 o                         
 -12  10   2       2617.48       2135.26       170.86 o                         
 -11  10   2       7398.86       7394.54       357.87 o                         
 -10  10   2       2115.36       2229.61       193.46 o                         
  -9  10   2       4186.16       4093.62       190.18 o                         
  -8  10   2       5368.40       5138.24        97.99 o                         
  -7  10   2       4611.02       4975.17       148.93 o                         
  -6  10   2        469.66        645.36        30.25 o                         
  -5  10   2      12997.82      12545.43       169.18 o                         
  -4  10   2      15571.72      14978.86       192.09 o                         
  -3  10   2       1428.46       1588.06        36.80 o                         
  -2  10   2        169.44        572.06        21.90 o                         
  -1  10   2      32791.00      32911.69       464.99 o                         
   0  10   2       8748.85       7443.40       101.70 o                         
   1  10   2       2459.45       2918.31        65.18 o                         
   2  10   2       9836.51       9317.34       128.69 o                         
   3  10   2       7319.21       7168.67       180.47 o                         
   4  10   2         39.18         84.31        45.09 o                         
   5  10   2      13161.02      13089.27       207.82 o                         
   6  10   2      16871.77      17029.67       392.61 o                         
   7  10   2        674.04        532.33       165.47 o                         
   8  10   2        334.07        267.12        92.55 o                         
   9  10   2       3010.48       2697.47       140.31 o                         
  10  10   2       7208.86       6718.61       278.88 o                         
  11  10   2        453.66        325.03        81.76 o                         
  12  10   2       1327.15       1468.22       310.53 o                         
 -13  11   2        526.63        229.82       366.45 o                         
 -12  11   2        417.08        456.29       228.51 o                         
 -11  11   2        446.85        392.80        87.98 o                         
 -10  11   2       1145.47       1415.52       289.78 o                         
  -9  11   2       1535.19       1631.55       100.82 o                         
  -8  11   2         72.46        109.71        38.09 o                         
  -7  11   2        421.39        416.88        36.27 o                         
  -6  11   2       3811.40       4125.79        73.69 o                         
  -5  11   2       5970.06       6555.65        95.95 o                         
  -4  11   2       2442.12       2735.19        51.97 o                         
  -3  11   2       7759.43       8266.93       131.71 o                         
  -2  11   2       5304.47       5783.66       129.80 o                         
  -1  11   2        569.93       1513.63        38.28 o                         
   0  11   2       1485.28       1980.60        40.48 o                         
   1  11   2       3113.63       3532.49        52.39 o                         
   2  11   2         97.15        114.54        32.19 o                         
   3  11   2       3255.91       4137.97        80.94 o                         
   4  11   2       7929.94       8367.21       135.53 o                         
   5  11   2       9185.42       9488.65       126.65 o                         
   6  11   2       1209.95       1244.57        35.95 o                         
   7  11   2         15.31        214.99        28.77 o                         
   8  11   2       1833.27       1662.33       109.14 o                         
   9  11   2         36.45         90.67        53.92 o                         
  10  11   2        198.56        286.17       102.22 o                         
  11  11   2        161.15        249.45       188.31 o                         
  12  11   2        110.96        283.86       308.75 o                         
 -13  12   2        201.20         77.27       147.59 o                         
 -12  12   2       4327.47       4654.79       236.57 o                         
 -11  12   2       6172.37       5832.65       224.19 o                         
 -10  12   2       2094.55       2034.02       236.72 o                         
  -9  12   2       3829.01       3813.17       169.65 o                         
  -8  12   2      11530.25      12081.94       205.62 o                         
  -7  12   2      20114.02      20327.80       268.22 o                         
  -6  12   2        873.88        893.16        33.47 o                         
  -5  12   2      31146.16      31128.24       386.96 o                         
  -4  12   2      44951.84      45099.65       548.51 o                         
  -3  12   2        919.20       1033.77        27.85 o                         
  -2  12   2      11504.60      10446.38       139.54 o                         
  -1  12   2      76832.50      77214.02       999.18 o                         
   0  12   2      46317.76      46337.38       542.66 o                         
   1  12   2         15.85        122.05        20.96 o                         
   2  12   2      12187.91      12981.83       171.02 o                         
   3  12   2      13710.35      13497.17       210.06 o                         
   4  12   2       8159.66       7803.22       140.78 o                         
   5  12   2       7708.04       7784.31       193.52 o                         
   6  12   2      30149.35      30744.40       403.60 o                         
   7  12   2       7865.88       8329.95       198.44 o                         
   8  12   2         57.09         92.19        55.37 o                         
   9  12   2       4466.96       4324.27       183.51 o                         
  10  12   2       6834.77       7132.35       502.32 o                         
  11  12   2        451.74        645.22       235.75 o                         
  12  12   2        133.16        212.38       208.22 o                         
 -12  13   2        356.73        714.07       558.28 o                         
 -11  13   2       1593.03       1482.21       405.43 o                         
 -10  13   2       5709.03       5246.77       178.27 o                         
  -9  13   2       4957.13       4604.36       161.93 o                         
  -8  13   2       1129.22       1098.92        61.55 o                         
  -7  13   2        887.83       1150.15        96.20 o                         
  -6  13   2      11107.14      10672.20       285.94 o                         
  -5  13   2       4766.03       4568.66       127.30 o                         
  -4  13   2      10780.04      10332.47       179.69 o                         
  -3  13   2      15201.11      14987.38       207.49 o                         
  -2  13   2      16553.28      16918.88       235.22 o                         
  -1  13   2       4877.35       5278.21        86.87 o                         
   0  13   2       9241.76      10212.06       126.25 o                         
   1  13   2       8532.75       8602.02       106.78 o                         
   2  13   2       1566.37       2058.82        92.56 o                         
   3  13   2       1108.21       1198.04        46.54 o                         
   4  13   2      16140.59      16358.01       224.91 o                         
   5  13   2      27690.40      28176.43       380.71 o                         
   6  13   2       2884.07       2970.27        82.66 o                         
   7  13   2       4152.65       3779.87        75.62 o                         
   8  13   2       2816.40       2710.78       133.30 o                         
   9  13   2       1768.73       1830.07        91.58 o                         
  10  13   2       1208.31       1351.36       156.13 o                         
  11  13   2       2485.93       2559.26       488.48 o                         
  12  13   2        865.89        381.57       298.79 o                         
 -12  14   2        564.32        492.47       206.73 o                         
 -11  14   2        487.59        648.89       142.65 o                         
 -10  14   2       2784.83       2821.17       343.27 o                         
  -9  14   2         37.39        109.18       176.60 o                         
  -8  14   2         61.10        138.22       103.58 o                         
  -7  14   2        129.35        125.74        80.74 o                         
  -6  14   2       1823.10       2265.24       184.00 o                         
  -5  14   2       2567.74       2672.27       112.74 o                         
  -4  14   2       2532.11       3199.01       104.14 o                         
  -3  14   2       1342.42       1459.18        71.04 o                         
  -2  14   2        967.05       1331.81        47.10 o                         
  -1  14   2       5118.63       5700.51        82.00 o                         
   0  14   2        303.39        702.41        24.85 o                         
   1  14   2        393.45        582.58        61.99 o                         
   2  14   2       8105.91       8178.02       126.28 o                         
   3  14   2       1558.89       1823.58        55.18 o                         
   4  14   2         11.60        184.39        70.48 o                         
   5  14   2         15.79         13.33        44.20 o                         
   6  14   2        682.88        700.17        54.97 o                         
   7  14   2         51.41        177.28       110.06 o                         
   8  14   2         69.31        134.12        83.49 o                         
   9  14   2         20.71        143.82       103.06 o                         
  10  14   2        601.54        967.57       154.54 o                         
  11  14   2        576.04        476.33       148.59 o                         
 -12  15   2        827.29        421.86       190.30 o                         
 -11  15   2        719.93       1103.24       174.10 o                         
 -10  15   2       6147.42       5911.01       606.06 o                         
  -9  15   2       4208.90       4479.70       316.15 o                         
  -8  15   2         50.46        236.60       169.88 o                         
  -7  15   2      10309.99      10257.43       222.60 o                         
  -6  15   2      21746.97      22373.41       395.92 o                         
  -5  15   2       6582.23       6786.74       163.50 o                         
  -4  15   2        296.26        289.96        40.98 o                         
  -3  15   2       1933.00       1717.67        43.59 o                         
  -2  15   2       4630.10       4735.78        87.26 o                         
  -1  15   2         19.03         49.23        39.82 o                         
   0  15   2      11195.23      10889.90       132.06 o                         
   1  15   2      27918.12      28546.12       354.84 o                         
   2  15   2       7028.90       7087.43       222.12 o                         
   3  15   2         51.87         97.36        63.16 o                         
   4  15   2      13954.08      14476.07       245.55 o                         
   5  15   2      17110.53      17540.81       270.59 o                         
   6  15   2       1511.05       1325.97        88.98 o                         
   7  15   2       2279.74       2279.58        81.76 o                         
   8  15   2       8365.46       8416.57       253.45 o                         
   9  15   2       6655.59       7022.75       369.60 o                         
  10  15   2          9.97          0.00        74.63 o                         
  11  15   2       3807.62       3746.13       226.40 o                         
 -11  16   2       4474.08       4154.04       560.19 o                         
 -10  16   2        381.24        252.05       266.81 o                         
  -9  16   2       1451.42       1584.39       290.94 o                         
  -8  16   2       3978.29       4092.41       324.03 o                         
  -7  16   2       1389.02       1592.46       105.43 o                         
  -6  16   2        430.44        441.97       102.55 o                         
  -5  16   2      10073.02       9645.05       224.88 o                         
  -4  16   2       7573.93       7418.17       148.44 o                         
  -3  16   2        703.36        928.70        61.00 o                         
  -2  16   2        461.38        700.84        71.38 o                         
  -1  16   2      28745.27      28709.12       367.77 o                         
   0  16   2      19436.78      20197.79       251.50 o                         
   1  16   2        377.95        672.56        48.20 o                         
   2  16   2       2906.47       2754.83       171.89 o                         
   3  16   2      12008.21      11975.75       311.61 o                         
   4  16   2       2875.69       3122.03       144.13 o                         
   5  16   2       1197.37       1263.49        63.59 o                         
   6  16   2       6371.37       6118.70       136.58 o                         
   7  16   2       3296.08       2909.22       189.26 o                         
   8  16   2        792.53        705.08       133.19 o                         
   9  16   2       1156.38       1095.79       202.80 o                         
  10  16   2       5139.62       5156.44       229.55 o                         
  11  16   2        813.04        890.66       377.15 o                         
 -11  17   2          1.41         80.92       382.50 o                         
 -10  17   2        123.81        118.79       400.84 o                         
  -9  17   2         34.12        154.72        90.81 o                         
  -8  17   2        122.59         96.16        87.33 o                         
  -7  17   2        139.21        304.92       109.88 o                         
  -6  17   2         19.99         68.45       142.41 o                         
  -5  17   2        421.38        448.57        47.25 o                         
  -4  17   2          1.04         70.07        47.33 o                         
  -3  17   2        194.69        342.91        30.16 o                         
  -2  17   2         24.24        150.10        56.79 o                         
  -1  17   2       2207.22       2442.41        83.83 o                         
   0  17   2        388.93        754.35        40.50 o                         
   1  17   2          8.95        212.99        50.63 o                         
   2  17   2       1798.74       2242.98        62.36 o                         
   3  17   2        193.82        232.62        58.25 o                         
   4  17   2        972.50       1031.59        58.33 o                         
   5  17   2        904.53       1063.93        58.56 o                         
   6  17   2       2475.55       2500.58       182.84 o                         
   7  17   2          8.45         56.65        58.93 o                         
   8  17   2        803.08       1000.37       104.84 o                         
   9  17   2         20.03        252.58       349.37 o                         
  10  17   2         40.29          0.00       140.40 o                         
 -11  18   2       4726.81       4098.01       388.62 o                         
 -10  18   2        668.25        619.21       650.75 o                         
  -9  18   2       1094.55        977.48       334.74 o                         
  -8  18   2       3794.04       3763.17       228.89 o                         
  -7  18   2       3748.23       3597.21       449.63 o                         
  -6  18   2        462.02        540.18        57.59 o                         
  -5  18   2       7310.74       7635.88       167.00 o                         
  -4  18   2      13046.30      13072.90       292.13 o                         
  -3  18   2       2391.22       2373.58       115.32 o                         
  -2  18   2       4901.01       4641.91       131.46 o                         
  -1  18   2      17073.14      17715.90       250.66 o                         
   0  18   2       9414.51       9474.58       178.73 o                         
   1  18   2        298.28        280.21        25.72 o                         
   2  18   2      10899.73      11234.39       184.52 o                         
   3  18   2      11705.05      11619.34       210.73 o                         
   4  18   2       2902.57       3058.76       103.82 o                         
   5  18   2        740.95        762.43        93.38 o                         
   6  18   2       4719.62       4802.62       248.97 o                         
   7  18   2       2780.06       3103.98       261.65 o                         
   8  18   2        166.04        156.97       155.53 o                         
   9  18   2       5137.59       5703.66       574.11 o                         
  10  18   2       6114.86       6207.69       315.42 o                         
 -10  19   2       2694.67       2517.48       206.96 o                         
  -9  19   2       2318.27       2456.45       180.41 o                         
  -8  19   2         19.73         46.67       114.64 o                         
  -7  19   2       3726.96       3627.99       315.25 o                         
  -6  19   2      15993.06      16059.27      1061.23 o                         
  -5  19   2       7499.13       6752.88       320.27 o                         
  -4  19   2        939.44       1055.04        76.93 o                         
  -3  19   2       7807.69       8039.61       233.41 o                         
  -2  19   2       5071.11       5140.40       111.52 o                         
  -1  19   2        381.69        393.59        61.99 o                         
   0  19   2      11950.36      11786.49       274.01 o                         
   1  19   2      12252.71      12169.00       166.14 o                         
   2  19   2       3073.57       2906.65        77.27 o                         
   3  19   2        246.03        219.28        61.62 o                         
   4  19   2       9609.50       9271.26       198.95 o                         
   5  19   2       4605.70       4662.13       194.60 o                         
   6  19   2         36.15        246.34        79.68 o                         
   7  19   2       3973.61       3873.04       393.74 o                         
   8  19   2       5086.19       5070.81       453.20 o                         
   9  19   2       1180.46       1003.80       172.47 o                         
 -10  20   2         66.60        239.64       527.71 o                         
  -9  20   2          3.50          0.00       274.74 o                         
  -8  20   2         57.77         21.37       106.85 o                         
  -7  20   2         44.70          0.00        91.98 o                         
  -6  20   2        210.75        321.24        67.40 o                         
  -5  20   2        160.86        235.74        68.23 o                         
  -4  20   2         75.13        236.50       106.38 o                         
  -3  20   2         46.45        681.38        63.87 o                         
  -2  20   2        357.07        575.26       115.05 o                         
  -1  20   2        562.83        828.15        68.97 o                         
   0  20   2        824.96       1368.92        50.43 o                         
   1  20   2       3712.81       4056.69        87.70 o                         
   2  20   2        126.65         91.60        52.18 o                         
   3  20   2         39.45         77.02        60.16 o                         
   4  20   2        367.02        222.71       111.07 o                         
   5  20   2        121.21        257.59        83.81 o                         
   6  20   2         38.56         86.23        71.55 o                         
   7  20   2        459.15        608.38       164.11 o                         
   8  20   2         20.19        100.95       248.42 o                         
   9  20   2          0.01         74.19       201.76 o                         
  -9  21   2       4715.78       4290.85       583.50 o                         
  -8  21   2        545.82        643.27       677.88 o                         
  -7  21   2       3626.77       3357.27       220.10 o                         
  -6  21   2       9816.26       9962.92       302.05 o                         
  -5  21   2       1428.73       1668.11       238.26 o                         
  -4  21   2       1755.54       1631.77       107.13 o                         
  -3  21   2      12694.82      12670.38       336.15 o                         
  -2  21   2       4674.97       4469.30       167.78 o                         
  -1  21   2        325.03        205.20        51.57 o                         
   0  21   2       3013.69       3157.12       145.06 o                         
   1  21   2      11590.59      12331.81       373.17 o                         
   2  21   2       2507.18       2416.30        83.05 o                         
   3  21   2       1970.03       1639.56       219.82 o                         
   4  21   2      15751.79      16114.04       366.67 o                         
   5  21   2      10926.03      11045.24       461.60 o                         
   6  21   2        428.95        410.10       167.77 o                         
   7  21   2       1305.60       1343.81       204.57 o                         
   8  21   2       2265.36       1945.70       374.10 o                         
  -8  22   2       3171.65       2976.23       436.38 o                         
  -7  22   2       4017.39       3467.46       580.82 o                         
  -6  22   2          3.41          0.00       167.37 o                         
  -5  22   2       6709.25       6731.45       327.67 o                         
  -4  22   2       5548.46       5442.11       396.64 o                         
  -3  22   2         26.12        152.25       145.59 o                         
  -2  22   2       1657.94       1641.75        77.15 o                         
  -1  22   2       5061.61       4873.82       211.02 o                         
   0  22   2       4827.19       4797.32       155.43 o                         
   1  22   2        231.27        699.10        78.32 o                         
   2  22   2       3302.31       3081.64       267.55 o                         
   3  22   2       6898.36       6153.77       450.31 o                         
   4  22   2       1089.44       1178.91       182.94 o                         
   5  22   2       4045.47       3511.23       205.78 o                         
   6  22   2       6508.30       6830.78       593.00 o                         
   7  22   2       1495.42       1168.53       137.56 o                         
   8  22   2         30.91        343.14       191.06 o                         
  -8  23   2         95.41        188.81       214.78 o                         
  -7  23   2        799.21       1058.54       431.41 o                         
  -6  23   2         16.67        188.13       144.44 o                         
  -5  23   2        268.71        705.89       165.97 o                         
  -4  23   2        513.36        799.00       194.46 o                         
  -3  23   2        308.11        600.28       401.25 o                         
  -2  23   2         72.99        296.70       116.65 o                         
  -1  23   2        253.69        222.71       101.15 o                         
   0  23   2        313.24        555.99       173.41 o                         
   1  23   2        441.07        699.30       124.87 o                         
   2  23   2        189.07        165.09        94.01 o                         
   3  23   2       1096.68       1380.75       456.40 o                         
   4  23   2        417.17        349.75       142.45 o                         
   5  23   2          4.16        159.79       138.06 o                         
   6  23   2        301.61        327.10       183.42 o                         
   7  23   2        227.51        167.37       151.32 o                         
  -7  24   2        875.08        586.17       228.51 o                         
  -6  24   2        349.27        442.27       272.45 o                         
  -5  24   2       1928.32       1948.56       275.36 o                         
  -4  24   2       3332.35       2958.38       499.87 o                         
  -3  24   2        806.40        777.65       593.46 o                         
  -2  24   2       3323.13       3482.26       290.83 o                         
  -1  24   2       8242.79       8362.43       299.08 o                         
   0  24   2       9209.55       9667.02       268.17 o                         
   1  24   2          0.33          0.00       104.41 o                         
   2  24   2       3121.43       3168.10       327.20 o                         
   3  24   2       2732.83       3177.72       349.46 o                         
   4  24   2         50.59          0.00       160.16 o                         
   5  24   2       2088.77       2082.56       191.82 o                         
   6  24   2       3252.73       2806.30       240.74 o                         
  -6  25   2       1871.57       1535.43       228.13 o                         
  -5  25   2        164.11        164.03       159.70 o                         
  -4  25   2        525.02        821.72       320.42 o                         
  -3  25   2       2853.93       2785.41       206.01 o                         
  -2  25   2       6791.16       6313.61       320.22 o                         
  -1  25   2       2551.12       2296.64       208.21 o                         
   0  25   2       1745.31       1856.91       188.96 o                         
   1  25   2       4676.39       4778.84       302.98 o                         
   2  25   2       1084.18       1081.86       157.58 o                         
   3  25   2        666.44        869.53       592.50 o                         
   4  25   2       4925.08       5185.63       504.78 o                         
   5  25   2       5236.89       4637.42       356.90 o                         
  -5  26   2          8.95          0.00       219.80 o                         
  -4  26   2        361.93        202.03       258.70 o                         
  -3  26   2         23.96        213.22       129.92 o                         
  -2  26   2        105.86        272.62       240.35 o                         
  -1  26   2       1275.67        715.36       408.73 o                         
   0  26   2        266.76        582.04       219.49 o                         
   1  26   2        153.51        386.38       370.82 o                         
   2  26   2        360.01        338.35       221.25 o                         
   3  26   2          2.59        288.79       207.49 o                         
   4  26   2         19.89        603.75       223.16 o                         
  -3  27   2       1649.02       1103.90       508.60 o                         
  -2  27   2        570.31        918.72       250.31 o                         
  -1  27   2        164.51        336.33       182.28 o                         
   0  27   2       1048.08       1142.83       283.92 o                         
   1  27   2       2871.32       2220.12       642.73 o                         
   2  27   2       2369.42       2597.66       677.12 o                         
 -14   1   3       1428.80       1246.39       149.51 o                         
 -13   1   3       1712.02       1727.23       152.34 o                         
 -12   1   3        176.16        375.31       112.60 o                         
 -11   1   3       9135.56       9078.93       187.03 o                         
 -10   1   3      23270.12      24423.54       416.65 o                         
  -9   1   3       7436.90       7942.45       145.88 o                         
  -8   1   3       1069.96        991.69        43.83 o                         
  -7   1   3      27891.20      25640.49       340.67 o                         
  -6   1   3      40898.56      39235.41       486.40 o                         
  -5   1   3       1493.55       1745.89        44.69 o                         
  -4   1   3      37889.62      38510.79       539.67 o                         
  -3   1   3      10017.28       8497.85       159.73 o                         
  -2   1   3      19299.91      21365.72       319.62 o                         
  -1   1   3       6447.95       6215.08        95.76 o                         
   0   1   3      95179.25      91706.86      1316.10 o                         
   1   1   3      81320.05      75383.27      1112.05 o                         
   2   1   3       2708.01       2284.73        54.93 o                         
   3   1   3      69505.56      66538.71       871.27 o                         
   4   1   3      59382.59      58136.01       699.51 o                         
   5   1   3      38124.98      38274.78       582.87 o                         
   6   1   3       3666.47       3693.83       117.88 o                         
   7   1   3       4313.52       4407.57        89.35 o                         
   8   1   3       4244.92       4408.00        87.09 o                         
   9   1   3        928.71        973.43        44.71 o                         
  10   1   3       4644.56       4566.75       100.85 o                         
  11   1   3       5509.08       5995.93       146.74 o                         
  12   1   3        592.19        901.67       217.03 o                         
  13   1   3          3.25         79.94       140.77 o                         
 -14   2   3        103.08        200.08       134.54 o                         
 -13   2   3       1165.87        981.39       152.56 o                         
 -12   2   3       9818.65       9384.70       234.39 o                         
 -11   2   3       7977.43       7901.08       182.07 o                         
 -10   2   3         10.59         39.95        56.15 o                         
  -9   2   3      13605.54      13517.79       215.45 o                         
  -8   2   3       9891.41      10024.66       182.67 o                         
  -7   2   3       4552.46       4771.12        80.56 o                         
  -6   2   3       7704.12       6987.00        95.51 o                         
  -5   2   3      55979.46      54177.74       679.18 o                         
  -4   2   3      10233.17      11962.25       169.21 o                         
  -3   2   3       1480.29       2652.68        55.82 o                         
  -2   2   3       8586.93       9961.85       196.35 o                         
  -1   2   3     117855.84     111796.30      2084.61 o                         
   0   2   3      12381.37      14250.66       179.85 o                         
   1   2   3      12882.70      13922.95       170.95 o                         
   2   2   3       3503.40       3673.40        54.72 o                         
   3   2   3        580.25        962.54        57.91 o                         
   4   2   3        438.27        314.23        40.30 o                         
   5   2   3      12767.00      11910.72       149.25 o                         
   6   2   3      20760.26      19166.99       299.22 o                         
   7   2   3       3915.22       3628.32       100.91 o                         
   8   2   3       1320.08       1258.21        47.98 o                         
   9   2   3      10729.25      10671.55       189.52 o                         
  10   2   3      15285.01      15123.33       284.46 o                         
  11   2   3        210.11        321.30        69.62 o                         
  12   2   3       2170.91       2312.45       304.57 o                         
  13   2   3       2340.15       1982.46       182.64 o                         
 -14   3   3         40.96        126.01       100.72 o                         
 -13   3   3         85.47        212.53       102.13 o                         
 -12   3   3        208.01        367.67       120.57 o                         
 -11   3   3        265.02        234.79        52.07 o                         
 -10   3   3        855.88        875.66        58.68 o                         
  -9   3   3        428.73        486.35        52.48 o                         
  -8   3   3        135.47        101.81        38.99 o                         
  -7   3   3       5927.02       6397.78       106.35 o                         
  -6   3   3       5948.42       5649.48       103.14 o                         
  -5   3   3       3838.00       3984.40        68.15 o                         
  -4   3   3        411.97        696.30        26.59 o                         
  -3   3   3       3029.51       3483.45        95.64 o                         
  -2   3   3      28047.81      27641.26       567.10 o                         
  -1   3   3        575.26        621.21        23.39 o                         
   0   3   3       3395.68       4129.65        55.86 o                         
   2   3   3      39180.27      39539.80       550.99 o                         
   3   3   3        642.33        580.42        54.72 o                         
   4   3   3         45.97        427.12        30.89 o                         
   5   3   3       5311.17       5696.79        92.90 o                         
   6   3   3       2668.17       2625.77        51.73 o                         
   7   3   3       2261.25       2006.83        45.51 o                         
   8   3   3         13.03         70.81        84.94 o                         
   9   3   3        979.92        930.46       121.23 o                         
  10   3   3        880.87        910.55        79.64 o                         
  11   3   3        503.70        380.43        86.26 o                         
  12   3   3        595.03        518.19       165.55 o                         
  13   3   3          9.08         34.49       156.29 o                         
 -14   4   3        127.15        492.29       190.43 o                         
 -13   4   3       1232.43       1255.05       114.34 o                         
 -12   4   3       7727.47       7377.05       171.67 o                         
 -11   4   3       6101.55       6663.91       170.07 o                         
 -10   4   3          9.26         95.87        44.56 o                         
  -9   4   3       1496.12       1642.22       108.10 o                         
  -8   4   3       4243.87       4626.61        90.34 o                         
  -7   4   3       3921.78       4083.01        72.78 o                         
  -6   4   3       5141.97       4624.59       143.68 o                         
  -5   4   3      52355.50      50745.04       771.13 o                         
  -4   4   3       6216.49       5387.01        86.15 o                         
  -3   4   3       2739.16       3692.19       110.53 o                         
  -2   4   3      31742.74      29535.31       457.42 o                         
  -1   4   3       4773.96       4899.99       147.48 o                         
   0   4   3        634.87       1503.51        55.26 o                         
   1   4   3        401.09       1087.23        38.58 o                         
   2   4   3      21734.07      21503.18       260.33 o                         
   3   4   3      22656.10      21900.82       269.37 o                         
   4   4   3          3.27         27.23        23.05 o                         
   5   4   3      18480.67      18638.64       370.09 o                         
   6   4   3      17381.43      17304.19       293.86 o                         
   7   4   3        878.98       1069.77        48.76 o                         
   8   4   3       3947.19       4086.28       102.90 o                         
   9   4   3      11626.29      11787.71       231.34 o                         
  10   4   3       9727.76      10355.51       226.73 o                         
  11   4   3         98.80        280.24       152.34 o                         
  12   4   3        611.94        625.57       127.12 o                         
  13   4   3       1466.68       1213.92       217.43 o                         
 -14   5   3       2951.15       2849.08       185.97 o                         
 -13   5   3       1554.35       1641.10       409.77 o                         
 -12   5   3         35.24         39.81        65.08 o                         
 -11   5   3       8977.03       8491.67       196.02 o                         
 -10   5   3      11000.03      10884.51       189.01 o                         
  -9   5   3        634.39        863.10       119.57 o                         
  -8   5   3       1535.21       1665.24        54.18 o                         
  -7   5   3      18760.54      17956.10       243.08 o                         
  -6   5   3      47780.19      45451.93       715.74 o                         
  -5   5   3        823.53       1111.94        52.50 o                         
  -4   5   3       5310.69       5682.23       129.72 o                         
  -3   5   3       2675.44       2813.27        78.21 o                         
  -2   5   3      17254.27      17790.33       279.63 o                         
  -1   5   3      61558.93      59607.73       988.76 o                         
   0   5   3      40288.27      42285.45       569.39 o                         
   1   5   3      37710.86      39731.64       500.28 o                         
   2   5   3      17526.36      18295.09       225.48 o                         
   3   5   3      19293.35      20500.17       256.25 o                         
   4   5   3      48568.03      47894.55       682.40 o                         
   5   5   3      21493.12      21058.63       275.80 o                         
   6   5   3       3255.09       3279.94        79.97 o                         
   7   5   3      18241.82      18458.41       282.28 o                         
   8   5   3      11884.63      12546.36       225.49 o                         
   9   5   3       2180.19       2274.40       103.47 o                         
  10   5   3       2399.88       2605.26       292.71 o                         
  11   5   3       5984.20       5632.89       341.79 o                         
  12   5   3       1452.94       1494.87       137.11 o                         
  13   5   3         27.97        326.28       154.56 o                         
 -14   6   3         28.37        153.28        94.99 o                         
 -13   6   3        101.91          0.00       104.56 o                         
 -12   6   3        150.06        249.17       145.95 o                         
 -11   6   3         61.73        131.59        88.03 o                         
 -10   6   3          9.59          1.93        47.32 o                         
  -9   6   3          6.74          8.15        45.01 o                         
  -8   6   3        703.17        716.56        66.98 o                         
  -7   6   3        779.92        744.56        37.04 o                         
  -6   6   3       1970.04       2184.44        58.71 o                         
  -5   6   3       2892.75       2987.82       158.51 o                         
  -4   6   3         42.79        383.90        29.12 o                         
  -3   6   3       6234.05       6080.64       101.71 o                         
  -2   6   3       2368.04       2119.79        47.09 o                         
  -1   6   3       5408.52       5075.69        92.75 o                         
   0   6   3      19157.02      19716.55       259.11 o                         
   1   6   3        403.77        568.66        22.92 o                         
   2   6   3        446.32        728.56        44.30 o                         
   3   6   3       1251.47       1474.27        45.65 o                         
   4   6   3       1840.13       1716.12        46.00 o                         
   5   6   3         82.10         34.69        24.54 o                         
   6   6   3        576.94        615.22        35.19 o                         
   7   6   3       1920.08       2037.61       101.04 o                         
   8   6   3        934.28        865.00        52.74 o                         
   9   6   3        658.00        610.71        66.85 o                         
  10   6   3          9.49        122.37       132.74 o                         
  11   6   3        420.55        284.86        77.14 o                         
  12   6   3         22.49          0.00       110.25 o                         
  13   6   3          2.52          0.00       171.57 o                         
 -14   7   3        833.06        807.31       132.89 o                         
 -13   7   3       1536.30       1391.62       145.59 o                         
 -12   7   3        142.52        206.18       131.27 o                         
 -11   7   3       4590.01       4465.50       127.38 o                         
 -10   7   3      11876.92      12002.68       235.41 o                         
  -9   7   3        703.28        676.36        45.17 o                         
  -8   7   3       6211.67       6081.56       166.68 o                         
  -7   7   3      20262.63      20538.84       290.32 o                         
  -6   7   3      15902.11      15407.12       249.19 o                         
  -5   7   3        197.02        274.83        43.79 o                         
  -4   7   3        195.40        216.46        27.80 o                         
  -3   7   3       6657.13       7146.19       108.59 o                         
  -2   7   3      12662.33      12615.35       191.56 o                         
  -1   7   3         21.36         25.13        25.37 o                         
   0   7   3      75149.09      79819.16      1428.28 o                         
   1   7   3      65408.42      61071.29       777.44 o                         
   2   7   3      13540.16      14274.00       169.95 o                         
   3   7   3       4396.09       3975.26       125.07 o                         
   4   7   3      34223.15      34596.19       384.13 o                         
   5   7   3      18210.10      17746.82       328.50 o                         
   6   7   3         79.93         76.60        32.59 o                         
   7   7   3       4627.76       4678.11       215.87 o                         
   8   7   3       7456.67       8298.94       155.53 o                         
   9   7   3       1664.14       1680.64        98.64 o                         
  10   7   3        854.65        882.15        74.96 o                         
  11   7   3       8070.47       8414.80       244.06 o                         
  12   7   3       1581.38       1795.26       150.40 o                         
  13   7   3         76.22        389.20       247.23 o                         
 -14   8   3        276.13        262.43       129.40 o                         
 -13   8   3        245.06        271.39       330.02 o                         
 -12   8   3       8983.49       8999.74       359.17 o                         
 -11   8   3      12543.65      12889.18       270.60 o                         
 -10   8   3          8.13         10.20        53.65 o                         
  -9   8   3      10431.42      10723.79       176.45 o                         
  -8   8   3      10213.74      10569.60       209.88 o                         
  -7   8   3       3719.91       3702.27        68.83 o                         
  -6   8   3       8220.02       7484.57       125.97 o                         
  -5   8   3      36078.18      34675.93       454.99 o                         
  -4   8   3       3566.99       3016.06        87.03 o                         
  -3   8   3       1275.38       1912.11        49.75 o                         
  -2   8   3      29638.57      28546.51       887.10 o                         
  -1   8   3      58098.40      55688.79       926.37 o                         
   0   8   3      11608.81      11833.10       156.19 o                         
   1   8   3      26965.49      26392.54       357.07 o                         
   2   8   3      37280.84      37850.54       439.66 o                         
   3   8   3      12507.81      11188.31       210.14 o                         
   4   8   3        219.95        288.00        36.18 o                         
   5   8   3      24519.93      24480.71       390.97 o                         
   6   8   3      29432.10      29990.51       389.29 o                         
   7   8   3         93.07        124.21        37.18 o                         
   8   8   3       1978.40       1703.58        64.20 o                         
   9   8   3      14563.84      15232.47       403.95 o                         
  10   8   3      11189.00      11375.90       472.27 o                         
  11   8   3         17.02        207.12       118.70 o                         
  12   8   3       1823.31       1407.81       125.82 o                         
 -13   9   3        843.08        563.84       141.93 o                         
 -12   9   3       1364.93       1406.78       121.67 o                         
 -11   9   3         57.35        234.03        72.45 o                         
 -10   9   3        542.11        525.99        81.13 o                         
  -9   9   3         11.58        129.56        43.36 o                         
  -8   9   3       2398.61       2554.36        92.55 o                         
  -7   9   3       1252.40       1314.38        64.42 o                         
  -6   9   3       1346.35       1079.43        43.33 o                         
  -5   9   3       2101.12       2383.45        52.67 o                         
  -4   9   3       3722.62       3844.38        64.97 o                         
  -3   9   3        461.04        632.53        29.78 o                         
  -2   9   3       8828.49       9152.10       127.27 o                         
  -1   9   3       1828.54       2403.16        48.10 o                         
   0   9   3      33811.89      36213.22       487.31 o                         
   1   9   3       4346.05       4123.65        59.80 o                         
   2   9   3        909.81       1003.26        53.61 o                         
   3   9   3       4353.54       4512.26        59.34 o                         
   4   9   3        509.80        783.03        48.43 o                         
   5   9   3       1455.96       1665.98        90.23 o                         
   6   9   3       4824.99       4616.73        81.32 o                         
   7   9   3       1598.92       1403.10        92.45 o                         
   8   9   3         45.25        139.09        66.41 o                         
   9   9   3        684.37        635.94        62.94 o                         
  10   9   3        386.44        349.32       108.43 o                         
  11   9   3         79.69        359.58       380.89 o                         
  12   9   3        144.27        179.80       139.04 o                         
 -13  10   3       1373.17       1349.42       332.45 o                         
 -12  10   3       4682.26       4403.92       467.70 o                         
 -11  10   3       4555.15       4158.05       119.30 o                         
 -10  10   3       1164.96       1162.80        63.58 o                         
  -9  10   3       2628.01       2640.20       134.03 o                         
  -8  10   3      11815.87      12072.87       191.99 o                         
  -7  10   3       4678.67       4711.92        87.36 o                         
  -6  10   3       2155.50       2205.71       111.55 o                         
  -5  10   3      46153.64      45776.62       594.34 o                         
  -4  10   3       8757.37       8717.39       134.69 o                         
  -3  10   3       1854.98       1816.84        68.83 o                         
  -2  10   3      31655.37      31151.78       415.65 o                         
  -1  10   3      52180.27      55155.15       776.71 o                         
   0  10   3      25990.09      26058.66       385.86 o                         
   1  10   3       1484.53       1894.16        38.93 o                         
   2  10   3       3282.75       2801.32       133.80 o                         
   3  10   3      13791.07      14018.70       163.12 o                         
   4  10   3         12.23         34.53        18.75 o                         
   5  10   3      14094.38      14204.39       338.59 o                         
   6  10   3      15231.37      15353.66       400.54 o                         
   7  10   3       1122.89       1072.86       106.67 o                         
   8  10   3       1035.35       1038.74        66.74 o                         
   9  10   3       3943.23       3928.57       119.72 o                         
  10  10   3       1915.28       1795.80       101.73 o                         
  11  10   3         18.14        260.82       297.81 o                         
  12  10   3        726.62        797.10       299.74 o                         
 -13  11   3       1207.70       1109.68       197.94 o                         
 -12  11   3         14.89        147.51       141.80 o                         
 -11  11   3       8999.28       9398.71       544.15 o                         
 -10  11   3      17162.93      17025.75       377.26 o                         
  -9  11   3       5793.68       5531.94       133.36 o                         
  -8  11   3        409.70        588.21       118.14 o                         
  -7  11   3      22791.07      22330.80       486.68 o                         
  -6  11   3      41739.32      42127.69       594.15 o                         
  -5  11   3       1120.25       1177.29        74.01 o                         
  -4  11   3      47192.52      46443.02       779.55 o                         
  -3  11   3      34975.14      34111.36       645.86 o                         
  -2  11   3      15968.55      15476.78       222.29 o                         
  -1  11   3       3508.14       3381.84        93.87 o                         
   0  11   3      52973.12      52190.04       709.29 o                         
   1  11   3      18734.39      18845.58       227.90 o                         
   2  11   3        290.85        477.24        47.32 o                         
   3  11   3      26686.84      28180.09       408.86 o                         
   4  11   3      44696.44      44848.46      1013.72 o                         
   5  11   3      23904.35      23436.56       320.78 o                         
   6  11   3        379.73        448.99        85.71 o                         
   7  11   3       8125.58       8212.92       157.08 o                         
   8  11   3       2702.64       2917.29       116.10 o                         
   9  11   3       1400.09       1132.53        63.91 o                         
  10  11   3       5082.60       5021.60       293.49 o                         
  11  11   3       6535.72       6329.83       464.48 o                         
  12  11   3       1200.92        918.71       266.76 o                         
 -13  12   3         52.25          3.30       156.28 o                         
 -12  12   3        573.20        711.53       347.35 o                         
 -11  12   3        180.52        249.70        76.44 o                         
 -10  12   3        687.68        869.39        85.95 o                         
  -9  12   3        305.67        283.47        58.79 o                         
  -8  12   3         59.27        224.01        46.35 o                         
  -7  12   3       1017.17       1165.10        97.18 o                         
  -6  12   3        130.12        348.87        27.20 o                         
  -5  12   3       2273.36       2418.58       153.88 o                         
  -4  12   3        732.20       1187.50        35.60 o                         
  -3  12   3       2010.55       2475.62        51.61 o                         
  -1  12   3        423.01        563.25        38.61 o                         
   0  12   3        128.33        590.04        33.99 o                         
   1  12   3       3447.70       3424.44        61.99 o                         
   2  12   3        224.03        481.81        80.95 o                         
   3  12   3       2542.43       2409.15        60.66 o                         
   4  12   3          0.31         44.56        42.78 o                         
   5  12   3       3288.88       3715.34        86.34 o                         
   6  12   3       1846.53       1744.99       141.02 o                         
   7  12   3       1011.09       1156.76        68.85 o                         
   8  12   3        620.76        647.90       145.39 o                         
   9  12   3       1213.88        980.31       181.08 o                         
  10  12   3        661.03        524.02       209.73 o                         
  11  12   3          2.25          0.00       121.79 o                         
  12  12   3        541.72        577.16       345.53 o                         
 -13  13   3       1890.46       1801.09      1367.23 o                         
 -12  13   3          1.62        104.11       199.47 o                         
 -11  13   3       2496.30       2467.89       179.36 o                         
 -10  13   3       7083.33       7300.60       205.51 o                         
  -9  13   3       4142.15       3992.49       233.77 o                         
  -8  13   3       1974.90       1997.26        59.68 o                         
  -7  13   3       8151.73       8636.85       130.41 o                         
  -6  13   3      11807.78      12164.60       193.64 o                         
  -5  13   3       3890.32       3928.45       113.62 o                         
  -4  13   3       5922.71       5825.33       151.34 o                         
  -3  13   3      14511.72      14526.34       301.25 o                         
  -2  13   3       2264.93       2588.29        50.22 o                         
  -1  13   3       7592.88       7999.24       112.25 o                         
   0  13   3      27277.62      27727.65       327.98 o                         
   1  13   3      22579.96      23278.54       266.80 o                         
   2  13   3        406.49        535.27        37.81 o                         
   3  13   3       3484.10       3543.09       113.73 o                         
   4  13   3      18245.84      18971.12       276.34 o                         
   5  13   3      13528.90      14386.99       295.63 o                         
   6  13   3        252.74        123.02        43.96 o                         
   7  13   3       4263.03       4395.61       159.85 o                         
   8  13   3       2839.64       2828.75       170.30 o                         
   9  13   3        619.45        770.62       110.72 o                         
  10  13   3       1572.15       1332.11       307.61 o                         
  11  13   3       1468.70       1341.24       331.09 o                         
 -12  14   3       5848.09       5674.31       359.56 o                         
 -11  14   3       3321.95       2956.07       178.28 o                         
 -10  14   3        676.53        542.50       178.01 o                         
  -9  14   3       7674.50       7557.96       272.68 o                         
  -8  14   3       8062.55       8602.44       215.43 o                         
  -7  14   3       3780.11       3602.06        71.30 o                         
  -6  14   3       2260.18       2122.49       100.49 o                         
  -5  14   3      27938.03      28364.07       365.54 o                         
  -4  14   3      19279.02      19705.24       436.49 o                         
  -3  14   3         22.87         11.84        27.48 o                         
  -2  14   3      19909.30      19491.57       275.19 o                         
  -1  14   3      43212.02      42902.54       657.44 o                         
   0  14   3      16786.10      16593.74       218.48 o                         
   1  14   3       1015.08       1042.28        77.00 o                         
   2  14   3       9866.87       9763.58       241.25 o                         
   3  14   3      14326.72      14407.60       200.90 o                         
   4  14   3       1559.72       1354.49        54.51 o                         
   5  14   3      14940.27      15096.28       233.45 o                         
   6  14   3      25643.44      25781.84       404.30 o                         
   7  14   3       3238.42       3370.83       117.14 o                         
   8  14   3        311.76        177.01        87.41 o                         
   9  14   3       8269.18       8239.31       450.16 o                         
  10  14   3       5638.83       5223.98       231.57 o                         
  11  14   3         33.65        429.72       131.71 o                         
 -12  15   3          0.53        535.10       585.03 o                         
 -11  15   3        694.01        680.94       168.90 o                         
 -10  15   3        520.60        450.16       102.95 o                         
  -9  15   3         29.10        158.97       125.75 o                         
  -8  15   3        423.56        576.65       135.34 o                         
  -7  15   3        145.64        339.75        84.94 o                         
  -6  15   3       1134.86       1342.04       110.53 o                         
  -5  15   3         72.35        164.85        36.45 o                         
  -4  15   3       6643.90       6233.21       122.99 o                         
  -3  15   3       7556.75       7376.94       135.32 o                         
  -2  15   3       2412.66       2633.41        59.47 o                         
  -1  15   3        808.28        750.67        34.07 o                         
   0  15   3       1681.35       1636.00        38.60 o                         
   1  15   3        505.02        869.70        31.19 o                         
   2  15   3          8.40        239.98        51.85 o                         
   3  15   3        126.32        215.50        39.51 o                         
   4  15   3       7161.23       7162.76       219.29 o                         
   5  15   3       7092.74       6905.21       193.53 o                         
   6  15   3        434.23        523.17        75.40 o                         
   7  15   3        476.23        406.27        56.81 o                         
   8  15   3        890.57        965.52       142.91 o                         
   9  15   3          2.86        291.29        94.47 o                         
  10  15   3        686.13        342.83       121.14 o                         
  11  15   3        778.94        832.79       167.68 o                         
 -12  16   3       1609.81       1790.79       543.76 o                         
 -11  16   3       1700.19       1585.07       155.54 o                         
 -10  16   3         61.87        309.34       211.70 o                         
  -9  16   3       1410.99       1581.47       212.31 o                         
  -8  16   3        857.71       1106.71       196.37 o                         
  -7  16   3        359.56        137.00       103.64 o                         
  -6  16   3       6817.33       6740.82       287.96 o                         
  -5  16   3       4710.61       4739.10       105.82 o                         
  -4  16   3       4952.45       5133.53       115.38 o                         
  -3  16   3       2442.62       2558.69       122.33 o                         
  -2  16   3        352.45        566.32        37.62 o                         
  -1  16   3       9743.15       9914.70       155.09 o                         
   0  16   3      10937.69      11460.30       216.54 o                         
   1  16   3         28.89          0.00        26.81 o                         
   2  16   3      11800.23      11959.49       267.39 o                         
   3  16   3       5061.26       5310.29        96.62 o                         
   4  16   3         96.92         44.33        66.29 o                         
   5  16   3       1405.08       1289.49        67.55 o                         
   6  16   3        982.75       1180.22        80.11 o                         
   7  16   3        940.80        785.08       121.10 o                         
   8  16   3        172.06        221.28        97.62 o                         
   9  16   3       4475.30       4795.07       208.65 o                         
  10  16   3       3726.89       4033.73       385.86 o                         
 -11  17   3       2098.39       2378.31       551.02 o                         
 -10  17   3       6987.05       7098.71       499.05 o                         
  -9  17   3       1274.66       1428.91       276.66 o                         
  -8  17   3       1299.84       1335.45       140.58 o                         
  -7  17   3      14478.73      14045.47       794.87 o                         
  -6  17   3      14242.05      14341.40       744.59 o                         
  -5  17   3        818.68        747.82        52.81 o                         
  -4  17   3       2552.78       2806.41        99.42 o                         
  -3  17   3       2881.43       2807.49       172.85 o                         
  -2  17   3       3854.09       4255.57       110.20 o                         
  -1  17   3       1268.36       1391.67        53.50 o                         
   0  17   3      31689.71      32383.86       435.67 o                         
   1  17   3      29597.10      29991.97       399.35 o                         
   2  17   3       2229.31       2146.37        78.43 o                         
   3  17   3       5985.36       6208.89       144.76 o                         
   4  17   3      19632.83      19615.85       324.45 o                         
   5  17   3       3967.70       4058.48       100.99 o                         
   6  17   3        713.93        900.60       163.82 o                         
   7  17   3       4711.18       5391.74       193.88 o                         
   8  17   3       8600.23       8376.91       286.94 o                         
   9  17   3       2174.95       2048.58       155.21 o                         
  10  17   3       1076.16       1026.25       240.81 o                         
 -11  18   3       1085.28       1267.57       177.10 o                         
 -10  18   3         42.30        350.08       132.87 o                         
  -9  18   3       2449.61       2454.97       176.43 o                         
  -8  18   3       3061.81       3054.29       141.23 o                         
  -7  18   3         95.37        249.41        91.75 o                         
  -6  18   3       1878.81       1934.98        79.98 o                         
  -5  18   3       8023.98       7345.72       265.12 o                         
  -4  18   3       1314.98       1296.51        67.28 o                         
  -3  18   3         19.56        500.72        55.38 o                         
  -2  18   3         52.48        426.61        35.38 o                         
  -1  18   3       9979.26      10124.99       159.38 o                         
   0  18   3       1437.29       1450.58        74.90 o                         
   1  18   3       6838.77       7133.07       171.31 o                         
   2  18   3       6884.94       7025.71       181.79 o                         
   3  18   3       4365.06       4114.64       104.54 o                         
   4  18   3         93.64        331.05        52.75 o                         
   5  18   3       4003.52       3832.00       158.32 o                         
   6  18   3        131.72        210.52        63.47 o                         
   7  18   3        125.52        341.00       112.01 o                         
   8  18   3         22.92         33.48       137.18 o                         
   9  18   3        495.51        186.20       163.27 o                         
  10  18   3       1033.50        758.98       154.82 o                         
 -10  19   3        581.12        807.24       147.42 o                         
  -9  19   3        556.51        412.23       183.60 o                         
  -8  19   3         32.68        274.04        98.97 o                         
  -7  19   3       2441.51       2676.43       290.03 o                         
  -6  19   3       4378.48       4371.32       245.70 o                         
  -5  19   3       1752.94       1622.40       182.63 o                         
  -4  19   3        649.23        792.47        84.65 o                         
  -3  19   3       6104.52       6188.25       212.57 o                         
  -2  19   3        924.71        913.75        43.65 o                         
  -1  19   3       2538.23       2572.88        80.19 o                         
   0  19   3        977.00       1391.74        65.19 o                         
   1  19   3        818.92       1003.16        45.45 o                         
   2  19   3         18.84         47.96        52.24 o                         
   3  19   3        844.72        993.25       108.50 o                         
   4  19   3       5210.48       5153.40       157.10 o                         
   5  19   3       7421.19       7859.40       269.46 o                         
   6  19   3       1973.00       1680.94       100.60 o                         
   7  19   3       2430.02       2602.45       130.73 o                         
   8  19   3       2099.68       1906.85       272.53 o                         
   9  19   3         42.82        211.61       159.26 o                         
 -10  20   3         23.70         36.78       159.79 o                         
  -9  20   3       1894.86       1913.98       155.19 o                         
  -8  20   3       5519.64       5362.86       233.09 o                         
  -7  20   3       1515.95       1212.40       104.70 o                         
  -6  20   3       4388.07       4589.94       201.38 o                         
  -5  20   3      15047.32      15447.55       721.78 o                         
  -4  20   3      11441.77       9892.55       464.52 o                         
  -3  20   3       1333.21       1377.75        55.89 o                         
  -2  20   3      20455.33      19980.46       526.17 o                         
  -1  20   3      30166.83      29511.13       710.28 o                         
   0  20   3       2428.75       2371.17        74.35 o                         
   1  20   3       5600.48       5413.74       168.66 o                         
   2  20   3       9724.65       9718.66       328.28 o                         
   3  20   3       5324.73       5397.99       241.23 o                         
   4  20   3        433.38        384.94        74.51 o                         
   5  20   3       5516.45       5551.15       258.24 o                         
   6  20   3      10435.99      10505.40       629.54 o                         
   7  20   3        913.30        599.43       229.07 o                         
   8  20   3       3150.97       2711.94       261.11 o                         
   9  20   3       4578.79       4716.33       510.90 o                         
  -9  21   3         36.81          0.00       371.04 o                         
  -8  21   3         28.12        252.73       248.38 o                         
  -7  21   3       1551.70       1375.49       148.26 o                         
  -6  21   3       2714.69       2592.39       300.35 o                         
  -5  21   3        233.63        426.85       116.64 o                         
  -4  21   3       1211.69       1485.95       153.36 o                         
  -3  21   3        947.23       1067.20        71.37 o                         
  -2  21   3        568.21        545.78        81.85 o                         
  -1  21   3        621.21       1021.49       219.51 o                         
   0  21   3       6300.34       5788.09       273.35 o                         
   1  21   3        337.62        458.59       126.84 o                         
   2  21   3        213.03        424.46       208.95 o                         
   3  21   3         42.76        281.75        73.97 o                         
   4  21   3        662.00        469.27        94.94 o                         
   5  21   3        930.22       1071.12       277.14 o                         
   6  21   3       1149.38       1288.82       167.27 o                         
   7  21   3       3259.86       3111.53       256.04 o                         
   8  21   3       1564.43       1144.83       165.84 o                         
  -9  22   3        846.60       1021.70       279.36 o                         
  -8  22   3       1925.24       1923.30       209.01 o                         
  -7  22   3         12.61        545.21       144.63 o                         
  -6  22   3        841.71       1125.04       146.05 o                         
  -5  22   3       2557.01       2388.76       470.27 o                         
  -4  22   3       4133.47       3928.22       295.59 o                         
  -3  22   3         67.89         93.60        41.46 o                         
  -2  22   3       2840.90       3062.02       286.25 o                         
  -1  22   3       3881.16       3950.18       105.92 o                         
   0  22   3       1494.53       1604.84      4877.32 o                         
   1  22   3        165.53        265.71       125.75 o                         
   2  22   3       2887.29       2960.24       127.65 o                         
   3  22   3        706.23        709.92        98.58 o                         
   4  22   3       1591.18       1494.95       117.77 o                         
   5  22   3       2749.57       2945.24       536.94 o                         
   6  22   3        693.49        849.67       145.32 o                         
   7  22   3        471.07        529.86       137.18 o                         
  -8  23   3         90.33        283.71       206.67 o                         
  -7  23   3       4038.14       4045.63       266.84 o                         
  -6  23   3       3646.98       3481.12       240.09 o                         
  -5  23   3         53.28        145.39       293.85 o                         
  -4  23   3       6162.80       5780.42       374.61 o                         
  -3  23   3      15110.12      14850.54       465.23 o                         
  -2  23   3       4912.82       4872.38       330.49 o                         
  -1  23   3        313.59        319.90       212.70 o                         
   0  23   3       9630.53       9504.63       393.07 o                         
   1  23   3       7414.61       7085.00       194.27 o                         
   2  23   3        103.04        274.28       209.30 o                         
   3  23   3       4775.31       4696.43       415.71 o                         
   4  23   3      10090.63      10168.71       575.60 o                         
   5  23   3       3974.20       4675.35       377.54 o                         
   6  23   3         91.97          0.00       199.47 o                         
   7  23   3        711.84        633.56       184.95 o                         
  -7  24   3        555.02        496.76       206.35 o                         
  -6  24   3        147.19        159.62       142.59 o                         
  -5  24   3       1980.22       1782.34       209.35 o                         
  -4  24   3        505.01        751.61       143.50 o                         
  -3  24   3          8.89        307.05        99.37 o                         
  -2  24   3        577.88        651.99       270.72 o                         
  -1  24   3       2957.86       2899.02       331.77 o                         
   0  24   3        335.05        345.54       121.20 o                         
   1  24   3        406.18        824.08       159.46 o                         
   2  24   3       1444.28       1498.74       158.80 o                         
   3  24   3       2044.59       1370.38       131.63 o                         
   4  24   3         15.19        258.98       138.43 o                         
   5  24   3       1333.24       1367.23       174.25 o                         
   6  24   3       1073.71       1367.23       200.23 o                         
  -6  25   3        482.27        766.48       322.89 o                         
  -5  25   3        753.15        785.56      1737.12 o                         
  -4  25   3         41.72          0.00       315.46 o                         
  -3  25   3       1576.38       1311.45       305.50 o                         
  -2  25   3         22.47         74.45       142.04 o                         
  -1  25   3        244.87        588.13       208.16 o                         
   0  25   3       3043.21       3086.53       372.88 o                         
   1  25   3       2395.48       2950.17       325.08 o                         
   2  25   3         72.86        117.54       452.46 o                         
   3  25   3        332.07        438.02       366.07 o                         
   4  25   3       1138.06       1367.23       194.12 o                         
   5  25   3       1078.36        719.92       258.31 o                         
  -5  26   3       2738.79       2840.33       582.35 o                         
  -4  26   3       2207.42       1984.15       217.54 o                         
  -3  26   3          1.89        129.19       171.19 o                         
  -2  26   3       2659.54       2306.25       621.70 o                         
  -1  26   3       6154.88       6126.86       753.52 o                         
   0  26   3       2117.65       2700.12       489.44 o                         
   1  26   3        998.90        764.82       345.49 o                         
   2  26   3       4463.93       4559.13      3870.89 o                         
   3  26   3       3155.06       2729.43       269.77 o                         
  -3  27   3       2281.21       1324.27       272.19 o                         
  -2  27   3       2994.17       2507.06       367.17 o                         
  -1  27   3        229.30          0.00       582.18 o                         
   0  27   3       1930.81       1957.68       325.63 o                         
   1  27   3        958.21       1222.79       635.85 o                         
 -14   0   4         15.82         84.07       145.97 o                         
 -13   0   4       4777.96       4490.89       233.44 o                         
 -12   0   4      15758.06      15708.25       552.34 o                         
 -11   0   4      11645.16      12435.11       377.92 o                         
 -10   0   4       2371.18       2220.51        96.02 o                         
  -9   0   4      25176.72      25175.61       642.73 o                         
  -8   0   4       3923.45       3565.19       104.29 o                         
  -7   0   4       6650.62       6111.39       248.00 o                         
  -6   0   4      43025.48      41889.79       936.28 o                         
  -5   0   4      52358.51      52936.93      1458.56 o                         
  -4   0   4        159.48        778.33        45.47 o                         
  -3   0   4       5960.46       7235.81       171.56 o                         
  -2   0   4     150049.98     138060.86      3483.12 o                         
  -1   0   4      46269.66      48724.22      1311.82 o                         
   0   0   4       2331.06       3294.03        67.01 o                         
   1   0   4      87351.68      91366.35      1954.47 o                         
   2   0   4      37514.67      33011.36       537.68 o                         
   3   0   4      10214.63      10977.30       219.77 o                         
   4   0   4       7287.36       6614.06       332.45 o                         
   5   0   4      33435.63      30605.46       559.99 o                         
   6   0   4       7029.70       6579.59       291.56 o                         
   7   0   4        391.28        423.22        61.14 o                         
   8   0   4       1926.84       2097.89        72.84 o                         
   9   0   4       9259.48       9675.12       231.17 o                         
  10   0   4       6979.12       7106.37       201.46 o                         
  11   0   4        408.19        492.42       121.50 o                         
  12   0   4       3918.12       4106.27       324.80 o                         
  13   0   4       1229.32       1278.58       262.90 o                         
 -14   1   4         76.40        126.41       150.67 o                         
 -13   1   4        204.58        261.98        98.52 o                         
 -12   1   4        232.43        234.04        96.80 o                         
 -11   1   4       7959.95       7406.36       195.14 o                         
 -10   1   4      10147.14      10247.95       186.30 o                         
  -9   1   4       1933.09       1975.29        82.37 o                         
  -8   1   4       1954.81       2047.39        56.37 o                         
  -7   1   4      10282.33       9505.51       214.22 o                         
  -6   1   4         71.99        464.71        87.38 o                         
  -5   1   4       3138.34       2738.05       101.15 o                         
  -4   1   4       4862.56       4180.15        93.10 o                         
  -3   1   4       7652.61       9283.46       152.13 o                         
  -2   1   4       3788.20       4985.40       103.03 o                         
  -1   1   4        760.12       1545.82        46.26 o                         
   0   1   4       6426.51       5258.54        90.95 o                         
   1   1   4       7782.10      10598.50       148.30 o                         
   2   1   4       1167.89       1626.74        62.55 o                         
   3   1   4      13586.78      12612.15       274.78 o                         
   4   1   4      27920.35      28348.29       352.57 o                         
   5   1   4       2150.22       2148.81        51.45 o                         
   6   1   4       4515.30       4245.10       102.37 o                         
   7   1   4        462.84        504.36        31.11 o                         
   8   1   4        495.86        453.55        46.66 o                         
   9   1   4        349.27        312.21        79.97 o                         
  10   1   4       4183.68       4086.18       137.38 o                         
  11   1   4       2099.68       1892.86       138.22 o                         
  12   1   4        645.71        527.96       127.35 o                         
  13   1   4        164.10          7.08       152.51 o                         
 -14   2   4         11.95        157.07       130.33 o                         
 -13   2   4       1692.86       1766.43       133.58 o                         
 -12   2   4       3905.56       3975.78       245.88 o                         
 -11   2   4        708.37        813.00        65.67 o                         
 -10   2   4       1413.34       1454.68        82.86 o                         
  -9   2   4       2022.92       1990.51        62.48 o                         
  -8   2   4       5435.58       5497.59       102.38 o                         
  -7   2   4       1032.12       1032.87        45.01 o                         
  -6   2   4       6223.37       5308.41       150.02 o                         
  -5   2   4      21101.76      19252.07       337.10 o                         
  -4   2   4       5541.33       7052.44       131.35 o                         
  -3   2   4      21072.06      18954.93       394.02 o                         
  -2   2   4     114593.05     113098.06      1881.12 o                         
  -1   2   4      33191.86      31684.94       450.54 o                         
   1   2   4      58916.10      56953.83       786.83 o                         
   2   2   4        418.49        294.90        42.44 o                         
   3   2   4        965.02       1028.03        40.26 o                         
   4   2   4        664.48        589.12        64.20 o                         
   5   2   4      21607.71      21710.93       292.45 o                         
   6   2   4       5636.12       5327.43       105.57 o                         
   7   2   4         43.66         56.90        43.69 o                         
   8   2   4       3782.29       3626.06        80.89 o                         
   9   2   4       6546.36       6136.07       126.65 o                         
  10   2   4        477.78        492.51        52.71 o                         
  11   2   4         63.97        241.43        72.54 o                         
  12   2   4        202.16         78.71       148.79 o                         
  13   2   4        253.13        306.86       226.22 o                         
 -14   3   4       2785.52       2881.82       348.71 o                         
 -13   3   4        764.22        580.87       143.51 o                         
 -12   3   4       1121.67       1084.73        76.29 o                         
 -11   3   4      11168.03      10737.73       256.98 o                         
 -10   3   4      11138.05      11507.22       209.40 o                         
  -9   3   4         73.12        154.08        39.82 o                         
  -8   3   4       4018.03       3668.46        74.87 o                         
  -7   3   4      22716.83      21315.88       316.47 o                         
  -6   3   4      46488.67      48198.48       669.89 o                         
  -5   3   4       6307.29       6617.59       195.36 o                         
  -4   3   4      52659.97      52713.25       848.25 o                         
  -3   3   4      12627.59      10550.04       267.06 o                         
  -2   3   4        338.27        308.30        23.11 o                         
  -1   3   4      52835.39      52719.75       820.29 o                         
   0   3   4     143315.81     143208.98      2140.90 o                         
   1   3   4       7134.58       7010.63        93.86 o                         
   2   3   4       4228.71       4440.38        73.91 o                         
   3   3   4      27476.58      26748.40       371.12 o                         
   4   3   4      71347.44      68099.34       924.28 o                         
   5   3   4      29681.35      30057.98       383.07 o                         
   6   3   4       4801.05       4720.28        82.83 o                         
   7   3   4      20692.05      20648.00       268.36 o                         
   8   3   4       3667.54       3985.07        79.22 o                         
   9   3   4        361.67        527.95        43.57 o                         
  10   3   4      12409.77      12831.17       324.64 o                         
  11   3   4       4850.50       5094.68       170.65 o                         
  12   3   4        294.86        353.04       124.12 o                         
  13   3   4        358.00        523.13       171.19 o                         
 -14   4   4         64.09        206.31       153.29 o                         
 -13   4   4        745.26        675.89        93.41 o                         
 -12   4   4       3542.03       3474.86       146.67 o                         
 -11   4   4        408.01        538.58        58.82 o                         
 -10   4   4        259.63        185.50        47.12 o                         
  -9   4   4        921.39       1008.47        57.29 o                         
  -8   4   4       1712.62       1736.71        55.26 o                         
  -7   4   4       1644.90       1754.86        49.80 o                         
  -6   4   4       3280.75       2989.30        63.71 o                         
  -5   4   4      32336.72      30272.36       574.71 o                         
  -4   4   4       1978.39       2889.90       120.90 o                         
  -3   4   4        418.07        488.49        43.90 o                         
  -2   4   4        463.88        619.12        30.64 o                         
  -1   4   4      28239.70      27354.83       411.15 o                         
   0   4   4        470.95        851.32        33.09 o                         
   1   4   4        365.52        826.33        54.82 o                         
   2   4   4        371.69        506.51        39.82 o                         
   3   4   4       6512.64       7271.66       223.93 o                         
   4   4   4       1383.01       1604.89        43.73 o                         
   5   4   4      15745.54      16018.58       405.61 o                         
   6   4   4      12232.18      10883.71       175.90 o                         
   7   4   4        477.96        614.96        99.39 o                         
   8   4   4        807.74        719.58        70.69 o                         
   9   4   4       7189.96       7440.95       272.90 o                         
  10   4   4        990.70       1010.53        90.12 o                         
  11   4   4        476.33        567.58        87.97 o                         
  12   4   4        404.15        596.91       127.90 o                         
  13   4   4        508.22        508.39       148.58 o                         
 -14   5   4        229.79        299.11       153.61 o                         
 -13   5   4        176.16        367.43       129.33 o                         
 -12   5   4          5.19          0.00        68.28 o                         
 -11   5   4       2653.75       2699.12        93.09 o                         
 -10   5   4        323.68        402.19        87.03 o                         
  -9   5   4         83.89        238.67        82.73 o                         
  -8   5   4       5024.43       5069.64        89.30 o                         
  -7   5   4      11310.42      10964.60       188.29 o                         
  -6   5   4       5229.56       4412.54        77.35 o                         
  -5   5   4        476.29        425.03        30.39 o                         
  -4   5   4        322.42        888.43        36.35 o                         
  -3   5   4      15334.67      16674.64       254.77 o                         
  -2   5   4      14590.42      15956.80       386.08 o                         
  -1   5   4       9211.12       7464.02       131.58 o                         
   0   5   4      33941.32      34219.06       453.75 o                         
   2   5   4       3778.36       3872.39        59.95 o                         
   3   5   4       5467.64       4948.32       101.09 o                         
   4   5   4       6840.43       7453.44       103.77 o                         
   5   5   4        644.88        804.09        36.23 o                         
   6   5   4        143.34         50.59        32.93 o                         
   7   5   4       3471.26       3264.20        75.75 o                         
   8   5   4       4555.06       4683.36       120.68 o                         
   9   5   4        102.80        455.01        98.75 o                         
  10   5   4        176.83        164.68        78.10 o                         
  11   5   4       1173.91       1179.38        99.32 o                         
  12   5   4         16.73          0.00       109.25 o                         
  13   5   4        639.98        649.77       157.53 o                         
 -14   6   4         21.67          0.00       182.20 o                         
 -13   6   4       1554.64       1406.06       153.15 o                         
 -12   6   4       6463.14       6463.89       258.10 o                         
 -11   6   4       2571.87       2801.93        94.11 o                         
 -10   6   4       5712.81       5452.38       127.93 o                         
  -9   6   4       4422.71       4122.57        85.58 o                         
  -8   6   4       2989.96       3111.45       114.61 o                         
  -7   6   4       1168.02       1520.59        54.49 o                         
  -6   6   4      20344.59      20145.16       352.33 o                         
  -5   6   4      32977.97      32379.03       563.68 o                         
  -4   6   4       1413.38       1284.63        56.35 o                         
  -3   6   4        954.35        858.98        50.96 o                         
  -2   6   4      59838.66      58493.05      1022.05 o                         
  -1   6   4      47159.07      47447.44       777.97 o                         
   0   6   4        964.93       1788.89        32.82 o                         
   1   6   4       2873.01       3089.31        62.40 o                         
   2   6   4      26147.20      26800.44       302.82 o                         
   3   6   4       6922.73       6971.79       130.83 o                         
   4   6   4       4615.64       4889.46        91.45 o                         
   5   6   4      18697.47      18062.43       227.75 o                         
   6   6   4      14217.97      14908.97       218.98 o                         
   7   6   4         10.85         52.02        40.02 o                         
   8   6   4       8785.76       8633.61       157.32 o                         
   9   6   4      21756.43      22773.90       433.29 o                         
  10   6   4       7542.20       7807.62       211.14 o                         
  11   6   4        415.12        336.07        74.58 o                         
  12   6   4       3068.11       2920.87       192.55 o                         
 -14   7   4       1223.03        952.94       125.55 o                         
 -13   7   4       1784.59       1376.27       224.44 o                         
 -12   7   4        115.74         40.13       105.24 o                         
 -11   7   4       3636.52       3472.20       120.59 o                         
 -10   7   4       2281.56       2489.18       102.91 o                         
  -9   7   4       1257.66       1404.39       106.89 o                         
  -8   7   4       3550.30       3454.83        77.83 o                         
  -7   7   4      14024.48      13439.25       202.90 o                         
  -6   7   4      11964.48      11203.62       219.62 o                         
  -5   7   4       1777.67       1753.08        48.09 o                         
  -4   7   4      16246.39      16299.54       389.12 o                         
  -3   7   4       3084.18       3764.72        79.09 o                         
  -2   7   4         33.92        304.67        53.97 o                         
  -1   7   4      66961.25      65391.83      1051.58 o                         
   0   7   4      38582.00      39188.48       516.87 o                         
   1   7   4       7846.53       8494.68       109.55 o                         
   2   7   4        751.37       1227.54        52.29 o                         
   3   7   4      11835.46      11167.88       131.37 o                         
   4   7   4      14340.55      14947.30       187.40 o                         
   5   7   4         39.40         76.75        49.53 o                         
   6   7   4      11273.31      11666.16       172.00 o                         
   7   7   4       9043.55       8989.94       159.32 o                         
   8   7   4       5468.99       5148.88       204.29 o                         
   9   7   4        284.94        205.10        54.11 o                         
  10   7   4       1810.06       2029.08        94.02 o                         
  11   7   4        358.67        275.77        69.65 o                         
  12   7   4         57.41        146.95       118.12 o                         
 -14   8   4         15.77        354.06       165.76 o                         
 -13   8   4        255.93        107.54       108.39 o                         
 -12   8   4        554.82        700.31        77.02 o                         
 -11   8   4        533.07        619.96       128.95 o                         
 -10   8   4         59.44        207.05        53.36 o                         
  -9   8   4        111.52        219.80        49.85 o                         
  -8   8   4       1483.67       1505.06        89.57 o                         
  -7   8   4        872.53       1183.70        92.52 o                         
  -6   8   4       2922.00       2817.49       106.01 o                         
  -5   8   4        196.64        391.09        32.25 o                         
  -4   8   4       4817.34       5606.95       105.68 o                         
  -3   8   4        399.59        463.73        27.03 o                         
  -2   8   4       1629.42       1893.25        60.82 o                         
  -1   8   4      38936.88      38628.96       589.26 o                         
   0   8   4      52202.77      59708.06       793.20 o                         
   1   8   4       1362.22       1975.52        56.27 o                         
   2   8   4       1871.78       1681.86        68.06 o                         
   3   8   4       1815.20       2166.07        42.47 o                         
   4   8   4       3879.58       3857.17        62.32 o                         
   5   8   4       8814.23       9664.87       179.44 o                         
   6   8   4       4487.80       4999.80       148.70 o                         
   7   8   4       1511.19       1521.92        59.92 o                         
   8   8   4        250.14        393.66        77.55 o                         
   9   8   4       3211.38       2974.62        98.16 o                         
  10   8   4       1562.65       1634.37        87.97 o                         
  11   8   4          2.36         70.04        81.84 o                         
  12   8   4        514.55        532.38       391.90 o                         
 -14   9   4       2160.70       1512.80      1517.02 o                         
 -13   9   4       1135.08       1248.50       192.21 o                         
 -12   9   4       1240.55       1011.33        89.94 o                         
 -11   9   4      12926.36      12941.28       284.72 o                         
 -10   9   4      19865.97      19784.66       349.06 o                         
  -9   9   4         93.25        228.74        48.43 o                         
  -8   9   4      11094.13      10706.99       244.22 o                         
  -7   9   4      37882.05      38312.30       546.62 o                         
  -6   9   4      24170.29      24946.86       418.15 o                         
  -5   9   4      12386.07      12371.76       237.54 o                         
  -4   9   4      20662.62      20737.17       353.65 o                         
  -3   9   4      25682.59      24871.57       673.33 o                         
  -2   9   4       3963.13       4614.62        97.84 o                         
  -1   9   4      19255.56      20440.52       381.34 o                         
   0   9   4     100265.14     102777.98      1648.02 o                         
   1   9   4      33762.20      35489.20       560.59 o                         
   2   9   4      14753.17      14139.33       171.23 o                         
   3   9   4      68408.77      68990.52       785.78 o                         
   4   9   4      43431.54      43469.42       493.46 o                         
   5   9   4      10523.45      10734.33       144.36 o                         
   6   9   4       2671.49       2699.55        68.12 o                         
   7   9   4       5020.56       5118.10       105.87 o                         
   8   9   4       4631.20       4915.10       128.68 o                         
   9   9   4         90.50         63.26        55.10 o                         
  10   9   4       8818.37       8228.21       410.62 o                         
  11   9   4       7955.80       7893.14       372.89 o                         
  12   9   4        361.89        471.26       149.26 o                         
 -13  10   4        697.77       1184.23       507.07 o                         
 -12  10   4       6892.75       6425.24       199.95 o                         
 -11  10   4       2240.36       2138.86        82.45 o                         
 -10  10   4        778.90        834.40        58.26 o                         
  -9  10   4       9655.53       9879.48       196.20 o                         
  -8  10   4       6296.65       6082.34       117.66 o                         
  -7  10   4        225.59        341.45        89.79 o                         
  -6  10   4      19797.28      19226.36       403.95 o                         
  -5  10   4      16352.31      15346.93       263.75 o                         
  -4  10   4        225.26        236.82        45.20 o                         
  -3  10   4       3822.56       3740.44        68.31 o                         
  -2  10   4      14270.79      14627.00       303.90 o                         
  -1  10   4      38929.95      38397.03       854.67 o                         
   0  10   4        208.86        353.43        26.60 o                         
   1  10   4      16546.64      16061.39       236.72 o                         
   2  10   4      17393.60      16590.08       371.19 o                         
   3  10   4        316.85        518.48        48.32 o                         
   4  10   4       4335.47       4253.30        65.67 o                         
   5  10   4      20703.62      20333.05       245.45 o                         
   6  10   4       1260.35       1271.14        44.42 o                         
   7  10   4        176.04        192.03        44.01 o                         
   8  10   4        484.89        497.02       240.91 o                         
   9  10   4       5860.98       5563.37       144.77 o                         
  10  10   4       2273.91       2201.67       116.88 o                         
  11  10   4        762.41        503.22       336.39 o                         
  12  10   4       2104.36       1997.02       219.32 o                         
 -13  11   4        110.70        188.81       128.54 o                         
 -12  11   4       1144.59       1170.75       141.00 o                         
 -11  11   4       2969.09       2943.34       189.14 o                         
 -10  11   4       2140.67       2398.79       149.09 o                         
  -9  11   4        439.75        462.42        56.22 o                         
  -8  11   4        246.71        341.33        51.07 o                         
  -7  11   4       3769.04       3692.46       135.78 o                         
  -6  11   4       2441.67       2814.51        77.55 o                         
  -5  11   4        561.73       1126.57        58.82 o                         
  -4  11   4      16796.20      16005.88       363.80 o                         
  -3  11   4      25764.70      28006.21       395.70 o                         
  -2  11   4       1452.29       1469.39        98.43 o                         
  -1  11   4       4340.70       4223.44        97.84 o                         
   0  11   4       4842.95       5193.25        78.81 o                         
   1  11   4         67.85         66.08        28.25 o                         
   2  11   4       3547.34       3770.69        69.63 o                         
   3  11   4       1292.26       1277.74        58.27 o                         
   4  11   4       6567.27       6805.72        99.19 o                         
   5  11   4       4125.06       4250.60        68.01 o                         
   6  11   4         25.32         15.95        32.87 o                         
   7  11   4        604.98        758.85        86.36 o                         
   8  11   4        875.17        821.71        71.88 o                         
   9  11   4        424.92        489.80        91.53 o                         
  10  11   4        798.63        964.49       133.66 o                         
  11  11   4         88.69         51.82       182.80 o                         
  12  11   4        223.69        390.02       189.56 o                         
 -13  12   4       4484.65       4113.20       371.80 o                         
 -12  12   4       6938.25       7289.83       357.28 o                         
 -11  12   4       1360.41       1405.76       107.20 o                         
 -10  12   4       1558.47       1556.31        74.82 o                         
  -9  12   4      12827.95      12844.56       236.17 o                         
  -8  12   4       3528.15       3991.94        90.75 o                         
  -7  12   4          0.05         66.47        50.52 o                         
  -6  12   4      24134.79      23531.92       331.68 o                         
  -5  12   4      59949.87      60922.48       872.66 o                         
  -4  12   4       7188.44       7197.26       171.42 o                         
  -3  12   4      14587.04      14347.06       226.83 o                         
  -2  12   4      55011.73      53118.18       841.10 o                         
  -1  12   4      42870.29      41221.73       905.75 o                         
   0  12   4        822.46        932.80        29.14 o                         
   1  12   4      10361.23      10451.40       147.89 o                         
   2  12   4      19650.65      19924.88       320.01 o                         
   3  12   4       3869.46       4031.79        73.25 o                         
   4  12   4       2633.59       2475.28        81.33 o                         
   5  12   4      28701.10      29684.43       994.32 o                         
   6  12   4      16578.42      16712.27       525.07 o                         
   7  12   4         61.60        132.85       149.25 o                         
   8  12   4       6334.10       6459.14       364.13 o                         
   9  12   4       8598.68       9029.23       389.52 o                         
  10  12   4       2225.35       2355.34       250.22 o                         
  11  12   4        438.99        660.38       335.12 o                         
 -13  13   4        184.78        469.14       184.64 o                         
 -12  13   4        856.00        715.15       171.57 o                         
 -11  13   4       7474.74       7643.62       292.91 o                         
 -10  13   4       5096.58       5021.12       284.17 o                         
  -9  13   4        758.08        724.26        51.99 o                         
  -8  13   4        100.70         82.67        82.84 o                         
  -7  13   4       3545.26       3834.03       113.51 o                         
  -6  13   4       4902.29       4677.56        95.16 o                         
  -5  13   4       2961.17       3096.72        79.31 o                         
  -4  13   4      14517.18      13688.04       442.56 o                         
  -3  13   4      16298.93      16597.63       261.92 o                         
  -2  13   4       4759.71       4874.12       130.34 o                         
  -1  13   4       3834.39       3842.10        87.36 o                         
   0  13   4      16700.00      16896.28       344.05 o                         
   1  13   4       1987.38       2158.54        48.09 o                         
   2  13   4        123.78        194.55        19.32 o                         
   3  13   4       3704.90       3561.75        73.92 o                         
   4  13   4      30143.32      29714.26       450.87 o                         
   5  13   4       6460.95       6354.99       313.83 o                         
   6  13   4       3395.80       3199.98       214.03 o                         
   7  13   4       2126.11       2013.93        84.72 o                         
   8  13   4       1219.15        954.01       268.75 o                         
   9  13   4        826.78        819.28       233.99 o                         
  10  13   4       5233.83       5148.76       265.17 o                         
  11  13   4       1765.56       1660.28       303.26 o                         
 -12  14   4        180.09         63.50       236.91 o                         
 -11  14   4        128.91        279.59       155.61 o                         
 -10  14   4        286.91        272.42        62.62 o                         
  -9  14   4       1024.52       1141.31       150.02 o                         
  -8  14   4        818.64        886.68        48.54 o                         
  -7  14   4        887.74        787.21        39.25 o                         
  -6  14   4       2298.44       2541.29        88.80 o                         
  -5  14   4        120.22        238.00        32.16 o                         
  -4  14   4        890.91       1335.78        94.09 o                         
  -3  14   4       1797.09       1995.87        90.23 o                         
  -2  14   4       2726.09       2944.12       101.63 o                         
  -1  14   4       1522.33       1913.15        47.03 o                         
   0  14   4       5830.63       6315.43       130.68 o                         
   1  14   4        267.54        519.31        26.37 o                         
   2  14   4       2507.15       2527.73        75.45 o                         
   3  14   4        354.70        222.73        37.78 o                         
   4  14   4        742.97       1050.38        94.82 o                         
   5  14   4        345.53        618.11        54.62 o                         
   6  14   4        179.59        297.03        59.22 o                         
   7  14   4         28.45        174.53        52.47 o                         
   8  14   4         55.39        315.57       106.62 o                         
   9  14   4        386.50        318.76       196.51 o                         
  10  14   4        673.04        874.24       129.10 o                         
  11  14   4        265.94        235.36       373.71 o                         
 -12  15   4        198.11        125.35       143.16 o                         
 -11  15   4       4184.99       4658.49       248.83 o                         
 -10  15   4       7048.37       7381.02       426.78 o                         
  -9  15   4         71.76         65.25        84.83 o                         
  -8  15   4       5213.15       5487.44       306.91 o                         
  -7  15   4      17820.27      18220.56       502.46 o                         
  -6  15   4      10287.05      10463.83       180.57 o                         
  -5  15   4        345.52        422.49        54.27 o                         
  -4  15   4       3386.14       3780.65       118.82 o                         
  -3  15   4       5821.02       5979.04       102.15 o                         
  -2  15   4       4054.80       3956.41        74.34 o                         
  -1  15   4       5501.71       5593.22       173.18 o                         
   0  15   4      27224.03      27081.67       378.19 o                         
   1  15   4      20399.30      20673.12       272.40 o                         
   2  15   4         36.43        230.79        42.03 o                         
   3  15   4      10159.66      10669.40       167.11 o                         
   4  15   4      14280.87      13903.18       211.72 o                         
   5  15   4       2336.35       2298.89        82.34 o                         
   6  15   4       1654.11       1606.89        67.71 o                         
   7  15   4       6019.94       5698.53       163.10 o                         
   8  15   4       3589.29       3579.27       158.83 o                         
   9  15   4        205.04        223.62       110.89 o                         
  10  15   4       3850.75       4214.49      1033.14 o                         
 -12  16   4       3431.54       2700.17       448.61 o                         
 -11  16   4        946.77        509.17       636.23 o                         
 -10  16   4       1890.83       1835.41       218.43 o                         
  -9  16   4       4501.36       4480.77       205.62 o                         
  -8  16   4       3633.20       3400.88       158.84 o                         
  -7  16   4          1.20        151.64        29.00 o                         
  -6  16   4       5321.99       5440.89       100.80 o                         
  -5  16   4       9935.62       9990.79       168.55 o                         
  -4  16   4        581.00        655.08        51.29 o                         
  -3  16   4        954.85       1029.01        63.10 o                         
  -2  16   4      12650.52      12731.72       277.43 o                         
  -1  16   4      34838.02      34612.31       594.12 o                         
   0  16   4       3251.07       2794.05        80.30 o                         
   1  16   4      10434.62      10188.06       187.97 o                         
   2  16   4      15425.18      15782.64       242.13 o                         
   3  16   4       6145.17       6679.39       120.74 o                         
   4  16   4        307.40        624.10        60.28 o                         
   5  16   4      11642.69      11613.12       210.19 o                         
   6  16   4       4474.34       4571.41       354.61 o                         
   7  16   4        400.59        341.55        93.82 o                         
   8  16   4        469.88        454.38       155.90 o                         
   9  16   4       5299.19       5033.75       217.07 o                         
  10  16   4       2263.07       2396.48       177.47 o                         
 -11  17   4          3.00         62.92       141.21 o                         
 -10  17   4          7.18        113.87       145.21 o                         
  -9  17   4         18.36        230.95        92.62 o                         
  -8  17   4         39.69         94.89        80.31 o                         
  -7  17   4        185.61        425.69       107.36 o                         
  -6  17   4         28.27         36.51        53.22 o                         
  -5  17   4       1615.49       1677.11        86.92 o                         
  -4  17   4         97.69        112.76        79.98 o                         
  -3  17   4        232.57        248.05        32.46 o                         
  -2  17   4        439.40        334.79        37.54 o                         
  -1  17   4       3270.38       3599.17        76.19 o                         
   0  17   4         11.57        193.93        37.39 o                         
   1  17   4       1935.19       2260.61        77.88 o                         
   2  17   4       2750.48       3112.48       109.76 o                         
   3  17   4         68.43        132.73        61.77 o                         
   4  17   4        375.72        488.63        50.48 o                         
   5  17   4       1316.80       1555.34        76.38 o                         
   6  17   4        761.28        574.18       128.85 o                         
   7  17   4        872.98       1013.00       183.11 o                         
   8  17   4        184.85        264.90       121.52 o                         
   9  17   4          5.39        168.96       197.41 o                         
  10  17   4         18.56        102.92       244.94 o                         
 -11  18   4        620.23        489.17       155.17 o                         
 -10  18   4        955.17        716.89       250.29 o                         
  -9  18   4       4484.44       3826.82       213.40 o                         
  -8  18   4       2996.18       3247.00       385.73 o                         
  -7  18   4         89.83        139.40       129.44 o                         
  -6  18   4       8760.03       8797.36       266.46 o                         
  -5  18   4      15037.47      15638.81       485.29 o                         
  -4  18   4       5784.41       5593.28       114.94 o                         
  -3  18   4       1165.43       1199.75        78.43 o                         
  -2  18   4      19683.06      19510.83       354.09 o                         
  -1  18   4      15698.76      15782.55       229.42 o                         
   0  18   4        288.88        242.14        34.68 o                         
   1  18   4       3545.89       3816.76       109.76 o                         
   2  18   4      10834.93      11250.39       359.06 o                         
   3  18   4       4782.29       4815.05       121.75 o                         
   4  18   4       1178.85       1118.00       125.89 o                         
   5  18   4       9416.59       9993.66       221.70 o                         
   6  18   4       8449.43       8324.46       519.94 o                         
   7  18   4         69.13        105.33       235.83 o                         
   8  18   4       4451.38       4492.34       212.89 o                         
   9  18   4       6634.59       6366.84       258.50 o                         
 -10  19   4       2928.48       2611.34       212.72 o                         
  -9  19   4          8.51          0.00       103.06 o                         
  -8  19   4       3784.25       3672.09       172.26 o                         
  -7  19   4      11598.86      11546.00       355.83 o                         
  -6  19   4       5106.96       4880.49       372.53 o                         
  -5  19   4        734.99        862.27        83.09 o                         
  -4  19   4       9084.01       8984.33       364.21 o                         
  -3  19   4       6085.84       5732.72       141.68 o                         
  -2  19   4         19.65        128.81        36.47 o                         
  -1  19   4      12603.01      13001.08       270.65 o                         
   0  19   4      23577.19      23990.27       446.42 o                         
   1  19   4       2592.34       2349.68        58.76 o                         
   2  19   4        910.64        976.39        79.33 o                         
   3  19   4       4274.28       4387.73       180.35 o                         
   4  19   4       4132.76       3866.00       134.38 o                         
   5  19   4        375.97        405.63       111.72 o                         
   6  19   4       6070.74       6089.19       194.13 o                         
   7  19   4       4921.93       4853.56       199.15 o                         
   8  19   4       1989.91       1861.33       145.27 o                         
   9  19   4          2.37          0.00       146.08 o                         
 -10  20   4        813.92        686.44       168.09 o                         
  -9  20   4        288.75        187.83       183.04 o                         
  -8  20   4        125.05        406.26       104.93 o                         
  -7  20   4        280.56        348.17       104.98 o                         
  -6  20   4         79.15        257.06        99.14 o                         
  -5  20   4         36.84        105.85       120.06 o                         
  -4  20   4        613.82        754.50        57.91 o                         
  -3  20   4        161.71        362.34        44.74 o                         
  -2  20   4         17.46         92.09        38.36 o                         
  -1  20   4        115.35        232.07        43.23 o                         
   0  20   4       1108.23       1429.58        80.65 o                         
   1  20   4       1852.30       2089.95        64.00 o                         
   2  20   4          6.21        127.83        61.88 o                         
   3  20   4        187.16        317.48       136.11 o                         
   4  20   4         10.82        123.15        80.35 o                         
   5  20   4         28.72        260.82        70.62 o                         
   6  20   4        746.91        770.82       108.67 o                         
   7  20   4        213.97        232.68       234.80 o                         
   8  20   4        267.06        414.09       106.46 o                         
  -9  21   4        817.49        761.17       174.85 o                         
  -8  21   4       1746.88       1712.87       213.61 o                         
  -7  21   4       7736.55       7431.76       336.65 o                         
  -6  21   4       4429.85       4314.23       210.77 o                         
  -5  21   4        205.20        223.93       157.26 o                         
  -4  21   4      11739.85      12401.44       627.11 o                         
  -3  21   4       7509.63       7648.37       249.41 o                         
  -2  21   4         44.17         29.42        45.23 o                         
  -1  21   4       4885.15       4713.16       114.40 o                         
   0  21   4       9498.05       9937.50       548.68 o                         
   1  21   4       3815.80       3780.25       183.22 o                         
   2  21   4        282.46        285.63        57.09 o                         
   3  21   4       8686.99       8526.17       412.93 o                         
   4  21   4      10238.59      10816.35       569.39 o                         
   5  21   4       1714.61       1733.49       134.99 o                         
   6  21   4        473.71        449.93       104.71 o                         
   7  21   4       3341.33       3103.53       166.66 o                         
   8  21   4        361.49        402.24       166.04 o                         
  -9  22   4       1691.20       1321.79       276.07 o                         
  -8  22   4       2525.03       1850.22       190.14 o                         
  -7  22   4         79.93        237.89       157.43 o                         
  -6  22   4       5963.93       6161.23       284.22 o                         
  -5  22   4      12542.22      11449.94       921.55 o                         
  -4  22   4       1948.04       1593.16       184.34 o                         
  -3  22   4        706.48        841.48       113.74 o                         
  -2  22   4       5567.99       5630.57       258.90 o                         
  -1  22   4       3459.08       3540.03       100.73 o                         
   0  22   4         82.02         74.11        56.60 o                         
   1  22   4       2346.46       2212.50       169.54 o                         
   2  22   4       3238.75       3152.69       158.84 o                         
   3  22   4       3104.06       2935.59       169.29 o                         
   4  22   4        513.00        382.79       140.53 o                         
   5  22   4       9336.97       8949.19       865.50 o                         
   6  22   4       3466.71       3450.30       462.75 o                         
   7  22   4          1.22        119.24       164.05 o                         
  -8  23   4        756.37        616.54       323.27 o                         
  -7  23   4        223.62        352.17       233.48 o                         
  -6  23   4        134.43        198.17       141.31 o                         
  -5  23   4        178.14        128.93       607.95 o                         
  -4  23   4          7.56        172.81       106.21 o                         
  -3  23   4        125.94        425.34       228.85 o                         
  -2  23   4        138.30        459.95       238.89 o                         
  -1  23   4         68.28        317.77        82.73 o                         
   0  23   4        245.38        279.32        68.50 o                         
   1  23   4        441.12        496.68        89.14 o                         
   2  23   4       1015.42       1089.75       106.70 o                         
   3  23   4        688.07        877.73       115.04 o                         
   4  23   4         26.13        234.80       130.61 o                         
   5  23   4          2.26        153.67       175.37 o                         
   6  23   4        745.43        559.62       184.95 o                         
  -7  24   4        789.34        768.72       193.42 o                         
  -6  24   4       3554.62       3514.97       235.77 o                         
  -5  24   4       4738.78       4796.78       231.63 o                         
  -4  24   4       1568.81       1094.65       330.53 o                         
  -3  24   4        550.55        536.02       339.66 o                         
  -2  24   4       3290.26       3509.54       198.62 o                         
  -1  24   4       4857.94       4732.07       228.37 o                         
   0  24   4       1661.34       1445.93       131.35 o                         
   1  24   4       2203.65       2268.95       166.10 o                         
   2  24   4       4837.36       4498.84       191.14 o                         
   3  24   4        554.99        536.35       148.59 o                         
   4  24   4        708.05        826.91       165.84 o                         
   5  24   4       1783.37       1637.05       199.01 o                         
  -6  25   4        455.70        325.21       251.82 o                         
  -5  25   4        456.64        621.46       404.28 o                         
  -4  25   4       3265.01       2901.75       392.71 o                         
  -3  25   4       4323.06       4081.82       493.57 o                         
  -2  25   4       3380.83       2986.89       406.62 o                         
  -1  25   4         65.74         70.81       298.94 o                         
   0  25   4       4470.25       4770.52       262.56 o                         
   1  25   4       1571.59       1635.01       144.06 o                         
   2  25   4        275.89        885.45       172.64 o                         
   3  25   4       3828.48       3662.60       485.72 o                         
   4  25   4       4538.84       4346.85      1065.74 o                         
  -4  26   4         93.56        189.57       363.40 o                         
  -3  26   4        247.85        264.65       356.14 o                         
  -2  26   4          4.54         88.39       200.46 o                         
  -1  26   4        285.30        568.17       301.49 o                         
   0  26   4        190.28        179.08       325.92 o                         
   1  26   4       1134.95       1289.92       269.15 o                         
   2  26   4        630.08        483.52       314.10 o                         
   3  26   4        106.64        135.56       427.98 o                         
  -2  27   4         17.01        259.08       275.89 o                         
  -1  27   4       1484.45       1086.25       530.00 o                         
   0  27   4       4497.70       3817.49       743.23 o                         
   1  27   4       3461.91       2446.76       308.75 o                         
 -14   1   5       2291.83       1950.29       130.96 o                         
 -13   1   5         99.10        121.54        77.37 o                         
 -12   1   5       4744.87       4710.33       157.96 o                         
 -11   1   5      21032.37      20895.52       392.67 o                         
 -10   1   5       8240.18       8794.95       174.97 o                         
  -9   1   5        408.96        472.99        48.07 o                         
  -8   1   5      11969.94      11096.50       184.15 o                         
  -7   1   5      36551.38      35152.54       588.08 o                         
  -6   1   5       2026.80       2438.12        66.43 o                         
  -5   1   5      12740.92      11740.06       233.30 o                         
  -4   1   5      54384.17      51369.72       796.51 o                         
  -3   1   5      11987.55      12781.99       195.12 o                         
  -2   1   5       3625.51       4131.39        88.06 o                         
  -1   1   5       1319.84       1141.01        36.18 o                         
   0   1   5      52922.86      52555.06       731.87 o                         
   1   1   5       1710.46       1384.55        52.73 o                         
   2   1   5      23894.75      24229.62       311.24 o                         
   3   1   5      20704.26      19386.17       379.24 o                         
   4   1   5      16498.85      15479.88       197.41 o                         
   5   1   5       1753.18       1647.07        56.74 o                         
   6   1   5       8580.08       8989.58       145.68 o                         
   7   1   5       1190.66       1194.66        92.00 o                         
   8   1   5       1157.01       1280.03        77.11 o                         
   9   1   5       2493.06       2801.86        89.44 o                         
  10   1   5       7533.70       7869.51       186.54 o                         
  11   1   5       2435.73       2526.68       120.05 o                         
  12   1   5         17.59         79.85       105.05 o                         
 -14   2   5        230.70        239.81       123.43 o                         
 -13   2   5       4508.16       4894.70       322.91 o                         
 -12   2   5       8658.48       8467.00       335.01 o                         
 -11   2   5       1042.49       1019.65        68.14 o                         
 -10   2   5       8661.88       8818.93       186.39 o                         
  -9   2   5       9905.91      10184.36       180.50 o                         
  -8   2   5       1520.56       1431.80        83.83 o                         
  -7   2   5      11247.29      11637.71       193.48 o                         
  -6   2   5      44588.70      43338.20       613.94 o                         
  -5   2   5      77810.47      75162.24      1228.45 o                         
  -4   2   5       4241.61       4985.55       135.13 o                         
  -3   2   5       2819.72       2747.51        54.12 o                         
  -2   2   5      32924.73      30316.72       473.43 o                         
  -1   2   5     138364.11     142973.53      2275.46 o                         
   0   2   5       3071.32       2830.45        46.24 o                         
   1   2   5      28018.40      26383.40       366.50 o                         
   2   2   5      41799.18      39785.97       508.87 o                         
   3   2   5       5251.72       5884.58        83.28 o                         
   4   2   5      15648.78      14844.15       242.79 o                         
   5   2   5      14149.06      14236.30       208.84 o                         
   6   2   5        799.80        817.06        46.35 o                         
   7   2   5        377.70        446.59        37.28 o                         
   8   2   5       2748.25       3252.96        90.78 o                         
   9   2   5      12491.51      13387.73       233.93 o                         
  10   2   5       1155.76       1113.74        51.98 o                         
  11   2   5       1244.72       1142.90       109.32 o                         
  12   2   5       2416.79       2481.67       173.67 o                         
 -14   3   5        141.49         88.94       144.58 o                         
 -13   3   5         30.72         76.52        62.83 o                         
 -12   3   5          0.38          0.00       102.27 o                         
 -11   3   5        176.04        135.55        67.15 o                         
 -10   3   5        695.61        894.87        57.01 o                         
  -9   3   5        225.59        285.78        42.46 o                         
  -8   3   5       1921.71       2017.06       103.80 o                         
  -7   3   5       5011.42       5180.35       152.89 o                         
  -6   3   5        542.13        462.28        33.84 o                         
  -5   3   5         31.86        132.76        42.91 o                         
  -4   3   5        154.78        216.38        30.36 o                         
  -3   3   5       6086.17       6317.71       201.75 o                         
  -2   3   5       4480.08       3933.08       103.36 o                         
  -1   3   5        426.00        694.05        25.96 o                         
   0   3   5       1569.25       1628.08        52.40 o                         
   1   3   5       4740.06       5926.24        84.11 o                         
   2   3   5        846.27       1138.28        31.55 o                         
   3   3   5       3185.51       3291.00        71.53 o                         
   4   3   5      12772.29      12301.84       164.70 o                         
   5   3   5        351.69        706.78        48.87 o                         
   6   3   5        528.73        688.05        44.52 o                         
   7   3   5        195.34        158.96        42.63 o                         
   8   3   5        929.84        827.45        55.44 o                         
   9   3   5         83.94        103.75        55.47 o                         
  10   3   5       1300.50       1358.01        99.40 o                         
  11   3   5        713.24        748.00       252.88 o                         
  12   3   5        131.88        171.37       135.94 o                         
 -14   4   5        130.20          0.00       112.78 o                         
 -13   4   5       2481.42       2551.29       284.27 o                         
 -12   4   5       3923.76       4083.10       849.78 o                         
 -11   4   5        193.29        155.78        61.82 o                         
 -10   4   5       7497.18       6934.59       143.69 o                         
  -9   4   5       3131.19       3358.21       135.83 o                         
  -8   4   5       3733.13       4065.81       135.78 o                         
  -7   4   5       5751.64       5530.06       100.68 o                         
  -6   4   5      33741.35      32457.66       499.93 o                         
  -5   4   5       8384.64       8341.01       137.29 o                         
  -4   4   5        714.90        790.75        48.91 o                         
  -3   4   5      40527.45      40709.56       642.00 o                         
  -2   4   5      26901.90      25715.10       543.16 o                         
  -1   4   5      67971.90      66236.96       955.55 o                         
   0   4   5        833.82       1006.08        35.53 o                         
   1   4   5      23622.54      24090.82       320.78 o                         
   2   4   5      11885.85      11921.09       167.80 o                         
   3   4   5        156.15        273.43        54.56 o                         
   4   4   5       9972.75       9310.02       133.88 o                         
   5   4   5      60863.80      60932.75       741.63 o                         
   6   4   5       7959.75       8028.80       127.10 o                         
   7   4   5        533.39        443.11        43.83 o                         
   8   4   5      12332.16      12044.85       208.98 o                         
   9   4   5       9955.95      10408.78       301.42 o                         
  10   4   5        368.16        541.78       152.12 o                         
  11   4   5        957.98        957.37       165.35 o                         
  12   4   5       1566.94       1735.81       166.05 o                         
 -14   5   5       1824.19       1976.82       245.70 o                         
 -13   5   5        143.91        345.07       107.77 o                         
 -12   5   5       3501.76       3399.37       126.36 o                         
 -11   5   5       8555.89       8466.96       192.56 o                         
 -10   5   5       1593.98       1828.85        98.18 o                         
  -9   5   5       1220.43       1349.24       107.32 o                         
  -8   5   5       5925.24       5677.49       108.92 o                         
  -7   5   5      28781.33      28285.53       397.08 o                         
  -6   5   5      28136.61      29195.32       434.87 o                         
  -5   5   5       4298.55       4028.19       154.65 o                         
  -4   5   5       4984.30       3943.49        72.26 o                         
  -3   5   5      16495.94      17174.91       355.97 o                         
  -2   5   5       1563.23       1922.99        47.32 o                         
  -1   5   5      59250.91      56130.58       991.68 o                         
   0   5   5      71627.66      70938.03       985.24 o                         
   1   5   5      24159.80      25102.14       423.63 o                         
   2   5   5       2762.53       3424.36        58.30 o                         
   3   5   5      11894.23      11533.53       192.60 o                         
   4   5   5      53904.21      54868.34       731.44 o                         
   5   5   5        747.30        715.22        39.90 o                         
   6   5   5      14690.58      14606.31       220.29 o                         
   7   5   5      19595.42      19612.48       320.66 o                         
   8   5   5       4596.95       4999.48       120.44 o                         
   9   5   5       2274.35       2209.55       139.76 o                         
  10   5   5       8131.77       8277.41       294.55 o                         
  11   5   5       2511.89       2718.70       135.99 o                         
  12   5   5        143.89         76.59       116.94 o                         
 -14   6   5         92.87        330.29       112.04 o                         
 -13   6   5        508.01        493.71       241.38 o                         
 -12   6   5        149.30         94.54       176.60 o                         
 -11   6   5         50.42         16.26        57.25 o                         
 -10   6   5          5.92         25.31        48.56 o                         
  -9   6   5         15.42         36.60        39.11 o                         
  -8   6   5        390.18        444.07        44.76 o                         
  -7   6   5        646.65        801.86        46.31 o                         
  -6   6   5       1479.59       1311.95        59.46 o                         
  -5   6   5       4432.16       4641.31       137.78 o                         
  -4   6   5       5077.50       5494.71        90.42 o                         
  -3   6   5        857.37        955.97        34.47 o                         
  -2   6   5      12676.43      12720.34       213.58 o                         
  -1   6   5         26.19          0.00        22.57 o                         
   0   6   5        127.48        186.71        20.40 o                         
   1   6   5         30.34         44.29        23.05 o                         
   2   6   5        290.67        270.05        30.52 o                         
   3   6   5        688.75        542.95        25.81 o                         
   4   6   5        614.60        716.42        48.54 o                         
   5   6   5         17.81        119.71        43.79 o                         
   6   6   5         21.76         28.29        74.90 o                         
   7   6   5       2372.65       2178.64        63.21 o                         
   8   6   5        647.32        543.88       162.82 o                         
   9   6   5          5.13         66.14        56.26 o                         
  10   6   5        800.94        707.29       152.23 o                         
  11   6   5        144.75        187.41        96.95 o                         
  12   6   5          4.97        187.49       137.92 o                         
 -14   7   5        351.53        349.12       195.26 o                         
 -13   7   5         75.80          0.29        84.62 o                         
 -12   7   5       1343.80       1170.55       119.02 o                         
 -11   7   5      12578.29      12523.01       275.86 o                         
 -10   7   5       6722.05       6810.09       151.74 o                         
  -9   7   5        342.72        218.33        78.80 o                         
  -8   7   5       9445.74       9758.88       163.37 o                         
  -7   7   5      14869.95      14693.80       219.35 o                         
  -6   7   5       2018.76       2115.29        53.98 o                         
  -5   7   5       7808.35       7382.09       146.08 o                         
  -4   7   5      10920.25      11006.28       256.80 o                         
  -3   7   5      34195.67      35023.39       570.42 o                         
  -2   7   5       3813.22       4889.05       127.63 o                         
  -1   7   5      41007.27      39685.62       598.06 o                         
   0   7   5      55975.02      57532.71       843.60 o                         
   1   7   5      14560.38      16461.05       206.77 o                         
   2   7   5       2458.48       2330.17        82.29 o                         
   3   7   5      25030.77      23915.71       271.41 o                         
   4   7   5      20287.99      21173.10       277.79 o                         
   5   7   5        668.43        952.02        42.27 o                         
   6   7   5       3147.05       2991.43        72.19 o                         
   7   7   5       2475.28       2535.19        92.55 o                         
   8   7   5       2975.26       3232.96        88.43 o                         
   9   7   5       1155.37       1097.51        64.92 o                         
  10   7   5       6757.27       7000.93       283.36 o                         
  11   7   5       3237.13       3438.56       276.74 o                         
  12   7   5          0.87         37.61       122.53 o                         
 -14   8   5        135.54         53.94       114.64 o                         
 -13   8   5       2159.53       1928.28       125.33 o                         
 -12   8   5       6923.39       6802.66       333.42 o                         
 -11   8   5        629.99        730.64       204.95 o                         
 -10   8   5      12624.57      13147.96       250.10 o                         
  -9   8   5      17990.71      18013.40       285.10 o                         
  -8   8   5       2115.24       2238.35        78.18 o                         
  -7   8   5       3577.77       3318.75        76.77 o                         
  -6   8   5      48316.97      47972.91       808.48 o                         
  -5   8   5       8721.90       8259.50       131.61 o                         
  -4   8   5       1025.87       1059.38        41.30 o                         
  -3   8   5      12471.49      10484.77       164.60 o                         
  -2   8   5      51717.01      51815.20       969.95 o                         
  -1   8   5      19052.38      18053.58       342.18 o                         
   0   8   5      11723.40      13007.33       204.62 o                         
   1   8   5      33507.55      32885.32       530.81 o                         
   2   8   5       8004.31       8097.67       165.46 o                         
   3   8   5       1421.45       1597.16        84.61 o                         
   4   8   5      35088.19      34984.92       382.98 o                         
   5   8   5      34352.78      34191.14       523.78 o                         
   6   8   5        748.00        931.97        64.97 o                         
   7   8   5       2762.17       2529.41        71.66 o                         
   8   8   5       6956.44       7353.62       166.05 o                         
   9   8   5      10954.49      11043.68       367.88 o                         
  10   8   5        495.40        431.36        64.74 o                         
  11   8   5       1541.79       1399.19       133.69 o                         
  12   8   5       3215.46       3211.12       227.70 o                         
 -14   9   5         81.10         76.74      1603.00 o                         
 -13   9   5        592.55        520.22       106.59 o                         
 -12   9   5         30.56          0.00        68.50 o                         
 -11   9   5        460.01        587.62        76.58 o                         
 -10   9   5          5.67        188.88        54.33 o                         
  -9   9   5       2755.28       2853.61        75.65 o                         
  -8   9   5       4083.62       4063.69        94.99 o                         
  -7   9   5        930.40        977.83        66.63 o                         
  -6   9   5         19.87        373.98        38.51 o                         
  -5   9   5      10512.92      10144.04       155.99 o                         
  -4   9   5        267.21        196.49        27.63 o                         
  -3   9   5       6435.21       6640.49       113.72 o                         
  -2   9   5       1330.04       1550.82        69.60 o                         
  -1   9   5      19239.12      19307.33       360.71 o                         
   0   9   5       4122.62       4215.84       103.58 o                         
   1   9   5         75.25        114.00        35.22 o                         
   2   9   5        219.36        672.80        27.09 o                         
   3   9   5        114.09        170.13        24.78 o                         
   4   9   5        534.92        671.41        42.03 o                         
   5   9   5       5543.55       5445.27       162.94 o                         
   6   9   5       1690.32       1722.63        77.99 o                         
   7   9   5       1032.46        955.90       133.47 o                         
   8   9   5          5.64         72.08        58.46 o                         
   9   9   5         79.63         71.76        56.15 o                         
  10   9   5        184.57        266.52        69.57 o                         
  11   9   5         91.97         76.02       114.06 o                         
  12   9   5        497.88        780.79       315.66 o                         
 -13  10   5       4738.61       5080.52       304.41 o                         
 -12  10   5       3637.67       3480.93       402.73 o                         
 -11  10   5        120.27        366.36        66.68 o                         
 -10  10   5       2129.12       2138.32        84.69 o                         
  -9  10   5       5011.83       5224.84       128.38 o                         
  -8  10   5        887.65       1022.85        63.76 o                         
  -7  10   5       3832.71       3768.36        83.36 o                         
  -6  10   5      27351.56      26504.18       571.65 o                         
  -5  10   5      18554.56      18835.14       284.26 o                         
  -4  10   5       1629.30       2038.34       122.03 o                         
  -3  10   5      20866.89      20547.90       428.58 o                         
  -2  10   5      17824.34      16797.43       277.43 o                         
  -1  10   5       1368.41       2014.10        89.68 o                         
   0  10   5       2566.95       2507.47        96.30 o                         
   1  10   5       9138.51       8485.21       137.22 o                         
   2  10   5       5276.37       5284.61        91.04 o                         
   3  10   5        370.23        560.33        29.33 o                         
   4  10   5       5424.71       5556.36       161.49 o                         
   5  10   5      17988.85      18487.45       251.05 o                         
   6  10   5       2006.84       2262.42        65.57 o                         
   7  10   5       3642.75       3748.70        88.92 o                         
   8  10   5       7264.98       7640.41       205.73 o                         
   9  10   5       4335.35       4660.24       138.18 o                         
  10  10   5        511.66        473.27        72.71 o                         
  11  10   5        679.68        923.87       327.15 o                         
  12  10   5        924.96       1290.80       571.65 o                         
 -13  11   5          9.64          0.00       836.84 o                         
 -12  11   5       5220.07       5332.35       210.21 o                         
 -11  11   5      14418.05      14222.14       804.93 o                         
 -10  11   5       6107.88       6009.33       241.36 o                         
  -9  11   5        329.63        404.30        98.72 o                         
  -8  11   5      10079.12       9587.64       255.74 o                         
  -7  11   5      16562.84      17065.92       463.96 o                         
  -6  11   5       4299.54       4121.73       110.53 o                         
  -5  11   5      23420.47      23484.28       464.84 o                         
  -4  11   5      45507.84      46089.40      1229.94 o                         
  -3  11   5      15571.54      16615.65       264.44 o                         
  -2  11   5        286.08        316.61        31.22 o                         
  -1  11   5      36763.36      36755.73       511.45 o                         
   0  11   5      13464.86      12825.59       178.47 o                         
   1  11   5        234.04        453.50        29.74 o                         
   2  11   5      11244.16      11330.47       204.07 o                         
   3  11   5      20611.33      20399.88       236.14 o                         
   4  11   5      22714.19      22975.07       358.17 o                         
   5  11   5        282.78        333.29        48.87 o                         
   6  11   5       7026.58       7034.72       184.55 o                         
   7  11   5       4106.20       4245.81       102.67 o                         
   8  11   5         44.69         35.13       139.65 o                         
   9  11   5       2484.15       2363.19       113.46 o                         
  10  11   5       9563.24       9151.21       518.20 o                         
  11  11   5       1997.97       1855.39       311.50 o                         
 -13  12   5        112.96        370.19       568.98 o                         
 -12  12   5        375.06        495.89       263.28 o                         
 -11  12   5          0.01        115.15        76.13 o                         
 -10  12   5        318.76        258.90        83.26 o                         
  -9  12   5         23.04        208.47       175.61 o                         
  -8  12   5          6.56         85.50        42.76 o                         
  -7  12   5        762.10        901.19        48.39 o                         
  -6  12   5       3903.02       4043.53        98.00 o                         
  -5  12   5        841.04       1298.90        51.57 o                         
  -4  12   5        272.34        322.42        48.54 o                         
  -3  12   5        159.78        312.49        33.98 o                         
  -2  12   5       5369.62       5745.00       137.83 o                         
  -1  12   5        293.32        992.90        35.17 o                         
   0  12   5       2681.27       2990.95        94.95 o                         
   1  12   5       2717.20       2648.33       117.15 o                         
   2  12   5       2506.66       2432.68        66.30 o                         
   3  12   5        948.31        807.84        29.00 o                         
   4  12   5        512.77        742.53        62.43 o                         
   5  12   5       3540.18       3489.03       110.75 o                         
   6  12   5        407.72        455.64        82.95 o                         
   7  12   5        112.27        363.58        47.00 o                         
   8  12   5        172.89        211.02       196.24 o                         
   9  12   5       1144.52        799.86       164.31 o                         
  10  12   5         40.35        173.88       289.39 o                         
  11  12   5        334.29        369.98       132.62 o                         
 -13  13   5         79.96        475.21       585.41 o                         
 -12  13   5       2915.69       2539.57       287.74 o                         
 -11  13   5       9879.38      10076.32       299.12 o                         
 -10  13   5       4956.24       4978.10       155.89 o                         
  -9  13   5          4.90         48.99        47.00 o                         
  -8  13   5       7333.24       7597.44       379.90 o                         
  -7  13   5      12169.15      12653.39       218.26 o                         
  -6  13   5        965.20        946.82        85.27 o                         
  -5  13   5       1113.08       1149.31        46.85 o                         
  -4  13   5      15934.26      16389.00       233.51 o                         
  -3  13   5       4288.50       4466.97        91.11 o                         
  -2  13   5       1103.55        897.81        43.35 o                         
  -1  13   5      10226.94      10296.67       232.09 o                         
   0  13   5      20419.11      20504.12       276.52 o                         
   1  13   5        175.29        192.27        36.40 o                         
   2  13   5      10594.73      11044.53       314.47 o                         
   3  13   5       7620.39       7659.47       225.91 o                         
   4  13   5       5255.56       5355.15       125.61 o                         
   5  13   5        526.86        807.59        58.90 o                         
   6  13   5       2173.79       2074.03        57.89 o                         
   7  13   5       2461.83       2642.19       240.25 o                         
   8  13   5        144.23        143.38        88.14 o                         
   9  13   5        528.83        568.32       100.98 o                         
  10  13   5       3154.85       3479.82       396.78 o                         
  11  13   5        726.45        997.29       283.36 o                         
 -12  14   5       2675.09       2173.91       236.15 o                         
 -11  14   5          4.08        184.72       258.44 o                         
 -10  14   5       5263.86       5311.42       155.37 o                         
  -9  14   5       6254.86       6186.68       248.80 o                         
  -8  14   5        354.50        740.82        65.32 o                         
  -7  14   5        342.50        512.46        44.29 o                         
  -6  14   5      31135.99      31242.85       900.78 o                         
  -5  14   5      28778.41      28866.12       472.12 o                         
  -4  14   5        754.33        952.02        41.85 o                         
  -3  14   5       6004.88       6170.34       219.96 o                         
  -2  14   5      36628.93      36643.85       547.30 o                         
  -1  14   5      20092.53      20526.14       374.83 o                         
   0  14   5       2364.44       2455.89        99.83 o                         
   1  14   5      24182.46      24636.58       309.21 o                         
   2  14   5      10019.51       9592.57       245.99 o                         
   3  14   5       1555.60       1795.07        81.63 o                         
   4  14   5       4179.23       4325.31        96.12 o                         
   5  14   5      25319.56      25042.25      1000.17 o                         
   6  14   5       9450.82       9051.72       584.97 o                         
   7  14   5        351.26        336.56       122.36 o                         
   8  14   5       8095.29       8314.26       572.19 o                         
   9  14   5      12292.77      12803.79       365.90 o                         
  10  14   5        491.35        758.05       280.45 o                         
 -12  15   5        266.75        318.48       267.87 o                         
 -11  15   5        986.29       1015.16       586.17 o                         
 -10  15   5        101.94        239.76       197.02 o                         
  -9  15   5         70.33        308.41        52.88 o                         
  -8  15   5        424.63        526.34        44.26 o                         
  -7  15   5         80.87        268.00        78.25 o                         
  -6  15   5        177.06        279.73        39.27 o                         
  -5  15   5       7726.16       7427.79       125.93 o                         
  -4  15   5       5594.39       5245.50       105.00 o                         
  -3  15   5       3215.58       3065.46        82.84 o                         
  -2  15   5        506.96        462.23        91.85 o                         
  -1  15   5       1702.93       1777.83       115.93 o                         
   0  15   5        457.88        404.92        48.43 o                         
   1  15   5       2463.31       2930.05       105.91 o                         
   2  15   5       4425.77       4685.69        80.71 o                         
   3  15   5        280.48        427.70        42.30 o                         
   4  15   5       8491.76       8085.43       331.21 o                         
   5  15   5        504.97        622.97        54.77 o                         
   6  15   5       2413.08       2197.10        97.25 o                         
   7  15   5        329.03        326.81        94.72 o                         
   8  15   5        214.07        222.47       228.39 o                         
   9  15   5       1480.23       1631.20       138.04 o                         
  10  15   5       2381.26       2121.87       176.99 o                         
 -12  16   5        508.12        437.96       182.85 o                         
 -11  16   5          0.36          0.00       149.03 o                         
 -10  16   5       1017.26        696.37       142.27 o                         
  -9  16   5       2067.21       2141.47        95.30 o                         
  -8  16   5        682.92        758.78       100.90 o                         
  -7  16   5       2801.08       2680.61       118.48 o                         
  -6  16   5       7510.13       7567.25       232.86 o                         
  -5  16   5       3310.45       3504.38       109.54 o                         
  -4  16   5        163.38        235.62        56.37 o                         
  -3  16   5       1890.19       2070.94       105.68 o                         
  -2  16   5      16060.03      15873.60       257.68 o                         
  -1  16   5       6695.69       6866.36       134.92 o                         
   0  16   5       4483.90       4430.23       113.62 o                         
   1  16   5       2627.11       2794.62       122.33 o                         
   2  16   5      11292.39      11849.21       240.14 o                         
   3  16   5         21.39        134.15        48.65 o                         
   4  16   5       9157.45       9100.22       169.13 o                         
   5  16   5       8965.15       9695.45       211.54 o                         
   6  16   5       5242.30       5384.03       138.28 o                         
   7  16   5          2.83        125.39       152.23 o                         
   8  16   5       1628.21       1729.78       270.99 o                         
   9  16   5       4366.63       4787.45       214.36 o                         
  10  16   5       1127.51        912.11       141.50 o                         
 -11  17   5       5267.21       5782.73       388.24 o                         
 -10  17   5       4060.04       3911.03       188.39 o                         
  -9  17   5        384.95        516.51       102.26 o                         
  -8  17   5       9971.14      10191.73       373.37 o                         
  -7  17   5      20430.70      21131.24       475.57 o                         
  -6  17   5       5199.30       4693.69       377.15 o                         
  -5  17   5       2931.94       2970.31        77.24 o                         
  -4  17   5       2742.21       2812.27        72.14 o                         
  -3  17   5       1259.41       1216.56        87.03 o                         
  -2  17   5        322.47        529.02        41.77 o                         
  -1  17   5      20418.71      20702.56       407.59 o                         
   0  17   5      20835.98      21518.49       403.84 o                         
   1  17   5       7100.61       6693.85       140.31 o                         
   2  17   5       1870.19       1936.87       147.59 o                         
   3  17   5      20737.89      21112.54       465.17 o                         
   4  17   5       7907.73       7252.40       350.24 o                         
   5  17   5       2624.87       2475.87       153.59 o                         
   6  17   5       9979.51      10685.87       244.87 o                         
   7  17   5       7087.75       7188.34       263.56 o                         
   8  17   5       1379.34       1072.75       119.39 o                         
   9  17   5        521.02        440.98       143.87 o                         
 -11  18   5          7.64        420.99       214.71 o                         
 -10  18   5       2935.92       2944.53       354.23 o                         
  -9  18   5       3396.06       3111.18       157.63 o                         
  -8  18   5        917.80        826.98       309.85 o                         
  -7  18   5       1225.80       1269.50       144.98 o                         
  -6  18   5       6327.76       6298.83       295.06 o                         
  -5  18   5         68.91        290.21        36.00 o                         
  -4  18   5       2410.73       2624.34        66.86 o                         
  -3  18   5       3362.33       3614.44       149.57 o                         
  -2  18   5       3712.38       3809.41       162.04 o                         
  -1  18   5       1116.13       1316.88       104.82 o                         
   0  18   5       1834.53       2040.82       117.15 o                         
   1  18   5       2549.86       2559.29       116.00 o                         
   2  18   5        654.63        658.82        63.11 o                         
   3  18   5        249.77        515.48        68.50 o                         
   4  18   5       3944.96       4081.91       114.49 o                         
   5  18   5       3241.18       2859.63       259.35 o                         
   6  18   5        505.92        485.71       109.80 o                         
   7  18   5        552.14        380.10       111.58 o                         
   8  18   5         49.48          0.00       176.97 o                         
   9  18   5        187.02        392.90       147.87 o                         
 -10  19   5        979.74        826.62       282.39 o                         
  -9  19   5          7.42          0.00       127.15 o                         
  -8  19   5       1058.19        807.85       113.94 o                         
  -7  19   5       3505.80       3305.39       248.95 o                         
  -6  19   5       2261.81       1895.82       117.80 o                         
  -5  19   5         31.97         51.50        44.01 o                         
  -4  19   5       6454.62       7052.91       330.49 o                         
  -3  19   5       3899.13       3742.67       129.66 o                         
  -2  19   5         10.59        164.04       112.33 o                         
  -1  19   5       2051.53       2293.25       104.97 o                         
   0  19   5       2772.86       3186.66       116.82 o                         
   1  19   5       1018.03       1245.79        47.74 o                         
   2  19   5        675.05        610.66       106.24 o                         
   3  19   5       4589.98       4642.19       274.89 o                         
   4  19   5       2747.31       2756.09       123.54 o                         
   5  19   5        571.70        496.15        75.98 o                         
   6  19   5       1037.15       1158.81       304.20 o                         
   7  19   5       3822.41       4253.06       376.83 o                         
   8  19   5         96.57        410.11       109.38 o                         
 -10  20   5       4047.05       4356.10       312.45 o                         
  -9  20   5       3517.21       3426.18       466.19 o                         
  -8  20   5        959.72       1021.25       168.01 o                         
  -7  20   5       1284.34       1228.93       251.05 o                         
  -6  20   5      11493.95      11309.74       402.00 o                         
  -5  20   5      13373.04      13088.17       402.41 o                         
  -4  20   5         27.30        291.25        75.23 o                         
  -3  20   5      13789.72      13726.36       416.47 o                         
  -2  20   5      16468.09      16685.24       463.06 o                         
  -1  20   5       2527.34       2408.61        81.08 o                         
   0  20   5       4656.19       4703.99       283.82 o                         
   1  20   5      11374.38      11328.62       312.73 o                         
   2  20   5       4597.45       4074.92       182.35 o                         
   3  20   5        213.80        314.65       100.38 o                         
   4  20   5       4531.59       4703.52       201.48 o                         
   5  20   5       9874.49      10167.86       354.59 o                         
   6  20   5       3356.92       3383.56       159.49 o                         
   7  20   5        520.33        577.42       146.89 o                         
   8  20   5       5157.64       5051.97       566.96 o                         
  -9  21   5        567.86       1056.90       630.12 o                         
  -8  21   5        249.20        491.12       263.66 o                         
  -7  21   5       1657.42       1501.81       151.06 o                         
  -6  21   5        745.21        666.62       126.76 o                         
  -5  21   5       2128.28       2259.83       137.78 o                         
  -4  21   5       3078.59       2961.30      2384.88 o                         
  -3  21   5        993.79        835.83        80.58 o                         
  -2  21   5       1133.54       1244.22       119.47 o                         
  -1  21   5       4347.38       4503.14       116.12 o                         
   0  21   5       1826.38       1705.94        80.15 o                         
   1  21   5        421.15        495.73        44.23 o                         
   2  21   5        836.11        766.30       104.13 o                         
   3  21   5        377.12        578.74        91.93 o                         
   4  21   5        481.21        488.35       278.49 o                         
   5  21   5        467.88        342.94       126.76 o                         
   6  21   5       3795.54       4079.73       440.97 o                         
   7  21   5       2115.51       1808.42       160.87 o                         
  -9  22   5       1498.37       1748.34       290.86 o                         
  -8  22   5        182.05        162.54       131.12 o                         
  -7  22   5       3567.66       3222.14       217.91 o                         
  -6  22   5       4428.80       4243.91       555.99 o                         
  -5  22   5       3110.29       3078.27       509.93 o                         
  -4  22   5       1029.19       1128.52       229.77 o                         
  -3  22   5       1094.89       1146.90        65.52 o                         
  -2  22   5       2171.21       2065.43       130.72 o                         
  -1  22   5        809.58        642.83       180.58 o                         
   0  22   5         36.85         99.06        91.56 o                         
   1  22   5       1612.76       1789.73       208.45 o                         
   2  22   5        673.36        723.45        92.47 o                         
   3  22   5        949.99        930.13       129.19 o                         
   4  22   5       2400.29       2566.53       311.14 o                         
   5  22   5        835.70        644.67       248.00 o                         
   6  22   5        356.00        220.08       143.28 o                         
   7  22   5         57.98        172.68       136.50 o                         
  -8  23   5       3920.48       2286.63      1292.33 o                         
  -7  23   5       5277.77       5296.28       253.73 o                         
  -6  23   5        180.56          0.00       198.32 o                         
  -5  23   5       2802.46       2776.64       189.57 o                         
  -4  23   5       7033.21       6647.10       597.75 o                         
  -3  23   5       4606.77       4474.89       325.80 o                         
  -2  23   5         30.05          0.00        68.37 o                         
  -1  23   5       8068.64       7865.32       218.96 o                         
   0  23   5      12614.82      12432.02       333.33 o                         
   1  23   5        956.61        876.08       245.66 o                         
   2  23   5       3024.57       3082.11       146.89 o                         
   3  23   5      10417.39      10129.81       369.95 o                         
   4  23   5       4769.49       5992.41       346.85 o                         
   5  23   5         82.65         52.49       183.04 o                         
   6  23   5        981.23       1203.89       348.88 o                         
  -7  24   5         32.11        114.49       305.31 o                         
  -6  24   5       1974.09       1830.99       233.03 o                         
  -5  24   5        745.08       1004.35       179.43 o                         
  -4  24   5          0.33        151.11       171.95 o                         
  -3  24   5         41.74        257.98       182.27 o                         
  -2  24   5       1605.18       1331.85       178.08 o                         
  -1  24   5       1067.89        724.91       279.30 o                         
   0  24   5        529.28        816.05       160.06 o                         
   1  24   5       2966.46       2878.70       178.32 o                         
   2  24   5       2516.67       1808.76       246.43 o                         
   3  24   5        358.57        400.49       222.11 o                         
   4  24   5       1124.68       1517.54       234.26 o                         
   5  24   5       2423.21       2239.38       243.17 o                         
  -6  25   5        107.60        252.55       526.56 o                         
  -5  25   5        123.86          0.00       408.11 o                         
  -4  25   5        943.21       1023.66       382.50 o                         
  -3  25   5        250.72        188.99       344.36 o                         
  -2  25   5        579.20        532.52       298.44 o                         
  -1  25   5       1082.77       1310.99       203.19 o                         
   0  25   5       3052.94       2848.94       247.53 o                         
   1  25   5       1786.56       1462.41       179.47 o                         
   2  25   5          8.52          0.00       106.80 o                         
   3  25   5        775.72        527.29       185.85 o                         
   4  25   5       1008.06        596.69       196.03 o                         
  -4  26   5        569.65        428.40       348.11 o                         
  -3  26   5        929.12        979.13       499.00 o                         
  -2  26   5       3686.69       3250.60       292.77 o                         
  -1  26   5       3652.75       3009.42       305.99 o                         
   0  26   5         33.12        171.47       244.56 o                         
   1  26   5       3185.75       3094.25      2337.09 o                         
   2  26   5       3950.89       4157.10       327.60 o                         
  -1  27   5        928.33        583.44       255.85 o                         
 -14   0   6       1895.40       1642.60       157.83 o                         
 -13   0   6       8180.45       8161.78      1280.49 o                         
 -12   0   6       5102.24       4715.35       574.71 o                         
 -11   0   6        625.52        725.59        84.55 o                         
 -10   0   6      13726.08      14304.87       360.67 o                         
  -9   0   6      13093.11      12350.04       278.20 o                         
  -8   0   6        575.02        694.67        72.56 o                         
  -7   0   6      65959.29      64103.04      1329.31 o                         
  -6   0   6      82773.81      82041.79      2118.09 o                         
  -5   0   6      33286.17      34493.46       793.28 o                         
  -4   0   6      17345.96      15349.51       379.28 o                         
  -3   0   6      51389.66      56791.98      1236.10 o                         
  -2   0   6      50932.70      47247.55      1115.08 o                         
  -1   0   6       6558.51       7467.75       164.88 o                         
   0   0   6      27916.18      27588.01       543.86 o                         
   1   0   6      85700.27      81154.24      3497.55 o                         
   2   0   6       3125.05       3767.87       215.52 o                         
   3   0   6       2095.58       2576.47        70.26 o                         
   4   0   6      27253.59      25825.83       492.11 o                         
   5   0   6      35674.35      34234.53       616.41 o                         
   6   0   6        308.72        391.15        49.85 o                         
   7   0   6       2180.18       2645.62       127.41 o                         
   8   0   6       8262.10       9058.05       262.83 o                         
   9   0   6       5260.52       5916.14       225.86 o                         
  10   0   6        271.01        385.93        97.30 o                         
  11   0   6       2242.67       2758.66       331.68 o                         
  12   0   6       1479.60       1201.79       208.80 o                         
 -14   1   6        273.08        220.36       104.67 o                         
 -13   1   6         19.87         44.73       139.10 o                         
 -12   1   6       1878.99       1909.72       207.36 o                         
 -11   1   6       8117.59       8530.87       191.02 o                         
 -10   1   6       1164.65       1088.81        80.19 o                         
  -9   1   6         40.86        165.91        44.28 o                         
  -8   1   6       6146.04       6149.26       144.01 o                         
  -7   1   6       7943.12       8311.48       146.77 o                         
  -6   1   6        455.95        384.00        35.28 o                         
  -5   1   6       2322.72       2407.86        62.99 o                         
  -4   1   6       1450.39       1221.16        41.75 o                         
  -3   1   6       2786.85       3162.98        69.54 o                         
  -2   1   6        127.12        302.96        52.49 o                         
  -1   1   6        928.56       1274.83       144.06 o                         
   0   1   6      21089.71      20681.00       279.18 o                         
   1   1   6       1973.39       1872.30        52.62 o                         
   2   1   6       3985.12       3802.74        62.84 o                         
   3   1   6       3294.07       3092.33        54.82 o                         
   4   1   6      12150.65      12547.33       320.56 o                         
   5   1   6        430.11        510.23        35.88 o                         
   6   1   6       5044.05       5348.37       112.40 o                         
   7   1   6         74.23        154.95        63.59 o                         
   8   1   6         44.95        211.89        52.66 o                         
   9   1   6       2675.56       2737.22        95.39 o                         
  10   1   6       3506.60       3532.72       107.74 o                         
  11   1   6       1437.08       1376.19       125.18 o                         
  12   1   6         10.35        263.51       213.89 o                         
 -14   2   6        510.89        484.51       135.90 o                         
 -13   2   6        997.43        999.47       159.62 o                         
 -12   2   6        400.35        519.93       165.35 o                         
 -11   2   6       2090.79       2156.90       112.47 o                         
 -10   2   6       6166.44       5940.35       137.36 o                         
  -9   2   6        718.80        732.40        49.79 o                         
  -8   2   6         17.38        163.76        44.55 o                         
  -7   2   6       5994.47       5859.44       163.37 o                         
  -6   2   6      14430.62      13763.66       220.64 o                         
  -5   2   6       2011.06       1975.65        53.03 o                         
  -4   2   6       4523.85       4394.56       146.00 o                         
  -3   2   6      27727.19      24706.38       386.98 o                         
  -2   2   6      17880.64      19258.51       299.27 o                         
  -1   2   6      17922.66      20304.66       279.61 o                         
   0   2   6       3543.57       3174.31        68.28 o                         
   1   2   6       5286.43       6017.36        86.76 o                         
   2   2   6        274.01        715.50        66.41 o                         
   3   2   6       1667.55       1985.58        52.04 o                         
   4   2   6       3584.02       3203.25        67.30 o                         
   5   2   6       7759.44       8339.09       128.44 o                         
   6   2   6         27.75         90.97        33.56 o                         
   7   2   6         29.23         68.59        66.79 o                         
   8   2   6       3343.96       3399.16       129.23 o                         
   9   2   6       1985.08       1990.26       148.53 o                         
  10   2   6         53.71         82.15        83.63 o                         
  11   2   6        508.24        343.87       106.17 o                         
  12   2   6        158.53        147.64       106.79 o                         
 -14   3   6       1999.13       2064.41       230.98 o                         
 -13   3   6        168.95        195.45       133.36 o                         
 -12   3   6      10105.66       9557.31       535.55 o                         
 -11   3   6      20707.15      21194.87       452.83 o                         
 -10   3   6       1072.23       1386.20        67.77 o                         
  -9   3   6       1080.26       1140.75        53.02 o                         
  -8   3   6      20299.13      19886.76       316.79 o                         
  -7   3   6      21819.11      21851.88       355.99 o                         
  -6   3   6       3117.57       3873.35        78.99 o                         
  -5   3   6      17334.26      15626.38       303.57 o                         
  -4   3   6      41571.36      39989.69      1144.23 o                         
  -3   3   6        125.55        519.68        32.00 o                         
  -2   3   6      26842.21      25635.18       377.73 o                         
  -1   3   6      77866.29      73740.61      1096.88 o                         
   0   3   6      75086.84      74939.95      1030.64 o                         
   1   3   6       5348.56       5601.51        80.69 o                         
   2   3   6       6794.03       5973.69       128.40 o                         
   3   3   6      34135.41      34171.04       423.48 o                         
   4   3   6      20862.37      20061.09       280.67 o                         
   5   3   6       8110.04       7810.08       163.78 o                         
   6   3   6      10059.68       9942.62       224.26 o                         
   7   3   6       8074.16       8509.41       176.59 o                         
   8   3   6        424.19        444.64        59.09 o                         
   9   3   6      14512.70      14258.79       332.97 o                         
  10   3   6      10103.38      10526.13       248.05 o                         
  11   3   6       1244.75       1476.25       181.90 o                         
  12   3   6       1054.19        978.01       150.59 o                         
 -14   4   6        765.48        839.57       299.30 o                         
 -13   4   6       1024.86        905.67       135.13 o                         
 -12   4   6       1170.99       1438.92       253.05 o                         
 -11   4   6         19.49         44.45        55.28 o                         
 -10   4   6       4197.81       4011.74       113.57 o                         
  -9   4   6        863.03        974.51        79.83 o                         
  -8   4   6       2733.19       3038.61        77.30 o                         
  -7   4   6       2131.10       2186.06        60.47 o                         
  -6   4   6      52369.08      52523.87       860.12 o                         
  -5   4   6      17072.30      16651.23       291.22 o                         
  -4   4   6       1337.51       1436.19        47.26 o                         
  -3   4   6       2807.32       2519.00        57.59 o                         
  -2   4   6      25577.51      25629.41       558.05 o                         
  -1   4   6      20545.56      20079.53       314.49 o                         
   0   4   6       3195.90       3029.49        48.21 o                         
   1   4   6      18216.19      19369.91       237.46 o                         
   2   4   6       4146.51       3732.84        79.01 o                         
   3   4   6         98.05        311.40        52.73 o                         
   4   4   6      22817.27      22931.35       397.44 o                         
   5   4   6      13168.04      13350.52       211.88 o                         
   6   4   6       1001.55        893.06        56.80 o                         
   7   4   6       3117.15       3147.90       112.96 o                         
   8   4   6       8294.45       8954.81       276.43 o                         
   9   4   6       5188.10       5346.67       179.90 o                         
  10   4   6        253.90         97.18        59.25 o                         
  11   4   6       1992.60       1546.04       139.32 o                         
  12   4   6         58.87        224.72       270.48 o                         
 -14   5   6         60.98          0.00        80.25 o                         
 -13   5   6        181.65        300.56       130.16 o                         
 -12   5   6        939.50        834.08        84.94 o                         
 -11   5   6       4238.07       3896.58       229.33 o                         
 -10   5   6         21.03        179.25        48.84 o                         
  -9   5   6         21.13         70.24        67.18 o                         
  -8   5   6       1603.36       1680.59        59.06 o                         
  -7   5   6       3648.47       3728.70       154.32 o                         
  -6   5   6        381.07        427.01        70.49 o                         
  -5   5   6        162.21        185.27        34.20 o                         
  -4   5   6        244.84        704.37        37.68 o                         
  -3   5   6        393.10        751.59        39.57 o                         
  -2   5   6       8088.38       7486.98       202.42 o                         
  -1   5   6      14233.74      13115.85       178.46 o                         
   0   5   6       3450.82       3643.35        58.91 o                         
   1   5   6       3047.92       3335.58        64.20 o                         
   2   5   6        468.04        528.45        52.07 o                         
   3   5   6       5563.85       5466.93        81.10 o                         
   4   5   6        469.20        828.14       110.77 o                         
   5   5   6       5008.48       5031.44       118.16 o                         
   6   5   6       5985.77       6500.15       258.05 o                         
   7   5   6       1948.73       1900.34       100.38 o                         
   8   5   6        332.41        123.23       113.73 o                         
   9   5   6         29.38          7.89       120.02 o                         
  10   5   6        805.27        800.40        82.04 o                         
  11   5   6        460.18        413.88       102.25 o                         
  12   5   6        147.67        107.38       178.06 o                         
 -14   6   6        520.60        468.25       114.02 o                         
 -13   6   6       2465.18       2324.44       156.20 o                         
 -12   6   6       1719.52       1523.32       110.91 o                         
 -11   6   6       2774.11       2482.14       125.42 o                         
 -10   6   6      10774.03      11106.72       298.05 o                         
  -9   6   6       6429.48       6500.34       208.37 o                         
  -8   6   6       1603.80       1722.20        62.65 o                         
  -7   6   6      10700.02      10452.07       162.10 o                         
  -6   6   6      45552.41      43997.83       953.95 o                         
  -5   6   6      13211.07      13517.28       285.70 o                         
  -4   6   6       2828.95       2693.17       163.26 o                         
  -3   6   6      34807.57      32106.30       837.35 o                         
  -2   6   6      37059.37      36333.29       538.64 o                         
  -1   6   6       2252.67       2306.10       115.27 o                         
   0   6   6      22551.03      21543.53       277.98 o                         
   1   6   6      29792.70      27647.78       392.81 o                         
   2   6   6       2348.83       2864.97        55.15 o                         
   3   6   6       1023.53       1015.34        52.41 o                         
   4   6   6      74539.71      72768.88      1091.39 o                         
   5   6   6      59251.43      61854.10       795.62 o                         
   6   6   6       1516.79       1834.22       100.05 o                         
   7   6   6       3138.75       3160.26       129.06 o                         
   8   6   6      19402.40      19580.47       365.16 o                         
   9   6   6       5302.99       5718.86       147.23 o                         
  10   6   6        230.70        322.44       100.71 o                         
  11   6   6       4098.12       4705.25       313.94 o                         
  12   6   6       4246.67       3356.75       286.55 o                         
 -14   7   6        854.30        683.28       119.18 o                         
 -13   7   6         61.84        180.77        93.70 o                         
 -12   7   6       4192.58       4052.77       134.00 o                         
 -11   7   6       4156.21       3819.67       117.50 o                         
 -10   7   6        110.62        297.71        85.28 o                         
  -9   7   6       7767.95       7258.10       166.82 o                         
  -8   7   6       2455.57       2838.37        71.94 o                         
  -7   7   6      17197.19      16685.52       260.05 o                         
  -6   7   6        204.48        385.36        38.45 o                         
  -5   7   6      11842.65      11890.31       197.65 o                         
  -4   7   6       4287.40       4113.34       141.64 o                         
  -3   7   6       4093.21       4365.28       172.30 o                         
  -2   7   6      18867.45      19949.40       450.95 o                         
  -1   7   6      64831.62      66153.91      1224.43 o                         
   0   7   6       3443.74       3510.90       116.93 o                         
   1   7   6        680.23        868.55        55.82 o                         
   2   7   6       1352.41       1465.03        61.88 o                         
   3   7   6       1309.63       1035.32        32.39 o                         
   4   7   6        621.95        615.53        43.54 o                         
   5   7   6       1279.37       1307.23        62.11 o                         
   6   7   6      11675.92      11654.38       353.10 o                         
   7   7   6       3928.10       3554.30       161.38 o                         
   8   7   6       1314.66       1174.78        83.17 o                         
   9   7   6        761.20        744.75       148.14 o                         
  10   7   6       2425.69       2258.51       104.80 o                         
  11   7   6         44.29          0.00       103.67 o                         
  12   7   6        547.25        785.14       190.61 o                         
 -14   8   6        262.42        129.33       131.52 o                         
 -13   8   6        327.70        392.54        92.83 o                         
 -12   8   6       1291.24       1272.11       174.40 o                         
 -11   8   6       1237.23       1411.58        96.96 o                         
 -10   8   6        317.04        295.25        56.75 o                         
  -9   8   6         93.89        109.56        50.63 o                         
  -8   8   6          7.50         19.88        70.71 o                         
  -7   8   6       3293.47       3526.22       179.25 o                         
  -6   8   6       6434.98       6924.27       129.18 o                         
  -5   8   6       1052.32        841.74        39.94 o                         
  -4   8   6        310.26        497.60        46.33 o                         
  -3   8   6        368.02        722.88        64.12 o                         
  -2   8   6        216.79        467.72        26.92 o                         
  -1   8   6        218.21        341.67        32.08 o                         
   0   8   6       3057.50       3016.95        53.55 o                         
   1   8   6      13747.51      13891.78       189.22 o                         
   2   8   6       4578.28       4730.73        76.16 o                         
   3   8   6        687.59        721.32        40.15 o                         
   4   8   6       4551.80       4596.20       111.65 o                         
   5   8   6       6601.68       6845.98       110.39 o                         
   6   8   6        177.62        124.93        38.87 o                         
   7   8   6       1474.73       1427.14        76.55 o                         
   8   8   6       6571.38       7151.07       174.61 o                         
   9   8   6       3679.40       3896.08       116.60 o                         
  10   8   6        247.36        247.79        75.12 o                         
  11   8   6        367.24        229.76       107.89 o                         
  12   8   6        305.00        761.70       187.07 o                         
 -14   9   6        688.94        927.64       232.71 o                         
 -13   9   6        160.40        105.78       100.11 o                         
 -12   9   6       9142.24       9060.81       319.37 o                         
 -11   9   6      14123.13      14653.52       348.99 o                         
 -10   9   6       3488.65       3726.29       135.46 o                         
  -9   9   6       9158.40       8656.96       245.88 o                         
  -8   9   6      20883.94      20703.10       633.61 o                         
  -7   9   6      19851.52      20300.21       501.57 o                         
  -6   9   6        897.63        691.61        51.07 o                         
  -5   9   6      33025.17      32687.03       708.29 o                         
  -4   9   6      29588.26      30145.65       681.89 o                         
  -3   9   6       1553.46       1922.95        86.37 o                         
  -2   9   6        150.11        208.70        59.90 o                         
  -1   9   6      47094.16      46208.08      1000.39 o                         
   0   9   6      30746.10      31383.25       456.79 o                         
   1   9   6        649.05        490.21        70.38 o                         
   2   9   6      37359.05      37925.19       454.07 o                         
   3   9   6      33478.00      34758.70       438.33 o                         
   4   9   6       8348.71       8719.65       118.58 o                         
   5   9   6       3012.37       2834.10        81.08 o                         
   6   9   6       4186.24       4270.70        96.41 o                         
   7   9   6       1746.96       1818.63       116.23 o                         
   8   9   6         86.83        215.37        81.74 o                         
   9   9   6       4525.35       4230.20       236.83 o                         
  10   9   6       8604.10       8992.97       233.44 o                         
  11   9   6        952.53       1214.53       227.75 o                         
 -13  10   6       1302.64       1164.50       275.51 o                         
 -12  10   6       3002.74       2699.93       280.62 o                         
 -11  10   6        521.94        490.26        71.59 o                         
 -10  10   6       7907.97       8151.83       185.91 o                         
  -9  10   6       6231.91       6492.87       149.28 o                         
  -8  10   6         93.90        482.53       126.17 o                         
  -7  10   6       6060.78       6053.35       205.84 o                         
  -6  10   6      25666.28      26024.77       550.22 o                         
  -5  10   6        153.24        360.62        56.59 o                         
  -4  10   6       5604.67       6271.20       199.88 o                         
  -3  10   6       5562.74       5306.71       208.26 o                         
  -2  10   6      18043.49      17875.30       355.75 o                         
  -1  10   6       4574.75       4643.59       131.60 o                         
   0  10   6       5912.40       5506.12       101.59 o                         
   1  10   6      26562.76      27366.54       333.39 o                         
   2  10   6       2866.80       2757.72        61.54 o                         
   3  10   6       3042.91       3332.26        86.21 o                         
   4  10   6      15185.83      15139.48       212.78 o                         
   5  10   6       5151.06       5370.27       159.95 o                         
   6  10   6       1690.26       1735.91        83.06 o                         
   7  10   6        979.38       1015.24        57.95 o                         
   8  10   6       1263.31       1219.93       119.24 o                         
   9  10   6       3225.44       3092.86       107.58 o                         
  10  10   6         33.95        216.23       311.44 o                         
  11  10   6       1417.47       1615.49       189.80 o                         
 -13  11   6        554.86        466.99       140.93 o                         
 -12  11   6       3218.63       3348.58       138.42 o                         
 -11  11   6       1220.18       1077.43       133.69 o                         
 -10  11   6        267.28        435.32       100.58 o                         
  -9  11   6         37.66        184.98       115.93 o                         
  -8  11   6        777.32        871.62        58.21 o                         
  -7  11   6        367.97        600.44        84.17 o                         
  -6  11   6         43.13        335.43        42.22 o                         
  -5  11   6        646.00        576.86        46.37 o                         
  -4  11   6       6609.88       6301.50       112.91 o                         
  -3  11   6        418.73        653.54        43.71 o                         
  -2  11   6       7074.75       6982.27       240.91 o                         
  -1  11   6       1347.73       1359.99        56.93 o                         
   0  11   6         65.09        170.67        50.96 o                         
   1  11   6         11.00        208.13        60.56 o                         
   2  11   6        826.12       1182.63        37.01 o                         
   3  11   6        132.51        133.70        31.99 o                         
   4  11   6       2052.06       2204.59       103.47 o                         
   5  11   6       1334.59       1455.75       105.57 o                         
   6  11   6        299.19        425.57        41.37 o                         
   7  11   6        129.58        137.89        58.13 o                         
   8  11   6        388.10        388.67        78.78 o                         
   9  11   6        423.86        518.79        97.84 o                         
  10  11   6         61.23        111.22        92.40 o                         
  11  11   6         31.00        217.74       147.70 o                         
 -13  12   6       7674.23       8414.41       434.71 o                         
 -12  12   6       2186.56       1998.42       455.72 o                         
 -11  12   6       1782.54       1734.88        98.72 o                         
 -10  12   6       4881.20       5104.40       141.78 o                         
  -9  12   6       4004.73       4233.58       115.83 o                         
  -8  12   6       1612.93       1734.64        64.81 o                         
  -7  12   6      13550.13      13704.31       455.60 o                         
  -6  12   6      37932.56      38188.52       904.97 o                         
  -5  12   6      13897.16      14366.32       245.93 o                         
  -4  12   6       2613.86       2403.91        98.17 o                         
  -3  12   6      18745.91      18509.03       336.22 o                         
  -2  12   6      10821.64      10988.80       189.62 o                         
  -1  12   6       7058.63       7512.22       209.04 o                         
   0  12   6      21972.16      22324.26       488.56 o                         
   1  12   6       9687.51       9674.17       189.62 o                         
   2  12   6       3954.35       4300.28        82.62 o                         
   3  12   6       1424.92       1465.32        42.11 o                         
   4  12   6      13957.97      14110.51       198.23 o                         
   5  12   6      19528.61      20422.83       325.96 o                         
   6  12   6        984.40       1058.76        47.67 o                         
   7  12   6       6754.17       6675.87       134.64 o                         
   8  12   6       8986.49       9505.68       312.50 o                         
   9  12   6       4556.60       4604.74       172.96 o                         
  10  12   6          1.80          0.00       107.69 o                         
  11  12   6       1185.95        814.73       163.65 o                         
 -13  13   6        193.17        678.24       224.69 o                         
 -12  13   6       3837.42       4148.24       467.72 o                         
 -11  13   6       6189.04       5904.49       251.30 o                         
 -10  13   6        737.63        740.72       189.36 o                         
  -9  13   6        691.27        749.18        55.80 o                         
  -8  13   6        354.16        500.59        75.01 o                         
  -7  13   6       8772.26       8757.02       251.61 o                         
  -6  13   6         63.39         84.45        58.35 o                         
  -5  13   6      10210.15      10342.22       395.24 o                         
  -4  13   6      13184.19      12450.70       575.81 o                         
  -3  13   6       5274.68       5337.75       254.37 o                         
  -2  13   6       2602.69       2787.77        85.11 o                         
  -1  13   6      13668.07      13600.98       350.01 o                         
   0  13   6        764.14        781.79        55.38 o                         
   1  13   6        345.56        453.28        30.00 o                         
   2  13   6       3161.10       2843.31        69.62 o                         
   3  13   6      10344.02      10158.35       276.42 o                         
   4  13   6      14648.64      14917.01       449.07 o                         
   5  13   6        433.46        598.12        30.59 o                         
   6  13   6       7170.13       6850.64       180.02 o                         
   7  13   6        899.76        726.16        57.47 o                         
   8  13   6        370.55        296.61       150.27 o                         
   9  13   6       4469.96       4371.74       181.02 o                         
  10  13   6       5290.33       5143.51       214.05 o                         
 -12  14   6         16.77        106.22       155.16 o                         
 -11  14   6          1.38          0.00       280.34 o                         
 -10  14   6        461.26        426.49        74.06 o                         
  -9  14   6       1637.48       1815.73        78.15 o                         
  -8  14   6          4.86          8.01        49.92 o                         
  -7  14   6       2625.76       2783.63        76.61 o                         
  -6  14   6        165.55        293.46        43.02 o                         
  -5  14   6         13.84        139.85        38.61 o                         
  -4  14   6        639.84        743.52       104.79 o                         
  -3  14   6       1640.30       1760.27       104.90 o                         
  -2  14   6        476.39        564.72        42.50 o                         
  -1  14   6        885.50       1256.53        75.34 o                         
   0  14   6          3.37         43.94        40.15 o                         
   1  14   6       1267.38       1546.01        45.25 o                         
   2  14   6        164.23        220.68        29.76 o                         
   3  14   6       6044.87       5427.81       156.09 o                         
   4  14   6       2350.92       2374.47        89.79 o                         
   5  14   6        936.72        985.27        40.04 o                         
   6  14   6       1131.42       1129.47        69.38 o                         
   7  14   6         98.98        204.87        97.09 o                         
   8  14   6         23.56        107.88       113.10 o                         
   9  14   6        632.82        699.95       209.83 o                         
  10  14   6        348.67        526.04       131.08 o                         
 -12  15   6       2901.51       2634.76       221.39 o                         
 -11  15   6       7560.18       7059.46       346.79 o                         
 -10  15   6       4698.41       4546.57       221.95 o                         
  -9  15   6       1205.08       1370.93        75.38 o                         
  -8  15   6      10072.01      10638.59       221.27 o                         
  -7  15   6      11545.20      12166.28       224.52 o                         
  -6  15   6        527.82        613.02        53.72 o                         
  -5  15   6       4783.40       4846.92       164.25 o                         
  -4  15   6       6269.99       6279.79       312.62 o                         
  -3  15   6       1843.92       2080.10        66.74 o                         
  -2  15   6       2373.00       2427.75        94.09 o                         
  -1  15   6      30632.23      31535.14       480.61 o                         
   0  15   6      29768.71      29451.26       431.86 o                         
   1  15   6       1572.12       1764.96        81.64 o                         
   2  15   6      12988.47      13165.52       276.01 o                         
   3  15   6      23092.30      22941.23       408.03 o                         
   4  15   6       4043.74       4081.34       131.21 o                         
   5  15   6       4482.63       4241.54       236.50 o                         
   6  15   6       9172.05       9398.61       416.53 o                         
   7  15   6       3663.34       3586.85       196.98 o                         
   8  15   6        119.15          0.00        88.54 o                         
   9  15   6       3103.61       3311.94       329.04 o                         
  10  15   6       6000.99       6418.89       447.64 o                         
 -12  16   6       1542.97       1365.87      1077.20 o                         
 -11  16   6        305.83        380.56       135.22 o                         
 -10  16   6       6819.82       7077.39       312.11 o                         
  -9  16   6       3202.88       3245.76       156.17 o                         
  -8  16   6         23.44        202.84       136.08 o                         
  -7  16   6       1948.98       2425.67       332.91 o                         
  -6  16   6      14700.05      14641.12       305.22 o                         
  -5  16   6        996.70       1083.88        57.25 o                         
  -4  16   6        893.90       1061.83        68.09 o                         
  -3  16   6       4065.88       4388.01       151.90 o                         
  -2  16   6      18576.04      17838.61       358.50 o                         
  -1  16   6       3522.17       3370.09       111.79 o                         
   0  16   6       6199.63       6896.89       213.23 o                         
   1  16   6      19921.21      19963.94       282.50 o                         
   2  16   6       5918.99       5607.77       156.15 o                         
   3  16   6        258.99        598.00        81.85 o                         
   4  16   6      12056.95      12369.97       269.13 o                         
   5  16   6       6755.49       6207.35       187.12 o                         
   6  16   6        113.27        283.60       118.90 o                         
   7  16   6       1480.70       1727.24       153.67 o                         
   8  16   6       1897.89       1836.75       264.14 o                         
   9  16   6       2930.70       2765.91       165.25 o                         
 -11  17   6         47.25          2.48       534.59 o                         
 -10  17   6        769.96        890.27       126.29 o                         
  -9  17   6        221.04        243.57       273.39 o                         
  -8  17   6          5.13        172.80        78.02 o                         
  -7  17   6        291.39        370.55        45.04 o                         
  -6  17   6       1029.48       1468.66        68.50 o                         
  -5  17   6        719.46        861.14        81.19 o                         
  -4  17   6        195.20        114.30        41.41 o                         
  -3  17   6         10.98          0.00        44.49 o                         
  -2  17   6       2200.69       2015.18       144.61 o                         
  -1  17   6       2804.86       2857.37        96.01 o                         
   0  17   6        379.23        566.04        51.77 o                         
   1  17   6       2085.82       2143.17        98.44 o                         
   2  17   6          5.82        190.24        40.69 o                         
   3  17   6        324.74        513.24        59.69 o                         
   4  17   6        302.92        470.58        62.32 o                         
   5  17   6       1275.23       1129.82        78.65 o                         
   6  17   6        601.15        515.48        91.42 o                         
   7  17   6       1409.11       1490.54       137.46 o                         
   8  17   6         46.71        169.34       301.83 o                         
   9  17   6        172.50        174.74       149.50 o                         
 -11  18   6       1714.49       1572.59       218.88 o                         
 -10  18   6       5967.06       5975.30       264.99 o                         
  -9  18   6       3195.79       3057.02       144.92 o                         
  -8  18   6         15.82         90.70        82.92 o                         
  -7  18   6       5784.07       5907.27       155.74 o                         
  -6  18   6      11930.17      12122.59       436.82 o                         
  -5  18   6       5012.60       4616.92       181.13 o                         
  -4  18   6        442.16        577.72       102.48 o                         
  -3  18   6      14204.78      14671.03       361.59 o                         
  -2  18   6      19052.96      18196.38       503.72 o                         
  -1  18   6       3371.75       2994.82        93.39 o                         
   0  18   6       6695.34       6397.19       121.80 o                         
   1  18   6       9701.92       9922.69       315.70 o                         
   2  18   6       1189.01       1054.19        58.46 o                         
   3  18   6       1674.22       1803.24       113.51 o                         
   4  18   6      13078.29      13753.31       450.33 o                         
   5  18   6      10346.19      11131.01       388.15 o                         
   6  18   6       3741.73       3740.83       148.04 o                         
   7  18   6       1238.83       1278.45       275.93 o                         
   8  18   6       5393.07       5601.24       309.13 o                         
   9  18   6       2376.64       2268.86       349.26 o                         
 -10  19   6         11.37        319.42       271.31 o                         
  -9  19   6       2254.00       2841.55       452.11 o                         
  -8  19   6       5221.40       5186.63       240.59 o                         
  -7  19   6       4285.69       4096.40       188.58 o                         
  -6  19   6        668.44        667.22       111.08 o                         
  -5  19   6       9879.04      10410.08       499.25 o                         
  -4  19   6       2020.90       1827.00       202.33 o                         
  -3  19   6        114.10        321.78        49.11 o                         
  -2  19   6       6549.79       6455.65       253.85 o                         
  -1  19   6      19809.30      20058.33       621.80 o                         
   0  19   6       8397.23       8195.64       310.74 o                         
   1  19   6       1280.97       1205.59        81.08 o                         
   2  19   6       5920.33       5706.62       247.53 o                         
   3  19   6       3824.89       3970.88       162.41 o                         
   4  19   6        103.50        190.78       144.53 o                         
   5  19   6       2637.11       3369.28       230.96 o                         
   6  19   6       5194.16       5513.42       742.37 o                         
   7  19   6       1561.69       1647.43       165.61 o                         
   8  19   6        140.28         74.51       149.24 o                         
 -10  20   6        349.69        210.08       554.46 o                         
  -9  20   6         61.15        353.63       144.23 o                         
  -8  20   6        143.33        237.36       180.21 o                         
  -7  20   6         85.97         61.95       268.41 o                         
  -6  20   6        205.59        359.34        61.46 o                         
  -5  20   6       2443.33       2346.98       108.32 o                         
  -4  20   6        924.61       1063.40        84.94 o                         
  -3  20   6        750.23        724.28        53.82 o                         
  -2  20   6        378.37        503.68        54.60 o                         
  -1  20   6         15.39         81.08        41.90 o                         
   0  20   6         34.85         35.76        40.33 o                         
   1  20   6         97.20        151.63        54.91 o                         
   2  20   6       1366.84       1547.63        73.68 o                         
   3  20   6         78.08        238.03        70.06 o                         
   4  20   6         39.13        201.22       101.47 o                         
   5  20   6        272.59        232.92       103.96 o                         
   6  20   6       1350.40       1311.23       154.32 o                         
   7  20   6         47.38          0.00       158.74 o                         
   8  20   6        330.05        294.05       159.40 o                         
  -9  21   6        573.36        778.89       181.57 o                         
  -8  21   6       6355.48       6057.61       314.97 o                         
  -7  21   6       4411.42       4334.08       233.86 o                         
  -6  21   6         37.38          0.00       337.03 o                         
  -5  21   6       5856.17       6026.25       227.13 o                         
  -4  21   6       8885.72       8490.95       403.57 o                         
  -3  21   6        547.48        432.68        50.59 o                         
  -2  21   6       6575.08       6568.54       357.18 o                         
  -1  21   6       9584.35       9485.60       300.81 o                         
   0  21   6       4142.51       3893.85       231.76 o                         
   1  21   6         33.07         74.15        48.53 o                         
   2  21   6       4706.37       4752.38       274.45 o                         
   3  21   6       8613.19       8631.67       476.20 o                         
   4  21   6       2972.50       2685.92       194.63 o                         
   5  21   6         33.44          0.00       191.79 o                         
   6  21   6       2080.23       2273.62       184.04 o                         
   7  21   6       1453.77       1543.98       275.05 o                         
  -9  22   6       1157.93      10372.29     10078.82 o                         
  -8  22   6        394.65        176.02       213.61 o                         
  -7  22   6       2187.07       2183.03       324.42 o                         
  -6  22   6       9399.62      10118.55       770.74 o                         
  -5  22   6       2090.09       1725.74       193.66 o                         
  -4  22   6        819.83        956.47        88.92 o                         
  -3  22   6       6083.50       5899.97       387.96 o                         
  -2  22   6       5908.03       5970.26       161.18 o                         
  -1  22   6         12.38         86.01        59.83 o                         
   0  22   6       3483.29       3456.95       255.92 o                         
   1  22   6       3165.09       3269.51       153.75 o                         
   2  22   6        698.16        766.65       151.38 o                         
   3  22   6        326.37        286.27        91.60 o                         
   4  22   6       5051.74       5361.28       329.42 o                         
   5  22   6       5129.27       4883.32      1025.23 o                         
   6  22   6        251.96        599.87       201.69 o                         
  -8  23   6        555.99       1008.03       347.94 o                         
  -7  23   6        121.36         37.03       156.67 o                         
  -6  23   6         47.37         75.77       160.34 o                         
  -5  23   6        274.87        365.24       140.83 o                         
  -4  23   6         12.25          0.00       176.16 o                         
  -3  23   6        261.95        383.77       130.62 o                         
  -2  23   6          1.53        254.96        69.12 o                         
  -1  23   6        451.55        354.26        78.08 o                         
   0  23   6        169.62        225.66        80.02 o                         
   1  23   6        556.26        831.80       222.82 o                         
   2  23   6          1.35        430.06       104.59 o                         
   3  23   6        368.44        403.18       192.30 o                         
   4  23   6        197.09         21.56        72.25 o                         
   5  23   6        176.21        289.44       392.44 o                         
  -7  24   6       3735.06       2976.90       276.54 o                         
  -6  24   6       3740.82       3465.68       240.75 o                         
  -5  24   6       2818.92       2177.44       288.50 o                         
  -4  24   6         30.12         29.99       116.89 o                         
  -3  24   6       1641.81       1809.04       180.39 o                         
  -2  24   6       1925.83       2028.01       136.32 o                         
  -1  24   6        661.08        515.50       190.62 o                         
   0  24   6       1110.36       1363.43       239.37 o                         
   1  24   6       6353.51       6064.59       241.49 o                         
   2  24   6       1875.41       1595.54       174.42 o                         
   3  24   6        682.36        927.17       385.94 o                         
   4  24   6       3493.71       3483.73       781.82 o                         
  -6  25   6         56.49        208.76       614.83 o                         
  -5  25   6       3253.28       3329.03       318.69 o                         
  -4  25   6       4127.96       3897.21       260.46 o                         
  -3  25   6       2145.62       1829.81       486.44 o                         
  -2  25   6         41.91         71.26       123.51 o                         
  -1  25   6       5102.36       4732.27       322.76 o                         
   0  25   6       5968.09       5885.91       463.82 o                         
   1  25   6          3.45        162.71       226.48 o                         
   2  25   6       3286.24       3283.70       255.48 o                         
   3  25   6       6537.82       6927.60       407.30 o                         
  -4  26   6        162.51        607.98       659.54 o                         
  -3  26   6        256.97        353.54       495.99 o                         
  -2  26   6         51.08        315.35      1354.62 o                         
  -1  26   6         93.90        483.71       260.67 o                         
   0  26   6       1454.81       1490.68       230.31 o                         
   1  26   6        680.80        505.45       147.38 o                         
   2  26   6        162.58         41.69        70.09 o                         
 -14   1   7       1044.97       1250.62       155.65 o                         
 -13   1   7        924.76       1053.57       121.89 o                         
 -12   1   7      11720.23      11670.53       578.07 o                         
 -11   1   7      13311.24      13737.50       506.94 o                         
 -10   1   7          8.00        132.96        52.28 o                         
  -9   1   7       8039.98       7743.97       164.24 o                         
  -8   1   7      22665.87      22789.62       362.12 o                         
  -7   1   7       4658.19       5117.29       116.79 o                         
  -6   1   7      10715.07       9717.36       167.84 o                         
  -5   1   7      17204.65      15666.42       283.71 o                         
  -4   1   7       1597.17       1583.95        54.71 o                         
  -3   1   7       1143.44        880.04        37.92 o                         
  -2   1   7      23452.55      21774.90       351.77 o                         
  -1   1   7      23814.56      23545.65       336.00 o                         
   0   1   7      27328.49      26928.08       363.87 o                         
   1   1   7      18907.35      18790.63       247.50 o                         
   2   1   7      13281.01      11481.29       158.86 o                         
   3   1   7      18967.42      19126.99       253.42 o                         
   4   1   7        352.10        313.89        52.29 o                         
   5   1   7      12915.24      12675.79       236.04 o                         
   6   1   7       4806.79       4897.30       137.56 o                         
   7   1   7        565.75        616.89        66.36 o                         
   8   1   7       1169.63       1092.76       225.33 o                         
   9   1   7       6322.96       6082.53       135.52 o                         
  10   1   7       5688.85       6079.91       217.19 o                         
  11   1   7        506.43        528.27       114.83 o                         
  12   1   7        456.91        213.53       147.61 o                         
 -14   2   7       3195.26       3055.37       183.13 o                         
 -13   2   7       3687.03       3847.00       267.55 o                         
 -12   2   7        794.26        923.47       108.73 o                         
 -11   2   7       4966.36       4543.33       169.65 o                         
 -10   2   7      11055.03      11602.90       223.99 o                         
  -9   2   7       1385.81       1706.91        99.28 o                         
  -8   2   7       3610.20       3563.86        93.32 o                         
  -7   2   7      47820.54      45854.22       686.78 o                         
  -6   2   7      62082.80      60823.40      1096.80 o                         
  -5   2   7       4467.00       5598.69       168.88 o                         
  -4   2   7        219.45        364.29        33.51 o                         
  -3   2   7      38858.44      39241.05       660.77 o                         
  -2   2   7      33589.87      33707.63       547.78 o                         
  -1   2   7       2205.40       2931.46        54.56 o                         
   0   2   7      36047.15      34174.68       438.26 o                         
   1   2   7      41560.84      40851.48       558.20 o                         
   2   2   7       1741.17       1677.39        45.03 o                         
   3   2   7       5575.73       5088.54       125.42 o                         
   4   2   7      36724.75      36967.32       581.99 o                         
   5   2   7      16426.64      16983.09       251.11 o                         
   6   2   7       2385.60       2445.99        66.64 o                         
   7   2   7       3141.08       3129.64        82.84 o                         
   8   2   7       9706.18      10387.89       207.71 o                         
   9   2   7       2241.34       2596.53       101.10 o                         
  10   2   7        184.01        224.60        87.72 o                         
  11   2   7       3185.14       2856.54       223.54 o                         
  12   2   7        237.91        527.31       277.87 o                         
 -14   3   7          0.09          0.00        98.49 o                         
 -13   3   7        146.24        330.52        95.97 o                         
 -12   3   7          3.84         95.04        86.75 o                         
 -11   3   7        760.01        592.90        70.20 o                         
 -10   3   7        394.49        303.89        49.07 o                         
  -9   3   7          3.89         96.26        46.11 o                         
  -8   3   7        720.56        786.92        48.06 o                         
  -7   3   7         48.76        208.51        47.70 o                         
  -6   3   7         24.11        243.99        56.87 o                         
  -5   3   7         91.10        172.71        45.45 o                         
  -4   3   7        287.05        227.44        62.88 o                         
  -3   3   7        758.52       1032.76        92.11 o                         
  -2   3   7       1063.35       1193.77        46.55 o                         
  -1   3   7       5919.73       6355.48       104.15 o                         
   0   3   7       5501.25       5011.97        73.49 o                         
   1   3   7        659.36        599.01        40.92 o                         
   2   3   7        530.11        760.61        36.24 o                         
   3   3   7       3156.42       2895.32        78.43 o                         
   4   3   7         83.32        218.81        59.79 o                         
   5   3   7        945.90        920.66        47.87 o                         
   6   3   7         57.70         21.79        35.93 o                         
   7   3   7        834.09        749.80        54.24 o                         
   8   3   7         87.85        167.38       209.70 o                         
   9   3   7        379.39        314.70        90.34 o                         
  10   3   7        814.70        703.65        98.62 o                         
  11   3   7        114.01          0.00        99.80 o                         
  12   3   7          1.05         43.58       145.70 o                         
 -14   4   7       1640.85       1474.91       115.98 o                         
 -13   4   7       2016.20       1913.90       122.79 o                         
 -12   4   7          5.74        267.78       158.84 o                         
 -11   4   7      10511.56      10510.42       239.16 o                         
 -10   4   7       9330.07       9699.21       259.67 o                         
  -9   4   7       2108.33       2236.94       119.91 o                         
  -8   4   7         23.99        190.57        63.76 o                         
  -7   4   7      10850.77      10722.37       243.33 o                         
  -6   4   7      26902.69      26026.51       396.01 o                         
  -5   4   7       3984.05       4125.63        85.93 o                         
  -4   4   7      23300.32      23439.74       779.99 o                         
  -3   4   7      74091.34      72161.23      1308.56 o                         
  -2   4   7      43998.65      45308.06       694.95 o                         
  -1   4   7        288.46        445.24        41.70 o                         
   0   4   7      44048.50      43891.21       566.32 o                         
   1   4   7       5612.90       5239.11       121.82 o                         
   2   4   7        152.81        241.89        29.12 o                         
   3   4   7       5981.20       6005.06        90.85 o                         
   4   4   7      42740.06      42893.80       586.36 o                         
   5   4   7      24051.55      24275.55       343.65 o                         
   6   4   7       1274.70       1448.52        96.41 o                         
   7   4   7       3052.93       2851.75        85.26 o                         
   8   4   7      15436.62      15870.28       346.35 o                         
   9   4   7        392.02        453.63        84.04 o                         
  10   4   7       1558.44       1486.00       161.18 o                         
  11   4   7       3036.98       3455.80       222.30 o                         
  12   4   7        727.06        927.48       477.33 o                         
 -14   5   7        209.29        348.33       110.75 o                         
 -13   5   7       1088.10       1122.72       160.93 o                         
 -12   5   7      12400.66      11649.41       308.42 o                         
 -11   5   7      10011.10      10268.61       234.72 o                         
 -10   5   7        978.19        882.66        59.48 o                         
  -9   5   7       6758.77       6578.91       136.55 o                         
  -8   5   7      11456.95      11135.67       194.76 o                         
  -7   5   7      14854.00      15820.70       275.64 o                         
  -6   5   7        342.81        386.59        43.48 o                         
  -5   5   7      34550.39      32623.11       530.38 o                         
  -4   5   7      22665.81      22116.10       482.27 o                         
  -3   5   7       4469.95       5218.90       277.65 o                         
  -2   5   7      48479.92      46885.95       674.77 o                         
  -1   5   7      93992.14      90363.76      1346.68 o                         
   0   5   7      11302.78      11460.21       211.68 o                         
   1   5   7       3800.90       3673.68        68.24 o                         
   2   5   7       9443.12       9305.13       128.02 o                         
   3   5   7      25626.10      24781.01       339.26 o                         
   4   5   7       3364.62       3920.22        85.27 o                         
   5   5   7      13346.31      12738.98       194.14 o                         
   6   5   7      16746.87      17828.30       299.99 o                         
   7   5   7       3382.31       3590.07       129.39 o                         
   8   5   7       1559.03       1386.01        91.54 o                         
   9   5   7      13659.61      14650.93       354.34 o                         
  10   5   7       5590.05       5972.54       235.62 o                         
  11   5   7        138.78        243.12       111.16 o                         
  12   5   7       1352.60       1204.39       278.66 o                         
 -14   6   7        176.70        264.06       150.72 o                         
 -13   6   7        198.01        212.87       104.75 o                         
 -12   6   7         49.72        115.13        82.56 o                         
 -11   6   7        663.23        666.77       118.46 o                         
 -10   6   7       1150.40       1107.73        68.60 o                         
  -9   6   7          1.56        126.07        46.11 o                         
  -8   6   7       1481.17       1563.44        57.22 o                         
  -7   6   7       1189.94       1460.83        93.87 o                         
  -6   6   7        735.96        582.82        42.31 o                         
  -5   6   7        785.19       1132.76        47.96 o                         
  -4   6   7       3436.65       3867.36       169.52 o                         
  -3   6   7      11579.55      10483.82       316.81 o                         
  -2   6   7       1958.54       1977.58       195.47 o                         
  -1   6   7       6020.00       5769.82        89.90 o                         
   0   6   7        151.66        139.89        26.38 o                         
   1   6   7        249.21         57.68        34.30 o                         
   2   6   7         71.20        161.94        25.47 o                         
   3   6   7       1734.31       1745.00        54.98 o                         
   4   6   7       1919.21       2258.60        94.20 o                         
   5   6   7       4541.82       4168.44        87.85 o                         
   6   6   7        258.50        188.12        45.59 o                         
   7   6   7        787.18        942.86       104.90 o                         
   8   6   7         97.41          9.01        59.07 o                         
   9   6   7        265.97        467.19        78.33 o                         
  10   6   7       1026.43        918.97        95.37 o                         
  11   6   7          8.87          3.34       104.04 o                         
 -14   7   7         51.36        190.48       110.10 o                         
 -13   7   7        725.80        665.56       106.01 o                         
 -12   7   7       6537.98       6066.08       172.42 o                         
 -11   7   7       9119.63       9143.59       214.72 o                         
 -10   7   7        577.83        750.19        72.38 o                         
  -9   7   7       5652.91       5280.51       117.34 o                         
  -8   7   7      10548.17      11068.05       233.99 o                         
  -7   7   7       5505.79       5185.76       115.71 o                         
  -6   7   7       2636.17       2486.75       106.45 o                         
  -5   7   7      17905.76      16776.89       511.61 o                         
  -4   7   7        568.18        661.48        55.38 o                         
  -3   7   7       2346.77       2429.21        61.07 o                         
  -2   7   7      18018.58      15993.83       242.67 o                         
  -1   7   7      78037.03      80106.23      1430.82 o                         
   0   7   7      38810.85      39306.84       538.53 o                         
   1   7   7       2043.85       2465.05        48.68 o                         
   2   7   7      26902.63      24530.69       514.26 o                         
   3   7   7      24294.03      25776.95       328.01 o                         
   4   7   7        545.72        649.70        45.91 o                         
   5   7   7       6417.00       6282.77       118.84 o                         
   6   7   7       2843.17       3015.21        94.42 o                         
   7   7   7        366.52        623.50        91.78 o                         
   8   7   7        472.60        333.20        64.02 o                         
   9   7   7       4216.90       4159.75       227.13 o                         
  10   7   7       4643.30       4786.64       266.29 o                         
  11   7   7         43.99         35.17       104.67 o                         
 -14   8   7       1202.91       1251.11       136.27 o                         
 -13   8   7       2164.84       1694.09       278.54 o                         
 -12   8   7        646.98        872.70       193.79 o                         
 -11   8   7       4782.03       4661.23       201.42 o                         
 -10   8   7      13842.96      14454.36       272.35 o                         
  -9   8   7       3764.70       4042.90       101.04 o                         
  -8   8   7        810.99        964.69        71.04 o                         
  -7   8   7      29642.93      28506.59       621.70 o                         
  -6   8   7      19384.16      20062.07       555.18 o                         
  -5   8   7       1019.81       1161.54        47.85 o                         
  -4   8   7      22979.98      21672.73       336.36 o                         
  -3   8   7       8068.35       7226.49       204.07 o                         
  -2   8   7      12060.03      11772.57       171.76 o                         
  -1   8   7       1347.94       1486.35        46.52 o                         
   0   8   7      15097.23      14639.02       201.21 o                         
   1   8   7      16173.11      17510.93       347.58 o                         
   2   8   7         58.73        247.74        41.81 o                         
   3   8   7      16072.92      16520.80       214.81 o                         
   4   8   7      58065.27      57989.02      1001.86 o                         
   5   8   7       8907.55       8846.58       153.00 o                         
   6   8   7       1140.64       1142.23        80.19 o                         
   7   8   7       4326.33       4242.28       112.76 o                         
   8   8   7       6401.69       6652.34       184.33 o                         
   9   8   7       2513.33       2867.06       105.53 o                         
  10   8   7       1214.89       1145.76       102.68 o                         
  11   8   7       3649.80       3637.81       255.03 o                         
 -14   9   7          4.08          0.00       727.18 o                         
 -13   9   7          5.82        166.14       128.09 o                         
 -12   9   7        227.22        359.79        81.30 o                         
 -11   9   7       1298.58       1388.90       105.79 o                         
 -10   9   7        511.46        620.38        69.70 o                         
  -9   9   7       2247.19       2188.00        99.28 o                         
  -8   9   7       1397.70       1660.90        92.28 o                         
  -7   9   7       1732.38       1697.35        60.24 o                         
  -6   9   7      12428.63      12652.10       230.44 o                         
  -5   9   7       1270.03       1238.41        48.80 o                         
  -4   9   7        718.93        782.88        41.20 o                         
  -3   9   7        492.81        542.94        43.90 o                         
  -2   9   7       1016.36       1681.37        48.62 o                         
  -1   9   7         67.19        247.97        31.52 o                         
   0   9   7          1.11          0.00        48.62 o                         
   1   9   7        461.67        478.71        30.36 o                         
   2   9   7        875.57        971.15        36.22 o                         
   3   9   7         18.92         24.65        53.94 o                         
   4   9   7       1865.42       1917.68        63.65 o                         
   5   9   7       1971.75       2115.91        68.06 o                         
   6   9   7        242.48        141.55        43.39 o                         
   7   9   7         11.51         88.64        97.18 o                         
   8   9   7        358.64        303.98       116.49 o                         
   9   9   7         38.77         85.44       132.26 o                         
  10   9   7        235.54        336.52        85.44 o                         
  11   9   7          5.71        237.31       169.16 o                         
 -13  10   7       4807.77       4619.20       244.94 o                         
 -12  10   7        572.58        599.28       115.85 o                         
 -11  10   7       1023.80       1235.44        84.35 o                         
 -10  10   7       2397.93       2545.82       213.15 o                         
  -9  10   7        307.20        378.44        94.13 o                         
  -8  10   7       2776.35       2571.54       138.00 o                         
  -7  10   7      14580.86      14811.27       253.51 o                         
  -6  10   7      20715.88      19703.06       375.73 o                         
  -5  10   7       7148.31       7541.31       182.16 o                         
  -4  10   7       4006.18       3859.66       100.38 o                         
  -3  10   7       9435.41       8959.24       197.45 o                         
  -2  10   7       8018.62       8471.79       240.69 o                         
  -1  10   7       9980.03       9997.54       166.91 o                         
   0  10   7      19982.00      21294.64       507.97 o                         
   1  10   7      12005.51      11618.15       170.54 o                         
   2  10   7        434.48        550.51        30.86 o                         
   3  10   7       2976.07       2799.57        58.82 o                         
   4  10   7       5920.95       6300.96       114.23 o                         
   5  10   7       3634.15       3855.79        84.48 o                         
   6  10   7          9.23         28.75        45.50 o                         
   7  10   7       6432.76       6288.34       213.23 o                         
   8  10   7       3621.22       3855.80       122.01 o                         
   9  10   7       2207.62       2619.17       496.61 o                         
  10  10   7         84.50        266.56       228.96 o                         
  11  10   7        892.75        712.83       173.60 o                         
 -13  11   7       2417.54       2554.18       173.49 o                         
 -12  11   7      12861.61      13525.67       507.46 o                         
 -11  11   7       5175.44       5145.26       148.13 o                         
 -10  11   7         64.35        105.87        54.56 o                         
  -9  11   7       6092.63       6488.16       238.19 o                         
  -8  11   7       9761.12       9699.77       207.27 o                         
  -7  11   7       6432.34       6885.82       135.43 o                         
  -6  11   7       6163.43       5908.63       150.05 o                         
  -5  11   7      21235.25      21635.67       738.63 o                         
  -4  11   7      13483.06      13558.86       321.00 o                         
  -3  11   7         63.74        247.83        32.94 o                         
  -2  11   7      22403.91      22806.80       458.55 o                         
  -1  11   7      43640.05      42433.60       918.76 o                         
   0  11   7       6449.42       6746.39       158.94 o                         
   1  11   7      10394.36      10002.56       146.04 o                         
   2  11   7      15717.00      15992.22       288.15 o                         
   3  11   7      10761.79      10764.08       155.82 o                         
   4  11   7       2235.16       2398.87        83.06 o                         
   5  11   7       4551.64       4571.42        96.96 o                         
   6  11   7       4348.11       4394.76       165.13 o                         
   7  11   7        567.14        771.72       117.15 o                         
   8  11   7       1058.97        872.66        73.71 o                         
   9  11   7       6457.57       6295.47       229.22 o                         
  10  11   7       4930.91       4694.94       296.29 o                         
  11  11   7         46.10          0.00       193.55 o                         
 -13  12   7        244.30        122.76       202.14 o                         
 -12  12   7         80.67        152.54       112.75 o                         
 -11  12   7        288.81        383.54        67.00 o                         
 -10  12   7        221.24        231.82        73.57 o                         
  -9  12   7        215.16        391.42        62.99 o                         
  -8  12   7       1028.21        926.05        62.99 o                         
  -7  12   7       2168.02       2352.18       125.09 o                         
  -6  12   7       4394.85       4276.30       206.39 o                         
  -5  12   7         29.02        116.66        67.07 o                         
  -4  12   7         25.12         50.21        35.11 o                         
  -3  12   7         93.05         82.04        36.29 o                         
  -2  12   7       3043.20       3176.33        75.57 o                         
  -1  12   7         30.78          9.49        37.28 o                         
   0  12   7       3943.94       3939.43       127.08 o                         
   1  12   7       1875.08       1554.82        66.75 o                         
   2  12   7         94.18         57.42        24.80 o                         
   3  12   7         29.51        118.84        58.24 o                         
   4  12   7       1972.88       2014.83        50.37 o                         
   5  12   7        541.75        596.87        62.88 o                         
   6  12   7        868.88        940.56        76.66 o                         
   7  12   7       1634.25       1436.04        74.25 o                         
   8  12   7       1354.58       1329.37       227.68 o                         
   9  12   7        175.29        145.09       137.44 o                         
  10  12   7        758.66        411.75       150.34 o                         
 -13  13   7       1278.86        970.73       186.06 o                         
 -12  13   7       4976.56       5369.62       625.08 o                         
 -11  13   7       4230.50       4119.31       241.21 o                         
 -10  13   7        190.52        338.66        71.69 o                         
  -9  13   7       2955.51       2858.33        99.22 o                         
  -8  13   7       4135.05       4699.72       305.05 o                         
  -7  13   7        521.59        648.66        70.88 o                         
  -6  13   7        328.02        448.33        59.57 o                         
  -5  13   7       7876.96       7843.02       191.83 o                         
  -4  13   7       3997.87       4187.05       258.01 o                         
  -3  13   7       1572.03       1736.28        62.66 o                         
  -2  13   7      16814.67      16587.77       418.62 o                         
  -1  13   7      21419.00      21755.77       454.66 o                         
   0  13   7       4539.38       4271.01       150.68 o                         
   1  13   7        358.23        285.88        39.71 o                         
   2  13   7       5266.72       4938.58        84.04 o                         
   3  13   7       6176.63       6389.00       141.31 o                         
   4  13   7        473.10        503.00        34.43 o                         
   5  13   7       1033.43       1095.84        86.37 o                         
   6  13   7       2921.98       3006.20       153.33 o                         
   7  13   7        951.00        896.13       145.18 o                         
   8  13   7        578.98        442.44       170.19 o                         
   9  13   7       2085.89       2316.21       240.17 o                         
  10  13   7       1901.01       1857.43       260.19 o                         
 -12  14   7        361.54        451.42       144.26 o                         
 -11  14   7       2588.05       2365.61       155.16 o                         
 -10  14   7       6738.98       6798.86       192.94 o                         
  -9  14   7        488.56        662.94        90.15 o                         
  -8  14   7       1858.74       1942.73        82.92 o                         
  -7  14   7      15573.17      15491.85       370.33 o                         
  -6  14   7      29841.55      31242.95       703.55 o                         
  -5  14   7       7495.48       7504.87       165.90 o                         
  -4  14   7       3098.33       3358.30       162.04 o                         
  -3  14   7       9606.00      10012.44       332.80 o                         
  -2  14   7      13662.31      14176.02       380.01 o                         
  -1  14   7       2069.76       2275.17        79.86 o                         
   0  14   7      20599.04      21217.79       311.66 o                         
   1  14   7      13940.90      14604.40       334.90 o                         
   2  14   7       1358.45       1772.26        74.79 o                         
   3  14   7       1964.72       2040.25        97.51 o                         
   4  14   7      13408.72      13459.65       293.64 o                         
   5  14   7       6946.24       6764.83       269.04 o                         
   6  14   7        569.07        669.85        88.58 o                         
   7  14   7       6142.75       6612.42       278.26 o                         
   8  14   7       7130.44       7962.81       321.95 o                         
   9  14   7       2119.75       2258.55       248.71 o                         
  10  14   7       2321.33       2134.21       180.62 o                         
 -12  15   7        556.68        684.96       930.85 o                         
 -11  15   7        488.40        415.34       210.12 o                         
 -10  15   7        194.06        371.92       213.52 o                         
  -9  15   7        221.20        341.27        94.67 o                         
  -8  15   7         70.23        175.34        58.09 o                         
  -7  15   7       1568.52       1407.17        66.95 o                         
  -6  15   7        273.79        454.67        45.51 o                         
  -5  15   7       3251.07       3165.90       147.59 o                         
  -4  15   7       2714.37       2919.83       117.03 o                         
  -3  15   7        372.57        475.13        49.27 o                         
  -2  15   7        525.16        882.05        51.64 o                         
  -1  15   7       4636.55       4317.44       149.51 o                         
   0  15   7         73.42        169.52        34.82 o                         
   1  15   7       4594.31       5200.66       164.14 o                         
   2  15   7        529.77        582.03        36.03 o                         
   3  15   7       1960.67       1765.12        62.07 o                         
   4  15   7        205.01        409.64        58.68 o                         
   5  15   7       3737.25       3586.85       148.37 o                         
   6  15   7        874.39        996.32       165.90 o                         
   7  15   7        249.07        128.86        88.44 o                         
   8  15   7         12.67        191.23       216.02 o                         
   9  15   7       1828.81       1493.26       175.87 o                         
 -12  16   7         50.81        298.92       532.29 o                         
 -11  16   7       1201.39       1413.31       138.56 o                         
 -10  16   7       4783.19       4179.78       441.36 o                         
  -9  16   7       3763.30       3673.62       130.16 o                         
  -8  16   7        396.80        303.75        80.96 o                         
  -7  16   7       5493.62       6142.44       186.02 o                         
  -6  16   7       6051.65       5479.18       191.94 o                         
  -5  16   7        131.87         98.72        39.42 o                         
  -4  16   7       4506.89       4557.28       244.33 o                         
  -3  16   7      10432.62      10471.82       283.71 o                         
  -2  16   7      16296.40      15750.85       428.66 o                         
  -1  16   7       1727.98       1888.44       122.66 o                         
   0  16   7        841.41        965.87        46.96 o                         
   1  16   7       8613.65       8659.98       149.55 o                         
   2  16   7        448.66        517.79        44.70 o                         
   3  16   7       9470.23       9103.30       298.94 o                         
   4  16   7      14143.94      14062.49       473.43 o                         
   5  16   7       8904.04       9444.72       709.73 o                         
   6  16   7        921.56        761.47       102.06 o                         
   7  16   7       1537.59       1524.06       133.48 o                         
   8  16   7       1231.32       1376.85       154.84 o                         
   9  16   7        538.90        483.95       425.07 o                         
 -11  17   7       3317.94       3296.06       350.40 o                         
 -10  17   7         79.79         10.88       128.30 o                         
  -9  17   7       2528.83       2586.69       153.83 o                         
  -8  17   7       9497.35       9226.70       210.37 o                         
  -7  17   7       2712.43       2694.76       117.64 o                         
  -6  17   7       5758.16       5812.99       172.13 o                         
  -5  17   7      12212.09      12996.59       408.44 o                         
  -4  17   7       3317.43       3088.00       118.14 o                         
  -3  17   7        441.34        397.94        67.95 o                         
  -2  17   7       8426.69       8974.29       321.55 o                         
  -1  17   7      21827.60      21778.23       735.65 o                         
   0  17   7       7617.24       7368.79       221.28 o                         
   1  17   7       2091.62       2070.15       138.00 o                         
   2  17   7      16979.80      17172.33       377.59 o                         
   3  17   7      13841.11      13233.38       409.53 o                         
   4  17   7         89.97        122.18        70.81 o                         
   5  17   7       8712.29       8499.41       307.24 o                         
   6  17   7       9282.17       9780.51       543.16 o                         
   7  17   7        610.09        850.03       180.81 o                         
   8  17   7        414.53        436.97       144.23 o                         
   9  17   7       3878.76       4098.58       424.95 o                         
 -11  18   7       1037.58       1014.76       531.53 o                         
 -10  18   7       2748.25       2785.93       207.94 o                         
  -9  18   7       1094.47       1113.74       117.91 o                         
  -8  18   7        257.92        322.49       356.13 o                         
  -7  18   7       2762.39       2824.45       110.24 o                         
  -6  18   7        403.16        329.28        63.10 o                         
  -5  18   7       4502.55       4329.69       191.35 o                         
  -4  18   7       3713.39       3800.78       142.69 o                         
  -3  18   7       1595.76       1728.25        73.40 o                         
  -2  18   7         40.69         23.54        42.01 o                         
  -1  18   7         28.79         99.42        50.63 o                         
   0  18   7       1910.91       2051.69       107.77 o                         
   1  18   7        217.97        261.25        33.09 o                         
   2  18   7        268.30        255.41        52.84 o                         
   3  18   7       1119.52        993.44       106.78 o                         
   4  18   7       1395.21       1353.70        84.25 o                         
   5  18   7         11.79          0.00        94.56 o                         
   6  18   7       1842.03       1343.57       227.16 o                         
   7  18   7        143.26          0.00       216.28 o                         
   8  18   7         64.93        227.84       137.45 o                         
 -10  19   7         86.87          0.00       156.29 o                         
  -9  19   7        527.82        223.01       174.58 o                         
  -8  19   7       1316.88       1323.69       310.00 o                         
  -7  19   7       1474.31       1466.68       103.24 o                         
  -6  19   7        124.50        313.20        68.48 o                         
  -5  19   7       3615.81       3576.34       121.89 o                         
  -4  19   7       4244.71       4413.20       146.82 o                         
  -3  19   7         33.07         76.80        56.26 o                         
  -2  19   7       7099.99       7043.99       248.20 o                         
  -1  19   7      11328.25      11416.17       413.99 o                         
   0  19   7       1397.28       1517.21        86.43 o                         
   1  19   7         43.52        115.59        36.24 o                         
   2  19   7       2506.29       2577.29        90.56 o                         
   3  19   7       4202.07       3872.72       133.97 o                         
   4  19   7        392.19        366.33        81.69 o                         
   5  19   7        403.46        559.48       117.43 o                         
   6  19   7       3251.47       2875.86       167.44 o                         
   7  19   7        591.31        638.42       125.14 o                         
   8  19   7        708.49        773.40       303.52 o                         
 -10  20   7       4913.03       5045.44      1031.34 o                         
  -9  20   7        625.09        589.84       139.08 o                         
  -8  20   7        778.99        599.44       273.74 o                         
  -7  20   7       7856.76       8071.30       317.65 o                         
  -6  20   7       7872.85       8151.75       219.66 o                         
  -5  20   7        117.11        224.67       135.79 o                         
  -4  20   7       6229.11       6420.92       355.12 o                         
  -3  20   7      17018.16      17031.69       629.36 o                         
  -2  20   7       1869.85       1888.57        69.10 o                         
  -1  20   7       3465.47       3502.17       145.06 o                         
   0  20   7      14577.49      15330.01       597.32 o                         
   1  20   7       2983.77       3145.85       178.81 o                         
   2  20   7         30.74        104.88        83.86 o                         
   3  20   7       2929.82       3071.78       181.24 o                         
   4  20   7      11967.37      12820.00       785.70 o                         
   5  20   7       5362.54       5567.45       275.04 o                         
   6  20   7         51.95         12.00       149.43 o                         
   7  20   7       1766.01       1849.16       354.61 o                         
  -9  21   7       1256.47       1012.31       265.57 o                         
  -8  21   7        432.06        442.23       262.88 o                         
  -7  21   7        616.98        694.97       203.26 o                         
  -6  21   7       1212.74       1426.64       270.54 o                         
  -5  21   7       4041.26       3773.39       208.92 o                         
  -4  21   7       1178.80       1101.84       106.72 o                         
  -3  21   7         64.23        204.66        60.08 o                         
  -2  21   7       4754.90       4581.95       280.74 o                         
  -1  21   7       4977.62       4637.55       373.39 o                         
   0  21   7         23.12        164.64        56.25 o                         
   1  21   7       1045.15        996.94        64.11 o                         
   2  21   7        104.82        195.71        97.40 o                         
   3  21   7       1061.72        839.25       102.81 o                         
   4  21   7          5.08        147.05       169.17 o                         
   5  21   7       2633.66       2372.23       270.16 o                         
   6  21   7       2071.24       1811.81       196.03 o                         
  -8  22   7       1500.85       1831.33       188.90 o                         
  -7  22   7       4789.46       4656.53       257.58 o                         
  -6  22   7       2404.20       2561.88       294.68 o                         
  -5  22   7        734.84        436.73       195.72 o                         
  -4  22   7        111.24        432.55       100.27 o                         
  -3  22   7       1335.69       1201.09        74.48 o                         
  -2  22   7        161.10        177.81        74.64 o                         
  -1  22   7         82.61        138.62        61.01 o                         
   0  22   7        370.81        410.50        71.87 o                         
   1  22   7       3604.37       3111.86       435.94 o                         
   2  22   7        118.19          0.00       101.04 o                         
   3  22   7       1741.81       1799.04       239.59 o                         
   4  22   7        840.80        470.14       169.92 o                         
   5  22   7        715.77       1076.68       198.93 o                         
   6  22   7          9.30        195.14       538.79 o                         
  -8  23   7       4590.68       3980.71      1796.35 o                         
  -7  23   7        361.76        323.43       194.88 o                         
  -6  23   7       2200.31       2071.19       174.51 o                         
  -5  23   7       6320.88       6912.61       364.40 o                         
  -4  23   7       4088.67       3930.38       369.13 o                         
  -3  23   7         53.13        256.59       114.88 o                         
  -2  23   7       5214.60       5338.77       413.82 o                         
  -1  23   7       8832.61       8758.71       451.71 o                         
   0  23   7       3981.14       3314.95       322.54 o                         
   1  23   7       1092.36        831.12       253.27 o                         
   2  23   7       8067.89       8170.51       461.53 o                         
   3  23   7       6520.73       6028.12       338.24 o                         
   4  23   7        878.08        341.52       286.97 o                         
   5  23   7        853.88        825.97       389.00 o                         
  -7  24   7        733.09        536.50       396.64 o                         
  -6  24   7       1267.02        844.04       180.89 o                         
  -5  24   7         67.21         38.21       137.56 o                         
  -4  24   7        490.72        636.36       313.34 o                         
  -3  24   7        667.39        876.66       512.81 o                         
  -2  24   7        719.29        600.34        99.04 o                         
  -1  24   7        370.04        314.90        99.85 o                         
   0  24   7       4934.97       5146.92       207.71 o                         
   1  24   7       2108.38       1917.13       200.11 o                         
   2  24   7        256.92        760.17       142.52 o                         
   3  24   7        339.88        179.05       193.28 o                         
   4  24   7       1593.13       1404.67       224.70 o                         
  -5  25   7        376.48        134.14       177.96 o                         
  -4  25   7        966.38       1062.86       180.53 o                         
  -3  25   7        293.58        200.63       228.51 o                         
  -2  25   7       1737.24       1769.72       323.27 o                         
  -1  25   7       1567.59       1362.84       169.38 o                         
   0  25   7       1994.03       1872.19       286.72 o                         
   1  25   7        469.58        400.66       137.83 o                         
   2  25   7        668.30        513.87       133.24 o                         
   3  25   7        743.90        296.53       298.05 o                         
  -3  26   7       4187.31       3338.97       454.72 o                         
  -2  26   7       1861.35       1993.83       395.50 o                         
  -1  26   7         20.74          0.00       710.36 o                         
   0  26   7       3119.64       2536.32       261.15 o                         
   1  26   7       5058.60       4226.07       501.72 o                         
 -14   0   8       5959.80       6161.45      1195.66 o                         
 -13   0   8       5007.76       5340.74       557.51 o                         
 -12   0   8        109.40        242.37       144.82 o                         
 -11   0   8      17857.05      17653.42       837.23 o                         
 -10   0   8       8050.82       8775.44       325.57 o                         
  -9   0   8         61.22        470.61        90.94 o                         
  -8   0   8      13486.94      13013.43       325.83 o                         
  -7   0   8      53922.96      51620.38      1123.66 o                         
  -6   0   8      33057.92      34673.54       838.21 o                         
  -5   0   8        359.73        502.07        64.72 o                         
  -4   0   8      13534.23      13166.03       372.19 o                         
  -3   0   8      43225.97      45876.82      1138.51 o                         
  -2   0   8        665.10       1601.77       199.47 o                         
  -1   0   8      14739.29      13234.67       353.08 o                         
   0   0   8      37184.65      36506.80      1186.49 o                         
   1   0   8      24298.68      25391.64       571.27 o                         
   2   0   8       2880.02       3554.91        95.91 o                         
   3   0   8      20941.71      20806.55       392.33 o                         
   4   0   8      21943.40      23273.45       471.43 o                         
   5   0   8       3108.49       3331.65       267.87 o                         
   6   0   8       8079.17       7777.09       299.58 o                         
   7   0   8       5826.10       6011.77       372.57 o                         
   8   0   8       5717.46       5853.64       474.59 o                         
   9   0   8       2102.55       2214.80       148.06 o                         
  10   0   8       2339.09       2803.83       536.88 o                         
  11   0   8       1935.32       2208.67       234.66 o                         
 -14   1   8         28.16         40.53        93.77 o                         
 -13   1   8        753.09        757.74       109.76 o                         
 -12   1   8       2794.37       2821.47       232.97 o                         
 -11   1   8       2458.41       2312.66       161.49 o                         
 -10   1   8         92.27        177.50        72.64 o                         
  -9   1   8       3814.48       3669.17        96.14 o                         
  -8   1   8       4118.27       4357.90       102.50 o                         
  -7   1   8        699.80        813.31        56.86 o                         
  -6   1   8       7569.79       6744.58       134.90 o                         
  -5   1   8      18212.95      19106.73       321.95 o                         
  -4   1   8        233.56        857.41       158.82 o                         
  -3   1   8       6222.37       6876.15       122.71 o                         
  -2   1   8       5049.81       4614.44       132.26 o                         
  -1   1   8       1870.95       1984.72        49.33 o                         
   0   1   8        296.98        690.68        65.63 o                         
   1   1   8       3920.13       3765.25        81.41 o                         
   2   1   8       7883.07       7209.99       194.81 o                         
   3   1   8       7927.36       7783.18       119.67 o                         
   4   1   8       2648.11       2601.32        56.76 o                         
   5   1   8      10929.91      10877.58       165.80 o                         
   6   1   8        392.69        482.44        42.87 o                         
   7   1   8         21.97         85.80        45.26 o                         
   8   1   8       2454.08       2129.83        80.63 o                         
   9   1   8       2187.37       2302.73        83.68 o                         
  10   1   8       2165.36       1838.78       120.09 o                         
  11   1   8         15.11        204.79       135.68 o                         
 -14   2   8       1459.79       1465.24       431.36 o                         
 -13   2   8        556.55        547.02        95.03 o                         
 -12   2   8       2045.50       1667.59       462.97 o                         
 -11   2   8       8783.30       8649.43       318.13 o                         
 -10   2   8       4181.98       4458.05       116.14 o                         
  -9   2   8         60.44         34.71        50.16 o                         
  -8   2   8       4234.87       4431.34       161.79 o                         
  -7   2   8       4798.37       4639.34       203.63 o                         
  -6   2   8       1990.63       1881.29        61.63 o                         
  -5   2   8       3472.31       3450.51        94.64 o                         
  -4   2   8       9920.23      10590.03       182.01 o                         
  -3   2   8      13316.05      12915.85       278.31 o                         
  -2   2   8      13125.13      14314.15       201.78 o                         
  -1   2   8       4434.62       3608.14        86.81 o                         
   0   2   8       7132.34       7290.48       151.35 o                         
   1   2   8       3058.46       3044.14        59.76 o                         
   2   2   8       1147.94       1139.65        46.33 o                         
   3   2   8       8667.68       8256.31       139.59 o                         
   4   2   8       5213.07       5248.75       121.58 o                         
   5   2   8        765.99        867.05        85.27 o                         
   6   2   8        209.69        222.31        38.55 o                         
   7   2   8       1500.88       1527.54        64.75 o                         
   8   2   8       1478.07       1323.62        75.21 o                         
   9   2   8         13.12          7.87        84.72 o                         
  10   2   8        909.05        782.40        97.90 o                         
  11   2   8        920.74        859.86       145.72 o                         
 -14   3   8          2.83        185.27       134.82 o                         
 -13   3   8       2839.47       2732.11       138.94 o                         
 -12   3   8      13272.86      13596.71       482.71 o                         
 -11   3   8       7705.44       7905.98       393.25 o                         
 -10   3   8       2169.43       2084.51        78.94 o                         
  -9   3   8       5093.08       5206.24       232.38 o                         
  -8   3   8      19293.17      19393.00       310.66 o                         
  -7   3   8       1102.62       1402.73        60.12 o                         
  -6   3   8      22672.42      22289.32       392.55 o                         
  -5   3   8      21415.77      19520.37       352.33 o                         
  -4   3   8       1616.46       1812.30        54.63 o                         
  -3   3   8       9533.12       8823.58       165.67 o                         
  -2   3   8      72390.91      73147.33      1029.11 o                         
  -1   3   8      42501.58      41722.34       584.07 o                         
   0   3   8        200.58        335.77        58.79 o                         
   1   3   8      29220.34      29352.40       377.17 o                         
   2   3   8      26576.79      25512.15       349.87 o                         
   3   3   8      17942.20      18652.66       466.72 o                         
   4   3   8        819.98        800.53        47.54 o                         
   5   3   8      23837.60      23338.99       417.85 o                         
   6   3   8       5680.30       5998.70       126.19 o                         
   7   3   8        424.49        519.08       128.89 o                         
   8   3   8       6954.03       7014.32       195.55 o                         
   9   3   8      13738.64      14711.85       471.24 o                         
  10   3   8       4033.95       4529.91       253.20 o                         
  11   3   8        782.64        645.91       108.23 o                         
 -14   4   8       1163.91       1209.74       242.29 o                         
 -13   4   8        653.69        644.67       116.94 o                         
 -12   4   8         53.68        110.99        73.76 o                         
 -11   4   8       2279.92       2558.75       130.52 o                         
 -10   4   8       2586.98       2516.18        82.29 o                         
  -9   4   8         66.95        127.15        54.39 o                         
  -8   4   8        748.71        822.65        52.55 o                         
  -7   4   8      10029.04       9265.38       221.72 o                         
  -6   4   8      16071.97      14948.61       349.57 o                         
  -5   4   8       1703.60       1527.83        68.83 o                         
  -4   4   8       2067.31       2215.83        87.50 o                         
  -3   4   8      17959.84      16659.00       402.06 o                         
  -2   4   8      10185.12      10750.79       196.35 o                         
  -1   4   8       3170.92       2584.18        57.57 o                         
   0   4   8      30696.69      30833.97       384.48 o                         
   1   4   8       2180.52       2228.51        57.25 o                         
   2   4   8        131.30        121.49        27.64 o                         
   3   4   8       9143.79       8911.32       127.48 o                         
   4   4   8      14380.84      13788.54       240.36 o                         
   5   4   8       1752.79       1863.10       175.76 o                         
   6   4   8       2949.50       2804.53        79.63 o                         
   7   4   8       5481.23       5799.39       134.15 o                         
   8   4   8       5594.12       5476.67       159.30 o                         
   9   4   8        156.94         12.63        66.01 o                         
  10   4   8       2487.12       2398.60       138.20 o                         
  11   4   8        734.47        760.88       126.63 o                         
 -14   5   8         68.24         53.68       127.90 o                         
 -13   5   8        800.96       1023.42       211.68 o                         
 -12   5   8       1356.12       1308.62       129.55 o                         
 -11   5   8       1585.32       1495.30       131.95 o                         
 -10   5   8        109.61        135.65        75.78 o                         
  -9   5   8        249.00        233.13       104.69 o                         
  -8   5   8       1436.86       1611.79        60.08 o                         
  -7   5   8         75.79        143.38        41.96 o                         
  -6   5   8       2666.83       2771.04        93.10 o                         
  -5   5   8       7965.03       7764.14       151.90 o                         
  -4   5   8        608.45        657.26       122.88 o                         
  -3   5   8       2798.04       3129.08        79.17 o                         
  -2   5   8      10394.63       9090.31       209.70 o                         
  -1   5   8       8801.46       9569.20       200.10 o                         
   0   5   8       2374.34       2679.46        69.60 o                         
   1   5   8        263.85        324.36        54.16 o                         
   2   5   8       2497.35       2318.84        87.03 o                         
   3   5   8       6716.79       6971.42       114.11 o                         
   4   5   8        116.20        114.12        45.65 o                         
   5   5   8       2924.19       2536.35       116.82 o                         
   6   5   8       3409.40       3625.43        90.27 o                         
   7   5   8         34.48          0.00        82.95 o                         
   8   5   8       2032.04       1931.51        88.51 o                         
   9   5   8       1452.26       1574.07       180.21 o                         
  10   5   8        685.16        767.14       108.11 o                         
  11   5   8         11.77        125.29       108.88 o                         
 -14   6   8       1730.93       1629.26       153.55 o                         
 -13   6   8       1819.94       2242.27       153.65 o                         
 -12   6   8        526.53        467.42       199.44 o                         
 -11   6   8      11128.38      10948.05       295.99 o                         
 -10   6   8      10687.73      11247.05       234.32 o                         
  -9   6   8        347.53        437.66        56.66 o                         
  -8   6   8        906.92        850.11        83.03 o                         
  -7   6   8      28787.36      27648.85       479.47 o                         
  -6   6   8      24821.64      25347.56       412.61 o                         
  -5   6   8       2315.21       2450.68       141.45 o                         
  -4   6   8      16864.44      15221.08       557.17 o                         
  -3   6   8      47069.14      45724.80       989.36 o                         
  -2   6   8      24130.81      24981.91       407.81 o                         
  -1   6   8        711.44        744.15        41.03 o                         
   0   6   8      39692.99      37055.35       563.02 o                         
   1   6   8       4401.53       4843.39        79.91 o                         
   2   6   8       2387.70       2424.81        74.64 o                         
   3   6   8      32856.51      31876.57       442.78 o                         
   4   6   8      67761.38      70598.34      1085.54 o                         
   5   6   8      10516.93      11247.93       290.66 o                         
   6   6   8        663.86        675.08        54.46 o                         
   7   6   8      10173.23      10008.13       198.12 o                         
   8   6   8       5239.38       5426.78       157.74 o                         
   9   6   8         51.98         64.67       100.47 o                         
  10   6   8       4039.01       4357.21       184.77 o                         
  11   6   8       3467.73       3558.55       331.15 o                         
 -14   7   8         44.66        116.20       198.70 o                         
 -13   7   8       2819.16       2593.43       360.89 o                         
 -12   7   8       9413.00       8950.20       273.46 o                         
 -11   7   8        869.42       1080.59        80.64 o                         
 -10   7   8       2392.06       2404.45        86.44 o                         
  -9   7   8       4554.31       4718.59       116.22 o                         
  -8   7   8       2441.64       2523.57        97.40 o                         
  -7   7   8        989.49       1478.67        80.08 o                         
  -6   7   8      12732.40      12130.06       270.81 o                         
  -5   7   8      13131.89      13254.18       577.14 o                         
  -4   7   8        674.12        844.70       101.21 o                         
  -3   7   8        326.31        401.58        56.37 o                         
  -2   7   8      18130.44      17319.62       492.31 o                         
  -1   7   8      20831.21      21723.58       394.13 o                         
   0   7   8       1568.00       1593.72        51.44 o                         
   1   7   8      11933.66      12460.26       260.88 o                         
   2   7   8      12496.08      12299.64       286.38 o                         
   3   7   8        420.74        352.72        37.54 o                         
   4   7   8        467.37        492.03        63.98 o                         
   5   7   8       7639.37       7587.21       153.61 o                         
   6   7   8       3572.09       3478.22        88.92 o                         
   7   7   8          3.47        106.59        74.01 o                         
   8   7   8       1305.53       1076.10        75.84 o                         
   9   7   8       3555.93       3656.00       181.90 o                         
  10   7   8        980.18       1039.99       111.26 o                         
  11   7   8        111.22        251.68       129.94 o                         
 -14   8   8        186.20        411.20       298.82 o                         
 -13   8   8        410.28        191.90       143.73 o                         
 -12   8   8        409.04        572.50       155.48 o                         
 -11   8   8        673.57        667.11       129.50 o                         
 -10   8   8       2401.43       2512.94        91.12 o                         
  -9   8   8        656.75        706.24        94.20 o                         
  -8   8   8       2169.03       2121.02        98.17 o                         
  -7   8   8       6495.82       6443.92       131.58 o                         
  -6   8   8       9979.78       9422.02       210.36 o                         
  -5   8   8        621.27        805.05        44.21 o                         
  -4   8   8         50.72        138.05        78.84 o                         
  -3   8   8         72.24        284.50        47.54 o                         
  -2   8   8       1239.98       1166.69        42.47 o                         
  -1   8   8        571.09        390.35        34.34 o                         
   0   8   8       7263.97       6867.88       145.71 o                         
   1   8   8       5500.02       5904.34       166.46 o                         
   2   8   8       2398.21       2298.95        57.06 o                         
   3   8   8       2227.16       2106.97        47.72 o                         
   4   8   8       4816.64       4761.31       114.94 o                         
   5   8   8        250.14         37.67        40.82 o                         
   6   8   8        825.60        760.76        53.25 o                         
   7   8   8       2897.61       3014.16       186.31 o                         
   8   8   8        852.60        979.21       116.71 o                         
   9   8   8        167.54        150.97        72.95 o                         
  10   8   8         13.79          0.00       101.28 o                         
  11   8   8        173.96        164.95       153.16 o                         
 -14   9   8        219.44          0.00      1893.03 o                         
 -13   9   8       2544.03       2682.28       423.81 o                         
 -12   9   8       9798.10      10495.52       254.50 o                         
 -11   9   8       3582.71       3343.96       106.10 o                         
 -10   9   8       1762.96       2034.65        93.49 o                         
  -9   9   8      17206.52      17623.13       564.01 o                         
  -8   9   8      17243.39      17487.18       375.38 o                         
  -7   9   8         40.35        154.68        47.63 o                         
  -6   9   8      28856.84      28509.36       635.82 o                         
  -5   9   8      32093.55      31462.63       786.06 o                         
  -4   9   8       2055.16       2287.48       117.73 o                         
  -3   9   8       2309.41       1795.41        85.54 o                         
  -2   9   8      40774.02      39241.68       825.22 o                         
  -1   9   8      45661.69      44610.76       621.61 o                         
   0   9   8        237.36        284.04        28.11 o                         
   1   9   8       4537.28       4179.74        93.54 o                         
   2   9   8      23369.14      23549.36       323.09 o                         
   3   9   8      10029.49      10388.80       145.92 o                         
   4   9   8       3658.18       3566.45        92.99 o                         
   5   9   8      13502.78      13580.62       218.63 o                         
   6   9   8       6108.23       6017.59       134.88 o                         
   7   9   8         22.46         95.14        83.50 o                         
   8   9   8       2247.72       2195.62       101.58 o                         
   9   9   8       9366.53       9364.37       291.51 o                         
  10   9   8       2345.57       2599.01       229.60 o                         
  11   9   8        111.54        288.16       211.79 o                         
 -13  10   8        656.94        359.27       261.18 o                         
 -12  10   8         30.68        182.60        77.23 o                         
 -11  10   8       5974.41       5997.17       168.25 o                         
 -10  10   8       5978.53       6087.17       209.92 o                         
  -9  10   8        158.44        332.08        89.46 o                         
  -8  10   8       3287.51       3596.68       183.49 o                         
  -7  10   8      19976.27      20049.67       353.16 o                         
  -6  10   8       1975.08       2019.21        64.64 o                         
  -5  10   8       4705.84       4577.72       136.56 o                         
  -4  10   8       9684.20      10181.52       221.94 o                         
  -3  10   8       4621.42       4537.98       131.71 o                         
  -2  10   8        707.10        547.20        35.79 o                         
  -1  10   8      10228.93      10236.54       170.32 o                         
   0  10   8      16345.70      17283.69       612.66 o                         
   1  10   8        836.93        840.44        33.47 o                         
   2  10   8         53.47         77.87        28.36 o                         
   3  10   8      10143.71      10119.72       150.46 o                         
   4  10   8      15419.47      15281.33       221.29 o                         
   5  10   8         74.53        130.19        47.98 o                         
   6  10   8        762.46        782.82        53.45 o                         
   7  10   8       1828.34       1717.95       137.44 o                         
   8  10   8       2180.92       2000.97        90.99 o                         
   9  10   8        233.53        434.64        87.83 o                         
  10  10   8       1413.31       1104.51       151.35 o                         
 -13  11   8       1739.37       1720.87       178.83 o                         
 -12  11   8       1408.14       1463.04       189.07 o                         
 -11  11   8        146.66        268.58        68.56 o                         
 -10  11   8          2.40         56.71        83.55 o                         
  -9  11   8        817.84        821.33        90.05 o                         
  -8  11   8         74.56        191.42        62.77 o                         
  -7  11   8         69.16        118.99        78.98 o                         
  -6  11   8        208.41        313.96        67.18 o                         
  -5  11   8       3216.24       3075.49       104.46 o                         
  -4  11   8        190.15        186.58        42.91 o                         
  -3  11   8       4832.92       4969.16       143.93 o                         
  -2  11   8       1906.09       1661.91        79.09 o                         
  -1  11   8       1723.36       1726.35        48.56 o                         
   0  11   8         11.54         96.53        35.89 o                         
   1  11   8        272.50        254.22        29.10 o                         
   2  11   8        260.57        412.73        33.82 o                         
   3  11   8         27.76         41.75        50.74 o                         
   4  11   8       1151.90       1246.08        46.33 o                         
   5  11   8        544.55        473.48        42.96 o                         
   6  11   8       3095.68       3015.80       136.81 o                         
   7  11   8         54.91        112.22        50.35 o                         
   8  11   8       1208.17        957.25       100.11 o                         
   9  11   8        798.42        684.38       112.39 o                         
  10  11   8        318.48        304.63       182.04 o                         
 -13  12   8       3356.32       3137.96       214.71 o                         
 -12  12   8        169.97        292.49       221.08 o                         
 -11  12   8       6060.96       5702.63       187.20 o                         
 -10  12   8       2651.52       2661.88       106.51 o                         
  -9  12   8        201.56        415.66        59.99 o                         
  -8  12   8       8330.71       8370.78       220.05 o                         
  -7  12   8      30199.29      29629.13       935.64 o                         
  -6  12   8      21551.63      21779.73       536.76 o                         
  -5  12   8       2075.65       2164.35       146.05 o                         
  -4  12   8       7766.76       7507.11       151.13 o                         
  -3  12   8      12079.15      11447.56       320.56 o                         
  -2  12   8         59.19        444.81        40.92 o                         
  -1  12   8       8968.72       8620.84       189.07 o                         
   0  12   8      15365.56      14904.39       371.63 o                         
   1  12   8       5056.02       5105.41       119.91 o                         
   2  12   8        141.83        187.18        35.23 o                         
   3  12   8       1979.24       2099.98        83.24 o                         
   4  12   8       7036.19       7264.73       115.19 o                         
   5  12   8       4566.15       4855.45       117.22 o                         
   6  12   8       1877.52       1831.37       133.44 o                         
   7  12   8       8639.93       8888.79       222.80 o                         
   8  12   8       4726.66       4873.98       247.09 o                         
   9  12   8        463.55        712.31       202.75 o                         
  10  12   8       2009.45       1849.49       332.35 o                         
 -13  13   8       1122.38       1184.41       174.12 o                         
 -12  13   8       4299.23       4867.31       198.39 o                         
 -11  13   8        675.73        456.14        84.06 o                         
 -10  13   8       1329.38       1226.33        86.47 o                         
  -9  13   8       1632.49       1915.29       122.91 o                         
  -8  13   8       2932.33       3070.40       107.33 o                         
  -7  13   8        772.52        715.23        64.61 o                         
  -6  13   8       2105.39       2354.12        78.20 o                         
  -5  13   8      13253.23      13845.71       498.49 o                         
  -4  13   8       2922.84       3260.20       124.87 o                         
  -3  13   8       1791.28       2220.28        70.81 o                         
  -2  13   8      15512.95      15775.80       378.56 o                         
  -1  13   8      23847.85      23813.64       470.47 o                         
   0  13   8        324.40        630.92        58.68 o                         
   1  13   8       3155.41       3350.39        71.11 o                         
   2  13   8       3123.52       2985.39       109.43 o                         
   3  13   8       4969.46       5191.78       134.47 o                         
   4  13   8        177.96        268.24        65.63 o                         
   5  13   8       8643.63       8863.46       294.86 o                         
   6  13   8       4109.71       3879.60       186.20 o                         
   7  13   8          9.15         95.33       132.37 o                         
   8  13   8       1877.76       1762.21       118.93 o                         
   9  13   8       5018.52       5139.13       248.56 o                         
  10  13   8        314.80        336.98       173.30 o                         
 -12  14   8        268.48        277.62       138.63 o                         
 -11  14   8        264.90        402.95       343.29 o                         
 -10  14   8       1813.02       1809.09        91.85 o                         
  -9  14   8       1027.82        888.01        68.39 o                         
  -8  14   8       3562.14       3290.88       113.25 o                         
  -7  14   8        797.01        967.62        63.03 o                         
  -6  14   8         30.71        159.92        52.56 o                         
  -5  14   8       3413.95       3526.62       108.44 o                         
  -4  14   8       4009.21       3846.14       186.42 o                         
  -3  14   8       1580.72       1650.14        67.67 o                         
  -2  14   8       3656.54       3572.92       114.94 o                         
  -1  14   8       1217.80       1421.93        63.10 o                         
   0  14   8        572.34        510.14        42.91 o                         
   1  14   8        346.74        345.99        36.69 o                         
   2  14   8        224.53        238.52        39.31 o                         
   3  14   8       8620.08       8400.03       211.61 o                         
   4  14   8        753.88        806.99        83.05 o                         
   5  14   8        407.66        369.20        38.72 o                         
   6  14   8        145.80        100.60        51.11 o                         
   7  14   8        158.01        141.45        89.91 o                         
   8  14   8        141.80         60.60       406.19 o                         
   9  14   8         31.92          0.00       151.70 o                         
 -12  15   8       4923.75       4715.61      1050.07 o                         
 -11  15   8       2489.94       2614.44       307.31 o                         
 -10  15   8        136.66        133.52       135.59 o                         
  -9  15   8       5853.33       6227.18       177.42 o                         
  -8  15   8       5732.32       6116.16       162.22 o                         
  -7  15   8         93.67        237.92        70.50 o                         
  -6  15   8       9164.18       9218.70       454.69 o                         
  -5  15   8       9691.99      10305.76       427.89 o                         
  -4  15   8       1801.59       1633.63        67.20 o                         
  -3  15   8       2517.93       2426.23        78.32 o                         
  -2  15   8      20216.14      20856.55       304.91 o                         
  -1  15   8      29030.32      29903.95       677.30 o                         
   0  15   8       3122.04       2947.95       101.70 o                         
   1  15   8       5555.26       5112.77       158.73 o                         
   2  15   8      23504.79      23184.14       480.95 o                         
   3  15   8       8010.96       7982.76       213.49 o                         
   4  15   8       1462.44       1374.71        94.42 o                         
   5  15   8      12082.72      11958.29       375.76 o                         
   6  15   8       4432.77       4863.06       296.89 o                         
   7  15   8         12.67        315.52       114.79 o                         
   8  15   8       2102.07       2456.41       474.80 o                         
   9  15   8       5834.58       5940.70       351.50 o                         
 -12  16   8         16.72        192.80       213.21 o                         
 -11  16   8       3407.53       3576.75       204.64 o                         
 -10  16   8       4427.90       4186.67       298.88 o                         
  -9  16   8        632.17        687.21        91.91 o                         
  -8  16   8        955.46       1259.50        96.56 o                         
  -7  16   8      12125.98      12782.18       484.14 o                         
  -6  16   8       5421.31       5291.71       208.15 o                         
  -5  16   8        826.05        850.54       100.49 o                         
  -4  16   8       6990.73       7323.33       149.24 o                         
  -3  16   8       8722.15       8787.58       283.16 o                         
  -2  16   8       4532.88       3985.75        99.75 o                         
  -1  16   8       3235.90       3632.60       100.78 o                         
   0  16   8      20569.86      21965.43       358.73 o                         
   1  16   8       3925.43       3935.02       145.73 o                         
   2  16   8        352.75        474.00        40.59 o                         
   3  16   8       4780.09       4923.29       142.51 o                         
   4  16   8      10811.35      10270.72       346.04 o                         
   5  16   8         19.45         87.33        66.07 o                         
   6  16   8       2475.82       3288.16       262.18 o                         
   7  16   8       1790.69       1884.72       296.88 o                         
   8  16   8       1309.27       1354.97       141.43 o                         
   9  16   8         31.52        581.35       236.54 o                         
 -11  17   8         78.21        245.00       180.36 o                         
 -10  17   8       1207.46       1485.93       325.56 o                         
  -9  17   8         26.61        161.46       361.84 o                         
  -8  17   8       1299.26       1130.04        70.66 o                         
  -7  17   8        329.00        512.25        63.18 o                         
  -6  17   8        620.55        593.82        57.14 o                         
  -5  17   8        186.36        157.93        49.10 o                         
  -4  17   8        241.15        266.08        62.18 o                         
  -3  17   8        461.08        508.64        47.88 o                         
  -2  17   8       2077.29       1837.39       105.83 o                         
  -1  17   8        830.06        848.24        92.00 o                         
   0  17   8        565.01        883.57        51.62 o                         
   1  17   8        361.52        410.97        97.79 o                         
   2  17   8       2442.70       2328.92        96.11 o                         
   3  17   8        913.93        960.76        99.80 o                         
   4  17   8        304.37        501.06        54.22 o
[truncated: 386,290 more chars]
